# Supplementary material for: Numerical assessment of the applicability of geometry-based force inference on homogeneous and heterogeneous cells
Source: PLoS One. 2024 Apr 16;19(4):e0299016. doi: 10.1371/journal.pone.0299016 (PMC11020637; doi:10.1371/journal.pone.0299016)
Supplement: S1 Data — Simulation results of homogeneous cells, based on different parameters, are stored in approximately 400 folders, each individually named from “data_004” to “data_400”. Please refer to the Excel file “parameter_settings.xlsx” for detailed parameter settings. Each folder contains one.dat file representing the cell structure, two.txt files listing the correct stress values, and two.vtk files containing the estimated stress values. If a folder is empty, it means that the simulation was stopped for some reason under the parameters. Simulation results of heterogeneous cells. Simulation results of heterogeneous cells, based on different parameters, are stored in four folders, each individually named from “data_1001” to “data_1004”. The Excel file “parameter_settings.xlsx” also contains the detailed parameter settings of those four results. Each folder contains five files, arranged in the same configuration as above. (ZIP) [file pone.0299016.s001.zip]

Archive with 1,717 entries (1,372 files):
- supporting_data/
- supporting_data/data_004/
- supporting_data/data_005/
- supporting_data/data_006/
- supporting_data/data_007/
- supporting_data/data_008/
- supporting_data/data_009/
- supporting_data/data_010/
- supporting_data/data_011/
- supporting_data/data_012/
- supporting_data/data_013/
- supporting_data/data_014/
- supporting_data/data_015/
- supporting_data/data_015/000000_2dVertex(edge).vtk
- supporting_data/data_015/000000_2dVertex(surface).vtk
- supporting_data/data_015/data_true_pres.txt
- supporting_data/data_015/data_true_tens.txt
- supporting_data/data_015/i2dvertex000000000000000.dat
- supporting_data/data_016/
- supporting_data/data_016/000000_2dVertex(edge).vtk
- supporting_data/data_016/000000_2dVertex(surface).vtk
- supporting_data/data_016/data_true_pres.txt
- supporting_data/data_016/data_true_tens.txt
- supporting_data/data_016/i2dvertex000000000000000.dat
- supporting_data/data_017/
- supporting_data/data_017/000000_2dVertex(edge).vtk
- supporting_data/data_017/000000_2dVertex(surface).vtk
- supporting_data/data_017/data_true_pres.txt
- supporting_data/data_017/data_true_tens.txt
- supporting_data/data_017/i2dvertex000000000000000.dat
- supporting_data/data_018/
- supporting_data/data_018/000000_2dVertex(edge).vtk
- supporting_data/data_018/000000_2dVertex(surface).vtk
- supporting_data/data_018/data_true_pres.txt
- supporting_data/data_018/data_true_tens.txt
- supporting_data/data_018/i2dvertex000000000000000.dat
- supporting_data/data_019/
- supporting_data/data_019/000000_2dVertex(edge).vtk
- supporting_data/data_019/000000_2dVertex(surface).vtk
- supporting_data/data_019/data_true_pres.txt
- supporting_data/data_019/data_true_tens.txt
- supporting_data/data_019/i2dvertex000000000000000.dat
- supporting_data/data_020/
- supporting_data/data_020/000000_2dVertex(edge).vtk
- supporting_data/data_020/000000_2dVertex(surface).vtk
- supporting_data/data_020/data_true_pres.txt
- supporting_data/data_020/data_true_tens.txt
- supporting_data/data_020/i2dvertex000000000000000.dat
- supporting_data/data_024/
- supporting_data/data_025/
- supporting_data/data_026/
- supporting_data/data_027/
- supporting_data/data_028/
- supporting_data/data_029/
- supporting_data/data_030/
- supporting_data/data_031/
- supporting_data/data_032/
- supporting_data/data_033/
- supporting_data/data_034/
- supporting_data/data_034/000000_2dVertex(edge).vtk
- supporting_data/data_034/000000_2dVertex(surface).vtk
- supporting_data/data_034/data_true_pres.txt
- supporting_data/data_034/data_true_tens.txt
- supporting_data/data_034/i2dvertex000000000000000.dat
- supporting_data/data_035/
- supporting_data/data_035/000000_2dVertex(edge).vtk
- supporting_data/data_035/000000_2dVertex(surface).vtk
- supporting_data/data_035/data_true_pres.txt
- supporting_data/data_035/data_true_tens.txt
- supporting_data/data_035/i2dvertex000000000000000.dat
- supporting_data/data_036/
- supporting_data/data_036/000000_2dVertex(edge).vtk
- supporting_data/data_036/000000_2dVertex(surface).vtk
- supporting_data/data_036/data_true_pres.txt
- supporting_data/data_036/data_true_tens.txt
- supporting_data/data_036/i2dvertex000000000000000.dat
- supporting_data/data_037/
- supporting_data/data_037/000000_2dVertex(edge).vtk
- supporting_data/data_037/000000_2dVertex(surface).vtk
- supporting_data/data_037/data_true_pres.txt
- supporting_data/data_037/data_true_tens.txt
- supporting_data/data_037/i2dvertex000000000000000.dat
- supporting_data/data_038/
- supporting_data/data_038/000000_2dVertex(edge).vtk
- supporting_data/data_038/000000_2dVertex(surface).vtk
- supporting_data/data_038/data_true_pres.txt
- supporting_data/data_038/data_true_tens.txt
- supporting_data/data_038/i2dvertex000000000000000.dat
- supporting_data/data_039/
- supporting_data/data_039/000000_2dVertex(edge).vtk
- supporting_data/data_039/000000_2dVertex(surface).vtk
- supporting_data/data_039/data_true_pres.txt
- supporting_data/data_039/data_true_tens.txt
- supporting_data/data_039/i2dvertex000000000000000.dat
- supporting_data/data_040/
- supporting_data/data_040/000000_2dVertex(edge).vtk
- supporting_data/data_040/000000_2dVertex(surface).vtk
- supporting_data/data_040/data_true_pres.txt
- supporting_data/data_040/data_true_tens.txt
- supporting_data/data_040/i2dvertex000000000000000.dat
- supporting_data/data_044/
- supporting_data/data_045/
- supporting_data/data_046/
- supporting_data/data_047/
- supporting_data/data_048/
- supporting_data/data_049/
- supporting_data/data_050/
- supporting_data/data_051/
- supporting_data/data_052/
- supporting_data/data_053/
- supporting_data/data_053/000000_2dVertex(edge).vtk
- supporting_data/data_053/000000_2dVertex(surface).vtk
- supporting_data/data_053/data_true_pres.txt
- supporting_data/data_053/data_true_tens.txt
- supporting_data/data_053/i2dvertex000000000000000.dat
- supporting_data/data_054/
- supporting_data/data_054/000000_2dVertex(edge).vtk
- supporting_data/data_054/000000_2dVertex(surface).vtk
- supporting_data/data_054/data_true_pres.txt
- supporting_data/data_054/data_true_tens.txt
- supporting_data/data_054/i2dvertex000000000000000.dat
- supporting_data/data_055/
- supporting_data/data_055/000000_2dVertex(edge).vtk
- supporting_data/data_055/000000_2dVertex(surface).vtk
- supporting_data/data_055/data_true_pres.txt
- supporting_data/data_055/data_true_tens.txt
- supporting_data/data_055/i2dvertex000000000000000.dat
- supporting_data/data_056/
- supporting_data/data_056/000000_2dVertex(edge).vtk
- supporting_data/data_056/000000_2dVertex(surface).vtk
- supporting_data/data_056/data_true_pres.txt
- supporting_data/data_056/data_true_tens.txt
- supporting_data/data_056/i2dvertex000000000000000.dat
- supporting_data/data_057/
- supporting_data/data_057/000000_2dVertex(edge).vtk
- supporting_data/data_057/000000_2dVertex(surface).vtk
- supporting_data/data_057/data_true_pres.txt
- supporting_data/data_057/data_true_tens.txt
- supporting_data/data_057/i2dvertex000000000000000.dat
- supporting_data/data_058/
- supporting_data/data_058/000000_2dVertex(edge).vtk
- supporting_data/data_058/000000_2dVertex(surface).vtk
- supporting_data/data_058/data_true_pres.txt
- supporting_data/data_058/data_true_tens.txt
- supporting_data/data_058/i2dvertex000000000000000.dat
- supporting_data/data_059/
- supporting_data/data_059/000000_2dVertex(edge).vtk
- supporting_data/data_059/000000_2dVertex(surface).vtk
- supporting_data/data_059/data_true_pres.txt
- supporting_data/data_059/data_true_tens.txt
- supporting_data/data_059/i2dvertex000000000000000.dat
- supporting_data/data_060/
- supporting_data/data_060/000000_2dVertex(edge).vtk
- supporting_data/data_060/000000_2dVertex(surface).vtk
- supporting_data/data_060/data_true_pres.txt
- supporting_data/data_060/data_true_tens.txt
- supporting_data/data_060/i2dvertex000000000000000.dat
- supporting_data/data_064/
- supporting_data/data_065/
- supporting_data/data_066/
- supporting_data/data_067/
- supporting_data/data_068/
- supporting_data/data_069/
- supporting_data/data_070/
- supporting_data/data_071/
- supporting_data/data_071/000000_2dVertex(edge).vtk
- supporting_data/data_071/000000_2dVertex(surface).vtk
- supporting_data/data_071/data_true_pres.txt
- supporting_data/data_071/data_true_tens.txt
- supporting_data/data_071/i2dvertex000000000000000.dat
- supporting_data/data_072/
- supporting_data/data_072/000000_2dVertex(edge).vtk
- supporting_data/data_072/000000_2dVertex(surface).vtk
- supporting_data/data_072/data_true_pres.txt
- supporting_data/data_072/data_true_tens.txt
- supporting_data/data_072/i2dvertex000000000000000.dat
- supporting_data/data_073/
- supporting_data/data_073/000000_2dVertex(edge).vtk
- supporting_data/data_073/000000_2dVertex(surface).vtk
- supporting_data/data_073/data_true_pres.txt
- supporting_data/data_073/data_true_tens.txt
- supporting_data/data_073/i2dvertex000000000000000.dat
- supporting_data/data_074/
- supporting_data/data_074/000000_2dVertex(edge).vtk
- supporting_data/data_074/000000_2dVertex(surface).vtk
- supporting_data/data_074/data_true_pres.txt
- supporting_data/data_074/data_true_tens.txt
- supporting_data/data_074/i2dvertex000000000000000.dat
- supporting_data/data_075/
- supporting_data/data_075/000000_2dVertex(edge).vtk
- supporting_data/data_075/000000_2dVertex(surface).vtk
- supporting_data/data_075/data_true_pres.txt
- supporting_data/data_075/data_true_tens.txt
- supporting_data/data_075/i2dvertex000000000000000.dat
- supporting_data/data_076/
- supporting_data/data_076/000000_2dVertex(edge).vtk
- supporting_data/data_076/000000_2dVertex(surface).vtk
- supporting_data/data_076/data_true_pres.txt
- supporting_data/data_076/data_true_tens.txt
- supporting_data/data_076/i2dvertex000000000000000.dat
- supporting_data/data_077/
- supporting_data/data_077/000000_2dVertex(edge).vtk
- supporting_data/data_077/000000_2dVertex(surface).vtk
- supporting_data/data_077/data_true_pres.txt
- supporting_data/data_077/data_true_tens.txt
- supporting_data/data_077/i2dvertex000000000000000.dat
- supporting_data/data_078/
- supporting_data/data_078/000000_2dVertex(edge).vtk
- supporting_data/data_078/000000_2dVertex(surface).vtk
- supporting_data/data_078/data_true_pres.txt
- supporting_data/data_078/data_true_tens.txt
- supporting_data/data_078/i2dvertex000000000000000.dat
- supporting_data/data_079/
- supporting_data/data_079/000000_2dVertex(edge).vtk
- supporting_data/data_079/000000_2dVertex(surface).vtk
- supporting_data/data_079/data_true_pres.txt
- supporting_data/data_079/data_true_tens.txt
- supporting_data/data_079/i2dvertex000000000000000.dat
- supporting_data/data_080/
- supporting_data/data_080/000000_2dVertex(edge).vtk
- supporting_data/data_080/000000_2dVertex(surface).vtk
- supporting_data/data_080/data_true_pres.txt
- supporting_data/data_080/data_true_tens.txt
- supporting_data/data_080/i2dvertex000000000000000.dat
- supporting_data/data_084/
- supporting_data/data_085/
- supporting_data/data_086/
- supporting_data/data_087/
- supporting_data/data_088/
- supporting_data/data_089/
- supporting_data/data_090/
- supporting_data/data_091/
- supporting_data/data_091/000000_2dVertex(edge).vtk
- supporting_data/data_091/000000_2dVertex(surface).vtk
- supporting_data/data_091/data_true_pres.txt
- supporting_data/data_091/data_true_tens.txt
- supporting_data/data_091/i2dvertex000000000000000.dat
- supporting_data/data_092/
- supporting_data/data_092/000000_2dVertex(edge).vtk
- supporting_data/data_092/000000_2dVertex(surface).vtk
- supporting_data/data_092/data_true_pres.txt
- supporting_data/data_092/data_true_tens.txt
- supporting_data/data_092/i2dvertex000000000000000.dat
- supporting_data/data_093/
- supporting_data/data_093/000000_2dVertex(edge).vtk
- supporting_data/data_093/000000_2dVertex(surface).vtk
- supporting_data/data_093/data_true_pres.txt
- supporting_data/data_093/data_true_tens.txt
- supporting_data/data_093/i2dvertex000000000000000.dat
- supporting_data/data_094/
- supporting_data/data_094/000000_2dVertex(edge).vtk
- supporting_data/data_094/000000_2dVertex(surface).vtk
- supporting_data/data_094/data_true_pres.txt
- supporting_data/data_094/data_true_tens.txt
- supporting_data/data_094/i2dvertex000000000000000.dat
- supporting_data/data_095/
- supporting_data/data_095/000000_2dVertex(edge).vtk
- supporting_data/data_095/000000_2dVertex(surface).vtk
- supporting_data/data_095/data_true_pres.txt
- supporting_data/data_095/data_true_tens.txt
- supporting_data/data_095/i2dvertex000000000000000.dat
- supporting_data/data_096/
- supporting_data/data_096/000000_2dVertex(edge).vtk
- supporting_data/data_096/000000_2dVertex(surface).vtk
- supporting_data/data_096/data_true_pres.txt
- supporting_data/data_096/data_true_tens.txt
- supporting_data/data_096/i2dvertex000000000000000.dat
- supporting_data/data_097/
- supporting_data/data_097/000000_2dVertex(edge).vtk
- supporting_data/data_097/000000_2dVertex(surface).vtk
- supporting_data/data_097/data_true_pres.txt
- supporting_data/data_097/data_true_tens.txt
- supporting_data/data_097/i2dvertex000000000000000.dat
- supporting_data/data_098/
- supporting_data/data_098/000000_2dVertex(edge).vtk
- supporting_data/data_098/000000_2dVertex(surface).vtk
- supporting_data/data_098/data_true_pres.txt
- supporting_data/data_098/data_true_tens.txt
- supporting_data/data_098/i2dvertex000000000000000.dat
- supporting_data/data_099/
- supporting_data/data_099/000000_2dVertex(edge).vtk
- supporting_data/data_099/000000_2dVertex(surface).vtk
- supporting_data/data_099/data_true_pres.txt
- supporting_data/data_099/data_true_tens.txt
- supporting_data/data_099/i2dvertex000000000000000.dat
- supporting_data/data_100/
- supporting_data/data_1001/
- supporting_data/data_1001/000000_2dVertex(edge).vtk
- supporting_data/data_1001/000000_2dVertex(surface).vtk
- supporting_data/data_1001/data_true_pres.txt
- supporting_data/data_1001/data_true_tens.txt
- supporting_data/data_1001/i2dvertex000000000000000.dat
- supporting_data/data_1002/
- supporting_data/data_1002/000000_2dVertex(edge).vtk
- supporting_data/data_1002/000000_2dVertex(surface).vtk
- supporting_data/data_1002/data_true_pres.txt
- supporting_data/data_1002/data_true_tens.txt
- supporting_data/data_1002/i2dvertex000000000000000.dat
- supporting_data/data_1003/
- supporting_data/data_1003/000000_2dVertex(edge).vtk
[truncated: 1,417 more entries]
