# Supplementary material for: Numerical assessment of the applicability of geometry-based force inference on homogeneous and heterogeneous cells
Source: PLoS One. 2024 Apr 16;19(4):e0299016. doi: 10.1371/journal.pone.0299016 (PMC11020637; doi:10.1371/journal.pone.0299016)
Supplement: S1 Data — Simulation results of homogeneous cells, based on different parameters, are stored in approximately 400 folders, each individually named from “data_004” to “data_400”. Please refer to the Excel file “parameter_settings.xlsx” for detailed parameter settings. Each folder contains one.dat file representing the cell structure, two.txt files listing the correct stress values, and two.vtk files containing the estimated stress values. If a folder is empty, it means that the simulation was stopped for some reason under the parameters. Simulation results of heterogeneous cells. Simulation results of heterogeneous cells, based on different parameters, are stored in four folders, each individually named from “data_1001” to “data_1004”. The Excel file “parameter_settings.xlsx” also contains the detailed parameter settings of those four results. Each folder contains five files, arranged in the same configuration as above. (ZIP) [file pone.0299016.s001.zip › supporting_data/data_015/000000_2dVertex(edge).vtk]

# vtk DataFile Version 2.0
S.O.
ASCII
DATASET UNSTRUCTURED_GRID
POINTS 200 float
7.91566 3.28996 0
1.61018 8.96515 0
7.90911 3.28103 0
1.03208 3.59727 0
2.18684 2.08456 0
10.7282 8.63394 0
6.15851 0.725378 0
2.46526 8.05804 0
1.66356 0.860921 0
5.62888 2.87482 0
0.142253 7.56961 0
10.1256 2.79722 0
3.94321 2.31897 0
1.65218 0.857309 0
1.04905 1.90539 0
4.0236 3.51539 0
1.9451 5.72742 0
5.5954 4.00607 0
4.7926 1.37352 0
6.15548 0.722093 0
4.43196 9.26493 0
6.94618 5.61897 0
6.15501 0.723962 0
6.38609 8.94304 0
3.64418 0.480045 0
7.91527 3.28737 0
6.3889 8.94498 0
8.0563 5.04335 0
7.2468 8.07829 0
8.31397 0.0662546 0
5.88695 1.18403 0
0.168899 8.64816 0
1.94355 1.64815 0
9.72074 0.959673 0
0.575227 4.22087 0
8.51444 1.40203 0
1.66212 0.868136 0
1.47439 1.24694 0
7.92475 0.985636 0
10.1058 2.8608 0
6.39058 8.94694 0
9.19289 2.73404 0
6.24202 3.17321 0
2.12083 2.06103 0
7.97092 6.14041 0
9.49585 9.2578 0
0.387366 0.757611 0
2.16142 3.6586 0
8.36637 7.8226 0
3.94334 2.31799 0
4.53437 7.68821 0
5.69532 2.84072 0
5.57052 3.99779 0
0.49749 6.18391 0
0.579601 4.21786 0
3.9096 5.11542 0
7.23609 5.54315 0
3.64651 0.486545 0
2.13987 6.06001 0
4.01552 3.51503 0
0.388289 0.762675 0
7.21608 7.79296 0
5.49715 5.30607 0
5.74059 2.83067 0
8.31075 0.0693118 0
7.38849 2.58671 0
7.03139 2.56771 0
8.32415 1.03001 0
5.49393 5.30741 0
7.91459 3.28327 0
7.38294 2.5846 0
5.7973 6.37954 0
5.48626 5.29202 0
4.13964 5.00807 0
8.84215 5.97357 0
5.79866 6.37923 0
7.2829 4.7701 0
9.1244 4.80476 0
9.57252 3.71334 0
1.04236 3.95777 0
9.57796 4.94692 0
9.49935 1.82074 0
1.6213 4.08806 0
9.57458 3.71234 0
0.773416 2.12631 0
2.10479 3.60697 0
10.4733 7.27253 0
3.77592 6.03629 0
0.567131 4.20527 0
4.02423 3.51149 0
9.57775 4.9497 0
10.5131 2.7505 0
3.277 7.68751 0
1.93732 3.03237 0
1.10561 7.5454 0
1.94613 5.73253 0
3.94322 2.321 0
4.02223 3.51505 0
9.72252 0.961056 0
4.53305 7.68932 0
3.27602 7.69519 0
7.28314 4.76895 0
3.94169 2.3211 0
5.49019 5.31207 0
5.99342 2.2399 0
9.17065 4.78188 0
3.77024 6.03851 0
3.48965 6.09 0
1.95025 5.72921 0
7.20928 7.7903 0
8.30826 0.0699981 0
7.07749 2.52791 0
10.4834 7.28248 0
8.51524 1.40198 0
0.0992687 5.2636 0
7.2328 5.55009 0
8.89398 5.96549 0
10.4966 7.27547 0
8.53568 5.0704 0
8.79422 6.95955 0
9.18228 7.33688 0
1.8175 6.71953 0
7.79634 6.89712 0
9.63522 0.962251 0
1.61105 8.96424 0
0.100825 5.26652 0
10.6028 8.54947 0
1.50281 8.70895 0
9.23856 7.33403 0
10.6668 6.33798 0
4.01782 3.51166 0
2.88158 4.71846 0
0.563417 4.20135 0
2.13993 6.05966 0
2.94893 9.05861 0
3.66602 0.402869 0
2.53255 4.44929 0
10.6663 6.31111 0
3.27699 7.69104 0
3.49028 6.09066 0
8.96763 8.35297 0
5.7948 6.38271 0
3.90864 5.11582 0
6.23987 6.80905 0
7.92242 0.988495 0
2.46537 8.0584 0
4.53071 7.69199 0
5.4135 1.48285 0
3.64269 0.318384 0
7.8377 6.95477 0
7.28232 4.76846 0
7.06355 0.916713 0
6.38501 8.94862 0
5.18262 7.19221 0
9.49793 9.26016 0
0.771498 2.12127 0
1.03334 3.59691 0
10.6359 6.40637 0
9.49892 9.25832 0
3.64737 0.484905 0
1.82002 6.72024 0
2.00112 1.92175 0
8.51461 1.40277 0
8.36726 7.82135 0
4.43335 9.26374 0
0.772181 2.12339 0
3.94218 2.3159 0
1.01961 6.12637 0
2.78536 2.05397 0
1.95097 5.7243 0
2.34812 3.7478 0
4.562 8.24171 0
10.6503 6.32782 0
4.93202 1.36078 0
4.43198 9.26317 0
0.387229 0.761435 0
5.57333 3.99125 0
5.59178 3.99639 0
7.03146 2.56871 0
3.49309 6.08959 0
4.53099 7.68823 0
3.46444 0.0309399 0
7.21424 7.78936 0
1.82478 8.13142 0
3.64406 0.488344 0
7.91383 3.28633 0
6.39166 8.44223 0
6.38338 8.94904 0
4.52965 7.68544 0
7.2296 5.53947 0
9.49735 1.8213 0
9.83581 2.97102 0
10.48 7.28338 0
6.92973 6.03626 0
6.34893 7.38142 0
9.4981 9.25947 0
3.19873 7.68756 0
9.57739 3.7156 0
0.143761 7.57252 0
1.79429 7.21878 0
CELLS 298 894 
2 4 93
2 49 168
2 49 96
2 96 93
2 4 168
2 170 130
2 102 170
2 59 130
2 89 102
2 59 89
2 12 166
2 166 18
2 12 51
2 18 51
2 143 109
2 109 61
2 194 143
2 194 186
2 186 26
2 0 77
2 118 77
2 0 27
2 118 27
2 32 37
2 32 161
2 14 161
2 30 104
2 104 111
2 6 111
2 63 9
2 52 97
2 52 63
2 9 15
2 97 15
2 68 106
2 68 62
2 62 71
2 75 71
2 106 75
2 97 72
2 97 15
2 15 89
2 72 73
2 59 73
2 59 89
2 151 70
2 65 70
2 65 67
2 113 41
2 25 41
2 69 25
2 69 35
2 161 43
2 156 43
2 14 161
2 47 85
2 93 85
2 102 170
2 102 96
2 170 47
2 96 93
2 184 168
2 161 43
2 184 159
2 32 161
2 43 4
2 24 32
2 4 168
2 66 178
2 104 63
2 42 178
2 52 63
2 104 111
2 176 42
2 66 111
2 176 52
2 42 178
2 178 76
2 42 76
2 185 0
2 56 189
2 25 185
2 101 2
2 69 25
2 150 101
2 189 150
2 2 69
2 115 56
2 115 27
2 0 27
2 150 177
2 17 177
2 176 42
2 76 101
2 150 101
2 42 76
2 17 176
2 66 178
2 66 70
2 65 70
2 65 2
2 76 101
2 178 76
2 101 2
2 4 93
2 156 43
2 43 4
2 82 85
2 93 85
2 82 79
2 132 16
2 16 95
2 55 131
2 136 169
2 142 108
2 131 136
2 142 55
2 16 95
2 169 16
2 185 0
2 78 185
2 0 77
2 105 77
2 12 51
2 9 15
2 49 96
2 102 96
2 15 89
2 51 9
2 89 102
2 12 49
2 150 177
2 189 150
2 189 21
2 21 177
2 65 67
2 65 2
2 69 35
2 2 69
2 149 122
2 182 122
2 149 120
2 128 120
2 128 163
2 78 185
2 25 41
2 41 191
2 25 185
2 169 82
2 82 79
2 132 16
2 169 16
2 55 131
2 130 131
2 59 130
2 59 73
2 73 55
2 170 130
2 136 47
2 170 47
2 131 136
2 130 131
2 179 142
2 142 108
2 107 133
2 107 179
2 103 17
2 17 177
2 68 62
2 103 68
2 21 62
2 21 177
2 87 179
2 139 188
2 87 153
2 99 153
2 107 179
2 139 107
2 44 74
2 119 116
2 44 149
2 119 120
2 116 74
2 149 120
2 192 140
2 112 192
2 105 77
2 118 77
2 118 44
2 44 74
2 80 74
2 169 82
2 82 85
2 47 85
2 136 47
2 136 169
2 179 142
2 68 106
2 142 55
2 72 73
2 103 68
2 103 72
2 87 179
2 73 55
2 106 87
2 173 18
2 63 9
2 30 104
2 104 63
2 18 51
2 51 9
2 75 71
2 143 109
2 143 141
2 193 109
2 141 75
2 193 71
2 118 44
2 115 27
2 149 122
2 44 149
2 118 27
2 122 115
2 116 172
2 80 74
2 116 74
2 192 128
2 119 157
2 119 120
2 112 192
2 128 120
2 138 92
2 138 58
2 139 138
2 107 133
2 139 107
2 138 58
2 66 70
2 6 111
2 151 70
2 66 111
2 87 153
2 106 75
2 153 141
2 141 75
2 106 87
2 56 189
2 62 71
2 56 193
2 21 62
2 189 21
2 193 71
2 192 140
2 192 128
2 128 163
2 115 56
2 56 193
2 182 122
2 122 115
2 193 109
2 109 61
2 50 194
2 194 186
2 186 50
2 32 37
2 24 32
2 99 153
2 143 141
2 153 141
2 50 194
2 50 180
2 194 143
2 119 157
2 116 172
2 119 116
2 139 138
2 138 92
2 139 188
2 50 180
2 186 26
2 186 50
2 184 168
2 49 168
2 12 166
2 184 166
2 12 49
2 184 159
2 184 166
2 173 18
2 166 18
2 52 97
2 97 72
2 103 17
2 103 72
2 176 52
2 17 176
2 113 41
2 41 191
CELL_TYPES 298
3
3
3
3
3
3
3
3
3
3
3
3
3
3
3
3
3
3
3
3
3
3
3
3
3
3
3
3
3
3
3
3
3
3
3
3
3
3
3
3
3
3
3
3
3
3
3
3
3
3
3
3
3
3
3
3
3
3
3
3
3
3
3
3
3
3
3
3
3
3
3
3
3
3
3
3
3
3
3
3
3
3
3
3
3
3
3
3
3
3
3
3
3
3
3
3
3
3
3
3
3
3
3
3
3
3
3
3
3
3
3
3
3
3
3
3
3
3
3
3
3
3
3
3
3
3
3
3
3
3
3
3
3
3
3
3
3
3
3
3
3
3
3
3
3
3
3
3
3
3
3
3
3
3
3
3
3
3
3
3
3
3
3
3
3
3
3
3
3
3
3
3
3
3
3
3
3
3
3
3
3
3
3
3
3
3
3
3
3
3
3
3
3
3
3
3
3
3
3
3
3
3
3
3
3
3
3
3
3
3
3
3
3
3
3
3
3
3
3
3
3
3
3
3
3
3
3
3
3
3
3
3
3
3
3
3
3
3
3
3
3
3
3
3
3
3
3
3
3
3
3
3
3
3
3
3
3
3
3
3
3
3
3
3
3
3
3
3
3
3
3
3
3
3
3
3
3
3
3
3
3
3
3
3
3
3
3
3
3
3
3
3
3
3
3
3
3
3
POINT_DATA 200
CELL_DATA 298
SCALARS ForceMap float
LOOKUP_TABLE default
0.40598
0.437536
0.360288
-0.103356
1.33818
0.634119
0.0317099
0.430013
0.495255
0.826418
1.2442
0.719231
1.0024
0.262616
0.126816
0.729961
0.00259071
1.0578
0.429772
0.0172741
1.33631
0.797523
1.00692
1.02401
0.994417
0.597467
1.49624
0.508434
0.658655
0.673656
0.705583
0.180797
-0.304403
-0.0747629
0.289613
0.356749
0.215155
0.284137
-0.233355
0.207668
-0.0747629
0.771093
0.989396
0.964131
0.826418
0.642354
1.1913
0.953824
0.307853
0.13323
0.987221
0.795039
1.40003
0.635411
0.597467
0.590062
0.530736
0.0317099
0.390507
0.25848
-0.103356
0.576617
1.40003
0.796797
0.994417
1.27344
0.953615
1.33818
0.0981683
0.650213
1.20122
0.180797
0.508434
0.00373451
0.737
0.156088
1.20122
-0.0533102
0.494572
0.455
1.02523
0.328554
0.206597
0.987221
0.233718
0.578267
1.15584
-0.0954339
0.722991
0.797523
0.323338
-0.198723
0.00373451
0.344979
0.233718
0.494572
0.644307
0.0981683
0.558084
1.1913
0.982872
0.344979
-0.0533102
0.206597
0.40598
0.635411
1.27344
0.210559
0.530736
0.682864
0.811905
1.16181
0.860578
0.0196791
0.15761
0.878267
0.32249
1.16181
0.640125
0.455
0.568213
0.0172741
0.696839
1.0024
-0.304403
0.360288
0.390507
0.771093
0.143009
0.495255
0.38082
0.323338
0.578267
0.986453
0.233151
0.953824
0.982872
0.795039
1.15584
-0.129851
0.624967
0.358006
0.639717
0.364942
0.568213
0.13323
1.61746
0.328554
0.5752
0.682864
0.811905
0.640125
0.860578
0.418058
0.430013
0.964131
1.33517
0.634119
0.95419
0.25848
0.878267
0.418058
-0.158004
0.15761
0.944113
0.162233
0.0122824
-0.198723
0.356749
0.321379
0.382376
0.233151
0.553654
0.8083
-0.177908
0.749982
0.162233
1.14059
0.553751
1.21882
0.921067
0.574185
0.646033
0.358006
0.360126
1.59988
0.696839
1.33631
0.329536
0.553751
-0.320288
0.5752
0.210559
0.590062
0.95419
0.0196791
-0.158004
0.289613
0.32249
0.989396
0.321379
0.827789
0.553654
1.33517
0.143823
0.704844
0.673656
1.49624
0.650213
0.262616
0.143009
0.284137
0.126816
0.185797
0.394386
0.139181
0.028954
0.329536
0.722991
-0.129851
0.921067
1.00692
0.528916
0.740685
-0.320288
0.646033
1.19841
0.447001
0.574185
1.59988
0.639717
1.45396
0.859814
0.920118
0.944113
1.14059
0.859814
0.558084
0.658655
0.642354
0.737
-0.177908
-0.233355
0.193714
0.139181
0.143823
1.02523
0.215155
0.584225
0.382376
0.986453
0.028954
0.360126
1.19841
0.364942
-0.0954339
0.584225
0.624967
0.528916
0.394386
0.729961
0.951632
1.0578
0.769882
1.02401
0.953615
0.749982
0.185797
0.193714
0.951632
1.06392
0.00259071
0.447001
0.740685
1.21882
0.920118
1.45396
0.8083
1.06392
0.429772
0.769882
0.576617
0.437536
1.2442
0.25227
0.38082
0.796797
0.25227
0.704844
0.719231
0.705583
0.207668
0.0122824
0.827789
0.156088
0.644307
0.307853
1.61746
