# Supplementary material for: Numerical assessment of the applicability of geometry-based force inference on homogeneous and heterogeneous cells
Source: PLoS One. 2024 Apr 16;19(4):e0299016. doi: 10.1371/journal.pone.0299016 (PMC11020637; doi:10.1371/journal.pone.0299016)
Supplement: S1 Data — Simulation results of homogeneous cells, based on different parameters, are stored in approximately 400 folders, each individually named from “data_004” to “data_400”. Please refer to the Excel file “parameter_settings.xlsx” for detailed parameter settings. Each folder contains one.dat file representing the cell structure, two.txt files listing the correct stress values, and two.vtk files containing the estimated stress values. If a folder is empty, it means that the simulation was stopped for some reason under the parameters. Simulation results of heterogeneous cells. Simulation results of heterogeneous cells, based on different parameters, are stored in four folders, each individually named from “data_1001” to “data_1004”. The Excel file “parameter_settings.xlsx” also contains the detailed parameter settings of those four results. Each folder contains five files, arranged in the same configuration as above. (ZIP) [file pone.0299016.s001.zip › supporting_data/data_015/000000_2dVertex(surface).vtk]

# vtk DataFile Version 2.0
S.O.
ASCII
DATASET UNSTRUCTURED_GRID
POINTS 266 float
7.91566 3.28996 0
1.61018 8.96515 0
7.90911 3.28103 0
1.03208 3.59727 0
2.18684 2.08456 0
10.7282 8.63394 0
6.15851 0.725378 0
2.46526 8.05804 0
1.66356 0.860921 0
5.62888 2.87482 0
0.142253 7.56961 0
10.1256 2.79722 0
3.94321 2.31897 0
1.65218 0.857309 0
1.04905 1.90539 0
4.0236 3.51539 0
1.9451 5.72742 0
5.5954 4.00607 0
4.7926 1.37352 0
6.15548 0.722093 0
4.43196 9.26493 0
6.94618 5.61897 0
6.15501 0.723962 0
6.38609 8.94304 0
3.64418 0.480045 0
7.91527 3.28737 0
6.3889 8.94498 0
8.0563 5.04335 0
7.2468 8.07829 0
8.31397 0.0662546 0
5.88695 1.18403 0
0.168899 8.64816 0
1.94355 1.64815 0
9.72074 0.959673 0
0.575227 4.22087 0
8.51444 1.40203 0
1.66212 0.868136 0
1.47439 1.24694 0
7.92475 0.985636 0
10.1058 2.8608 0
6.39058 8.94694 0
9.19289 2.73404 0
6.24202 3.17321 0
2.12083 2.06103 0
7.97092 6.14041 0
9.49585 9.2578 0
0.387366 0.757611 0
2.16142 3.6586 0
8.36637 7.8226 0
3.94334 2.31799 0
4.53437 7.68821 0
5.69532 2.84072 0
5.57052 3.99779 0
0.49749 6.18391 0
0.579601 4.21786 0
3.9096 5.11542 0
7.23609 5.54315 0
3.64651 0.486545 0
2.13987 6.06001 0
4.01552 3.51503 0
0.388289 0.762675 0
7.21608 7.79296 0
5.49715 5.30607 0
5.74059 2.83067 0
8.31075 0.0693118 0
7.38849 2.58671 0
7.03139 2.56771 0
8.32415 1.03001 0
5.49393 5.30741 0
7.91459 3.28327 0
7.38294 2.5846 0
5.7973 6.37954 0
5.48626 5.29202 0
4.13964 5.00807 0
8.84215 5.97357 0
5.79866 6.37923 0
7.2829 4.7701 0
9.1244 4.80476 0
9.57252 3.71334 0
1.04236 3.95777 0
9.57796 4.94692 0
9.49935 1.82074 0
1.6213 4.08806 0
9.57458 3.71234 0
0.773416 2.12631 0
2.10479 3.60697 0
10.4733 7.27253 0
3.77592 6.03629 0
0.567131 4.20527 0
4.02423 3.51149 0
9.57775 4.9497 0
10.5131 2.7505 0
3.277 7.68751 0
1.93732 3.03237 0
1.10561 7.5454 0
1.94613 5.73253 0
3.94322 2.321 0
4.02223 3.51505 0
9.72252 0.961056 0
4.53305 7.68932 0
3.27602 7.69519 0
7.28314 4.76895 0
3.94169 2.3211 0
5.49019 5.31207 0
5.99342 2.2399 0
9.17065 4.78188 0
3.77024 6.03851 0
3.48965 6.09 0
1.95025 5.72921 0
7.20928 7.7903 0
8.30826 0.0699981 0
7.07749 2.52791 0
10.4834 7.28248 0
8.51524 1.40198 0
0.0992687 5.2636 0
7.2328 5.55009 0
8.89398 5.96549 0
10.4966 7.27547 0
8.53568 5.0704 0
8.79422 6.95955 0
9.18228 7.33688 0
1.8175 6.71953 0
7.79634 6.89712 0
9.63522 0.962251 0
1.61105 8.96424 0
0.100825 5.26652 0
10.6028 8.54947 0
1.50281 8.70895 0
9.23856 7.33403 0
10.6668 6.33798 0
4.01782 3.51166 0
2.88158 4.71846 0
0.563417 4.20135 0
2.13993 6.05966 0
2.94893 9.05861 0
3.66602 0.402869 0
2.53255 4.44929 0
10.6663 6.31111 0
3.27699 7.69104 0
3.49028 6.09066 0
8.96763 8.35297 0
5.7948 6.38271 0
3.90864 5.11582 0
6.23987 6.80905 0
7.92242 0.988495 0
2.46537 8.0584 0
4.53071 7.69199 0
5.4135 1.48285 0
3.64269 0.318384 0
7.8377 6.95477 0
7.28232 4.76846 0
7.06355 0.916713 0
6.38501 8.94862 0
5.18262 7.19221 0
9.49793 9.26016 0
0.771498 2.12127 0
1.03334 3.59691 0
10.6359 6.40637 0
9.49892 9.25832 0
3.64737 0.484905 0
1.82002 6.72024 0
2.00112 1.92175 0
8.51461 1.40277 0
8.36726 7.82135 0
4.43335 9.26374 0
0.772181 2.12339 0
3.94218 2.3159 0
1.01961 6.12637 0
2.78536 2.05397 0
1.95097 5.7243 0
2.34812 3.7478 0
4.562 8.24171 0
10.6503 6.32782 0
4.93202 1.36078 0
4.43198 9.26317 0
0.387229 0.761435 0
5.57333 3.99125 0
5.59178 3.99639 0
7.03146 2.56871 0
3.49309 6.08959 0
4.53099 7.68823 0
3.46444 0.0309399 0
7.21424 7.78936 0
1.82478 8.13142 0
3.64406 0.488344 0
7.91383 3.28633 0
6.39166 8.44223 0
6.38338 8.94904 0
4.52965 7.68544 0
7.2296 5.53947 0
9.49735 1.8213 0
9.83581 2.97102 0
10.48 7.28338 0
6.92973 6.03626 0
6.34893 7.38142 0
9.4981 9.25947 0
3.19873 7.68756 0
9.57739 3.7156 0
0.143761 7.57252 0
1.79429 7.21878 0
2.81243 2.45952 0
3.35873 3.20721 0
4.85144 2.21737 0
6.61901 7.87419 0
8.34447 4.31058 0
1.10365 1.49091 0
6.37973 1.74941 0
5.04805 3.43765 0
4.9192 5.92873 0
4.57245 4.55792 0
7.58821 1.56732 0
8.50788 2.44988 0
1.39295 2.58326 0
2.87919 2.95532 0
2.82778 1.34575 0
6.13956 2.99306 0
6.90897 3.62684 0
7.68728 4.48432 0
6.44351 4.04463 0
7.38538 3.57938 0
1.70007 3.16215 0
1.11986 5.2341 0
2.817 5.14486 0
8.80556 3.90838 0
4.62669 2.88764 0
6.53016 4.74902 0
8.0064 2.16113 0
8.16899 7.44068 0
8.9674 3.22799 0
1.39676 4.73273 0
3.67764 4.41203 0
3.04116 3.96082 0
2.99692 5.68122 0
6.05868 4.96449 0
4.30758 6.82952 0
8.51422 6.67747 0
9.73869 8.21633 0
8.75552 5.47575 0
0.571502 5.29744 0
2.04289 4.62741 0
4.39416 5.49988 0
5.52667 1.92535 0
6.67286 6.81234 0
7.8612 5.84716 0
9.75063 5.78519 0
9.82462 6.94347 0
2.44737 7.00466 0
2.95756 6.66212 0
6.86508 1.59677 0
4.81671 6.4791 0
6.28387 5.79082 0
9.39733 7.68388 0
7.299 6.66808 0
5.65132 7.83309 0
2.50651 0.956003 0
5.52708 7.19258 0
9.5704 6.4312 0
1.08495 8.09807 0
2.12878 7.68219 0
3.76964 7.09908 0
5.24708 8.83146 0
5.46093 8.3243 0
3.47393 1.54728 0
4.1354 1.36216 0
4.97064 4.26928 0
9.30217 2.1998 0
CELLS 391 1564 
3 200 4 93
3 200 49 168
3 200 49 96
3 200 96 93
3 200 4 168
3 201 170 130
3 201 102 170
3 201 59 130
3 201 89 102
3 201 59 89
3 202 12 166
3 202 166 18
3 202 12 51
3 202 18 51
3 203 143 109
3 203 109 61
3 203 194 143
3 203 194 186
3 203 186 26
3 203 26 28
3 203 61 28
3 204 0 77
3 204 118 77
3 204 0 27
3 204 118 27
3 205 14 84
3 205 32 37
3 205 175 37
3 205 32 161
3 205 165 175
3 205 14 161
3 205 155 165
3 205 84 155
3 206 30 104
3 206 104 111
3 206 6 111
3 206 6 30
3 207 63 9
3 207 52 97
3 207 52 63
3 207 9 15
3 207 97 15
3 208 68 106
3 208 68 62
3 208 62 71
3 208 75 71
3 208 106 75
3 209 97 72
3 209 97 15
3 209 15 89
3 209 72 73
3 209 59 73
3 209 59 89
3 210 67 144
3 210 151 70
3 210 65 70
3 210 65 67
3 210 151 144
3 211 35 162
3 211 162 113
3 211 113 41
3 211 25 41
3 211 69 25
3 211 69 35
3 212 161 43
3 212 156 43
3 212 14 161
3 212 156 14
3 213 47 85
3 213 93 85
3 213 102 170
3 213 102 96
3 213 170 47
3 213 96 93
3 214 184 168
3 214 161 43
3 214 184 159
3 214 32 161
3 214 57 159
3 214 43 4
3 214 24 32
3 214 57 24
3 214 4 168
3 215 66 178
3 215 104 63
3 215 42 178
3 215 52 63
3 215 104 111
3 215 176 42
3 215 66 111
3 215 176 52
3 216 42 178
3 216 178 76
3 216 42 76
3 217 185 0
3 217 56 189
3 217 25 185
3 217 101 2
3 217 69 25
3 217 150 101
3 217 189 150
3 217 2 69
3 217 115 56
3 217 115 27
3 217 0 27
3 218 150 177
3 218 17 177
3 218 176 42
3 218 76 101
3 218 150 101
3 218 42 76
3 218 17 176
3 219 66 178
3 219 66 70
3 219 65 70
3 219 65 2
3 219 76 101
3 219 178 76
3 219 101 2
3 220 4 93
3 220 156 43
3 220 43 4
3 220 82 85
3 220 93 85
3 220 3 79
3 220 82 79
3 220 156 3
3 221 54 34
3 221 54 132
3 221 132 16
3 221 16 95
3 221 95 167
3 221 34 167
3 222 55 131
3 222 136 169
3 222 95 108
3 222 142 108
3 222 131 136
3 222 142 55
3 222 16 95
3 222 169 16
3 223 185 0
3 223 78 185
3 223 0 77
3 223 105 77
3 223 78 105
3 224 12 51
3 224 9 15
3 224 49 96
3 224 102 96
3 224 15 89
3 224 51 9
3 224 89 102
3 224 12 49
3 225 150 177
3 225 189 150
3 225 189 21
3 225 21 177
3 226 65 67
3 226 65 2
3 226 69 35
3 226 2 69
3 226 67 35
3 227 48 163
3 227 149 122
3 227 182 122
3 227 182 48
3 227 149 120
3 227 128 120
3 227 128 163
3 228 78 83
3 228 78 185
3 228 25 41
3 228 41 191
3 228 197 83
3 228 197 191
3 228 25 185
3 229 169 82
3 229 82 79
3 229 79 88
3 229 132 88
3 229 132 16
3 229 169 16
3 230 55 131
3 230 130 131
3 230 59 130
3 230 59 73
3 230 73 55
3 231 170 130
3 231 136 47
3 231 170 47
3 231 131 136
3 231 130 131
3 232 179 142
3 232 142 108
3 232 107 133
3 232 108 133
3 232 107 179
3 233 103 17
3 233 17 177
3 233 68 62
3 233 103 68
3 233 21 62
3 233 21 177
3 234 87 179
3 234 139 188
3 234 87 153
3 234 99 153
3 234 107 179
3 234 139 107
3 234 99 188
3 235 44 74
3 235 119 116
3 235 44 149
3 235 119 120
3 235 116 74
3 235 149 120
3 236 192 140
3 236 195 45
3 236 112 192
3 236 140 45
3 236 112 195
3 237 105 77
3 237 90 105
3 237 118 77
3 237 90 80
3 237 118 44
3 237 44 74
3 237 80 74
3 238 53 125
3 238 125 34
3 238 53 167
3 238 34 167
3 239 169 82
3 239 82 85
3 239 47 85
3 239 136 47
3 239 136 169
3 240 179 142
3 240 68 106
3 240 142 55
3 240 72 73
3 240 103 68
3 240 103 72
3 240 87 179
3 240 73 55
3 240 106 87
3 241 173 18
3 241 63 9
3 241 147 30
3 241 30 104
3 241 104 63
3 241 18 51
3 241 51 9
3 241 173 147
3 242 75 71
3 242 143 109
3 242 143 141
3 242 193 109
3 242 141 75
3 242 193 71
3 243 118 44
3 243 115 27
3 243 149 122
3 243 44 149
3 243 118 27
3 243 122 115
3 244 172 129
3 244 129 137
3 244 116 172
3 244 137 80
3 244 80 74
3 244 116 74
3 245 192 128
3 245 119 157
3 245 119 120
3 245 86 112
3 245 157 86
3 245 112 192
3 245 128 120
3 246 160 58
3 246 196 199
3 246 138 92
3 246 199 160
3 246 100 92
3 246 138 58
3 246 100 196
3 247 139 138
3 247 133 58
3 247 107 133
3 247 139 107
3 247 138 58
3 248 22 151
3 248 66 70
3 248 6 111
3 248 151 70
3 248 66 111
3 248 6 22
3 249 87 153
3 249 106 75
3 249 153 141
3 249 141 75
3 249 106 87
3 250 56 189
3 250 62 71
3 250 56 193
3 250 21 62
3 250 189 21
3 250 193 71
3 251 192 140
3 251 192 128
3 251 163 140
3 251 128 163
3 252 61 182
3 252 115 56
3 252 56 193
3 252 182 122
3 252 122 115
3 252 193 109
3 252 109 61
3 253 50 194
3 253 194 186
3 253 186 50
3 254 32 37
3 254 24 32
3 254 37 36
3 254 24 36
3 255 99 153
3 255 99 180
3 255 143 141
3 255 153 141
3 255 50 194
3 255 50 180
3 255 194 143
3 256 119 157
3 256 116 172
3 256 119 116
3 256 172 157
3 257 94 10
3 257 127 183
3 257 1 10
3 257 124 1
3 257 124 127
3 257 183 94
3 258 196 199
3 258 145 196
3 258 145 7
3 258 7 183
3 258 94 199
3 258 183 94
3 259 139 138
3 259 138 92
3 259 139 188
3 259 92 188
3 260 152 187
3 260 187 164
3 260 174 20
3 260 20 171
3 260 152 40
3 260 164 174
3 260 40 171
3 261 146 180
3 261 50 180
3 261 146 171
3 261 23 26
3 261 186 26
3 261 186 50
3 261 40 23
3 261 40 171
3 262 184 168
3 262 49 168
3 262 12 166
3 262 184 166
3 262 12 49
3 263 184 159
3 263 184 166
3 263 173 18
3 263 166 18
3 263 173 159
3 264 52 97
3 264 97 72
3 264 103 17
3 264 103 72
3 264 176 52
3 264 17 176
3 265 190 11
3 265 190 113
3 265 113 41
3 265 191 39
3 265 41 191
3 265 39 11
CELL_TYPES 391
5
5
5
5
5
5
5
5
5
5
5
5
5
5
5
5
5
5
5
5
5
5
5
5
5
5
5
5
5
5
5
5
5
5
5
5
5
5
5
5
5
5
5
5
5
5
5
5
5
5
5
5
5
5
5
5
5
5
5
5
5
5
5
5
5
5
5
5
5
5
5
5
5
5
5
5
5
5
5
5
5
5
5
5
5
5
5
5
5
5
5
5
5
5
5
5
5
5
5
5
5
5
5
5
5
5
5
5
5
5
5
5
5
5
5
5
5
5
5
5
5
5
5
5
5
5
5
5
5
5
5
5
5
5
5
5
5
5
5
5
5
5
5
5
5
5
5
5
5
5
5
5
5
5
5
5
5
5
5
5
5
5
5
5
5
5
5
5
5
5
5
5
5
5
5
5
5
5
5
5
5
5
5
5
5
5
5
5
5
5
5
5
5
5
5
5
5
5
5
5
5
5
5
5
5
5
5
5
5
5
5
5
5
5
5
5
5
5
5
5
5
5
5
5
5
5
5
5
5
5
5
5
5
5
5
5
5
5
5
5
5
5
5
5
5
5
5
5
5
5
5
5
5
5
5
5
5
5
5
5
5
5
5
5
5
5
5
5
5
5
5
5
5
5
5
5
5
5
5
5
5
5
5
5
5
5
5
5
5
5
5
5
5
5
5
5
5
5
5
5
5
5
5
5
5
5
5
5
5
5
5
5
5
5
5
5
5
5
5
5
5
5
5
5
5
5
5
5
5
5
5
5
5
5
5
5
5
5
5
5
5
5
5
5
5
5
5
5
5
5
5
5
5
5
5
5
5
5
5
5
5
5
5
5
5
5
5
5
5
5
5
5
5
5
5
5
5
5
5
5
5
5
5
5
5
5
5
5
5
5
5
POINT_DATA 266
CELL_DATA 391
SCALARS ForceMap float
LOOKUP_TABLE default
0.318367
0.318367
0.318367
0.318367
0.318367
0.42462
0.42462
0.42462
0.42462
0.42462
1.55089
1.55089
1.55089
1.55089
-0.133052
-0.133052
-0.133052
-0.133052
-0.133052
-0.133052
-0.133052
0.952693
0.952693
0.952693
0.952693
0.11791
0.11791
0.11791
0.11791
0.11791
0.11791
0.11791
0.11791
1.6026
1.6026
1.6026
1.6026
0.499096
0.499096
0.499096
0.499096
0.499096
0.0726896
0.0726896
0.0726896
0.0726896
0.0726896
1.0155
1.0155
1.0155
1.0155
1.0155
1.0155
1.674
1.674
1.674
1.674
1.674
0.535996
0.535996
0.535996
0.535996
0.535996
0.535996
0.373609
0.373609
0.373609
0.373609
0.43926
0.43926
0.43926
0.43926
0.43926
0.43926
0.799766
0.799766
0.799766
0.799766
0.799766
0.799766
0.799766
0.799766
0.799766
0.385245
0.385245
0.385245
0.385245
0.385245
0.385245
0.385245
0.385245
1.46597
1.46597
1.46597
0.477977
0.477977
0.477977
0.477977
0.477977
0.477977
0.477977
0.477977
0.477977
0.477977
0.477977
0.199951
0.199951
0.199951
0.199951
0.199951
0.199951
0.199951
0.309288
0.309288
0.309288
0.309288
0.309288
0.309288
0.309288
0.225874
0.225874
0.225874
0.225874
0.225874
0.225874
0.225874
0.225874
0.809983
0.809983
0.809983
0.809983
0.809983
0.809983
0.343104
0.343104
0.343104
0.343104
0.343104
0.343104
0.343104
0.343104
0.259319
0.259319
0.259319
0.259319
0.259319
0.694908
0.694908
0.694908
0.694908
0.694908
0.694908
0.694908
0.694908
0.652378
0.652378
0.652378
0.652378
1.22235
1.22235
1.22235
1.22235
1.22235
-0.125292
-0.125292
-0.125292
-0.125292
-0.125292
-0.125292
-0.125292
1.83334
1.83334
1.83334
1.83334
1.83334
1.83334
1.83334
0.883338
0.883338
0.883338
0.883338
0.883338
0.883338
1.45076
1.45076
1.45076
1.45076
1.45076
1.15192
1.15192
1.15192
1.15192
1.15192
0.00904833
0.00904833
0.00904833
0.00904833
0.00904833
-0.0878165
-0.0878165
-0.0878165
-0.0878165
-0.0878165
-0.0878165
0.691414
0.691414
0.691414
0.691414
0.691414
0.691414
0.691414
1.12722
1.12722
1.12722
1.12722
1.12722
1.12722
1.14941
1.14941
1.14941
1.14941
1.14941
0.391051
0.391051
0.391051
0.391051
0.391051
0.391051
0.391051
1.48749e-14
1.48749e-14
1.48749e-14
1.48749e-14
0.392071
0.392071
0.392071
0.392071
0.392071
0.734362
0.734362
0.734362
0.734362
0.734362
0.734362
0.734362
0.734362
0.734362
1.26743
1.26743
1.26743
1.26743
1.26743
1.26743
1.26743
1.26743
0.180447
0.180447
0.180447
0.180447
0.180447
0.180447
0.136895
0.136895
0.136895
0.136895
0.136895
0.136895
0.142467
0.142467
0.142467
0.142467
0.142467
0.142467
1.44543
1.44543
1.44543
1.44543
1.44543
1.44543
1.44543
5.83969
5.83969
5.83969
5.83969
5.83969
5.83969
5.83969
1.22777
1.22777
1.22777
1.22777
1.22777
1.16757
1.16757
1.16757
1.16757
1.16757
1.16757
0.0572712
0.0572712
0.0572712
0.0572712
0.0572712
0.386341
0.386341
0.386341
0.386341
0.386341
0.386341
0.992942
0.992942
0.992942
0.992942
0.599729
0.599729
0.599729
0.599729
0.599729
0.599729
0.599729
1.64606
1.64606
1.64606
0.847666
0.847666
0.847666
0.847666
0.395939
0.395939
0.395939
0.395939
0.395939
0.395939
0.395939
1.69483
1.69483
1.69483
1.69483
2.77544e-14
2.77544e-14
2.77544e-14
2.77544e-14
2.77544e-14
2.77544e-14
1.16454e-14
1.16454e-14
1.16454e-14
1.16454e-14
1.16454e-14
1.16454e-14
1.91792
1.91792
1.91792
1.91792
2.98705e-14
2.98705e-14
2.98705e-14
2.98705e-14
2.98705e-14
2.98705e-14
2.98705e-14
0.603815
0.603815
0.603815
0.603815
0.603815
0.603815
0.603815
0.603815
0.0525118
0.0525118
0.0525118
0.0525118
0.0525118
0.395404
0.395404
0.395404
0.395404
0.395404
0.585075
0.585075
0.585075
0.585075
0.585075
0.585075
1.88897
1.88897
1.88897
1.88897
1.88897
1.88897
