# Supplementary material for: Numerical assessment of the applicability of geometry-based force inference on homogeneous and heterogeneous cells
Source: PLoS One. 2024 Apr 16;19(4):e0299016. doi: 10.1371/journal.pone.0299016 (PMC11020637; doi:10.1371/journal.pone.0299016)
Supplement: S1 Data — Simulation results of homogeneous cells, based on different parameters, are stored in approximately 400 folders, each individually named from “data_004” to “data_400”. Please refer to the Excel file “parameter_settings.xlsx” for detailed parameter settings. Each folder contains one.dat file representing the cell structure, two.txt files listing the correct stress values, and two.vtk files containing the estimated stress values. If a folder is empty, it means that the simulation was stopped for some reason under the parameters. Simulation results of heterogeneous cells. Simulation results of heterogeneous cells, based on different parameters, are stored in four folders, each individually named from “data_1001” to “data_1004”. The Excel file “parameter_settings.xlsx” also contains the detailed parameter settings of those four results. Each folder contains five files, arranged in the same configuration as above. (ZIP) [file pone.0299016.s001.zip › supporting_data/data_015/i2dvertex000000000000000.dat]

170629

20.0
20.0

200
264
66

7.91566	3.28996
1.61018	8.96515
7.90911	3.28103
1.03208	3.59727
2.18684	2.08456
10.7282	8.63394
6.15851	0.725378
2.46526	8.05804
1.66356	0.860921
5.62888	2.87482
0.142253	7.56961
10.1256	2.79722
3.94321	2.31897
1.65218	0.857309
1.04905	1.90539
4.0236	3.51539
1.9451	5.72742
5.5954	4.00607
4.7926	1.37352
6.15548	0.722093
4.43196	9.26493
6.94618	5.61897
6.15501	0.723962
6.38609	8.94304
3.64418	0.480045
7.91527	3.28737
6.3889	8.94498
8.0563	5.04335
7.2468	8.07829
8.31397	0.0662546
5.88695	1.18403
0.168899	8.64816
1.94355	1.64815
9.72074	0.959673
0.575227	4.22087
8.51444	1.40203
1.66212	0.868136
1.47439	1.24694
7.92475	0.985636
10.1058	2.8608
6.39058	8.94694
9.19289	2.73404
6.24202	3.17321
2.12083	2.06103
7.97092	6.14041
9.49585	9.2578
0.387366	0.757611
2.16142	3.6586
8.36637	7.8226
3.94334	2.31799
4.53437	7.68821
5.69532	2.84072
5.57052	3.99779
0.49749	6.18391
0.579601	4.21786
3.9096	5.11542
7.23609	5.54315
3.64651	0.486545
2.13987	6.06001
4.01552	3.51503
0.388289	0.762675
7.21608	7.79296
5.49715	5.30607
5.74059	2.83067
8.31075	0.0693118
7.38849	2.58671
7.03139	2.56771
8.32415	1.03001
5.49393	5.30741
7.91459	3.28327
7.38294	2.5846
5.7973	6.37954
5.48626	5.29202
4.13964	5.00807
8.84215	5.97357
5.79866	6.37923
7.2829	4.7701
9.1244	4.80476
9.57252	3.71334
1.04236	3.95777
9.57796	4.94692
9.49935	1.82074
1.6213	4.08806
9.57458	3.71234
0.773416	2.12631
2.10479	3.60697
10.4733	7.27253
3.77592	6.03629
0.567131	4.20527
4.02423	3.51149
9.57775	4.9497
10.5131	2.7505
3.277	7.68751
1.93732	3.03237
1.10561	7.5454
1.94613	5.73253
3.94322	2.321
4.02223	3.51505
9.72252	0.961056
4.53305	7.68932
3.27602	7.69519
7.28314	4.76895
3.94169	2.3211
5.49019	5.31207
5.99342	2.2399
9.17065	4.78188
3.77024	6.03851
3.48965	6.09
1.95025	5.72921
7.20928	7.7903
8.30826	0.0699981
7.07749	2.52791
10.4834	7.28248
8.51524	1.40198
0.0992687	5.2636
7.2328	5.55009
8.89398	5.96549
10.4966	7.27547
8.53568	5.0704
8.79422	6.95955
9.18228	7.33688
1.8175	6.71953
7.79634	6.89712
9.63522	0.962251
1.61105	8.96424
0.100825	5.26652
10.6028	8.54947
1.50281	8.70895
9.23856	7.33403
10.6668	6.33798
4.01782	3.51166
2.88158	4.71846
0.563417	4.20135
2.13993	6.05966
2.94893	9.05861
3.66602	0.402869
2.53255	4.44929
10.6663	6.31111
3.27699	7.69104
3.49028	6.09066
8.96763	8.35297
5.7948	6.38271
3.90864	5.11582
6.23987	6.80905
7.92242	0.988495
2.46537	8.0584
4.53071	7.69199
5.4135	1.48285
3.64269	0.318384
7.8377	6.95477
7.28232	4.76846
7.06355	0.916713
6.38501	8.94862
5.18262	7.19221
9.49793	9.26016
0.771498	2.12127
1.03334	3.59691
10.6359	6.40637
9.49892	9.25832
3.64737	0.484905
1.82002	6.72024
2.00112	1.92175
8.51461	1.40277
8.36726	7.82135
4.43335	9.26374
0.772181	2.12339
3.94218	2.3159
1.01961	6.12637
2.78536	2.05397
1.95097	5.7243
2.34812	3.7478
4.562	8.24171
10.6503	6.32782
4.93202	1.36078
4.43198	9.26317
0.387229	0.761435
5.57333	3.99125
5.59178	3.99639
7.03146	2.56871
3.49309	6.08959
4.53099	7.68823
3.46444	0.0309399
7.21424	7.78936
1.82478	8.13142
3.64406	0.488344
7.91383	3.28633
6.39166	8.44223
6.38338	8.94904
4.52965	7.68544
7.2296	5.53947
9.49735	1.8213
9.83581	2.97102
10.48	7.28338
6.92973	6.03626
6.34893	7.38142
9.4981	9.25947
3.19873	7.68756
9.57739	3.7156
0.143761	7.57252
1.79429	7.21878

64	38
184	168
14	84
190	11
135	148
4	93
49	168
161	43
33	98
170	130
32	37
36	8
184	159
175	37
12	166
184	166
32	161
22	19
57	159
173	18
63	9
166	18
12	51
152	187
52	97
66	178
147	30
30	104
22	151
104	63
42	178
52	63
97	72
187	164
61	182
35	162
162	113
190	113
78	83
67	144
48	163
185	0
113	41
190	81
66	70
165	175
78	185
191	39
25	41
0	77
41	191
39	11
197	83
197	191
125	114
156	43
9	15
169	82
43	4
5	126
82	85
14	161
55	131
47	85
104	111
49	96
93	85
156	14
136	47
179	142
103	17
102	170
102	96
18	51
170	47
97	15
68	106
150	177
6	111
151	70
17	177
56	189
65	70
65	67
151	144
176	42
65	2
76	101
178	76
25	185
101	2
192	140
69	25
150	101
189	150
42	76
64	110
105	77
192	128
69	35
90	105
118	77
2	69
90	80
78	105
123	98
91	11
3	79
53	125
195	45
54	34
82	79
119	157
172	129
79	88
136	169
132	88
156	3
54	132
95	108
142	108
131	136
130	131
142	55
15	89
59	130
129	137
96	93
51	9
89	102
139	138
72	73
59	73
68	62
38	144
103	68
62	71
103	72
87	179
118	44
75	71
116	172
66	111
176	52
115	56
115	27
149	122
56	193
44	74
119	116
21	62
137	80
0	27
44	149
118	27
132	16
119	120
125	34
80	74
116	74
86	112
16	95
163	140
195	158
160	58
86	117
94	10
157	86
112	192
198	10
95	167
121	160
53	167
169	16
196	199
34	167
12	49
145	196
59	89
133	58
181	148
107	133
108	133
189	21
145	7
138	92
134	145
17	176
139	188
24	32
87	153
99	153
107	179
106	75
99	180
146	180
182	122
122	115
143	109
21	177
143	141
139	107
153	141
50	194
50	180
193	109
182	48
109	61
140	45
149	120
194	143
128	120
194	186
127	183
112	195
141	75
1	10
158	126
158	154
175	60
7	183
124	1
46	60
172	157
94	199
73	55
199	160
13	8
124	127
100	92
37	36
24	36
173	159
57	24
99	188
138	58
174	20
146	171
23	26
135	57
186	26
20	171
92	188
100	196
186	50
40	23
6	22
193	71
106	87
6	30
152	40
164	174
26	28
40	171
173	147
29	110
61	28
67	35
81	123
155	165
4	168
128	163
183	94
84	155

5	4	168	49	96	93
5	102	89	59	130	170
4	51	12	166	18
7	26	186	194	143	109	61	28
4	0	77	118	27
8	161	14	84	155	165	175	37	32
4	6	111	104	30
5	9	63	52	97	15
5	62	71	75	106	68
6	72	73	59	89	15	97
5	70	151	144	67	65
6	69	35	162	113	41	25
4	43	156	14	161
6	93	96	102	170	47	85
9	32	24	57	159	184	168	4	43	161
8	42	176	52	63	104	111	66	178
3	76	42	178
11	101	2	69	25	185	0	27	115	56	189	150
7	150	177	17	176	42	76	101
7	76	178	66	70	65	2	101
8	156	43	4	93	85	82	79	3
6	167	34	54	132	16	95
8	136	131	55	142	108	95	16	169
5	77	0	185	78	105
8	89	102	96	49	12	51	9	15
4	177	150	189	21
5	67	35	69	2	65
7	48	182	122	149	120	128	163
7	191	197	83	78	185	25	41
6	16	132	88	79	82	169
5	131	130	59	73	55
5	131	136	47	170	130
5	107	133	108	142	179
6	103	17	177	21	62	68
7	188	139	107	179	87	153	99
6	44	74	116	119	120	149
5	112	195	45	140	192
7	74	44	118	77	105	90	80
4	34	167	53	125
5	82	85	47	136	169
9	87	179	142	55	73	72	103	68	106
8	63	9	51	18	173	147	30	104
6	71	193	109	143	141	75
6	122	115	27	118	44	149
6	80	137	129	172	116	74
7	119	157	86	112	192	128	120
7	196	199	160	58	138	92	100
5	133	107	139	138	58
6	151	70	66	111	6	22
5	153	87	106	75	141
6	193	71	62	21	189	56
4	140	163	128	192
7	115	122	182	61	109	193	56
3	50	194	186
4	36	24	32	37
7	141	143	194	50	180	99	153
4	157	119	116	172
6	1	10	94	183	127	124
6	199	196	145	7	183	94
4	188	92	138	139
7	187	164	174	20	171	40	152
8	186	26	23	40	171	146	180	50
5	49	168	184	166	12
5	159	173	18	166	184
6	97	52	176	17	103	72
6	190	11	39	191	41	113
