# Supplementary material for: Numerical assessment of the applicability of geometry-based force inference on homogeneous and heterogeneous cells
Source: PLoS One. 2024 Apr 16;19(4):e0299016. doi: 10.1371/journal.pone.0299016 (PMC11020637; doi:10.1371/journal.pone.0299016)
Supplement: S1 Data — Simulation results of homogeneous cells, based on different parameters, are stored in approximately 400 folders, each individually named from “data_004” to “data_400”. Please refer to the Excel file “parameter_settings.xlsx” for detailed parameter settings. Each folder contains one.dat file representing the cell structure, two.txt files listing the correct stress values, and two.vtk files containing the estimated stress values. If a folder is empty, it means that the simulation was stopped for some reason under the parameters. Simulation results of heterogeneous cells. Simulation results of heterogeneous cells, based on different parameters, are stored in four folders, each individually named from “data_1001” to “data_1004”. The Excel file “parameter_settings.xlsx” also contains the detailed parameter settings of those four results. Each folder contains five files, arranged in the same configuration as above. (ZIP) [file pone.0299016.s001.zip › supporting_data/data_016/000000_2dVertex(edge).vtk]

# vtk DataFile Version 2.0
S.O.
ASCII
DATASET UNSTRUCTURED_GRID
POINTS 200 float
2.53855 9.11409 0
1.55668 8.06455 0
8.33713 3.04652 0
10.413 8.03808 0
10.0659 7.17015 0
1.81329 0.621508 0
1.43866 2.44758 0
2.26957 0.731203 0
1.35676 5.61915 0
3.43433 7.27959 0
1.55756 8.05873 0
5.77336 0.0441365 0
3.50837 8.54465 0
0.478868 9.00761 0
2.72883 8.0963 0
7.12967 6.96605 0
4.99821 2.93983 0
9.50082 7.24825 0
5.86317 1.4725 0
4.27118 0.681663 0
6.40325 8.35605 0
8.13812 3.31361 0
7.55323 0.194798 0
5.77019 0.0495463 0
1.82254 0.641938 0
10.539 0.921814 0
6.27261 4.15107 0
2.53866 9.11427 0
4.3021 4.06246 0
7.20283 0.801271 0
7.85178 1.55932 0
9.50928 7.24493 0
6.80942 2.58531 0
8.99379 0.443919 0
8.32981 3.04296 0
9.90055 2.17663 0
7.67003 6.90358 0
4.99816 2.93895 0
5.58449 3.14762 0
4.30114 0.734292 0
8.77143 0.992052 0
4.56541 8.43623 0
10.4374 4.86761 0
0.943752 0.87437 0
1.75757 3.45314 0
0.470246 3.27711 0
9.817 3.53507 0
10.6477 5.27058 0
4.2174 0.554859 0
2.58528 1.63892 0
3.30104 2.74169 0
1.4402 2.45167 0
1.84763 4.65149 0
4.73935 0.0701662 0
10.552 1.48489 0
3.13762 3.30821 0
7.55079 0.192323 0
3.28955 2.7383 0
4.38583 1.98838 0
6.46779 4.27065 0
3.42406 4.39618 0
4.90275 1.88888 0
2.57836 1.64156 0
6.46454 4.27134 0
5.86088 1.46797 0
2.56391 5.34081 0
4.30132 4.0608 0
5.69608 6.9676 0
3.75069 4.54606 0
6.41138 8.34329 0
8.15876 5.18131 0
4.30087 5.70758 0
6.77878 0.851484 0
8.16091 3.46576 0
8.43882 9.17663 0
5.81511 4.30503 0
2.85083 6.41643 0
10.5505 1.48128 0
6.58284 5.41185 0
9.50956 7.24555 0
8.32479 3.04765 0
6.6651 2.67755 0
8.1551 5.18269 0
1.84627 4.64649 0
2.57683 1.64371 0
7.99906 6.4072 0
0.615643 8.46751 0
9.89891 2.15339 0
0.461942 3.29805 0
0.00906423 5.06875 0
1.22858 3.13606 0
3.43553 7.28071 0
3.2956 2.74076 0
3.30097 2.74639 0
4.82195 7.77647 0
1.02402 3.79499 0
2.47397 5.3648 0
5.86256 4.28386 0
1.8278 0.631242 0
5.76688 0.0402074 0
4.99784 4.77543 0
3.14817 2.79068 0
4.9114 1.90337 0
4.90968 1.90232 0
6.41248 3.11794 0
4.29966 5.70416 0
5.75654 0.0586558 0
7.85151 1.55879 0
7.91146 6.51622 0
6.99638 6.93853 0
6.59207 3.41556 0
8.67001 8.78203 0
9.52017 7.2709 0
8.23181 5.23464 0
10.6209 0.67096 0
0.45968 3.27186 0
1.98999 4.30346 0
5.1288 6.0683 0
9.63614 5.33189 0
7.6675 6.90159 0
6.81076 2.58673 0
2.72697 8.12863 0
1.57841 8.06508 0
8.33385 3.05093 0
0.745108 7.19336 0
9.88779 2.18109 0
2.32176 6.41185 0
9.74672 3.51674 0
10.5277 6.69271 0
3.91689 5.67607 0
9.81888 3.53736 0
0.0630696 7.00987 0
0.61438 8.4682 0
0.610822 8.46983 0
3.78653 4.71231 0
2.32282 6.39847 0
4.6178 7.39324 0
4.81192 7.74786 0
4.29161 4.90208 0
7.84306 7.9401 0
6.41121 8.35133 0
2.69625 8.1 0
2.32127 6.41597 0
3.63714 8.55504 0
5.07829 2.95309 0
0.458241 3.29212 0
6.2736 0.99444 0
6.57902 5.40963 0
6.58097 5.40814 0
4.99981 4.77304 0
7.73924 3.80866 0
8.85722 1.47359 0
9.81808 3.5341 0
8.82515 5.04026 0
8.73926 1.05402 0
8.64788 8.97829 0
8.53167 4.31167 0
4.81262 7.64043 0
10.4465 6.76975 0
10.5466 1.48298 0
9.6362 5.32757 0
1.35384 5.62419 0
1.12989 2.41615 0
10.6793 0.700928 0
10.5413 6.64397 0
1.85201 4.63528 0
1.57502 8.05446 0
0.109877 1.76767 0
1.854 4.65625 0
4.21903 0.555806 0
2.21536 0.760361 0
1.43854 2.45174 0
0.747018 7.1941 0
10.417 8.03836 0
2.3183 6.40937 0
5.4455 6.92406 0
4.29994 5.70583 0
4.04429 1.71124 0
7.79637 1.54526 0
7.77517 7.86653 0
4.74089 0.0688834 0
5.69932 6.97204 0
4.79924 7.74232 0
5.22044 6.55325 0
6.58249 5.41178 0
7.54453 0.18524 0
6.58345 5.40498 0
9.51971 7.25851 0
10.6599 5.10642 0
7.71549 7.88523 0
6.40705 8.36203 0
8.99804 9.30424 0
10.442 4.86968 0
8.75841 6.17541 0
9.54813 8.98057 0
9.25597 5.2248 0
1.00694 0.846226 0
9.54571 8.98271 0
9.25453 5.22588 0
1.34931 5.61821 0
CELLS 352 1056 
2 14 141
2 142 10
2 142 14
2 141 166
2 6 98
2 170 84
2 51 6
2 51 84
2 18 38
2 104 81
2 104 38
2 18 81
2 60 68
2 28 68
2 50 66
2 92 93
2 50 92
2 93 55
2 66 28
2 55 60
2 31 119
2 179 119
2 31 139
2 146 72
2 64 18
2 146 64
2 32 72
2 32 120
2 120 81
2 18 81
2 151 2
2 2 123
2 123 125
2 35 151
2 84 62
2 49 48
2 170 84
2 62 49
2 26 63
2 63 150
2 73 21
2 26 110
2 150 73
2 110 21
2 97 144
2 104 38
2 38 144
2 26 110
2 97 26
2 104 110
2 53 61
2 177 39
2 103 58
2 58 177
2 61 103
2 174 8
2 172 174
2 124 172
2 28 68
2 138 149
2 68 134
2 75 28
2 138 134
2 149 75
2 18 38
2 64 18
2 38 144
2 64 102
2 16 144
2 16 102
2 63 59
2 63 150
2 82 59
2 70 82
2 150 70
2 63 59
2 26 63
2 59 78
2 100 149
2 97 26
2 75 97
2 148 100
2 149 75
2 78 148
2 146 72
2 29 72
2 106 146
2 70 82
2 186 184
2 184 85
2 85 113
2 70 113
2 186 82
2 145 90
2 83 116
2 90 44
2 44 116
2 6 162
2 6 98
2 30 34
2 32 120
2 120 34
2 178 32
2 57 101
2 101 44
2 55 116
2 93 55
2 44 116
2 57 93
2 49 48
2 177 39
2 177 49
2 50 66
2 50 37
2 66 37
2 146 64
2 102 103
2 106 146
2 64 102
2 61 23
2 61 103
2 117 100
2 100 149
2 138 149
2 105 138
2 183 105
2 117 183
2 104 81
2 21 80
2 120 81
2 104 110
2 120 34
2 110 21
2 80 34
2 176 105
2 183 105
2 175 183
2 175 157
2 157 136
2 136 176
2 17 79
2 31 139
2 31 79
2 111 17
2 145 90
2 6 162
2 171 90
2 171 51
2 51 6
2 53 61
2 61 23
2 60 68
2 96 168
2 65 134
2 68 134
2 65 96
2 60 52
2 71 91
2 71 176
2 136 91
2 136 176
2 117 100
2 148 100
2 148 147
2 147 117
2 117 183
2 175 183
2 147 117
2 67 147
2 175 67
2 153 195
2 108 193
2 85 113
2 85 108
2 193 195
2 113 153
2 59 78
2 82 59
2 186 78
2 186 82
2 57 101
2 84 62
2 171 51
2 57 62
2 171 101
2 51 84
2 83 116
2 55 116
2 55 60
2 60 52
2 16 37
2 103 58
2 102 103
2 92 58
2 50 37
2 50 92
2 16 102
2 91 9
2 71 91
2 76 9
2 76 129
2 71 129
2 76 9
2 9 14
2 126 76
2 142 126
2 142 14
2 181 109
2 186 184
2 148 147
2 78 148
2 186 78
2 109 184
2 181 67
2 67 147
2 171 90
2 90 44
2 101 44
2 171 101
2 179 119
2 15 20
2 119 36
2 15 36
2 123 125
2 127 123
2 160 118
2 158 118
2 42 160
2 172 174
2 135 174
2 142 126
2 1 172
2 142 10
2 126 135
2 121 141
2 121 12
2 141 166
2 65 134
2 138 134
2 129 65
2 176 105
2 105 138
2 71 176
2 71 129
2 16 37
2 97 144
2 66 37
2 75 97
2 75 28
2 16 144
2 66 28
2 36 108
2 184 85
2 109 184
2 85 108
2 15 109
2 15 36
2 112 4
2 197 112
2 21 80
2 73 21
2 2 123
2 156 46
2 73 156
2 80 2
2 127 123
2 124 172
2 1 172
2 65 96
2 129 65
2 76 129
2 135 96
2 126 76
2 126 135
2 91 9
2 14 141
2 9 14
2 182 157
2 121 182
2 157 136
2 121 141
2 136 91
2 69 181
2 137 182
2 182 157
2 175 157
2 181 67
2 175 67
2 17 79
2 160 118
2 79 193
2 193 195
2 187 17
2 187 118
2 198 195
2 160 198
2 151 154
2 35 151
2 130 198
2 156 46
2 153 195
2 156 153
2 198 195
2 150 73
2 73 156
2 70 113
2 156 153
2 113 153
2 150 70
2 174 8
2 96 168
2 135 174
2 135 96
2 69 181
2 181 109
2 15 20
2 15 109
2 130 198
2 42 160
2 160 198
2 32 72
2 29 72
2 178 32
2 57 62
2 177 49
2 58 177
2 92 58
2 62 49
2 92 93
2 57 93
2 137 182
2 121 182
2 121 12
2 30 34
2 151 154
2 151 2
2 80 34
2 80 2
2 158 118
2 112 4
2 112 187
2 187 118
2 197 112
2 112 187
2 187 17
2 111 17
2 31 119
2 36 108
2 108 193
2 79 193
2 31 79
2 119 36
CELL_TYPES 352
3
3
3
3
3
3
3
3
3
3
3
3
3
3
3
3
3
3
3
3
3
3
3
3
3
3
3
3
3
3
3
3
3
3
3
3
3
3
3
3
3
3
3
3
3
3
3
3
3
3
3
3
3
3
3
3
3
3
3
3
3
3
3
3
3
3
3
3
3
3
3
3
3
3
3
3
3
3
3
3
3
3
3
3
3
3
3
3
3
3
3
3
3
3
3
3
3
3
3
3
3
3
3
3
3
3
3
3
3
3
3
3
3
3
3
3
3
3
3
3
3
3
3
3
3
3
3
3
3
3
3
3
3
3
3
3
3
3
3
3
3
3
3
3
3
3
3
3
3
3
3
3
3
3
3
3
3
3
3
3
3
3
3
3
3
3
3
3
3
3
3
3
3
3
3
3
3
3
3
3
3
3
3
3
3
3
3
3
3
3
3
3
3
3
3
3
3
3
3
3
3
3
3
3
3
3
3
3
3
3
3
3
3
3
3
3
3
3
3
3
3
3
3
3
3
3
3
3
3
3
3
3
3
3
3
3
3
3
3
3
3
3
3
3
3
3
3
3
3
3
3
3
3
3
3
3
3
3
3
3
3
3
3
3
3
3
3
3
3
3
3
3
3
3
3
3
3
3
3
3
3
3
3
3
3
3
3
3
3
3
3
3
3
3
3
3
3
3
3
3
3
3
3
3
3
3
3
3
3
3
3
3
3
3
3
3
3
3
3
3
3
3
3
3
3
3
3
3
3
3
3
3
3
3
3
3
3
3
3
3
3
3
3
3
3
3
3
3
3
3
3
3
POINT_DATA 200
CELL_DATA 352
SCALARS ForceMap float
LOOKUP_TABLE default
0.226138
0.846193
0.394664
0.529769
0.899464
0.82187
0.870868
0.638663
0.234116
1.28657
1.1175
0.788159
0.359439
0.329343
0.550006
0.205277
0.195338
0.514229
0.645911
0.103283
0.308438
1.2556
0.813982
0.723538
0.800537
0.836593
0.392996
0.611725
0.847452
0.788159
0.271939
0.112976
0.430631
0.392861
0.290601
0.457844
0.82187
0.707206
0.968108
1.18854
0.660144
0.681449
0.290468
0.720283
-0.0296131
1.1175
0.982791
0.681449
1.02494
0.637252
1.00655
1.09897
0.890215
0.59657
0.108913
0.591061
0.570212
1.39454
0.329343
0.77335
0.458147
0.603981
0.950005
0.949733
0.234116
0.800537
0.982791
0.693157
1.36722
0.565228
0.35112
1.18854
0.540145
1.65301
0.927601
0.35112
0.968108
1.55483
0.523344
1.02494
1.6356
0.0825417
0.949733
0.036663
0.723538
1.22073
0.146603
1.65301
0.443523
0.388555
0.525251
1.08176
1.32375
1.35194
0.960045
0.86475
0.84861
1.02727
0.899464
0.921851
0.611725
0.204609
0.998594
0.0671469
0.447702
0.373831
0.514229
0.84861
0.500504
0.457844
1.09897
0.762637
0.550006
0.774923
1.3934
0.836593
0.206261
0.146603
0.693157
0.95816
0.108913
0.251432
0.523344
0.77335
0.48174
-0.0931954
0.865116
1.28657
0.901701
0.847452
0.637252
0.204609
0.720283
0.841868
0.472972
-0.0931954
0.762725
0.519557
0.325129
0.500963
0.559687
0.813982
1.50355
0.478386
1.35194
1.02727
0.952953
0.533583
0.870868
1.00655
0.95816
0.359439
1.40984
0.766576
0.458147
0.550957
0.232457
0.0193889
0.257083
0.499176
0.500963
0.251432
0.0825417
0.410535
0.284806
0.865116
0.762725
0.284806
0.5222
0.963549
1.27426
0.578741
0.525251
0.718162
0.498072
0.358329
1.55483
0.540145
0.172632
1.32375
0.0671469
0.290601
0.533583
0.360455
-0.347974
0.638663
0.960045
0.373831
0.103283
0.232457
0.149177
0.890215
0.206261
0.428009
0.774923
0.195338
0.565228
0.888379
0.0193889
0.86213
0.44187
0.950956
0.86213
-0.165402
0.0749779
1.03905
0.394664
0.366408
0.443523
0.410535
0.036663
0.172632
0.103565
0.439232
0.5222
0.952953
0.86475
0.447702
-0.347974
1.2556
0.350919
0.775
1.03939
0.430631
1.20868
1.37739
0.459639
1.23768
0.570212
0.634539
1.03905
0.562289
0.846193
0.956768
0.50175
0.00557634
0.529769
0.766576
0.950005
0.0812679
0.472972
0.48174
0.257083
0.950956
0.149177
-0.0296131
1.3934
1.6356
0.603981
1.36722
0.645911
1.49487
0.388555
0.103565
0.718162
0.823667
1.03939
0.91417
1.18426
0.901701
0.660144
0.112976
0.41429
0.525445
1.06371
1.20868
1.39454
0.562289
0.550957
0.0812679
0.44187
1.30185
0.0749779
0.956768
0.888379
0.226138
-0.165402
0.70739
0.0311549
0.325129
0.50175
0.499176
0.499186
-0.169108
0.70739
0.519557
0.439232
0.963549
0.559687
1.37739
1.2763
0.498072
0.64974
0.570102
0.160378
0.880295
1.53256
0.392861
0.458647
0.41429
1.27426
1.27106
0.160378
0.290468
0.525445
1.08176
1.27106
0.358329
0.927601
0.591061
1.40984
0.634539
1.30185
0.499186
0.366408
0.350919
0.823667
0.458647
1.23768
0.880295
0.392996
1.22073
0.998594
0.360455
0.762637
0.59657
0.428009
0.707206
0.205277
0.500504
-0.169108
0.0311549
0.00557634
0.921851
1.53256
0.271939
0.841868
1.06371
0.459639
0.91417
0.842624
0.570102
1.18426
0.842624
0.64974
0.478386
0.308438
1.49487
0.578741
1.2763
1.50355
0.775
