# Supplementary material for: Numerical assessment of the applicability of geometry-based force inference on homogeneous and heterogeneous cells
Source: PLoS One. 2024 Apr 16;19(4):e0299016. doi: 10.1371/journal.pone.0299016 (PMC11020637; doi:10.1371/journal.pone.0299016)
Supplement: S1 Data — Simulation results of homogeneous cells, based on different parameters, are stored in approximately 400 folders, each individually named from “data_004” to “data_400”. Please refer to the Excel file “parameter_settings.xlsx” for detailed parameter settings. Each folder contains one.dat file representing the cell structure, two.txt files listing the correct stress values, and two.vtk files containing the estimated stress values. If a folder is empty, it means that the simulation was stopped for some reason under the parameters. Simulation results of heterogeneous cells. Simulation results of heterogeneous cells, based on different parameters, are stored in four folders, each individually named from “data_1001” to “data_1004”. The Excel file “parameter_settings.xlsx” also contains the detailed parameter settings of those four results. Each folder contains five files, arranged in the same configuration as above. (ZIP) [file pone.0299016.s001.zip › supporting_data/data_016/000000_2dVertex(surface).vtk]

# vtk DataFile Version 2.0
S.O.
ASCII
DATASET UNSTRUCTURED_GRID
POINTS 274 float
2.53855 9.11409 0
1.55668 8.06455 0
8.33713 3.04652 0
10.413 8.03808 0
10.0659 7.17015 0
1.81329 0.621508 0
1.43866 2.44758 0
2.26957 0.731203 0
1.35676 5.61915 0
3.43433 7.27959 0
1.55756 8.05873 0
5.77336 0.0441365 0
3.50837 8.54465 0
0.478868 9.00761 0
2.72883 8.0963 0
7.12967 6.96605 0
4.99821 2.93983 0
9.50082 7.24825 0
5.86317 1.4725 0
4.27118 0.681663 0
6.40325 8.35605 0
8.13812 3.31361 0
7.55323 0.194798 0
5.77019 0.0495463 0
1.82254 0.641938 0
10.539 0.921814 0
6.27261 4.15107 0
2.53866 9.11427 0
4.3021 4.06246 0
7.20283 0.801271 0
7.85178 1.55932 0
9.50928 7.24493 0
6.80942 2.58531 0
8.99379 0.443919 0
8.32981 3.04296 0
9.90055 2.17663 0
7.67003 6.90358 0
4.99816 2.93895 0
5.58449 3.14762 0
4.30114 0.734292 0
8.77143 0.992052 0
4.56541 8.43623 0
10.4374 4.86761 0
0.943752 0.87437 0
1.75757 3.45314 0
0.470246 3.27711 0
9.817 3.53507 0
10.6477 5.27058 0
4.2174 0.554859 0
2.58528 1.63892 0
3.30104 2.74169 0
1.4402 2.45167 0
1.84763 4.65149 0
4.73935 0.0701662 0
10.552 1.48489 0
3.13762 3.30821 0
7.55079 0.192323 0
3.28955 2.7383 0
4.38583 1.98838 0
6.46779 4.27065 0
3.42406 4.39618 0
4.90275 1.88888 0
2.57836 1.64156 0
6.46454 4.27134 0
5.86088 1.46797 0
2.56391 5.34081 0
4.30132 4.0608 0
5.69608 6.9676 0
3.75069 4.54606 0
6.41138 8.34329 0
8.15876 5.18131 0
4.30087 5.70758 0
6.77878 0.851484 0
8.16091 3.46576 0
8.43882 9.17663 0
5.81511 4.30503 0
2.85083 6.41643 0
10.5505 1.48128 0
6.58284 5.41185 0
9.50956 7.24555 0
8.32479 3.04765 0
6.6651 2.67755 0
8.1551 5.18269 0
1.84627 4.64649 0
2.57683 1.64371 0
7.99906 6.4072 0
0.615643 8.46751 0
9.89891 2.15339 0
0.461942 3.29805 0
0.00906423 5.06875 0
1.22858 3.13606 0
3.43553 7.28071 0
3.2956 2.74076 0
3.30097 2.74639 0
4.82195 7.77647 0
1.02402 3.79499 0
2.47397 5.3648 0
5.86256 4.28386 0
1.8278 0.631242 0
5.76688 0.0402074 0
4.99784 4.77543 0
3.14817 2.79068 0
4.9114 1.90337 0
4.90968 1.90232 0
6.41248 3.11794 0
4.29966 5.70416 0
5.75654 0.0586558 0
7.85151 1.55879 0
7.91146 6.51622 0
6.99638 6.93853 0
6.59207 3.41556 0
8.67001 8.78203 0
9.52017 7.2709 0
8.23181 5.23464 0
10.6209 0.67096 0
0.45968 3.27186 0
1.98999 4.30346 0
5.1288 6.0683 0
9.63614 5.33189 0
7.6675 6.90159 0
6.81076 2.58673 0
2.72697 8.12863 0
1.57841 8.06508 0
8.33385 3.05093 0
0.745108 7.19336 0
9.88779 2.18109 0
2.32176 6.41185 0
9.74672 3.51674 0
10.5277 6.69271 0
3.91689 5.67607 0
9.81888 3.53736 0
0.0630696 7.00987 0
0.61438 8.4682 0
0.610822 8.46983 0
3.78653 4.71231 0
2.32282 6.39847 0
4.6178 7.39324 0
4.81192 7.74786 0
4.29161 4.90208 0
7.84306 7.9401 0
6.41121 8.35133 0
2.69625 8.1 0
2.32127 6.41597 0
3.63714 8.55504 0
5.07829 2.95309 0
0.458241 3.29212 0
6.2736 0.99444 0
6.57902 5.40963 0
6.58097 5.40814 0
4.99981 4.77304 0
7.73924 3.80866 0
8.85722 1.47359 0
9.81808 3.5341 0
8.82515 5.04026 0
8.73926 1.05402 0
8.64788 8.97829 0
8.53167 4.31167 0
4.81262 7.64043 0
10.4465 6.76975 0
10.5466 1.48298 0
9.6362 5.32757 0
1.35384 5.62419 0
1.12989 2.41615 0
10.6793 0.700928 0
10.5413 6.64397 0
1.85201 4.63528 0
1.57502 8.05446 0
0.109877 1.76767 0
1.854 4.65625 0
4.21903 0.555806 0
2.21536 0.760361 0
1.43854 2.45174 0
0.747018 7.1941 0
10.417 8.03836 0
2.3183 6.40937 0
5.4455 6.92406 0
4.29994 5.70583 0
4.04429 1.71124 0
7.79637 1.54526 0
7.77517 7.86653 0
4.74089 0.0688834 0
5.69932 6.97204 0
4.79924 7.74232 0
5.22044 6.55325 0
6.58249 5.41178 0
7.54453 0.18524 0
6.58345 5.40498 0
9.51971 7.25851 0
10.6599 5.10642 0
7.71549 7.88523 0
6.40705 8.36203 0
8.99804 9.30424 0
10.442 4.86968 0
8.75841 6.17541 0
9.54813 8.98057 0
9.25597 5.2248 0
1.00694 0.846226 0
9.54571 8.98271 0
9.25453 5.22588 0
1.34931 5.61821 0
2.20292 7.45524 0
1.9383 1.54941 0
6.04142 2.45281 0
3.61268 3.69805 0
8.4281 7.35165 0
6.48864 1.70729 0
9.70533 0.971758 0
9.0032 2.27913 0
3.12935 0.93424 0
7.17249 3.70909 0
5.85955 3.52008 0
4.55003 1.13019 0
1.43946 6.44896 0
0.914457 4.54667 0
4.73591 4.46532 0
5.40185 2.29026 0
7.44532 4.4588 0
5.9538 4.77549 0
6.63326 0.435229 0
7.54878 5.6597 0
1.35251 3.7684 0
1.36153 1.47801 0
7.66538 2.39476 0
2.5027 3.46112 0
3.57903 1.28751 0
4.16747 3.22448 0
5.5935 1.06082 0
4.79169 5.59824 0
7.31758 3.06851 0
4.77485 6.66895 0
8.72402 7.93869 0
0.703151 2.56672 0
5.12764 0.779146 0
2.81515 4.79377 0
4.1241 6.72691 0
5.60703 5.40932 0
5.82647 6.13939 0
8.52916 5.75065 0
7.13654 4.94911 0
2.41924 2.32884 0
2.71059 4.12025 0
4.29927 2.50576 0
3.58236 6.37905 0
2.81605 7.16302 0
6.41666 6.39344 0
2.09081 2.90505 0
7.14873 7.65956 0
9.29381 2.89928 0
10.2794 5.74821 0
1.59683 7.17085 0
2.52187 8.46872 0
3.57962 5.25637 0
5.08808 3.77075 0
7.19413 6.24993 0
9.84011 8.01542 0
8.86266 3.62182 0
0.73595 7.72997 0
2.98446 5.86631 0
3.74363 7.70482 0
5.63445 7.68876 0
9.31484 6.19512 0
9.60587 1.52195 0
9.21727 4.35827 0
8.24985 4.39996 0
1.98717 5.54529 0
6.41423 7.44032 0
9.82 4.54635 0
7.12071 1.6299 0
3.44391 2.04472 0
3.84882 8.15836 0
8.38086 1.97687 0
9.8456 6.4005 0
9.22899 8.34665 0
8.61376 6.78678 0
CELLS 441 1764 
3 200 166 122
3 200 14 141
3 200 142 10
3 200 10 122
3 200 142 14
3 200 141 166
3 201 6 98
3 201 170 84
3 201 51 6
3 201 51 84
3 201 170 98
3 202 18 38
3 202 104 81
3 202 104 38
3 202 18 81
3 203 60 68
3 203 28 68
3 203 50 66
3 203 92 93
3 203 50 92
3 203 93 55
3 203 66 28
3 203 55 60
3 204 31 119
3 204 179 119
3 204 31 139
3 204 179 139
3 205 146 72
3 205 64 18
3 205 146 64
3 205 32 72
3 205 32 120
3 205 120 81
3 205 18 81
3 206 40 77
3 206 40 33
3 206 25 77
3 206 25 33
3 207 151 2
3 207 2 123
3 207 123 125
3 207 35 125
3 207 35 151
3 208 170 7
3 208 84 62
3 208 49 48
3 208 169 7
3 208 170 84
3 208 169 48
3 208 62 49
3 209 26 63
3 209 63 150
3 209 73 21
3 209 26 110
3 209 150 73
3 209 110 21
3 210 97 144
3 210 104 38
3 210 38 144
3 210 26 110
3 210 97 26
3 210 104 110
3 211 53 39
3 211 53 61
3 211 177 39
3 211 103 58
3 211 58 177
3 211 61 103
3 212 174 8
3 212 172 174
3 212 8 199
3 212 124 172
3 212 124 161
3 212 161 199
3 213 165 89
3 213 89 95
3 213 165 95
3 214 28 68
3 214 138 149
3 214 68 134
3 214 75 28
3 214 138 134
3 214 149 75
3 215 18 38
3 215 64 18
3 215 38 144
3 215 64 102
3 215 16 144
3 215 16 102
3 216 63 59
3 216 63 150
3 216 82 59
3 216 70 82
3 216 150 70
3 217 63 59
3 217 26 63
3 217 59 78
3 217 100 149
3 217 97 26
3 217 75 97
3 217 148 100
3 217 149 75
3 217 78 148
3 218 146 72
3 218 106 185
3 218 56 22
3 218 22 29
3 218 29 72
3 218 106 146
3 218 56 185
3 219 70 82
3 219 186 184
3 219 184 85
3 219 85 113
3 219 70 113
3 219 186 82
3 220 145 90
3 220 83 116
3 220 88 145
3 220 90 44
3 220 165 95
3 220 88 95
3 220 44 116
3 220 83 165
3 221 98 24
3 221 6 162
3 221 43 196
3 221 6 98
3 221 43 162
3 221 196 24
3 222 178 107
3 222 30 34
3 222 107 30
3 222 32 120
3 222 120 34
3 222 178 32
3 223 57 101
3 223 101 44
3 223 55 116
3 223 93 55
3 223 44 116
3 223 57 93
3 224 49 48
3 224 19 48
3 224 177 39
3 224 177 49
3 224 39 19
3 225 50 66
3 225 50 37
3 225 66 37
3 226 146 64
3 226 102 103
3 226 106 146
3 226 64 102
3 226 61 23
3 226 61 103
3 226 106 23
3 227 117 100
3 227 100 149
3 227 138 149
3 227 105 138
3 227 183 105
3 227 117 183
3 228 104 81
3 228 21 80
3 228 120 81
3 228 104 110
3 228 120 34
3 228 110 21
3 228 80 34
3 229 176 105
3 229 183 105
3 229 175 183
3 229 175 157
3 229 157 136
3 229 136 176
3 230 17 79
3 230 31 139
3 230 139 111
3 230 31 79
3 230 111 17
3 231 145 90
3 231 45 167
3 231 6 162
3 231 171 90
3 231 145 45
3 231 162 167
3 231 171 51
3 231 51 6
3 232 99 180
3 232 23 99
3 232 53 61
3 232 53 180
3 232 61 23
3 233 60 68
3 233 168 52
3 233 96 168
3 233 65 134
3 233 68 134
3 233 65 96
3 233 60 52
3 234 71 91
3 234 71 176
3 234 136 91
3 234 136 176
3 235 117 100
3 235 148 100
3 235 148 147
3 235 147 117
3 236 117 183
3 236 175 183
3 236 147 117
3 236 67 147
3 236 175 67
3 237 153 195
3 237 108 193
3 237 85 113
3 237 85 108
3 237 193 195
3 237 113 153
3 238 59 78
3 238 82 59
3 238 186 78
3 238 186 82
3 239 57 101
3 239 84 62
3 239 171 51
3 239 57 62
3 239 171 101
3 239 51 84
3 240 83 116
3 240 55 116
3 240 83 52
3 240 55 60
3 240 60 52
3 241 16 37
3 241 103 58
3 241 102 103
3 241 92 58
3 241 50 37
3 241 50 92
3 241 16 102
3 242 91 9
3 242 71 91
3 242 76 9
3 242 76 129
3 242 71 129
3 243 76 9
3 243 9 14
3 243 126 76
3 243 142 126
3 243 142 14
3 244 181 109
3 244 186 184
3 244 148 147
3 244 78 148
3 244 186 78
3 244 109 184
3 244 181 67
3 244 67 147
3 245 171 90
3 245 90 44
3 245 101 44
3 245 171 101
3 246 140 189
3 246 179 119
3 246 179 189
3 246 190 140
3 246 15 20
3 246 190 20
3 246 119 36
3 246 15 36
3 247 123 125
3 247 127 125
3 247 127 123
3 248 47 188
3 248 160 118
3 248 42 192
3 248 192 188
3 248 47 164
3 248 158 118
3 248 42 160
3 248 128 164
3 248 128 158
3 249 1 10
3 249 172 174
3 249 135 174
3 249 142 126
3 249 1 172
3 249 142 10
3 249 126 135
3 250 12 0
3 250 166 0
3 250 121 141
3 250 121 12
3 250 141 166
3 251 65 134
3 251 138 134
3 251 129 65
3 251 176 105
3 251 105 138
3 251 71 176
3 251 71 129
3 252 16 37
3 252 97 144
3 252 66 37
3 252 75 97
3 252 75 28
3 252 16 144
3 252 66 28
3 253 36 108
3 253 184 85
3 253 109 184
3 253 85 108
3 253 15 109
3 253 15 36
3 254 194 197
3 254 4 3
3 254 112 4
3 254 197 112
3 254 194 3
3 255 21 80
3 255 73 21
3 255 2 123
3 255 156 46
3 255 73 156
3 255 80 2
3 255 152 127
3 255 127 123
3 255 46 152
3 256 1 132
3 256 131 124
3 256 86 131
3 256 124 172
3 256 1 172
3 256 132 86
3 257 65 96
3 257 129 65
3 257 76 129
3 257 135 96
3 257 126 76
3 257 126 135
3 258 91 9
3 258 14 141
3 258 9 14
3 258 182 157
3 258 121 182
3 258 157 136
3 258 121 141
3 258 136 91
3 259 69 181
3 259 137 182
3 259 182 157
3 259 175 157
3 259 181 67
3 259 137 94
3 259 69 94
3 259 175 67
3 260 17 79
3 260 160 118
3 260 79 193
3 260 193 195
3 260 187 17
3 260 187 118
3 260 198 195
3 260 160 198
3 261 40 77
3 261 159 54
3 261 151 154
3 261 77 159
3 261 54 87
3 261 87 35
3 261 35 151
3 261 40 154
3 262 130 198
3 262 156 46
3 262 130 46
3 262 153 195
3 262 156 153
3 262 198 195
3 263 150 73
3 263 73 156
3 263 70 113
3 263 156 153
3 263 113 153
3 263 150 70
3 264 174 8
3 264 96 168
3 264 135 174
3 264 135 96
3 264 168 8
3 265 69 181
3 265 181 109
3 265 15 20
3 265 15 109
3 265 69 20
3 266 42 130
3 266 130 198
3 266 42 160
3 266 160 198
3 267 32 72
3 267 29 72
3 267 178 32
3 267 178 29
3 268 57 62
3 268 177 49
3 268 58 177
3 268 92 58
3 268 62 49
3 268 92 93
3 268 57 93
3 269 137 182
3 269 121 182
3 269 12 143
3 269 121 12
3 269 137 41
3 269 143 41
3 270 30 34
3 270 151 154
3 270 151 2
3 270 154 30
3 270 80 34
3 270 80 2
3 271 158 118
3 271 112 4
3 271 4 158
3 271 112 187
3 271 187 118
3 272 191 197
3 272 111 155
3 272 197 112
3 272 112 187
3 272 187 17
3 272 111 17
3 272 191 155
3 273 31 119
3 273 36 108
3 273 108 193
3 273 79 193
3 273 31 79
3 273 119 36
CELL_TYPES 441
5
5
5
5
5
5
5
5
5
5
5
5
5
5
5
5
5
5
5
5
5
5
5
5
5
5
5
5
5
5
5
5
5
5
5
5
5
5
5
5
5
5
5
5
5
5
5
5
5
5
5
5
5
5
5
5
5
5
5
5
5
5
5
5
5
5
5
5
5
5
5
5
5
5
5
5
5
5
5
5
5
5
5
5
5
5
5
5
5
5
5
5
5
5
5
5
5
5
5
5
5
5
5
5
5
5
5
5
5
5
5
5
5
5
5
5
5
5
5
5
5
5
5
5
5
5
5
5
5
5
5
5
5
5
5
5
5
5
5
5
5
5
5
5
5
5
5
5
5
5
5
5
5
5
5
5
5
5
5
5
5
5
5
5
5
5
5
5
5
5
5
5
5
5
5
5
5
5
5
5
5
5
5
5
5
5
5
5
5
5
5
5
5
5
5
5
5
5
5
5
5
5
5
5
5
5
5
5
5
5
5
5
5
5
5
5
5
5
5
5
5
5
5
5
5
5
5
5
5
5
5
5
5
5
5
5
5
5
5
5
5
5
5
5
5
5
5
5
5
5
5
5
5
5
5
5
5
5
5
5
5
5
5
5
5
5
5
5
5
5
5
5
5
5
5
5
5
5
5
5
5
5
5
5
5
5
5
5
5
5
5
5
5
5
5
5
5
5
5
5
5
5
5
5
5
5
5
5
5
5
5
5
5
5
5
5
5
5
5
5
5
5
5
5
5
5
5
5
5
5
5
5
5
5
5
5
5
5
5
5
5
5
5
5
5
5
5
5
5
5
5
5
5
5
5
5
5
5
5
5
5
5
5
5
5
5
5
5
5
5
5
5
5
5
5
5
5
5
5
5
5
5
5
5
5
5
5
5
5
5
5
5
5
5
5
5
5
5
5
5
5
5
5
5
5
5
5
5
5
5
5
5
5
5
5
5
5
5
5
5
5
5
5
5
5
5
5
5
5
5
5
5
5
5
5
5
5
5
5
5
5
POINT_DATA 274
CELL_DATA 441
SCALARS ForceMap float
LOOKUP_TABLE default
0.616329
0.616329
0.616329
0.616329
0.616329
0.616329
0.701968
0.701968
0.701968
0.701968
0.701968
1.37482
1.37482
1.37482
1.37482
0.294791
0.294791
0.294791
0.294791
0.294791
0.294791
0.294791
0.294791
1.39992
1.39992
1.39992
1.39992
1.11666
1.11666
1.11666
1.11666
1.11666
1.11666
1.11666
2.13285e-14
2.13285e-14
2.13285e-14
2.13285e-14
0.166824
0.166824
0.166824
0.166824
0.166824
0.645872
0.645872
0.645872
0.645872
0.645872
0.645872
0.645872
0.598378
0.598378
0.598378
0.598378
0.598378
0.598378
0.289703
0.289703
0.289703
0.289703
0.289703
0.289703
1.0163
1.0163
1.0163
1.0163
1.0163
1.0163
1.09927
1.09927
1.09927
1.09927
1.09927
1.09927
-5.63301e-15
-5.63301e-15
-5.63301e-15
0.502794
0.502794
0.502794
0.502794
0.502794
0.502794
1.1394
1.1394
1.1394
1.1394
1.1394
1.1394
1.8768
1.8768
1.8768
1.8768
1.8768
0.748234
0.748234
0.748234
0.748234
0.748234
0.748234
0.748234
0.748234
0.748234
0.417995
0.417995
0.417995
0.417995
0.417995
0.417995
0.417995
1.03349
1.03349
1.03349
1.03349
1.03349
1.03349
0.586517
0.586517
0.586517
0.586517
0.586517
0.586517
0.586517
0.586517
1.29121
1.29121
1.29121
1.29121
1.29121
1.29121
1.01014
1.01014
1.01014
1.01014
1.01014
1.01014
0.422286
0.422286
0.422286
0.422286
0.422286
0.422286
1.36698
1.36698
1.36698
1.36698
1.36698
1.8269
1.8269
1.8269
0.603117
0.603117
0.603117
0.603117
0.603117
0.603117
0.603117
0.388214
0.388214
0.388214
0.388214
0.388214
0.388214
0.639037
0.639037
0.639037
0.639037
0.639037
0.639037
0.639037
0.217297
0.217297
0.217297
0.217297
0.217297
0.217297
1.89413
1.89413
1.89413
1.89413
1.89413
0.956454
0.956454
0.956454
0.956454
0.956454
0.956454
0.956454
0.956454
3.40656
3.40656
3.40656
3.40656
3.40656
0.285925
0.285925
0.285925
0.285925
0.285925
0.285925
0.285925
0.792259
0.792259
0.792259
0.792259
0.395584
0.395584
0.395584
0.395584
1.03276
1.03276
1.03276
1.03276
1.03276
0.0401105
0.0401105
0.0401105
0.0401105
0.0401105
0.0401105
2.03484
2.03484
2.03484
2.03484
0.193135
0.193135
0.193135
0.193135
0.193135
0.193135
0.157159
0.157159
0.157159
0.157159
0.157159
0.439255
0.439255
0.439255
0.439255
0.439255
0.439255
0.439255
1.13172
1.13172
1.13172
1.13172
1.13172
0.318697
0.318697
0.318697
0.318697
0.318697
0.489495
0.489495
0.489495
0.489495
0.489495
0.489495
0.489495
0.489495
0.289632
0.289632
0.289632
0.289632
0.961944
0.961944
0.961944
0.961944
0.961944
0.961944
0.961944
0.961944
2.27666
2.27666
2.27666
1.35372
1.35372
1.35372
1.35372
1.35372
1.35372
1.35372
1.35372
1.35372
0.446433
0.446433
0.446433
0.446433
0.446433
0.446433
0.446433
0.64628
0.64628
0.64628
0.64628
0.64628
0.625257
0.625257
0.625257
0.625257
0.625257
0.625257
0.625257
1.03467
1.03467
1.03467
1.03467
1.03467
1.03467
1.03467
1.02356
1.02356
1.02356
1.02356
1.02356
1.02356
1.0907
1.0907
1.0907
1.0907
1.0907
0.408577
0.408577
0.408577
0.408577
0.408577
0.408577
0.408577
0.408577
0.408577
0.829901
0.829901
0.829901
0.829901
0.829901
0.829901
0.00831722
0.00831722
0.00831722
0.00831722
0.00831722
0.00831722
0.221414
0.221414
0.221414
0.221414
0.221414
0.221414
0.221414
0.221414
0.387502
0.387502
0.387502
0.387502
0.387502
0.387502
0.387502
0.387502
0.900244
0.900244
0.900244
0.900244
0.900244
0.900244
0.900244
0.900244
1.56944
1.56944
1.56944
1.56944
1.56944
1.56944
1.56944
1.56944
1.36039
1.36039
1.36039
1.36039
1.36039
1.36039
0.534379
0.534379
0.534379
0.534379
0.534379
0.534379
0.816429
0.816429
0.816429
0.816429
0.816429
0.843623
0.843623
0.843623
0.843623
0.843623
0.303371
0.303371
0.303371
0.303371
1.63232
1.63232
1.63232
1.63232
0.523894
0.523894
0.523894
0.523894
0.523894
0.523894
0.523894
-0.512181
-0.512181
-0.512181
-0.512181
-0.512181
-0.512181
1.14617
1.14617
1.14617
1.14617
1.14617
1.14617
0.379795
0.379795
0.379795
0.379795
0.379795
0.102459
0.102459
0.102459
0.102459
0.102459
0.102459
0.102459
1.2167
1.2167
1.2167
1.2167
1.2167
1.2167
