# Supplementary material for: Numerical assessment of the applicability of geometry-based force inference on homogeneous and heterogeneous cells
Source: PLoS One. 2024 Apr 16;19(4):e0299016. doi: 10.1371/journal.pone.0299016 (PMC11020637; doi:10.1371/journal.pone.0299016)
Supplement: S1 Data — Simulation results of homogeneous cells, based on different parameters, are stored in approximately 400 folders, each individually named from “data_004” to “data_400”. Please refer to the Excel file “parameter_settings.xlsx” for detailed parameter settings. Each folder contains one.dat file representing the cell structure, two.txt files listing the correct stress values, and two.vtk files containing the estimated stress values. If a folder is empty, it means that the simulation was stopped for some reason under the parameters. Simulation results of heterogeneous cells. Simulation results of heterogeneous cells, based on different parameters, are stored in four folders, each individually named from “data_1001” to “data_1004”. The Excel file “parameter_settings.xlsx” also contains the detailed parameter settings of those four results. Each folder contains five files, arranged in the same configuration as above. (ZIP) [file pone.0299016.s001.zip › supporting_data/data_016/i2dvertex000000000000000.dat]

170629

20.0
20.0

200
273
74

2.53855	9.11409
1.55668	8.06455
8.33713	3.04652
10.413	8.03808
10.0659	7.17015
1.81329	0.621508
1.43866	2.44758
2.26957	0.731203
1.35676	5.61915
3.43433	7.27959
1.55756	8.05873
5.77336	0.0441365
3.50837	8.54465
0.478868	9.00761
2.72883	8.0963
7.12967	6.96605
4.99821	2.93983
9.50082	7.24825
5.86317	1.4725
4.27118	0.681663
6.40325	8.35605
8.13812	3.31361
7.55323	0.194798
5.77019	0.0495463
1.82254	0.641938
10.539	0.921814
6.27261	4.15107
2.53866	9.11427
4.3021	4.06246
7.20283	0.801271
7.85178	1.55932
9.50928	7.24493
6.80942	2.58531
8.99379	0.443919
8.32981	3.04296
9.90055	2.17663
7.67003	6.90358
4.99816	2.93895
5.58449	3.14762
4.30114	0.734292
8.77143	0.992052
4.56541	8.43623
10.4374	4.86761
0.943752	0.87437
1.75757	3.45314
0.470246	3.27711
9.817	3.53507
10.6477	5.27058
4.2174	0.554859
2.58528	1.63892
3.30104	2.74169
1.4402	2.45167
1.84763	4.65149
4.73935	0.0701662
10.552	1.48489
3.13762	3.30821
7.55079	0.192323
3.28955	2.7383
4.38583	1.98838
6.46779	4.27065
3.42406	4.39618
4.90275	1.88888
2.57836	1.64156
6.46454	4.27134
5.86088	1.46797
2.56391	5.34081
4.30132	4.0608
5.69608	6.9676
3.75069	4.54606
6.41138	8.34329
8.15876	5.18131
4.30087	5.70758
6.77878	0.851484
8.16091	3.46576
8.43882	9.17663
5.81511	4.30503
2.85083	6.41643
10.5505	1.48128
6.58284	5.41185
9.50956	7.24555
8.32479	3.04765
6.6651	2.67755
8.1551	5.18269
1.84627	4.64649
2.57683	1.64371
7.99906	6.4072
0.615643	8.46751
9.89891	2.15339
0.461942	3.29805
0.00906423	5.06875
1.22858	3.13606
3.43553	7.28071
3.2956	2.74076
3.30097	2.74639
4.82195	7.77647
1.02402	3.79499
2.47397	5.3648
5.86256	4.28386
1.8278	0.631242
5.76688	0.0402074
4.99784	4.77543
3.14817	2.79068
4.9114	1.90337
4.90968	1.90232
6.41248	3.11794
4.29966	5.70416
5.75654	0.0586558
7.85151	1.55879
7.91146	6.51622
6.99638	6.93853
6.59207	3.41556
8.67001	8.78203
9.52017	7.2709
8.23181	5.23464
10.6209	0.67096
0.45968	3.27186
1.98999	4.30346
5.1288	6.0683
9.63614	5.33189
7.6675	6.90159
6.81076	2.58673
2.72697	8.12863
1.57841	8.06508
8.33385	3.05093
0.745108	7.19336
9.88779	2.18109
2.32176	6.41185
9.74672	3.51674
10.5277	6.69271
3.91689	5.67607
9.81888	3.53736
0.0630696	7.00987
0.61438	8.4682
0.610822	8.46983
3.78653	4.71231
2.32282	6.39847
4.6178	7.39324
4.81192	7.74786
4.29161	4.90208
7.84306	7.9401
6.41121	8.35133
2.69625	8.1
2.32127	6.41597
3.63714	8.55504
5.07829	2.95309
0.458241	3.29212
6.2736	0.99444
6.57902	5.40963
6.58097	5.40814
4.99981	4.77304
7.73924	3.80866
8.85722	1.47359
9.81808	3.5341
8.82515	5.04026
8.73926	1.05402
8.64788	8.97829
8.53167	4.31167
4.81262	7.64043
10.4465	6.76975
10.5466	1.48298
9.6362	5.32757
1.35384	5.62419
1.12989	2.41615
10.6793	0.700928
10.5413	6.64397
1.85201	4.63528
1.57502	8.05446
0.109877	1.76767
1.854	4.65625
4.21903	0.555806
2.21536	0.760361
1.43854	2.45174
0.747018	7.1941
10.417	8.03836
2.3183	6.40937
5.4455	6.92406
4.29994	5.70583
4.04429	1.71124
7.79637	1.54526
7.77517	7.86653
4.74089	0.0688834
5.69932	6.97204
4.79924	7.74232
5.22044	6.55325
6.58249	5.41178
7.54453	0.18524
6.58345	5.40498
9.51971	7.25851
10.6599	5.10642
7.71549	7.88523
6.40705	8.36203
8.99804	9.30424
10.442	4.86968
8.75841	6.17541
9.54813	8.98057
9.25597	5.2248
1.00694	0.846226
9.54571	8.98271
9.25453	5.22588
1.34931	5.61821

145	90
98	24
5	24
45	167
12	0
170	7
57	101
84	62
49	48
83	116
6	162
1	132
166	122
1	10
169	7
171	90
0	27
99	11
146	72
99	180
18	38
23	99
106	185
60	68
53	39
69	181
16	37
97	144
56	22
17	79
53	61
194	197
140	189
104	81
40	77
31	119
64	18
22	29
146	64
179	119
63	59
179	189
178	107
32	72
104	38
31	139
38	144
29	72
30	34
107	30
179	139
159	54
151	154
151	2
43	196
88	145
145	45
162	167
90	44
6	98
165	89
171	51
42	130
170	84
57	62
89	95
165	95
43	162
101	44
131	124
19	48
169	48
28	68
177	39
103	58
177	49
58	177
39	19
102	103
106	146
92	58
21	80
26	63
50	66
59	78
63	150
53	180
32	120
56	185
73	21
50	37
64	102
66	37
117	100
155	74
26	110
100	149
97	26
120	81
75	97
154	30
150	73
104	110
18	81
120	34
82	59
2	123
123	125
70	82
77	159
54	87
148	100
178	32
110	21
35	125
87	35
47	188
130	198
156	46
174	8
51	6
130	46
168	52
40	33
171	101
62	49
92	93
96	168
50	92
88	95
138	149
55	116
65	134
93	55
68	134
75	28
181	109
16	144
61	23
65	96
91	9
61	103
71	91
138	134
129	65
76	9
16	102
149	75
66	28
76	129
176	105
186	184
190	140
160	118
105	138
36	108
153	195
183	105
71	176
15	20
117	183
108	193
178	29
127	125
184	85
85	113
148	147
42	192
192	188
44	116
73	156
172	174
8	199
4	3
135	174
14	141
83	52
86	131
47	164
57	93
124	172
158	118
135	96
83	165
55	60
60	52
9	14
124	161
126	76
137	182
182	157
175	183
142	126
71	129
166	0
1	172
121	182
190	20
175	157
157	136
78	148
147	117
186	78
109	184
181	67
85	108
67	147
112	4
191	197
3	173
15	109
25	77
79	193
70	113
80	34
45	115
80	2
156	153
193	195
113	153
152	127
150	70
42	160
132	86
127	123
111	155
4	158
128	164
142	10
51	84
10	122
121	141
196	24
133	86
170	98
142	14
12	143
126	135
168	8
121	12
137	94
137	41
143	41
141	166
69	94
106	23
136	91
139	111
175	67
31	79
197	112
112	187
119	36
136	176
187	17
69	20
15	36
187	118
111	17
25	33
198	195
186	82
128	158
114	163
160	198
35	151
13	133
194	3
40	154
191	155
161	199
46	152
25	163

6	142	14	141	166	122	10
5	6	98	170	84	51
4	38	18	81	104
8	50	66	28	68	60	55	93	92
4	31	139	179	119
7	72	32	120	81	18	64	146
4	33	25	77	40
5	151	35	125	123	2
7	7	169	48	49	62	84	170
6	26	110	21	73	150	63
6	110	26	97	144	38	104
6	53	61	103	58	177	39
6	124	161	199	8	174	172
3	89	95	165
6	138	134	68	28	75	149
6	18	38	144	16	102	64
5	150	70	82	59	63
9	59	78	148	100	149	75	97	26	63
7	146	106	185	56	22	29	72
6	113	85	184	186	82	70
8	145	90	44	116	83	165	95	88
6	98	6	162	43	196	24
6	34	120	32	178	107	30
6	116	44	101	57	93	55
5	49	48	19	39	177
3	37	66	50
7	61	23	106	146	64	102	103
6	105	138	149	100	117	183
7	81	120	34	80	21	110	104
6	183	175	157	136	176	105
5	111	139	31	79	17
8	90	145	45	167	162	6	51	171
5	61	53	180	99	23
7	68	134	65	96	168	52	60
4	91	71	176	136
4	117	100	148	147
5	67	175	183	117	147
6	108	85	113	153	195	193
4	59	82	186	78
6	101	171	51	84	62	57
5	60	52	83	116	55
7	92	58	103	102	16	37	50
5	71	91	9	76	129
5	14	142	126	76	9
8	184	109	181	67	147	148	78	186
4	171	101	44	90
8	119	179	189	140	190	20	15	36
3	127	123	125
9	160	42	192	188	47	164	128	158	118
7	172	174	135	126	142	10	1
5	0	166	141	121	12
7	129	65	134	138	105	176	71
7	66	37	16	144	97	75	28
6	85	108	36	15	109	184
5	197	112	4	3	194
9	73	21	80	2	123	127	152	46	156
6	86	131	124	172	1	132
6	76	126	135	96	65	129
8	91	136	157	182	121	141	14	9
8	69	94	137	182	157	175	67	181
8	193	195	198	160	118	187	17	79
8	54	87	35	151	154	40	77	159
6	153	156	46	130	198	195
6	153	113	70	150	73	156
5	8	168	96	135	174
5	181	109	15	20	69
4	130	42	160	198
4	32	72	29	178
7	57	62	49	177	58	92	93
6	12	121	182	137	41	143
6	34	30	154	151	2	80
5	187	118	158	4	112
7	191	155	111	17	187	112	197
6	36	108	193	79	31	119
