# Supplementary material for: Numerical assessment of the applicability of geometry-based force inference on homogeneous and heterogeneous cells
Source: PLoS One. 2024 Apr 16;19(4):e0299016. doi: 10.1371/journal.pone.0299016 (PMC11020637; doi:10.1371/journal.pone.0299016)
Supplement: S1 Data — Simulation results of homogeneous cells, based on different parameters, are stored in approximately 400 folders, each individually named from “data_004” to “data_400”. Please refer to the Excel file “parameter_settings.xlsx” for detailed parameter settings. Each folder contains one.dat file representing the cell structure, two.txt files listing the correct stress values, and two.vtk files containing the estimated stress values. If a folder is empty, it means that the simulation was stopped for some reason under the parameters. Simulation results of heterogeneous cells. Simulation results of heterogeneous cells, based on different parameters, are stored in four folders, each individually named from “data_1001” to “data_1004”. The Excel file “parameter_settings.xlsx” also contains the detailed parameter settings of those four results. Each folder contains five files, arranged in the same configuration as above. (ZIP) [file pone.0299016.s001.zip › supporting_data/data_017/000000_2dVertex(edge).vtk]

# vtk DataFile Version 2.0
S.O.
ASCII
DATASET UNSTRUCTURED_GRID
POINTS 200 float
9.60517 8.33608 0
10.1351 0.684275 0
1.05381 4.69627 0
0.770935 0.527661 0
2.25791 0.606466 0
10.1449 0.687555 0
8.10407 3.20977 0
2.62729 4.65172 0
2.68818 7.36094 0
2.58406 2.16819 0
10.2325 8.39794 0
2.00815 2.59114 0
10.5756 8.20233 0
2.19029 1.08972 0
4.01087 5.47519 0
2.30127 9.23872 0
8.1209 8.60898 0
1.20641 7.03758 0
4.65312 4.50268 0
7.22181 2.62554 0
10.4169 1.07532 0
2.66425 8.39708 0
8.6934 1.50011 0
5.21787 1.50709 0
3.86692 1.66021 0
4.54519 0.00760629 0
5.98934 0.10809 0
3.75662 9.30489 0
9.58076 6.89148 0
5.97531 1.95446 0
0.774453 0.527044 0
10.2142 1.03788 0
9.99395 4.6726 0
8.56619 0.639204 0
1.83304 3.05809 0
9.19897 7.5883 0
10.1403 0.682145 0
9.87789 5.25391 0
7.42806 0.0581051 0
9.20217 2.14326 0
0.771054 2.25332 0
8.52787 0.673734 0
1.23837 5.38733 0
4.97216 4.89339 0
9.78996 2.00016 0
0.0824774 2.93417 0
2.68968 6.54871 0
2.61073 4.93233 0
1.20355 7.03797 0
3.18167 5.05472 0
1.11378 8.68657 0
5.68676 3.34232 0
3.07146 1.82689 0
10.499 1.1325 0
7.02849 5.01507 0
4.82982 2.51643 0
3.5537 7.23087 0
3.83444 2.55824 0
4.65308 4.50237 0
2.80891 0.580639 0
8.13899 8.83637 0
3.52739 3.1975 0
2.89456 3.40432 0
5.69748 5.11319 0
6.02001 1.80995 0
7.70327 1.6607 0
7.35236 0.95121 0
6.33966 4.10034 0
0.0498851 2.94666 0
7.22105 2.62747 0
6.25557 5.60916 0
6.58827 8.05944 0
8.66242 1.90547 0
4.46213 2.18039 0
6.91973 3.74713 0
10.1619 3.62046 0
9.89443 5.09543 0
9.04665 5.58548 0
7.73277 1.60517 0
6.32815 0.883635 0
1.39387 3.90993 0
8.30744 4.57327 0
9.21623 3.1398 0
7.99946 4.62946 0
9.57676 6.89214 0
7.42709 0.06496 0
7.88666 6.19503 0
9.23213 7.54208 0
2.80054 6.24203 0
4.87723 6.56688 0
1.7448 4.43603 0
4.84947 3.32405 0
2.52912 2.17246 0
0.821718 1.9355 0
8.76895 6.26963 0
1.18969 5.42172 0
3.24164 4.15517 0
2.79612 6.24152 0
5.20978 1.50462 0
5.63483 6.29053 0
6.31812 3.95737 0
0.0751644 2.95128 0
5.98523 0.115306 0
7.92726 6.16351 0
3.24672 4.15504 0
4.19177 1.74456 0
8.27147 7.67238 0
5.83655 3.51817 0
5.68812 3.34287 0
6.24676 5.68036 0
5.97169 1.94948 0
8.77072 2.09661 0
8.30908 4.57434 0
6.92195 3.7461 0
0.106545 7.28403 0
8.46602 2.63515 0
8.2566 6.15215 0
6.6198 7.36527 0
0.438064 4.57216 0
10.0934 3.39382 0
7.05279 4.96427 0
8.2718 7.67307 0
10.7072 6.11587 0
10.7031 6.1215 0
2.4111 3.74877 0
10.2592 1.09728 0
2.6872 4.87346 0
1.20409 7.03486 0
4.46866 3.33966 0
1.86469 3.74758 0
10.1138 3.58695 0
2.58241 8.14689 0
1.39775 3.91061 0
6.52332 8.29209 0
2.78527 7.25022 0
5.98655 0.110456 0
4.97441 4.89181 0
1.11461 7.31391 0
10.686 3.87792 0
2.96285 8.80416 0
2.68725 7.3612 0
5.63283 6.29468 0
7.57153 6.75205 0
4.84583 5.38515 0
8.55912 2.81515 0
8.30929 4.56769 0
6.61165 7.36525 0
4.87682 6.56387 0
8.26682 7.6721 0
9.27977 9.10411 0
4.22825 6.60671 0
4.37498 8.29396 0
6.61794 7.36236 0
5.17149 8.20537 0
8.31474 4.5667 0
8.73713 6.20816 0
0.0792911 2.98918 0
8.00213 4.6295 0
0.0852471 7.61006 0
4.60107 8.44753 0
1.97276 6.30736 0
4.2737 7.95857 0
1.11934 8.68814 0
1.07277 8.979 0
10.0906 3.39832 0
0.43905 4.57043 0
9.82517 5.30656 0
1.19673 7.60107 0
1.09228 1.58035 0
4.52909 6.32528 0
4.06375 8.47334 0
1.90304 5.34453 0
3.69668 1.67679 0
4.41307 9.23356 0
3.80802 0.0130403 0
1.09329 1.57844 0
2.95056 8.69599 0
5.10357 8.38532 0
4.85592 3.32263 0
6.13509 1.65988 0
0.371755 9.23678 0
5.23605 8.52503 0
2.43833 2.27675 0
4.19302 1.74363 0
4.62599 0.00823519 0
7.35012 0.948579 0
4.01309 5.47599 0
5.82948 8.99051 0
7.21894 2.62775 0
5.83002 6.8743 0
6.6058 7.36132 0
6.56645 6.05529 0
10.7041 6.11308 0
0.0903589 7.78877 0
9.28137 9.10077 0
10.364 6.77594 0
8.15613 8.05331 0
8.38685 0.082302 0
1.02138 9.06713 0
2.20251 0.636963 0
CELLS 352 1056 
2 40 11
2 34 156
2 11 34
2 21 162
2 21 176
2 55 110
2 178 108
2 178 55
2 29 110
2 29 108
2 135 79
2 79 66
2 106 148
2 152 196
2 142 152
2 142 148
2 185 78
2 65 78
2 79 179
2 79 66
2 179 65
2 28 166
2 37 166
2 129 34
2 62 182
2 129 124
2 11 34
2 124 62
2 182 11
2 21 162
2 167 50
2 131 21
2 167 131
2 104 128
2 62 61
2 96 104
2 124 62
2 124 96
2 61 128
2 65 78
2 115 111
2 72 78
2 65 19
2 115 19
2 111 72
2 41 22
2 31 22
2 115 111
2 164 82
2 144 115
2 111 39
2 82 144
2 185 78
2 41 22
2 72 78
2 72 22
2 104 128
2 128 91
2 18 91
2 104 18
2 182 92
2 62 182
2 61 57
2 62 61
2 9 57
2 9 92
2 175 168
2 13 175
2 199 13
2 52 172
2 199 13
2 52 13
2 7 90
2 42 171
2 126 47
2 171 47
2 7 126
2 69 188
2 115 19
2 144 115
2 188 19
2 144 6
2 74 69
2 6 74
2 72 22
2 111 72
2 111 39
2 31 22
2 46 97
2 46 134
2 88 97
2 150 88
2 150 56
2 134 56
2 13 175
2 175 92
2 52 9
2 52 13
2 9 92
2 136 43
2 143 43
2 63 136
2 70 63
2 143 99
2 70 109
2 109 99
2 63 67
2 120 54
2 70 63
2 70 54
2 120 67
2 98 23
2 23 102
2 184 98
2 83 113
2 113 100
2 120 67
2 83 120
2 67 100
2 99 141
2 190 191
2 109 191
2 189 141
2 109 99
2 189 190
2 81 157
2 116 157
2 77 155
2 77 81
2 116 155
2 96 7
2 7 90
2 129 124
2 124 96
2 129 132
2 6 154
2 82 154
2 144 6
2 82 144
2 46 134
2 140 8
2 160 46
2 134 8
2 127 160
2 17 140
2 46 97
2 97 47
2 171 47
2 160 46
2 171 160
2 188 29
2 51 108
2 69 188
2 51 69
2 29 108
2 186 14
2 143 43
2 49 14
2 186 143
2 58 49
2 58 43
2 107 51
2 107 100
2 51 69
2 113 100
2 74 69
2 113 74
2 73 55
2 98 23
2 98 183
2 55 110
2 110 64
2 64 23
2 73 183
2 129 34
2 34 156
2 129 132
2 88 14
2 186 14
2 186 169
2 150 88
2 169 150
2 186 143
2 186 169
2 99 141
2 147 169
2 143 99
2 147 141
2 136 107
2 63 136
2 63 67
2 107 100
2 67 100
2 6 154
2 83 113
2 112 81
2 145 112
2 157 83
2 6 74
2 81 157
2 113 74
2 154 145
2 103 54
2 103 86
2 70 54
2 86 191
2 70 109
2 109 191
2 164 82
2 82 154
2 145 130
2 154 145
2 121 94
2 121 35
2 84 94
2 112 81
2 37 166
2 166 77
2 32 112
2 77 81
2 88 14
2 97 47
2 49 126
2 126 47
2 49 14
2 88 97
2 21 176
2 140 8
2 170 8
2 131 21
2 131 140
2 147 89
2 89 153
2 153 189
2 147 141
2 189 141
2 117 146
2 71 117
2 146 181
2 117 152
2 86 191
2 117 146
2 142 86
2 190 191
2 190 146
2 142 152
2 94 155
2 103 86
2 142 86
2 142 148
2 116 103
2 121 94
2 116 155
2 148 121
2 103 54
2 120 54
2 157 83
2 83 120
2 116 157
2 116 103
2 161 89
2 147 89
2 147 169
2 169 150
2 56 161
2 150 56
2 96 7
2 58 18
2 96 104
2 104 18
2 49 126
2 7 126
2 58 49
2 151 161
2 134 8
2 170 8
2 56 161
2 134 56
2 153 177
2 153 189
2 190 146
2 146 181
2 189 190
2 106 148
2 148 121
2 121 35
2 145 112
2 145 130
2 32 112
2 42 171
2 171 160
2 127 160
2 137 167
2 167 50
2 151 161
2 161 89
2 89 153
2 153 177
2 52 172
2 52 9
2 9 57
2 73 57
2 183 105
2 73 183
2 98 183
2 183 105
2 184 98
2 117 152
2 152 196
2 71 117
2 137 167
2 17 140
2 131 140
2 167 131
2 58 18
2 91 178
2 178 108
2 136 107
2 51 108
2 136 43
2 18 91
2 107 51
2 58 43
2 64 179
2 23 102
2 135 79
2 79 179
2 64 23
2 73 55
2 61 57
2 91 178
2 128 91
2 73 57
2 178 55
2 61 128
2 64 179
2 188 29
2 179 65
2 110 64
2 65 19
2 29 110
2 188 19
2 28 166
2 94 155
2 166 77
2 77 155
2 84 94
2 175 168
2 182 92
2 175 92
2 40 11
2 182 11
CELL_TYPES 352
3
3
3
3
3
3
3
3
3
3
3
3
3
3
3
3
3
3
3
3
3
3
3
3
3
3
3
3
3
3
3
3
3
3
3
3
3
3
3
3
3
3
3
3
3
3
3
3
3
3
3
3
3
3
3
3
3
3
3
3
3
3
3
3
3
3
3
3
3
3
3
3
3
3
3
3
3
3
3
3
3
3
3
3
3
3
3
3
3
3
3
3
3
3
3
3
3
3
3
3
3
3
3
3
3
3
3
3
3
3
3
3
3
3
3
3
3
3
3
3
3
3
3
3
3
3
3
3
3
3
3
3
3
3
3
3
3
3
3
3
3
3
3
3
3
3
3
3
3
3
3
3
3
3
3
3
3
3
3
3
3
3
3
3
3
3
3
3
3
3
3
3
3
3
3
3
3
3
3
3
3
3
3
3
3
3
3
3
3
3
3
3
3
3
3
3
3
3
3
3
3
3
3
3
3
3
3
3
3
3
3
3
3
3
3
3
3
3
3
3
3
3
3
3
3
3
3
3
3
3
3
3
3
3
3
3
3
3
3
3
3
3
3
3
3
3
3
3
3
3
3
3
3
3
3
3
3
3
3
3
3
3
3
3
3
3
3
3
3
3
3
3
3
3
3
3
3
3
3
3
3
3
3
3
3
3
3
3
3
3
3
3
3
3
3
3
3
3
3
3
3
3
3
3
3
3
3
3
3
3
3
3
3
3
3
3
3
3
3
3
3
3
3
3
3
3
3
3
3
3
3
3
3
3
3
3
3
3
3
3
3
3
3
3
3
3
3
3
3
3
3
3
POINT_DATA 200
CELL_DATA 352
SCALARS ForceMap float
LOOKUP_TABLE default
0.944583
0.981432
0.72072
0.760839
1.16923
0.580741
0.971579
0.591178
0.850399
1.5617
1.15433
0.83432
0.0818629
0.414102
1.2972
1.15064
0.816847
1.20499
1.41416
0.83432
0.244824
0.492796
1.41688
0.972626
0.0417587
1.1391
0.72072
0.955196
0.960806
0.760839
0.844739
1.07626
0.963937
0.591045
1.10323
1.45268
0.955196
0.742217
0.839559
1.20499
0.812126
0.490115
0.489978
0.714807
1.09958
0.977154
1.05004
0.812126
1.06155
0.773855
1.00275
1.31225
0.816847
0.977154
0.490115
0.543125
0.591045
1.04426
0.194636
0.682408
1.09816
0.0417587
-0.0101843
1.10323
0.690222
1.11178
0.805665
0.569003
1.22022
1.16931
1.22022
0.556457
0.571724
0.811641
0.941035
0.687359
0.929464
-0.0118624
0.714807
0.773855
0.896226
1.04515
0.699662
0.0779928
0.543125
1.09958
1.00275
1.05004
0.384368
0.81972
0.347597
0.311127
0.579572
0.706936
0.569003
0.668664
0.630094
0.556457
1.11178
0.283538
0.633696
0.895261
0.887764
0.187146
1.26462
0.785542
1.01218
0.971855
0.887764
1.38938
0.567472
1.05296
0.337355
0.937653
0.637597
0.433166
0.567472
0.463726
1.07941
0.743443
0.0814741
0.889056
0.853695
0.785542
0.437609
1.22158
0.211533
1.01755
0.963935
1.07913
0.601884
0.571724
1.1391
0.742217
1.72475
0.954439
0.805681
1.04515
1.31225
0.81972
1.10951
0.610851
1.27315
1.04808
1.36015
0.384368
0.378718
0.687359
0.610851
0.619304
1.19204
0.37801
-0.0118624
0.63429
1.5617
1.64246
0.633696
0.786775
0.3547
0.321284
0.505355
0.422751
1.08158
0.63429
0.433166
0.699662
0.36655
0.216435
1.05296
0.449597
0.580741
0.676873
0.380192
0.477963
0.972626
0.981432
1.72475
0.676318
1.64246
0.942017
0.311127
1.4126
0.3547
0.942017
0.743443
0.787626
0.187146
0.561038
0.272112
0.895261
1.01218
1.08158
1.07941
0.954439
0.637597
0.242405
0.912001
1.0345
0.0779928
1.22158
0.36655
1.01651
0.481757
1.27466
1.38938
0.726446
1.26462
0.889056
1.06155
0.805681
-0.138766
1.01651
0.838914
0.641563
1.40286
0.242405
1.41688
1.08856
0.68796
0.963935
0.676318
0.378718
1.13167
0.941035
0.786775
0.347597
1.16923
1.10951
0.58038
1.07626
0.608957
1.13486
0.559196
0.683589
0.561038
0.853695
0.625752
-0.00460946
0.365664
0.457656
0.726446
0.625752
0.560175
0.0814741
0.501459
1.2972
1.12886
1.27466
0.560175
1.15064
0.823829
0.838914
1.07913
0.362592
0.481757
0.971855
1.0345
0.463726
0.211533
0.823829
0.57548
1.13486
0.787626
1.4126
0.833868
0.579572
0.601884
1.08269
1.45268
0.682408
1.13167
0.929464
0.321284
0.968836
1.27315
0.58038
0.833868
0.706936
1.19224
0.683589
0.501459
0.365664
0.437609
0.0818629
0.362592
0.641563
0.912001
-0.138766
0.68796
0.811641
0.619304
1.04808
1.14968
0.844739
0.968836
0.57548
0.559196
1.19224
1.16931
0.630094
0.690222
0.346314
0.574247
0.477963
0.449597
0.574247
0.937653
0.457656
0.414102
-0.00460946
1.14968
1.36015
0.608957
0.963937
1.08269
0.787473
0.971579
0.272112
0.37801
0.283538
0.194636
0.422751
0.505355
0.863509
0.337355
1.15433
1.41416
0.380192
0.216435
-0.0101843
0.787473
1.04426
0.346314
0.591178
0.839559
0.863509
1.19204
0.244824
0.676873
0.489978
0.850399
0.896226
0.492796
1.12886
1.08856
1.01755
1.40286
0.805665
1.09816
0.668664
0.944583
0.960806
