# Supplementary material for: Numerical assessment of the applicability of geometry-based force inference on homogeneous and heterogeneous cells
Source: PLoS One. 2024 Apr 16;19(4):e0299016. doi: 10.1371/journal.pone.0299016 (PMC11020637; doi:10.1371/journal.pone.0299016)
Supplement: S1 Data — Simulation results of homogeneous cells, based on different parameters, are stored in approximately 400 folders, each individually named from “data_004” to “data_400”. Please refer to the Excel file “parameter_settings.xlsx” for detailed parameter settings. Each folder contains one.dat file representing the cell structure, two.txt files listing the correct stress values, and two.vtk files containing the estimated stress values. If a folder is empty, it means that the simulation was stopped for some reason under the parameters. Simulation results of heterogeneous cells. Simulation results of heterogeneous cells, based on different parameters, are stored in four folders, each individually named from “data_1001” to “data_1004”. The Excel file “parameter_settings.xlsx” also contains the detailed parameter settings of those four results. Each folder contains five files, arranged in the same configuration as above. (ZIP) [file pone.0299016.s001.zip › supporting_data/data_017/000000_2dVertex(surface).vtk]

# vtk DataFile Version 2.0
S.O.
ASCII
DATASET UNSTRUCTURED_GRID
POINTS 272 float
9.60517 8.33608 0
10.1351 0.684275 0
1.05381 4.69627 0
0.770935 0.527661 0
2.25791 0.606466 0
10.1449 0.687555 0
8.10407 3.20977 0
2.62729 4.65172 0
2.68818 7.36094 0
2.58406 2.16819 0
10.2325 8.39794 0
2.00815 2.59114 0
10.5756 8.20233 0
2.19029 1.08972 0
4.01087 5.47519 0
2.30127 9.23872 0
8.1209 8.60898 0
1.20641 7.03758 0
4.65312 4.50268 0
7.22181 2.62554 0
10.4169 1.07532 0
2.66425 8.39708 0
8.6934 1.50011 0
5.21787 1.50709 0
3.86692 1.66021 0
4.54519 0.00760629 0
5.98934 0.10809 0
3.75662 9.30489 0
9.58076 6.89148 0
5.97531 1.95446 0
0.774453 0.527044 0
10.2142 1.03788 0
9.99395 4.6726 0
8.56619 0.639204 0
1.83304 3.05809 0
9.19897 7.5883 0
10.1403 0.682145 0
9.87789 5.25391 0
7.42806 0.0581051 0
9.20217 2.14326 0
0.771054 2.25332 0
8.52787 0.673734 0
1.23837 5.38733 0
4.97216 4.89339 0
9.78996 2.00016 0
0.0824774 2.93417 0
2.68968 6.54871 0
2.61073 4.93233 0
1.20355 7.03797 0
3.18167 5.05472 0
1.11378 8.68657 0
5.68676 3.34232 0
3.07146 1.82689 0
10.499 1.1325 0
7.02849 5.01507 0
4.82982 2.51643 0
3.5537 7.23087 0
3.83444 2.55824 0
4.65308 4.50237 0
2.80891 0.580639 0
8.13899 8.83637 0
3.52739 3.1975 0
2.89456 3.40432 0
5.69748 5.11319 0
6.02001 1.80995 0
7.70327 1.6607 0
7.35236 0.95121 0
6.33966 4.10034 0
0.0498851 2.94666 0
7.22105 2.62747 0
6.25557 5.60916 0
6.58827 8.05944 0
8.66242 1.90547 0
4.46213 2.18039 0
6.91973 3.74713 0
10.1619 3.62046 0
9.89443 5.09543 0
9.04665 5.58548 0
7.73277 1.60517 0
6.32815 0.883635 0
1.39387 3.90993 0
8.30744 4.57327 0
9.21623 3.1398 0
7.99946 4.62946 0
9.57676 6.89214 0
7.42709 0.06496 0
7.88666 6.19503 0
9.23213 7.54208 0
2.80054 6.24203 0
4.87723 6.56688 0
1.7448 4.43603 0
4.84947 3.32405 0
2.52912 2.17246 0
0.821718 1.9355 0
8.76895 6.26963 0
1.18969 5.42172 0
3.24164 4.15517 0
2.79612 6.24152 0
5.20978 1.50462 0
5.63483 6.29053 0
6.31812 3.95737 0
0.0751644 2.95128 0
5.98523 0.115306 0
7.92726 6.16351 0
3.24672 4.15504 0
4.19177 1.74456 0
8.27147 7.67238 0
5.83655 3.51817 0
5.68812 3.34287 0
6.24676 5.68036 0
5.97169 1.94948 0
8.77072 2.09661 0
8.30908 4.57434 0
6.92195 3.7461 0
0.106545 7.28403 0
8.46602 2.63515 0
8.2566 6.15215 0
6.6198 7.36527 0
0.438064 4.57216 0
10.0934 3.39382 0
7.05279 4.96427 0
8.2718 7.67307 0
10.7072 6.11587 0
10.7031 6.1215 0
2.4111 3.74877 0
10.2592 1.09728 0
2.6872 4.87346 0
1.20409 7.03486 0
4.46866 3.33966 0
1.86469 3.74758 0
10.1138 3.58695 0
2.58241 8.14689 0
1.39775 3.91061 0
6.52332 8.29209 0
2.78527 7.25022 0
5.98655 0.110456 0
4.97441 4.89181 0
1.11461 7.31391 0
10.686 3.87792 0
2.96285 8.80416 0
2.68725 7.3612 0
5.63283 6.29468 0
7.57153 6.75205 0
4.84583 5.38515 0
8.55912 2.81515 0
8.30929 4.56769 0
6.61165 7.36525 0
4.87682 6.56387 0
8.26682 7.6721 0
9.27977 9.10411 0
4.22825 6.60671 0
4.37498 8.29396 0
6.61794 7.36236 0
5.17149 8.20537 0
8.31474 4.5667 0
8.73713 6.20816 0
0.0792911 2.98918 0
8.00213 4.6295 0
0.0852471 7.61006 0
4.60107 8.44753 0
1.97276 6.30736 0
4.2737 7.95857 0
1.11934 8.68814 0
1.07277 8.979 0
10.0906 3.39832 0
0.43905 4.57043 0
9.82517 5.30656 0
1.19673 7.60107 0
1.09228 1.58035 0
4.52909 6.32528 0
4.06375 8.47334 0
1.90304 5.34453 0
3.69668 1.67679 0
4.41307 9.23356 0
3.80802 0.0130403 0
1.09329 1.57844 0
2.95056 8.69599 0
5.10357 8.38532 0
4.85592 3.32263 0
6.13509 1.65988 0
0.371755 9.23678 0
5.23605 8.52503 0
2.43833 2.27675 0
4.19302 1.74363 0
4.62599 0.00823519 0
7.35012 0.948579 0
4.01309 5.47599 0
5.82948 8.99051 0
7.21894 2.62775 0
5.83002 6.8743 0
6.6058 7.36132 0
6.56645 6.05529 0
10.7041 6.11308 0
0.0903589 7.78877 0
9.28137 9.10077 0
10.364 6.77594 0
8.15613 8.05331 0
8.38685 0.082302 0
1.02138 9.06713 0
2.20251 0.636963 0
1.05235 2.74303 0
2.02463 8.81307 0
5.41398 2.70715 0
6.77326 0.461215 0
7.52784 7.4228 0
6.89398 1.33598 0
10.0537 6.16329 0
2.30616 3.10938 0
1.75216 8.20309 0
3.4306 3.60351 0
7.9861 2.21499 0
9.30609 0.97736 0
9.26417 2.78507 0
8.13371 1.25715 0
4.193 3.94373 0
3.09669 2.73935 0
1.46187 0.952208 0
2.88512 1.20643 0
1.82094 4.90137 0
7.64391 3.0729 0
9.45023 1.60527 0
3.34218 6.75966 0
2.11517 1.64696 0
5.51281 5.54119 0
6.35857 4.89696 0
5.27207 0.569508 0
7.11386 4.36435 0
6.22603 6.53163 0
8.45651 5.41375 0
2.30143 4.15264 0
8.55272 3.60298 0
2.08658 6.87967 0
2.37549 5.76897 0
6.30394 2.66289 0
4.1668 5.04096 0
6.54915 3.30124 0
5.08224 1.941 0
1.08792 3.3198 0
3.73539 6.11931 0
4.80486 5.94434 0
5.69222 4.3776 0
7.76145 3.91487 0
7.07979 5.7293 0
9.17325 3.82499 0
8.88791 7.073 0
9.18585 4.96178 0
3.15634 5.51708 0
3.17651 8.14157 0
5.31442 7.15999 0
6.05427 8.21005 0
7.07382 6.59143 0
8.19606 6.78664 0
7.75851 5.37288 0
4.26523 7.11107 0
3.58064 4.59111 0
3.5871 7.75885 0
5.78218 7.68421 0
9.01545 8.20593 0
9.39012 4.27661 0
1.51315 6.10377 0
0.723783 7.85378 0
4.77167 7.61654 0
3.56302 2.09504 0
4.64535 0.991566 0
7.34739 8.00739 0
1.94529 7.54436 0
5.15198 3.97526 0
5.85368 1.04464 0
4.27873 2.86446 0
6.88066 1.99259 0
9.3731 6.05723 0
1.59201 2.12427 0
CELLS 429 1716 
3 200 68 101
3 200 40 11
3 200 101 40
3 200 34 156
3 200 156 68
3 200 11 34
3 201 21 162
3 201 21 176
3 201 176 139
3 201 15 163
3 201 163 162
3 201 139 15
3 202 55 110
3 202 178 108
3 202 178 55
3 202 29 110
3 202 29 108
3 203 26 135
3 203 135 79
3 203 85 66
3 203 79 66
3 203 26 85
3 204 106 148
3 204 152 196
3 204 142 152
3 204 142 148
3 204 196 106
3 205 185 78
3 205 65 78
3 205 79 179
3 205 79 66
3 205 179 65
3 205 185 66
3 206 28 166
3 206 37 166
3 206 192 37
3 206 192 123
3 206 195 123
3 206 195 28
3 207 129 34
3 207 62 182
3 207 129 124
3 207 11 34
3 207 124 62
3 207 182 11
3 208 50 162
3 208 21 162
3 208 167 50
3 208 131 21
3 208 167 131
3 209 104 128
3 209 62 61
3 209 96 104
3 209 124 62
3 209 124 96
3 209 61 128
3 210 65 78
3 210 115 111
3 210 72 78
3 210 65 19
3 210 115 19
3 210 111 72
3 211 31 5
3 211 41 22
3 211 33 41
3 211 33 1
3 211 5 1
3 211 31 22
3 212 119 39
3 212 115 111
3 212 164 82
3 212 144 115
3 212 111 39
3 212 119 164
3 212 82 144
3 213 185 78
3 213 185 41
3 213 41 22
3 213 72 78
3 213 72 22
3 214 104 128
3 214 128 91
3 214 18 91
3 214 104 18
3 215 182 92
3 215 62 182
3 215 61 57
3 215 62 61
3 215 9 57
3 215 9 92
3 216 175 168
3 216 13 175
3 216 30 3
3 216 168 3
3 216 30 199
3 216 199 13
3 217 4 59
3 217 199 4
3 217 52 172
3 217 199 13
3 217 52 13
3 217 59 172
3 218 7 90
3 218 2 42
3 218 42 171
3 218 126 47
3 218 171 47
3 218 2 90
3 218 7 126
3 219 69 188
3 219 115 19
3 219 144 115
3 219 188 19
3 219 144 6
3 219 74 69
3 219 6 74
3 220 44 39
3 220 44 125
3 220 72 22
3 220 31 125
3 220 111 72
3 220 111 39
3 220 31 22
3 221 46 97
3 221 46 134
3 221 88 97
3 221 150 88
3 221 150 56
3 221 134 56
3 222 13 175
3 222 175 92
3 222 52 9
3 222 52 13
3 222 9 92
3 223 136 43
3 223 143 43
3 223 63 136
3 223 70 63
3 223 143 99
3 223 70 109
3 223 109 99
3 224 63 67
3 224 120 54
3 224 70 63
3 224 70 54
3 224 120 67
3 225 98 23
3 225 23 102
3 225 184 102
3 225 184 98
3 226 83 113
3 226 113 100
3 226 120 67
3 226 83 120
3 226 67 100
3 227 99 141
3 227 190 191
3 227 109 191
3 227 189 141
3 227 109 99
3 227 189 190
3 228 81 157
3 228 116 157
3 228 77 155
3 228 77 81
3 228 116 155
3 229 96 7
3 229 7 90
3 229 129 124
3 229 90 132
3 229 124 96
3 229 129 132
3 230 6 154
3 230 82 154
3 230 144 6
3 230 82 144
3 231 46 134
3 231 140 8
3 231 160 46
3 231 134 8
3 231 17 127
3 231 127 160
3 231 17 140
3 232 46 97
3 232 97 47
3 232 171 47
3 232 160 46
3 232 171 160
3 233 188 29
3 233 51 108
3 233 69 188
3 233 51 69
3 233 29 108
3 234 186 14
3 234 143 43
3 234 49 14
3 234 186 143
3 234 58 49
3 234 58 43
3 235 107 51
3 235 107 100
3 235 51 69
3 235 113 100
3 235 74 69
3 235 113 74
3 236 73 55
3 236 98 23
3 236 98 183
3 236 55 110
3 236 110 64
3 236 64 23
3 236 73 183
3 237 129 34
3 237 80 156
3 237 34 156
3 237 80 132
3 237 129 132
3 238 88 14
3 238 186 14
3 238 186 169
3 238 150 88
3 238 169 150
3 239 186 143
3 239 186 169
3 239 99 141
3 239 147 169
3 239 143 99
3 239 147 141
3 240 136 107
3 240 63 136
3 240 63 67
3 240 107 100
3 240 67 100
3 241 6 154
3 241 83 113
3 241 112 81
3 241 145 112
3 241 157 83
3 241 6 74
3 241 81 157
3 241 113 74
3 241 154 145
3 242 103 54
3 242 103 86
3 242 70 54
3 242 86 191
3 242 70 109
3 242 109 191
3 243 164 82
3 243 82 154
3 243 130 164
3 243 145 130
3 243 154 145
3 244 121 94
3 244 87 84
3 244 87 35
3 244 121 35
3 244 84 94
3 245 112 81
3 245 76 37
3 245 37 166
3 245 166 77
3 245 32 112
3 245 32 76
3 245 77 81
3 246 88 14
3 246 97 47
3 246 49 126
3 246 126 47
3 246 49 14
3 246 88 97
3 247 21 176
3 247 140 8
3 247 170 8
3 247 131 21
3 247 170 176
3 247 131 140
3 248 147 89
3 248 89 153
3 248 153 189
3 248 147 141
3 248 189 141
3 249 117 146
3 249 71 117
3 249 146 181
3 249 187 133
3 249 133 71
3 249 187 181
3 250 117 152
3 250 86 191
3 250 117 146
3 250 142 86
3 250 190 191
3 250 190 146
3 250 142 152
3 251 94 155
3 251 103 86
3 251 142 86
3 251 142 148
3 251 116 103
3 251 121 94
3 251 116 155
3 251 148 121
3 252 103 54
3 252 120 54
3 252 157 83
3 252 83 120
3 252 116 157
3 252 116 103
3 253 161 89
3 253 147 89
3 253 147 169
3 253 169 150
3 253 56 161
3 253 150 56
3 254 96 7
3 254 58 18
3 254 96 104
3 254 104 18
3 254 49 126
3 254 7 126
3 254 58 49
3 255 151 161
3 255 134 8
3 255 170 8
3 255 56 161
3 255 134 56
3 255 170 151
3 256 153 177
3 256 181 177
3 256 153 189
3 256 190 146
3 256 146 181
3 256 189 190
3 257 149 0
3 257 194 149
3 257 0 35
3 257 106 148
3 257 106 194
3 257 148 121
3 257 121 35
3 258 130 75
3 258 145 112
3 258 145 130
3 258 32 112
3 258 32 75
3 259 42 171
3 259 171 160
3 259 95 127
3 259 95 42
3 259 127 160
3 260 158 114
3 260 50 193
3 260 114 137
3 260 137 167
3 260 167 50
3 260 158 193
3 261 151 161
3 261 161 89
3 261 89 153
3 261 153 177
3 261 177 159
3 261 151 159
3 262 52 172
3 262 172 24
3 262 52 9
3 262 9 57
3 262 73 57
3 262 105 24
3 262 183 105
3 262 73 183
3 263 98 183
3 263 25 184
3 263 183 105
3 263 105 25
3 263 184 98
3 264 71 16
3 264 117 152
3 264 152 196
3 264 71 117
3 264 16 196
3 265 137 48
3 265 48 17
3 265 137 167
3 265 17 140
3 265 131 140
3 265 167 131
3 266 58 18
3 266 91 178
3 266 178 108
3 266 136 107
3 266 51 108
3 266 136 43
3 266 18 91
3 266 107 51
3 266 58 43
3 267 64 179
3 267 23 102
3 267 135 79
3 267 135 102
3 267 79 179
3 267 64 23
3 268 73 55
3 268 61 57
3 268 91 178
3 268 128 91
3 268 73 57
3 268 178 55
3 268 61 128
3 269 64 179
3 269 188 29
3 269 179 65
3 269 110 64
3 269 65 19
3 269 29 110
3 269 188 19
3 270 28 166
3 270 94 155
3 270 166 77
3 270 77 155
3 270 84 94
3 270 84 28
3 271 175 168
3 271 93 40
3 271 182 92
3 271 175 92
3 271 168 93
3 271 40 11
3 271 182 11
CELL_TYPES 429
5
5
5
5
5
5
5
5
5
5
5
5
5
5
5
5
5
5
5
5
5
5
5
5
5
5
5
5
5
5
5
5
5
5
5
5
5
5
5
5
5
5
5
5
5
5
5
5
5
5
5
5
5
5
5
5
5
5
5
5
5
5
5
5
5
5
5
5
5
5
5
5
5
5
5
5
5
5
5
5
5
5
5
5
5
5
5
5
5
5
5
5
5
5
5
5
5
5
5
5
5
5
5
5
5
5
5
5
5
5
5
5
5
5
5
5
5
5
5
5
5
5
5
5
5
5
5
5
5
5
5
5
5
5
5
5
5
5
5
5
5
5
5
5
5
5
5
5
5
5
5
5
5
5
5
5
5
5
5
5
5
5
5
5
5
5
5
5
5
5
5
5
5
5
5
5
5
5
5
5
5
5
5
5
5
5
5
5
5
5
5
5
5
5
5
5
5
5
5
5
5
5
5
5
5
5
5
5
5
5
5
5
5
5
5
5
5
5
5
5
5
5
5
5
5
5
5
5
5
5
5
5
5
5
5
5
5
5
5
5
5
5
5
5
5
5
5
5
5
5
5
5
5
5
5
5
5
5
5
5
5
5
5
5
5
5
5
5
5
5
5
5
5
5
5
5
5
5
5
5
5
5
5
5
5
5
5
5
5
5
5
5
5
5
5
5
5
5
5
5
5
5
5
5
5
5
5
5
5
5
5
5
5
5
5
5
5
5
5
5
5
5
5
5
5
5
5
5
5
5
5
5
5
5
5
5
5
5
5
5
5
5
5
5
5
5
5
5
5
5
5
5
5
5
5
5
5
5
5
5
5
5
5
5
5
5
5
5
5
5
5
5
5
5
5
5
5
5
5
5
5
5
5
5
5
5
5
5
5
5
5
5
5
5
5
5
5
5
5
5
5
5
5
5
5
5
5
5
5
5
5
5
5
5
5
5
5
5
5
5
5
5
5
5
5
5
5
5
5
POINT_DATA 272
CELL_DATA 429
SCALARS ForceMap float
LOOKUP_TABLE default
1.93986
1.93986
1.93986
1.93986
1.93986
1.93986
1.65062
1.65062
1.65062
1.65062
1.65062
1.65062
1.0867
1.0867
1.0867
1.0867
1.0867
0.673592
0.673592
0.673592
0.673592
0.673592
2.2988
2.2988
2.2988
2.2988
2.2988
1.24903
1.24903
1.24903
1.24903
1.24903
1.24903
0.889363
0.889363
0.889363
0.889363
0.889363
0.889363
0.980667
0.980667
0.980667
0.980667
0.980667
0.980667
1.88556
1.88556
1.88556
1.88556
1.88556
1.53148
1.53148
1.53148
1.53148
1.53148
1.53148
0.719803
0.719803
0.719803
0.719803
0.719803
0.719803
1.89357
1.89357
1.89357
1.89357
1.89357
1.89357
0.733165
0.733165
0.733165
0.733165
0.733165
0.733165
0.733165
0.0924862
0.0924862
0.0924862
0.0924862
0.0924862
0.974721
0.974721
0.974721
0.974721
1.21301
1.21301
1.21301
1.21301
1.21301
1.21301
1.90183
1.90183
1.90183
1.90183
1.90183
1.90183
1.65175
1.65175
1.65175
1.65175
1.65175
1.65175
0.922833
0.922833
0.922833
0.922833
0.922833
0.922833
0.922833
0.724703
0.724703
0.724703
0.724703
0.724703
0.724703
0.724703
1.11989
1.11989
1.11989
1.11989
1.11989
1.11989
1.11989
1.01287
1.01287
1.01287
1.01287
1.01287
1.01287
1.14538
1.14538
1.14538
1.14538
1.14538
0.62629
0.62629
0.62629
0.62629
0.62629
0.62629
0.62629
1.39524
1.39524
1.39524
1.39524
1.39524
1.68065
1.68065
1.68065
1.68065
0.6134
0.6134
0.6134
0.6134
0.6134
0.905717
0.905717
0.905717
0.905717
0.905717
0.905717
1.0885
1.0885
1.0885
1.0885
1.0885
0.706045
0.706045
0.706045
0.706045
0.706045
0.706045
1.80082
1.80082
1.80082
1.80082
1.71874
1.71874
1.71874
1.71874
1.71874
1.71874
1.71874
1.11538
1.11538
1.11538
1.11538
1.11538
2.28781
2.28781
2.28781
2.28781
2.28781
1.12166
1.12166
1.12166
1.12166
1.12166
1.12166
0.475894
0.475894
0.475894
0.475894
0.475894
0.475894
0.577233
0.577233
0.577233
0.577233
0.577233
0.577233
0.577233
2.26845
2.26845
2.26845
2.26845
2.26845
2.10798
2.10798
2.10798
2.10798
2.10798
0.435795
0.435795
0.435795
0.435795
0.435795
0.435795
1.36824
1.36824
1.36824
1.36824
1.36824
0.940946
0.940946
0.940946
0.940946
0.940946
0.940946
0.940946
0.940946
0.940946
1.51481
1.51481
1.51481
1.51481
1.51481
1.51481
1.32948
1.32948
1.32948
1.32948
1.32948
1.95502
1.95502
1.95502
1.95502
1.95502
1.31454
1.31454
1.31454
1.31454
1.31454
1.31454
1.31454
1.32897
1.32897
1.32897
1.32897
1.32897
1.32897
0.921489
0.921489
0.921489
0.921489
0.921489
0.921489
1.1984
1.1984
1.1984
1.1984
1.1984
0.966258
0.966258
0.966258
0.966258
0.966258
0.966258
0.943023
0.943023
0.943023
0.943023
0.943023
0.943023
0.943023
1.02484
1.02484
1.02484
1.02484
1.02484
1.02484
1.02484
1.02484
0.752812
0.752812
0.752812
0.752812
0.752812
0.752812
1.60317
1.60317
1.60317
1.60317
1.60317
1.60317
1.38271
1.38271
1.38271
1.38271
1.38271
1.38271
1.38271
1.31242
1.31242
1.31242
1.31242
1.31242
1.31242
1.03389
1.03389
1.03389
1.03389
1.03389
1.03389
-0.518397
-0.518397
-0.518397
-0.518397
-0.518397
-0.518397
-0.518397
1.04515
1.04515
1.04515
1.04515
1.04515
1.57001
1.57001
1.57001
1.57001
1.57001
1.06403
1.06403
1.06403
1.06403
1.06403
1.06403
1.31949
1.31949
1.31949
1.31949
1.31949
1.31949
1.37014
1.37014
1.37014
1.37014
1.37014
1.37014
1.37014
1.37014
1.23795
1.23795
1.23795
1.23795
1.23795
0.68016
0.68016
0.68016
0.68016
0.68016
1.77166
1.77166
1.77166
1.77166
1.77166
1.77166
0.421705
0.421705
0.421705
0.421705
0.421705
0.421705
0.421705
0.421705
0.421705
0.914066
0.914066
0.914066
0.914066
0.914066
0.914066
0.584866
0.584866
0.584866
0.584866
0.584866
0.584866
0.584866
0.35785
0.35785
0.35785
0.35785
0.35785
0.35785
0.35785
0.924563
0.924563
0.924563
0.924563
0.924563
0.924563
1.8084
1.8084
1.8084
1.8084
1.8084
1.8084
1.8084
