# Supplementary material for: Numerical assessment of the applicability of geometry-based force inference on homogeneous and heterogeneous cells
Source: PLoS One. 2024 Apr 16;19(4):e0299016. doi: 10.1371/journal.pone.0299016 (PMC11020637; doi:10.1371/journal.pone.0299016)
Supplement: S1 Data — Simulation results of homogeneous cells, based on different parameters, are stored in approximately 400 folders, each individually named from “data_004” to “data_400”. Please refer to the Excel file “parameter_settings.xlsx” for detailed parameter settings. Each folder contains one.dat file representing the cell structure, two.txt files listing the correct stress values, and two.vtk files containing the estimated stress values. If a folder is empty, it means that the simulation was stopped for some reason under the parameters. Simulation results of heterogeneous cells. Simulation results of heterogeneous cells, based on different parameters, are stored in four folders, each individually named from “data_1001” to “data_1004”. The Excel file “parameter_settings.xlsx” also contains the detailed parameter settings of those four results. Each folder contains five files, arranged in the same configuration as above. (ZIP) [file pone.0299016.s001.zip › supporting_data/data_017/i2dvertex000000000000000.dat]

170629

20.0
20.0

200
271
72

9.60517	8.33608
10.1351	0.684275
1.05381	4.69627
0.770935	0.527661
2.25791	0.606466
10.1449	0.687555
8.10407	3.20977
2.62729	4.65172
2.68818	7.36094
2.58406	2.16819
10.2325	8.39794
2.00815	2.59114
10.5756	8.20233
2.19029	1.08972
4.01087	5.47519
2.30127	9.23872
8.1209	8.60898
1.20641	7.03758
4.65312	4.50268
7.22181	2.62554
10.4169	1.07532
2.66425	8.39708
8.6934	1.50011
5.21787	1.50709
3.86692	1.66021
4.54519	0.00760629
5.98934	0.10809
3.75662	9.30489
9.58076	6.89148
5.97531	1.95446
0.774453	0.527044
10.2142	1.03788
9.99395	4.6726
8.56619	0.639204
1.83304	3.05809
9.19897	7.5883
10.1403	0.682145
9.87789	5.25391
7.42806	0.0581051
9.20217	2.14326
0.771054	2.25332
8.52787	0.673734
1.23837	5.38733
4.97216	4.89339
9.78996	2.00016
0.0824774	2.93417
2.68968	6.54871
2.61073	4.93233
1.20355	7.03797
3.18167	5.05472
1.11378	8.68657
5.68676	3.34232
3.07146	1.82689
10.499	1.1325
7.02849	5.01507
4.82982	2.51643
3.5537	7.23087
3.83444	2.55824
4.65308	4.50237
2.80891	0.580639
8.13899	8.83637
3.52739	3.1975
2.89456	3.40432
5.69748	5.11319
6.02001	1.80995
7.70327	1.6607
7.35236	0.95121
6.33966	4.10034
0.0498851	2.94666
7.22105	2.62747
6.25557	5.60916
6.58827	8.05944
8.66242	1.90547
4.46213	2.18039
6.91973	3.74713
10.1619	3.62046
9.89443	5.09543
9.04665	5.58548
7.73277	1.60517
6.32815	0.883635
1.39387	3.90993
8.30744	4.57327
9.21623	3.1398
7.99946	4.62946
9.57676	6.89214
7.42709	0.06496
7.88666	6.19503
9.23213	7.54208
2.80054	6.24203
4.87723	6.56688
1.7448	4.43603
4.84947	3.32405
2.52912	2.17246
0.821718	1.9355
8.76895	6.26963
1.18969	5.42172
3.24164	4.15517
2.79612	6.24152
5.20978	1.50462
5.63483	6.29053
6.31812	3.95737
0.0751644	2.95128
5.98523	0.115306
7.92726	6.16351
3.24672	4.15504
4.19177	1.74456
8.27147	7.67238
5.83655	3.51817
5.68812	3.34287
6.24676	5.68036
5.97169	1.94948
8.77072	2.09661
8.30908	4.57434
6.92195	3.7461
0.106545	7.28403
8.46602	2.63515
8.2566	6.15215
6.6198	7.36527
0.438064	4.57216
10.0934	3.39382
7.05279	4.96427
8.2718	7.67307
10.7072	6.11587
10.7031	6.1215
2.4111	3.74877
10.2592	1.09728
2.6872	4.87346
1.20409	7.03486
4.46866	3.33966
1.86469	3.74758
10.1138	3.58695
2.58241	8.14689
1.39775	3.91061
6.52332	8.29209
2.78527	7.25022
5.98655	0.110456
4.97441	4.89181
1.11461	7.31391
10.686	3.87792
2.96285	8.80416
2.68725	7.3612
5.63283	6.29468
7.57153	6.75205
4.84583	5.38515
8.55912	2.81515
8.30929	4.56769
6.61165	7.36525
4.87682	6.56387
8.26682	7.6721
9.27977	9.10411
4.22825	6.60671
4.37498	8.29396
6.61794	7.36236
5.17149	8.20537
8.31474	4.5667
8.73713	6.20816
0.0792911	2.98918
8.00213	4.6295
0.0852471	7.61006
4.60107	8.44753
1.97276	6.30736
4.2737	7.95857
1.11934	8.68814
1.07277	8.979
10.0906	3.39832
0.43905	4.57043
9.82517	5.30656
1.19673	7.60107
1.09228	1.58035
4.52909	6.32528
4.06375	8.47334
1.90304	5.34453
3.69668	1.67679
4.41307	9.23356
3.80802	0.0130403
1.09329	1.57844
2.95056	8.69599
5.10357	8.38532
4.85592	3.32263
6.13509	1.65988
0.371755	9.23678
5.23605	8.52503
2.43833	2.27675
4.19302	1.74363
4.62599	0.00823519
7.35012	0.948579
4.01309	5.47599
5.82948	8.99051
7.21894	2.62775
5.83002	6.8743
6.6058	7.36132
6.56645	6.05529
10.7041	6.11308
0.0903589	7.78877
9.28137	9.10077
10.364	6.77594
8.15613	8.05331
8.38685	0.082302
1.02138	9.06713
2.20251	0.636963

129	34
175	168
50	162
93	40
182	92
68	101
4	59
13	175
96	7
158	114
175	92
199	4
21	162
62	182
21	176
176	139
58	18
73	55
50	193
52	172
172	24
64	179
52	9
61	57
98	23
23	102
185	78
26	135
98	183
55	110
188	29
185	41
65	78
135	79
135	102
85	66
79	179
71	16
79	66
0	10
149	0
44	39
114	137
194	149
26	85
28	166
30	3
168	93
31	5
44	125
119	39
80	156
40	11
101	40
34	156
7	90
156	68
129	124
104	128
2	42
130	75
168	3
11	34
198	163
62	61
88	14
30	199
199	13
91	178
15	163
96	104
9	57
52	13
128	91
178	108
9	92
136	107
51	108
124	62
136	43
41	22
186	14
143	43
179	65
110	64
115	111
6	154
64	23
33	41
185	66
72	78
65	19
164	82
103	54
33	1
0	35
33	197
69	188
115	19
144	115
72	22
31	125
111	72
36	1
111	39
83	113
5	1
82	154
45	101
75	138
112	81
90	132
94	155
46	97
119	164
137	48
97	47
42	171
46	134
18	91
80	132
151	161
124	96
129	132
104	18
49	126
126	47
49	14
186	143
117	152
186	169
63	136
103	86
161	89
107	51
63	67
120	54
73	57
107	100
99	141
178	55
51	69
29	110
188	19
113	100
70	63
144	6
70	54
74	69
86	191
145	112
157	83
82	144
120	67
117	146
130	164
53	20
106	148
6	74
142	86
83	120
31	22
81	157
116	157
76	37
37	166
166	77
113	74
145	130
192	37
32	112
140	8
171	47
118	165
2	90
32	75
32	76
160	46
7	126
134	8
88	97
147	89
147	169
150	88
143	99
58	49
58	43
170	8
70	109
89	153
169	150
190	191
153	177
181	177
67	100
109	191
153	189
190	146
177	159
152	196
147	141
142	152
142	148
116	103
121	94
106	194
25	184
189	141
71	117
77	155
77	81
87	84
87	35
116	155
12	10
154	145
122	192
17	127
171	160
16	60
95	127
95	42
48	17
163	162
2	165
192	123
137	167
167	50
127	160
56	161
131	21
150	56
170	176
17	140
139	27
134	56
131	140
151	159
61	128
182	11
167	131
184	102
59	172
170	151
29	108
139	15
159	173
105	24
183	105
24	174
73	183
146	181
105	25
184	98
187	133
133	71
148	121
109	99
187	181
16	196
196	106
189	190
121	35
38	85
84	94
125	20
84	28
198	180
195	123
158	193
195	28

6	11	34	156	68	101	40
6	162	21	176	139	15	163
5	55	110	29	108	178
5	66	79	135	26	85
5	152	142	148	106	196
6	79	66	185	78	65	179
6	28	166	37	192	123	195
6	34	11	182	62	124	129
5	50	167	131	21	162
6	128	104	96	124	62	61
6	78	72	111	115	19	65
6	33	1	5	31	22	41
7	39	119	164	82	144	115	111
5	22	72	78	185	41
4	18	104	128	91
6	9	57	61	62	182	92
6	30	199	13	175	168	3
6	13	199	4	59	172	52
7	90	7	126	47	171	42	2
7	6	74	69	188	19	115	144
7	125	44	39	111	72	22	31
6	88	150	56	134	46	97
5	13	52	9	92	175
7	136	63	70	109	99	143	43
5	63	67	120	54	70
4	102	23	98	184
5	120	67	100	113	83
6	191	190	189	141	99	109
5	116	157	81	77	155
6	124	96	7	90	132	129
4	144	82	154	6
7	160	46	134	8	140	17	127
5	46	160	171	47	97
5	108	29	188	69	51
6	143	186	14	49	58	43
6	107	51	69	74	113	100
7	110	55	73	183	98	23	64
5	80	156	34	129	132
5	186	169	150	88	14
6	141	147	169	186	143	99
5	67	63	136	107	100
9	83	113	74	6	154	145	112	81	157
6	191	109	70	54	103	86
5	154	82	164	130	145
5	35	121	94	84	87
7	77	81	112	32	76	37	166
6	14	88	97	47	126	49
6	8	170	176	21	131	140
5	153	89	147	141	189
6	117	71	133	187	181	146
7	190	191	86	142	152	117	146
8	94	121	148	142	86	103	116	155
6	103	54	120	83	157	116
6	56	150	169	147	89	161
7	126	7	96	104	18	58	49
6	170	8	134	56	161	151
6	177	153	189	190	146	181
7	121	35	0	149	194	106	148
5	32	112	145	130	75
5	127	95	42	171	160
6	167	50	193	158	114	137
6	89	153	177	159	151	161
8	183	73	57	9	52	172	24	105
5	98	183	105	25	184
5	16	71	117	152	196
6	17	140	131	167	137	48
9	107	136	43	58	18	91	178	108	51
6	23	102	135	79	179	64
7	55	178	91	128	61	57	73
7	188	29	110	64	179	65	19
6	166	28	84	94	155	77
7	92	182	11	40	93	168	175
