# Supplementary material for: Numerical assessment of the applicability of geometry-based force inference on homogeneous and heterogeneous cells
Source: PLoS One. 2024 Apr 16;19(4):e0299016. doi: 10.1371/journal.pone.0299016 (PMC11020637; doi:10.1371/journal.pone.0299016)
Supplement: S1 Data — Simulation results of homogeneous cells, based on different parameters, are stored in approximately 400 folders, each individually named from “data_004” to “data_400”. Please refer to the Excel file “parameter_settings.xlsx” for detailed parameter settings. Each folder contains one.dat file representing the cell structure, two.txt files listing the correct stress values, and two.vtk files containing the estimated stress values. If a folder is empty, it means that the simulation was stopped for some reason under the parameters. Simulation results of heterogeneous cells. Simulation results of heterogeneous cells, based on different parameters, are stored in four folders, each individually named from “data_1001” to “data_1004”. The Excel file “parameter_settings.xlsx” also contains the detailed parameter settings of those four results. Each folder contains five files, arranged in the same configuration as above. (ZIP) [file pone.0299016.s001.zip › supporting_data/data_018/000000_2dVertex(edge).vtk]

# vtk DataFile Version 2.0
S.O.
ASCII
DATASET UNSTRUCTURED_GRID
POINTS 200 float
0.255311 3.07632 0
2.49819 2.65204 0
9.26673 0.042188 0
8.88717 2.75752 0
1.92184 6.26206 0
3.1298 1.07985 0
0.545751 6.62382 0
1.56859 4.1517 0
10.2394 7.4873 0
3.42593 7.70295 0
1.25503 0.224246 0
1.59181 5.22047 0
2.40684 7.73783 0
3.76678 9.19536 0
3.39843 2.70736 0
2.0036 1.19686 0
4.42557 6.45744 0
2.26894 7.97661 0
4.07998 7.75001 0
4.11479 3.32151 0
5.30972 7.3594 0
4.48953 9.22467 0
7.87382 0.71913 0
5.30906 7.36088 0
7.83779 1.31919 0
8.10833 1.72919 0
5.2562 5.11508 0
4.07823 7.75117 0
8.40731 9.17879 0
7.22934 9.16823 0
9.31203 7.98751 0
10.2506 7.49557 0
10.431 2.87945 0
8.4398 5.79382 0
5.5612 8.41474 0
7.39558 8.61398 0
7.19277 3.3412 0
8.41254 9.16237 0
10.5377 8.86053 0
7.90874 0.767768 0
1.17653 2.58358 0
6.64742 4.11096 0
7.22623 2.22229 0
0.700419 1.37699 0
10.1627 1.12001 0
8.16502 2.62034 0
9.76274 4.39109 0
2.72888 0.549668 0
5.27413 0.526864 0
3.48357 3.10554 0
0.871022 2.84624 0
4.26592 1.98999 0
0.097759 0.811821 0
3.16882 1.03138 0
2.43953 2.37239 0
3.35604 4.13167 0
3.91805 1.25812 0
4.99779 3.23997 0
5.62159 2.4748 0
2.91914 6.14414 0
9.08052 0.984651 0
1.97848 1.37447 0
7.79323 2.51798 0
3.16393 3.63061 0
3.10876 0.956414 0
4.98981 3.23698 0
6.09705 3.17589 0
1.06316 0.269094 0
4.14196 2.17921 0
8.03463 2.51592 0
6.00592 0.398402 0
5.62248 2.47578 0
10.4307 2.98216 0
9.55719 2.17232 0
6.68832 1.6997 0
8.9037 1.83136 0
10.1588 1.11874 0
4.65034 1.83092 0
6.6864 1.70586 0
8.70635 5.03888 0
7.12846 7.95804 0
7.59748 6.04443 0
10.4734 2.95182 0
9.69801 2.14178 0
9.94339 5.63887 0
0.648158 4.37792 0
8.70839 5.04143 0
4.40338 4.39788 0
3.42808 5.24195 0
3.91827 1.25336 0
2.03412 2.86931 0
2.246 4.5145 0
5.24847 5.99407 0
2.50102 4.07264 0
6.46552 7.31746 0
1.62277 5.43474 0
5.12445 9.20809 0
6.00596 3.69084 0
3.41122 5.18829 0
3.20801 6.29839 0
5.49293 4.06903 0
5.35259 0.773541 0
6.09653 3.17113 0
7.67557 4.86107 0
6.76631 5.15951 0
5.87333 6.43039 0
6.51634 7.32409 0
5.36185 8.62284 0
5.66041 0.773959 0
6.96404 0.390544 0
6.61937 5.6666 0
0.584659 7.78502 0
7.91128 4.06991 0
9.04401 7.28887 0
5.52036 4.28116 0
8.85247 3.81626 0
1.45267 4.18518 0
5.87018 6.43027 0
7.99655 4.00481 0
8.88201 7.52135 0
0.544981 1.8013 0
0.331637 8.6174 0
7.58404 4.05352 0
1.10835 7.3855 0
9.88168 6.60803 0
0.0120356 6.06364 0
9.9131 3.87339 0
2.35651 7.76176 0
2.38686 2.77736 0
0.671098 4.88806 0
10.1763 3.73113 0
2.13844 9.23411 0
1.23852 2.58591 0
4.45106 4.4352 0
1.91799 6.48021 0
2.53291 5.91336 0
5.4656 4.12 0
0.201595 5.37398 0
2.9349 6.20444 0
1.60235 8.27482 0
4.2447 5.40241 0
6.61733 5.66378 0
3.66725 7.80215 0
9.51136 6.60767 0
9.86617 8.94678 0
5.66277 0.779218 0
3.47855 2.59764 0
9.60014 5.85461 0
7.67886 4.85722 0
7.35057 8.00173 0
8.1036 6.24929 0
10.1328 4.86025 0
8.96893 5.10726 0
8.85068 3.81698 0
8.40099 9.18094 0
9.54836 6.57379 0
4.24543 5.4027 0
5.8126 2.47812 0
4.14094 6.36573 0
1.71808 5.99096 0
7.72091 7.67202 0
10.2488 7.49409 0
1.28718 0.17231 0
10.4344 8.82444 0
10.1172 1.62552 0
1.97678 1.37518 0
0.0489398 6.01103 0
0.706976 0.787611 0
3.05318 8.80994 0
9.86778 8.9434 0
2.81069 0.709937 0
0.697681 4.36969 0
4.13332 6.36932 0
3.92829 7.69178 0
1.82139 8.02771 0
2.24485 4.50835 0
6.71386 5.20884 0
5.21237 5.14226 0
5.59003 8.13316 0
0.751266 4.31849 0
2.27236 7.97672 0
8.2038 7.73411 0
5.89362 8.61436 0
6.68739 1.70115 0
7.09038 6.27022 0
7.10835 0.308203 0
9.09893 1.03238 0
4.37419 9.26386 0
5.89423 8.61617 0
2.24372 4.51233 0
7.07052 6.33631 0
3.55025 8.5475 0
8.93392 3.26317 0
7.72192 7.67752 0
8.15633 6.37865 0
9.29848 7.9349 0
0.565412 6.55746 0
0.48983 1.8068 0
1.10809 7.38569 0
0.218773 8.82048 0
CELLS 378 1134 
2 72 192
2 153 126
2 153 192
2 68 146
2 53 5
2 51 56
2 68 51
2 5 146
2 20 16
2 92 16
2 92 117
2 20 117
2 181 28
2 193 149
2 193 181
2 149 35
2 183 109
2 145 108
2 74 145
2 183 74
2 75 73
2 75 186
2 83 73
2 132 90
2 116 7
2 40 132
2 7 90
2 50 116
2 5 54
2 54 61
2 53 5
2 15 61
2 128 93
2 49 63
2 128 1
2 14 49
2 93 63
2 1 14
2 21 27
2 191 142
2 173 27
2 142 173
2 51 56
2 77 101
2 77 51
2 183 109
2 183 24
2 39 24
2 24 25
2 75 186
2 75 25
2 39 24
2 75 73
2 25 69
2 45 69
2 75 25
2 73 3
2 3 45
2 165 132
2 165 43
2 40 132
2 165 43
2 165 61
2 15 61
2 145 108
2 71 145
2 77 101
2 71 77
2 98 88
2 135 91
2 98 91
2 59 135
2 88 59
2 49 19
2 68 146
2 14 146
2 19 65
2 14 49
2 65 68
2 58 71
2 58 57
2 68 51
2 65 68
2 71 77
2 65 57
2 77 51
2 66 102
2 62 36
2 62 42
2 66 36
2 102 42
2 3 192
2 115 118
2 3 45
2 153 192
2 45 118
2 115 153
2 128 90
2 128 93
2 175 93
2 175 7
2 7 90
2 19 65
2 87 19
2 100 57
2 133 136
2 65 57
2 100 136
2 133 87
2 49 19
2 49 63
2 63 55
2 87 19
2 87 55
2 63 55
2 175 93
2 93 63
2 98 91
2 175 189
2 91 189
2 98 55
2 98 88
2 133 156
2 88 156
2 87 55
2 133 87
2 98 55
2 58 57
2 97 100
2 157 58
2 100 57
2 102 157
2 66 102
2 66 97
2 102 157
2 102 42
2 78 157
2 42 78
2 45 69
2 62 36
2 62 69
2 112 118
2 45 118
2 36 122
2 112 122
2 25 69
2 24 25
2 183 24
2 62 42
2 183 74
2 62 69
2 74 78
2 42 78
2 3 192
2 83 73
2 72 192
2 73 3
2 153 126
2 115 79
2 46 152
2 115 153
2 152 86
2 86 79
2 116 7
2 175 7
2 116 179
2 189 11
2 11 129
2 175 189
2 133 156
2 177 26
2 133 136
2 177 140
2 26 114
2 136 114
2 140 156
2 198 174
2 123 198
2 58 71
2 157 58
2 71 145
2 74 145
2 74 78
2 78 157
2 190 184
2 110 184
2 106 190
2 105 110
2 94 106
2 105 94
2 26 114
2 141 176
2 26 141
2 176 114
2 97 100
2 100 136
2 176 104
2 136 114
2 104 41
2 176 114
2 41 97
2 194 113
2 150 194
2 143 33
2 143 113
2 150 33
2 110 184
2 176 104
2 141 176
2 141 110
2 103 81
2 103 104
2 184 81
2 11 129
2 95 166
2 95 11
2 165 132
2 132 90
2 54 1
2 54 61
2 165 61
2 128 90
2 128 1
2 135 91
2 189 11
2 159 95
2 4 135
2 91 189
2 95 11
2 4 159
2 9 12
2 138 99
2 138 12
2 9 99
2 140 158
2 88 156
2 138 59
2 99 172
2 138 99
2 140 156
2 88 59
2 158 172
2 190 184
2 160 194
2 150 81
2 190 160
2 150 194
2 184 81
2 182 80
2 80 149
2 149 35
2 66 36
2 66 97
2 36 122
2 41 122
2 41 97
2 160 193
2 160 194
2 194 113
2 119 181
2 193 181
2 119 113
2 148 103
2 103 81
2 150 81
2 86 33
2 86 79
2 148 79
2 150 33
2 159 95
2 159 196
2 95 166
2 116 179
2 50 116
2 177 26
2 117 105
2 141 110
2 26 141
2 105 110
2 92 117
2 92 177
2 80 106
2 94 106
2 94 178
2 182 80
2 178 34
2 143 155
2 143 113
2 119 195
2 195 161
2 119 113
2 159 196
2 134 198
2 4 134
2 123 198
2 4 159
2 115 118
2 112 118
2 115 79
2 148 112
2 148 79
2 138 59
2 4 135
2 4 134
2 59 135
2 138 12
2 127 12
2 134 127
2 140 158
2 177 140
2 16 158
2 92 16
2 92 177
2 198 174
2 134 198
2 127 17
2 134 127
2 117 105
2 23 20
2 105 94
2 94 178
2 178 23
2 20 117
2 46 152
2 152 147
2 148 103
2 148 112
2 112 122
2 103 104
2 41 122
2 104 41
2 143 155
2 152 147
2 86 33
2 152 86
2 143 33
2 9 142
2 9 12
2 127 12
2 191 142
2 127 17
2 21 27
2 18 107
2 27 18
2 119 181
2 30 195
2 181 28
2 119 195
2 160 193
2 80 106
2 106 190
2 190 160
2 80 149
2 193 149
2 30 195
2 195 161
2 5 54
2 54 1
2 14 146
2 5 146
2 1 14
2 20 16
2 16 158
2 23 20
2 173 172
2 173 27
2 27 18
2 23 18
2 158 172
2 178 23
2 18 107
2 23 18
2 178 34
2 9 142
2 99 172
2 173 172
2 9 99
2 142 173
CELL_TYPES 378
3
3
3
3
3
3
3
3
3
3
3
3
3
3
3
3
3
3
3
3
3
3
3
3
3
3
3
3
3
3
3
3
3
3
3
3
3
3
3
3
3
3
3
3
3
3
3
3
3
3
3
3
3
3
3
3
3
3
3
3
3
3
3
3
3
3
3
3
3
3
3
3
3
3
3
3
3
3
3
3
3
3
3
3
3
3
3
3
3
3
3
3
3
3
3
3
3
3
3
3
3
3
3
3
3
3
3
3
3
3
3
3
3
3
3
3
3
3
3
3
3
3
3
3
3
3
3
3
3
3
3
3
3
3
3
3
3
3
3
3
3
3
3
3
3
3
3
3
3
3
3
3
3
3
3
3
3
3
3
3
3
3
3
3
3
3
3
3
3
3
3
3
3
3
3
3
3
3
3
3
3
3
3
3
3
3
3
3
3
3
3
3
3
3
3
3
3
3
3
3
3
3
3
3
3
3
3
3
3
3
3
3
3
3
3
3
3
3
3
3
3
3
3
3
3
3
3
3
3
3
3
3
3
3
3
3
3
3
3
3
3
3
3
3
3
3
3
3
3
3
3
3
3
3
3
3
3
3
3
3
3
3
3
3
3
3
3
3
3
3
3
3
3
3
3
3
3
3
3
3
3
3
3
3
3
3
3
3
3
3
3
3
3
3
3
3
3
3
3
3
3
3
3
3
3
3
3
3
3
3
3
3
3
3
3
3
3
3
3
3
3
3
3
3
3
3
3
3
3
3
3
3
3
3
3
3
3
3
3
3
3
3
3
3
3
3
3
3
3
3
3
3
3
3
3
3
3
3
3
3
3
3
3
3
3
3
3
3
3
3
3
3
3
3
3
3
3
3
POINT_DATA 200
CELL_DATA 378
SCALARS ForceMap float
LOOKUP_TABLE default
0.314415
1.17489
0.964611
1.2075
0.929598
0.791771
1.14893
0.659462
0.98058
1.1043
1.15874
0.76408
0.615149
1.20287
1.07481
0.990889
0.623935
1.35987
0.840315
0.948191
0.812554
0.58974
1.47117
1.12761
0.758538
1.41906
0.619195
0.382158
0.369747
0.669413
0.929598
0.827904
0.597818
1.0422
1.17204
1.01517
0.459439
1.01231
0.987586
0.782087
0.950656
1.34073
0.791771
1.24861
1.01836
0.623935
0.731462
1.28599
1.14176
0.58974
0.767452
1.28599
0.812554
0.696212
1.23819
0.767452
0.862518
0.763648
0.426974
0.71222
1.41906
0.71222
0.842527
0.827904
1.35987
0.493605
1.24861
0.566848
1.13919
0.913381
0.304319
1.07025
0.604904
1.06549
1.2075
1.48715
0.658622
1.01517
0.384856
0.937871
0.376543
1.14893
0.384856
0.566848
0.84625
1.01836
1.26174
0.774559
0.996881
0.548858
0.841831
0.775118
0.831377
0.763648
0.964611
0.739193
0.395171
1.04275
0.597818
1.00105
0.335017
0.619195
0.658622
0.576876
0.584017
0.965182
0.84625
1.36554
1.13158
1.06549
1.0422
0.817866
0.576876
0.880259
0.817866
1.00105
0.459439
0.304319
0.926014
0.780541
0.43731
1.13919
0.889441
0.28486
0.880259
1.13158
0.43731
0.376543
0.930648
0.669272
0.584017
1.04456
1.26174
0.959777
1.04456
0.841831
1.33754
0.957881
1.23819
0.774559
1.0993
1.44816
0.739193
0.300598
0.969795
0.696212
1.14176
0.731462
0.996881
0.948191
1.0993
1.08384
0.957881
0.775118
1.47117
0.314415
0.862518
1.17489
0.924407
1.01138
0.395171
1.14721
1.11768
0.758538
0.335017
1.18619
0.774109
0.852908
0.926014
0.889441
0.54216
0.965182
0.476337
0.901309
0.915592
0.904117
0.91839
0.575356
0.937871
0.669272
0.493605
0.840315
1.08384
1.33754
1.42492
0.76651
0.451751
0.305038
1.06656
0.196347
0.901309
1.02082
0.77444
0.778188
0.930648
1.36554
0.499755
0.915592
0.505628
0.778188
0.968065
0.484662
1.39517
0.606616
1.02794
0.698649
0.76651
0.499755
1.02082
0.871879
0.270467
0.446643
0.968756
0.852908
0.306049
1.62409
0.426974
1.12761
1.29241
0.669413
0.842527
1.04275
1.17204
0.913381
0.774109
1.29855
0.677174
0.780541
1.62409
1.01482
0.813155
1.13265
0.881093
1.06271
0.703901
0.28486
0.855147
0.659576
1.13265
0.904117
0.604904
0.711323
1.42492
0.625355
1.06271
0.853227
1.39517
0.968756
0.787941
1.0505
0.990889
0.548858
0.959777
0.300598
0.771086
0.968065
0.951074
0.625355
0.484662
1.32048
1.07481
0.865367
0.839033
0.270467
1.06271
0.69812
1.11768
0.380027
0.698649
1.29855
0.678014
0.306049
1.18619
0.382158
0.54216
0.228198
0.871879
0.77444
0.305038
1.15874
0.312894
1.00449
1.06656
0.513157
0.787941
1.50732
0.961502
1.02794
0.809412
0.28549
0.865367
0.678014
0.512537
1.15517
0.575356
1.01482
0.831377
1.44816
0.924407
0.885435
0.380027
0.855147
0.677174
1.15517
1.07025
0.881093
0.671029
0.888728
0.703901
0.476337
0.938953
1.1043
0.312894
0.91839
0.512537
1.19408
0.888728
0.228198
0.369478
0.196347
0.513157
0.620292
0.76408
1.01138
0.989529
0.839033
0.885435
0.969795
0.446643
0.771086
0.505628
0.961502
0.989529
0.69812
1.14721
0.606616
0.773124
0.813155
0.671029
0.782087
1.19408
0.987586
0.32236
1.27251
1.32048
1.1651
0.615149
0.809412
0.951074
1.00449
0.451751
0.853227
1.0505
1.20287
1.1651
0.28549
0.369747
1.29241
1.48715
0.659462
1.01231
0.98058
0.938953
0.369478
0.866565
0.950656
1.27251
0.725356
0.711323
0.620292
0.32236
0.725356
1.50732
0.773124
0.659576
0.866565
1.06271
1.34073
