# Supplementary material for: Numerical assessment of the applicability of geometry-based force inference on homogeneous and heterogeneous cells
Source: PLoS One. 2024 Apr 16;19(4):e0299016. doi: 10.1371/journal.pone.0299016 (PMC11020637; doi:10.1371/journal.pone.0299016)
Supplement: S1 Data — Simulation results of homogeneous cells, based on different parameters, are stored in approximately 400 folders, each individually named from “data_004” to “data_400”. Please refer to the Excel file “parameter_settings.xlsx” for detailed parameter settings. Each folder contains one.dat file representing the cell structure, two.txt files listing the correct stress values, and two.vtk files containing the estimated stress values. If a folder is empty, it means that the simulation was stopped for some reason under the parameters. Simulation results of heterogeneous cells. Simulation results of heterogeneous cells, based on different parameters, are stored in four folders, each individually named from “data_1001” to “data_1004”. The Excel file “parameter_settings.xlsx” also contains the detailed parameter settings of those four results. Each folder contains five files, arranged in the same configuration as above. (ZIP) [file pone.0299016.s001.zip › supporting_data/data_018/000000_2dVertex(surface).vtk]

# vtk DataFile Version 2.0
S.O.
ASCII
DATASET UNSTRUCTURED_GRID
POINTS 275 float
0.255311 3.07632 0
2.49819 2.65204 0
9.26673 0.042188 0
8.88717 2.75752 0
1.92184 6.26206 0
3.1298 1.07985 0
0.545751 6.62382 0
1.56859 4.1517 0
10.2394 7.4873 0
3.42593 7.70295 0
1.25503 0.224246 0
1.59181 5.22047 0
2.40684 7.73783 0
3.76678 9.19536 0
3.39843 2.70736 0
2.0036 1.19686 0
4.42557 6.45744 0
2.26894 7.97661 0
4.07998 7.75001 0
4.11479 3.32151 0
5.30972 7.3594 0
4.48953 9.22467 0
7.87382 0.71913 0
5.30906 7.36088 0
7.83779 1.31919 0
8.10833 1.72919 0
5.2562 5.11508 0
4.07823 7.75117 0
8.40731 9.17879 0
7.22934 9.16823 0
9.31203 7.98751 0
10.2506 7.49557 0
10.431 2.87945 0
8.4398 5.79382 0
5.5612 8.41474 0
7.39558 8.61398 0
7.19277 3.3412 0
8.41254 9.16237 0
10.5377 8.86053 0
7.90874 0.767768 0
1.17653 2.58358 0
6.64742 4.11096 0
7.22623 2.22229 0
0.700419 1.37699 0
10.1627 1.12001 0
8.16502 2.62034 0
9.76274 4.39109 0
2.72888 0.549668 0
5.27413 0.526864 0
3.48357 3.10554 0
0.871022 2.84624 0
4.26592 1.98999 0
0.097759 0.811821 0
3.16882 1.03138 0
2.43953 2.37239 0
3.35604 4.13167 0
3.91805 1.25812 0
4.99779 3.23997 0
5.62159 2.4748 0
2.91914 6.14414 0
9.08052 0.984651 0
1.97848 1.37447 0
7.79323 2.51798 0
3.16393 3.63061 0
3.10876 0.956414 0
4.98981 3.23698 0
6.09705 3.17589 0
1.06316 0.269094 0
4.14196 2.17921 0
8.03463 2.51592 0
6.00592 0.398402 0
5.62248 2.47578 0
10.4307 2.98216 0
9.55719 2.17232 0
6.68832 1.6997 0
8.9037 1.83136 0
10.1588 1.11874 0
4.65034 1.83092 0
6.6864 1.70586 0
8.70635 5.03888 0
7.12846 7.95804 0
7.59748 6.04443 0
10.4734 2.95182 0
9.69801 2.14178 0
9.94339 5.63887 0
0.648158 4.37792 0
8.70839 5.04143 0
4.40338 4.39788 0
3.42808 5.24195 0
3.91827 1.25336 0
2.03412 2.86931 0
2.246 4.5145 0
5.24847 5.99407 0
2.50102 4.07264 0
6.46552 7.31746 0
1.62277 5.43474 0
5.12445 9.20809 0
6.00596 3.69084 0
3.41122 5.18829 0
3.20801 6.29839 0
5.49293 4.06903 0
5.35259 0.773541 0
6.09653 3.17113 0
7.67557 4.86107 0
6.76631 5.15951 0
5.87333 6.43039 0
6.51634 7.32409 0
5.36185 8.62284 0
5.66041 0.773959 0
6.96404 0.390544 0
6.61937 5.6666 0
0.584659 7.78502 0
7.91128 4.06991 0
9.04401 7.28887 0
5.52036 4.28116 0
8.85247 3.81626 0
1.45267 4.18518 0
5.87018 6.43027 0
7.99655 4.00481 0
8.88201 7.52135 0
0.544981 1.8013 0
0.331637 8.6174 0
7.58404 4.05352 0
1.10835 7.3855 0
9.88168 6.60803 0
0.0120356 6.06364 0
9.9131 3.87339 0
2.35651 7.76176 0
2.38686 2.77736 0
0.671098 4.88806 0
10.1763 3.73113 0
2.13844 9.23411 0
1.23852 2.58591 0
4.45106 4.4352 0
1.91799 6.48021 0
2.53291 5.91336 0
5.4656 4.12 0
0.201595 5.37398 0
2.9349 6.20444 0
1.60235 8.27482 0
4.2447 5.40241 0
6.61733 5.66378 0
3.66725 7.80215 0
9.51136 6.60767 0
9.86617 8.94678 0
5.66277 0.779218 0
3.47855 2.59764 0
9.60014 5.85461 0
7.67886 4.85722 0
7.35057 8.00173 0
8.1036 6.24929 0
10.1328 4.86025 0
8.96893 5.10726 0
8.85068 3.81698 0
8.40099 9.18094 0
9.54836 6.57379 0
4.24543 5.4027 0
5.8126 2.47812 0
4.14094 6.36573 0
1.71808 5.99096 0
7.72091 7.67202 0
10.2488 7.49409 0
1.28718 0.17231 0
10.4344 8.82444 0
10.1172 1.62552 0
1.97678 1.37518 0
0.0489398 6.01103 0
0.706976 0.787611 0
3.05318 8.80994 0
9.86778 8.9434 0
2.81069 0.709937 0
0.697681 4.36969 0
4.13332 6.36932 0
3.92829 7.69178 0
1.82139 8.02771 0
2.24485 4.50835 0
6.71386 5.20884 0
5.21237 5.14226 0
5.59003 8.13316 0
0.751266 4.31849 0
2.27236 7.97672 0
8.2038 7.73411 0
5.89362 8.61436 0
6.68739 1.70115 0
7.09038 6.27022 0
7.10835 0.308203 0
9.09893 1.03238 0
4.37419 9.26386 0
5.89423 8.61617 0
2.24372 4.51233 0
7.07052 6.33631 0
3.55025 8.5475 0
8.93392 3.26317 0
7.72192 7.67752 0
8.15633 6.37865 0
9.29848 7.9349 0
0.565412 6.55746 0
0.48983 1.8068 0
1.10809 7.38569 0
0.218773 8.82048 0
9.64401 3.45093 0
3.63959 1.77263 0
5.18358 6.61517 0
7.92867 8.39813 0
6.41176 0.904603 0
9.53681 1.53707 0
1.4586 3.28668 0
2.54679 1.46549 0
2.85245 3.25847 0
3.98667 8.54525 0
4.6499 1.23496 0
7.25138 1.0376 0
8.4575 1.28497 0
8.69399 2.22735 0
1.23643 1.81493 0
1.28498 0.946367 0
5.31739 1.6124 0
2.76312 5.30081 0
4.15746 2.86457 0
4.87303 2.47538 0
6.98373 2.85055 0
8.45025 3.32253 0
2.11634 3.66382 0
4.75085 3.80607 0
3.80365 3.78892 0
2.96678 4.42653 0
3.85765 4.75741 0
5.59817 3.2583 0
6.4706 2.41713 0
7.75607 3.29519 0
7.52167 1.90352 0
9.60997 2.78231 0
9.22333 4.36525 0
1.40132 4.64584 0
4.8733 4.76681 0
1.01576 8.06222 0
5.97213 1.66595 0
6.50487 6.47886 0
5.96728 5.02892 0
6.22258 4.41415 0
8.79618 6.52293 0
7.21741 5.53672 0
0.769444 5.44686 0
1.91656 2.24223 0
2.07248 5.42585 0
2.96602 7.10858 0
3.64991 5.85486 0
7.64602 6.75079 0
6.7995 8.56062 0
6.76343 3.67155 0
8.31994 7.17724 0
8.07266 5.48697 0
0.929673 5.9904 0
0.84589 3.61266 0
5.7959 5.73938 0
6.30297 7.9994 0
9.57937 7.27902 0
1.26752 6.63887 0
8.33328 4.4466 0
2.408 6.75175 0
4.69857 5.78525 0
1.80376 7.33568 0
5.83595 7.29511 0
9.61806 5.12497 0
7.22215 4.51641 0
9.07267 5.8156 0
3.02599 8.14106 0
4.65529 8.54852 0
8.65587 8.25779 0
7.1231 7.24105 0
9.95623 8.22726 0
3.00445 2.04501 0
4.48617 7.1326 0
4.9619 7.93743 0
3.66662 6.96023 0
CELLS 453 1812 
3 200 72 192
3 200 153 126
3 200 130 72
3 200 153 192
3 200 130 126
3 201 68 146
3 201 53 5
3 201 53 56
3 201 51 56
3 201 68 51
3 201 5 146
3 202 20 16
3 202 92 16
3 202 92 117
3 202 20 117
3 203 28 154
3 203 181 28
3 203 193 149
3 203 193 181
3 203 154 35
3 203 149 35
3 204 183 109
3 204 70 109
3 204 145 108
3 204 74 145
3 204 70 108
3 204 183 74
3 205 83 164
3 205 75 73
3 205 44 164
3 205 75 186
3 205 44 76
3 205 83 73
3 205 186 76
3 206 132 90
3 206 116 7
3 206 40 50
3 206 40 132
3 206 7 90
3 206 50 116
3 207 5 54
3 207 54 61
3 207 53 5
3 207 15 61
3 207 15 170
3 207 64 170
3 207 64 53
3 208 128 93
3 208 49 63
3 208 128 1
3 208 14 49
3 208 93 63
3 208 1 14
3 209 21 27
3 209 13 191
3 209 187 13
3 209 21 187
3 209 191 142
3 209 173 27
3 209 142 173
3 210 89 48
3 210 101 48
3 210 51 56
3 210 56 89
3 210 77 101
3 210 77 51
3 211 109 185
3 211 183 109
3 211 39 22
3 211 185 22
3 211 183 24
3 211 39 24
3 212 186 60
3 212 60 39
3 212 24 25
3 212 75 186
3 212 75 25
3 212 39 24
3 213 75 73
3 213 25 69
3 213 45 69
3 213 75 25
3 213 73 3
3 213 3 45
3 214 43 120
3 214 165 132
3 214 165 43
3 214 40 120
3 214 40 132
3 215 165 43
3 215 10 15
3 215 10 67
3 215 165 61
3 215 15 61
3 215 167 43
3 215 167 67
3 216 145 108
3 216 71 145
3 216 77 101
3 216 71 77
3 216 108 101
3 217 98 88
3 217 135 91
3 217 98 91
3 217 59 135
3 217 88 59
3 218 49 19
3 218 68 146
3 218 14 146
3 218 19 65
3 218 14 49
3 218 65 68
3 219 58 71
3 219 58 57
3 219 68 51
3 219 65 68
3 219 71 77
3 219 65 57
3 219 77 51
3 220 66 102
3 220 62 36
3 220 62 42
3 220 66 36
3 220 102 42
3 221 3 192
3 221 115 118
3 221 3 45
3 221 153 192
3 221 45 118
3 221 115 153
3 222 128 90
3 222 128 93
3 222 175 93
3 222 175 7
3 222 7 90
3 223 19 65
3 223 87 19
3 223 100 57
3 223 133 136
3 223 65 57
3 223 100 136
3 223 133 87
3 224 49 19
3 224 49 63
3 224 63 55
3 224 87 19
3 224 87 55
3 225 63 55
3 225 175 93
3 225 93 63
3 225 98 91
3 225 175 189
3 225 91 189
3 225 98 55
3 226 98 88
3 226 133 156
3 226 88 156
3 226 87 55
3 226 133 87
3 226 98 55
3 227 58 57
3 227 97 100
3 227 157 58
3 227 100 57
3 227 102 157
3 227 66 102
3 227 66 97
3 228 102 157
3 228 102 42
3 228 78 157
3 228 42 78
3 229 45 69
3 229 62 36
3 229 62 69
3 229 112 118
3 229 45 118
3 229 36 122
3 229 112 122
3 230 25 69
3 230 24 25
3 230 183 24
3 230 62 42
3 230 183 74
3 230 62 69
3 230 74 78
3 230 42 78
3 231 3 192
3 231 83 73
3 231 82 32
3 231 72 192
3 231 32 83
3 231 73 3
3 231 72 82
3 232 126 46
3 232 153 126
3 232 115 79
3 232 46 152
3 232 115 153
3 232 152 86
3 232 86 79
3 233 171 179
3 233 116 7
3 233 175 7
3 233 116 179
3 233 189 11
3 233 11 129
3 233 129 171
3 233 175 189
3 234 133 156
3 234 177 26
3 234 133 136
3 234 177 140
3 234 26 114
3 234 136 114
3 234 140 156
3 235 139 121
3 235 198 174
3 235 139 174
3 235 123 198
3 235 111 121
3 235 123 111
3 236 58 71
3 236 157 58
3 236 71 145
3 236 74 145
3 236 74 78
3 236 78 157
3 237 190 184
3 237 110 184
3 237 106 190
3 237 105 110
3 237 94 106
3 237 105 94
3 238 26 114
3 238 141 176
3 238 26 141
3 238 176 114
3 239 97 100
3 239 100 136
3 239 176 104
3 239 136 114
3 239 104 41
3 239 176 114
3 239 41 97
3 240 194 113
3 240 150 194
3 240 143 33
3 240 143 113
3 240 150 33
3 241 110 184
3 241 176 104
3 241 141 176
3 241 141 110
3 241 103 81
3 241 103 104
3 241 184 81
3 242 11 129
3 242 129 137
3 242 95 166
3 242 137 166
3 242 95 11
3 243 165 132
3 243 132 90
3 243 54 1
3 243 54 61
3 243 165 61
3 243 128 90
3 243 128 1
3 244 135 91
3 244 189 11
3 244 159 95
3 244 4 135
3 244 91 189
3 244 95 11
3 244 4 159
3 245 9 12
3 245 138 99
3 245 138 12
3 245 9 99
3 246 140 158
3 246 88 156
3 246 138 59
3 246 99 172
3 246 138 99
3 246 140 156
3 246 88 59
3 246 158 172
3 247 190 184
3 247 160 194
3 247 150 81
3 247 190 160
3 247 150 194
3 247 184 81
3 248 35 29
3 248 182 188
3 248 182 80
3 248 80 149
3 248 188 29
3 248 149 35
3 249 66 36
3 249 66 97
3 249 36 122
3 249 41 122
3 249 41 97
3 250 160 193
3 250 160 194
3 250 194 113
3 250 119 181
3 250 193 181
3 250 119 113
3 251 148 103
3 251 103 81
3 251 150 81
3 251 86 33
3 251 86 79
3 251 148 79
3 251 150 33
3 252 159 95
3 252 125 166
3 252 159 196
3 252 95 166
3 252 125 196
3 253 0 179
3 253 116 179
3 253 50 116
3 253 50 0
3 254 177 26
3 254 117 105
3 254 141 110
3 254 26 141
3 254 105 110
3 254 92 117
3 254 92 177
3 255 80 106
3 255 94 106
3 255 94 178
3 255 182 80
3 255 178 34
3 255 182 34
3 256 143 155
3 256 124 155
3 256 143 113
3 256 119 195
3 256 195 161
3 256 119 113
3 256 8 124
3 256 8 161
3 257 159 196
3 257 134 198
3 257 4 134
3 257 6 196
3 257 123 198
3 257 4 159
3 257 6 123
3 258 115 118
3 258 112 118
3 258 115 79
3 258 148 112
3 258 148 79
3 259 138 59
3 259 4 135
3 259 4 134
3 259 59 135
3 259 138 12
3 259 127 12
3 259 134 127
3 260 140 158
3 260 177 140
3 260 16 158
3 260 92 16
3 260 92 177
3 261 198 174
3 261 134 198
3 261 174 17
3 261 127 17
3 261 134 127
3 262 117 105
3 262 23 20
3 262 105 94
3 262 94 178
3 262 178 23
3 262 20 117
3 263 46 152
3 263 46 151
3 263 84 151
3 263 152 147
3 263 147 84
3 264 148 103
3 264 148 112
3 264 112 122
3 264 103 104
3 264 41 122
3 264 104 41
3 265 143 155
3 265 152 147
3 265 86 33
3 265 152 86
3 265 147 155
3 265 143 33
3 266 9 142
3 266 168 191
3 266 9 12
3 266 168 180
3 266 127 12
3 266 191 142
3 266 17 180
3 266 127 17
3 267 21 27
3 267 96 107
3 267 96 21
3 267 18 107
3 267 27 18
3 268 119 181
3 268 30 195
3 268 181 28
3 268 30 37
3 268 119 195
3 268 37 28
3 269 160 193
3 269 80 106
3 269 106 190
3 269 190 160
3 269 80 149
3 269 193 149
3 270 169 163
3 270 30 195
3 270 161 31
3 270 195 161
3 270 169 30
3 270 31 163
3 271 5 54
3 271 54 1
3 271 14 146
3 271 5 146
3 271 1 14
3 272 20 16
3 272 16 158
3 272 23 20
3 272 173 172
3 272 173 27
3 272 27 18
3 272 23 18
3 272 158 172
3 273 178 23
3 273 34 107
3 273 18 107
3 273 23 18
3 273 178 34
3 274 9 142
3 274 99 172
3 274 173 172
3 274 9 99
3 274 142 173
CELL_TYPES 453
5
5
5
5
5
5
5
5
5
5
5
5
5
5
5
5
5
5
5
5
5
5
5
5
5
5
5
5
5
5
5
5
5
5
5
5
5
5
5
5
5
5
5
5
5
5
5
5
5
5
5
5
5
5
5
5
5
5
5
5
5
5
5
5
5
5
5
5
5
5
5
5
5
5
5
5
5
5
5
5
5
5
5
5
5
5
5
5
5
5
5
5
5
5
5
5
5
5
5
5
5
5
5
5
5
5
5
5
5
5
5
5
5
5
5
5
5
5
5
5
5
5
5
5
5
5
5
5
5
5
5
5
5
5
5
5
5
5
5
5
5
5
5
5
5
5
5
5
5
5
5
5
5
5
5
5
5
5
5
5
5
5
5
5
5
5
5
5
5
5
5
5
5
5
5
5
5
5
5
5
5
5
5
5
5
5
5
5
5
5
5
5
5
5
5
5
5
5
5
5
5
5
5
5
5
5
5
5
5
5
5
5
5
5
5
5
5
5
5
5
5
5
5
5
5
5
5
5
5
5
5
5
5
5
5
5
5
5
5
5
5
5
5
5
5
5
5
5
5
5
5
5
5
5
5
5
5
5
5
5
5
5
5
5
5
5
5
5
5
5
5
5
5
5
5
5
5
5
5
5
5
5
5
5
5
5
5
5
5
5
5
5
5
5
5
5
5
5
5
5
5
5
5
5
5
5
5
5
5
5
5
5
5
5
5
5
5
5
5
5
5
5
5
5
5
5
5
5
5
5
5
5
5
5
5
5
5
5
5
5
5
5
5
5
5
5
5
5
5
5
5
5
5
5
5
5
5
5
5
5
5
5
5
5
5
5
5
5
5
5
5
5
5
5
5
5
5
5
5
5
5
5
5
5
5
5
5
5
5
5
5
5
5
5
5
5
5
5
5
5
5
5
5
5
5
5
5
5
5
5
5
5
5
5
5
5
5
5
5
5
5
5
5
5
5
5
5
5
5
5
5
5
5
5
5
5
5
5
5
5
5
5
5
5
5
5
5
5
5
5
5
5
5
POINT_DATA 275
CELL_DATA 453
SCALARS ForceMap float
LOOKUP_TABLE default
1.46266
1.46266
1.46266
1.46266
1.46266
1.25985
1.25985
1.25985
1.25985
1.25985
1.25985
2.40392
2.40392
2.40392
2.40392
1.03292
1.03292
1.03292
1.03292
1.03292
1.03292
1.7921
1.7921
1.7921
1.7921
1.7921
1.7921
1.54847
1.54847
1.54847
1.54847
1.54847
1.54847
1.54847
1.19796
1.19796
1.19796
1.19796
1.19796
1.19796
0.465497
0.465497
0.465497
0.465497
0.465497
0.465497
0.465497
0.556706
0.556706
0.556706
0.556706
0.556706
0.556706
1.62035
1.62035
1.62035
1.62035
1.62035
1.62035
1.62035
1.41933
1.41933
1.41933
1.41933
1.41933
1.41933
1.31698
1.31698
1.31698
1.31698
1.31698
1.31698
1.50889
1.50889
1.50889
1.50889
1.50889
1.50889
1.14655
1.14655
1.14655
1.14655
1.14655
1.14655
1.2871
1.2871
1.2871
1.2871
1.2871
1.10427
1.10427
1.10427
1.10427
1.10427
1.10427
1.10427
1.55841
1.55841
1.55841
1.55841
1.55841
1.40605
1.40605
1.40605
1.40605
1.40605
1.07076
1.07076
1.07076
1.07076
1.07076
1.07076
0.939229
0.939229
0.939229
0.939229
0.939229
0.939229
0.939229
1.89017
1.89017
1.89017
1.89017
1.89017
1.29332
1.29332
1.29332
1.29332
1.29332
1.29332
0.804847
0.804847
0.804847
0.804847
0.804847
1.10922
1.10922
1.10922
1.10922
1.10922
1.10922
1.10922
1.39455
1.39455
1.39455
1.39455
1.39455
0.579093
0.579093
0.579093
0.579093
0.579093
0.579093
0.579093
1.25073
1.25073
1.25073
1.25073
1.25073
1.25073
0.71236
0.71236
0.71236
0.71236
0.71236
0.71236
0.71236
2.06441
2.06441
2.06441
2.06441
1.62827
1.62827
1.62827
1.62827
1.62827
1.62827
1.62827
1.19238
1.19238
1.19238
1.19238
1.19238
1.19238
1.19238
1.19238
1.24843
1.24843
1.24843
1.24843
1.24843
1.24843
1.24843
1.86286
1.86286
1.86286
1.86286
1.86286
1.86286
1.86286
0.564855
0.564855
0.564855
0.564855
0.564855
0.564855
0.564855
0.564855
0.963886
0.963886
0.963886
0.963886
0.963886
0.963886
0.963886
0.342154
0.342154
0.342154
0.342154
0.342154
0.342154
1.39784
1.39784
1.39784
1.39784
1.39784
1.39784
1.02912
1.02912
1.02912
1.02912
1.02912
1.02912
1.73911
1.73911
1.73911
1.73911
1.18607
1.18607
1.18607
1.18607
1.18607
1.18607
1.18607
1.47715
1.47715
1.47715
1.47715
1.47715
0.673837
0.673837
0.673837
0.673837
0.673837
0.673837
0.673837
1.85141
1.85141
1.85141
1.85141
1.85141
1.06096
1.06096
1.06096
1.06096
1.06096
1.06096
1.06096
1.19875
1.19875
1.19875
1.19875
1.19875
1.19875
1.19875
1.9209
1.9209
1.9209
1.9209
0.490987
0.490987
0.490987
0.490987
0.490987
0.490987
0.490987
0.490987
1.85372
1.85372
1.85372
1.85372
1.85372
1.85372
1.13259
1.13259
1.13259
1.13259
1.13259
1.13259
1.32863
1.32863
1.32863
1.32863
1.32863
1.05283
1.05283
1.05283
1.05283
1.05283
1.05283
0.901407
0.901407
0.901407
0.901407
0.901407
0.901407
0.901407
1.55808
1.55808
1.55808
1.55808
1.55808
1.93017
1.93017
1.93017
1.93017
1.08318
1.08318
1.08318
1.08318
1.08318
1.08318
1.08318
1.65893
1.65893
1.65893
1.65893
1.65893
1.65893
0.50762
0.50762
0.50762
0.50762
0.50762
0.50762
0.50762
0.50762
1.23864
1.23864
1.23864
1.23864
1.23864
1.23864
1.23864
1.23324
1.23324
1.23324
1.23324
1.23324
1.20346
1.20346
1.20346
1.20346
1.20346
1.20346
1.20346
1.20905
1.20905
1.20905
1.20905
1.20905
1.31636
1.31636
1.31636
1.31636
1.31636
0.65662
0.65662
0.65662
0.65662
0.65662
0.65662
1.97764
1.97764
1.97764
1.97764
1.97764
1.24163
1.24163
1.24163
1.24163
1.24163
1.24163
1.38706
1.38706
1.38706
1.38706
1.38706
1.38706
0.59042
0.59042
0.59042
0.59042
0.59042
0.59042
0.59042
0.59042
2.26846
2.26846
2.26846
2.26846
2.26846
1.36883
1.36883
1.36883
1.36883
1.36883
1.36883
1.10082
1.10082
1.10082
1.10082
1.10082
1.10082
1.08518
1.08518
1.08518
1.08518
1.08518
1.08518
1.1624
1.1624
1.1624
1.1624
1.1624
1.26406
1.26406
1.26406
1.26406
1.26406
1.26406
1.26406
1.26406
1.74469
1.74469
1.74469
1.74469
1.74469
1.56098
1.56098
1.56098
1.56098
1.56098
