# Supplementary material for: Numerical assessment of the applicability of geometry-based force inference on homogeneous and heterogeneous cells
Source: PLoS One. 2024 Apr 16;19(4):e0299016. doi: 10.1371/journal.pone.0299016 (PMC11020637; doi:10.1371/journal.pone.0299016)
Supplement: S1 Data — Simulation results of homogeneous cells, based on different parameters, are stored in approximately 400 folders, each individually named from “data_004” to “data_400”. Please refer to the Excel file “parameter_settings.xlsx” for detailed parameter settings. Each folder contains one.dat file representing the cell structure, two.txt files listing the correct stress values, and two.vtk files containing the estimated stress values. If a folder is empty, it means that the simulation was stopped for some reason under the parameters. Simulation results of heterogeneous cells. Simulation results of heterogeneous cells, based on different parameters, are stored in four folders, each individually named from “data_1001” to “data_1004”. The Excel file “parameter_settings.xlsx” also contains the detailed parameter settings of those four results. Each folder contains five files, arranged in the same configuration as above. (ZIP) [file pone.0299016.s001.zip › supporting_data/data_018/i2dvertex000000000000000.dat]

170629

20.0
20.0

200
274
75

0.255311	3.07632
2.49819	2.65204
9.26673	0.042188
8.88717	2.75752
1.92184	6.26206
3.1298	1.07985
0.545751	6.62382
1.56859	4.1517
10.2394	7.4873
3.42593	7.70295
1.25503	0.224246
1.59181	5.22047
2.40684	7.73783
3.76678	9.19536
3.39843	2.70736
2.0036	1.19686
4.42557	6.45744
2.26894	7.97661
4.07998	7.75001
4.11479	3.32151
5.30972	7.3594
4.48953	9.22467
7.87382	0.71913
5.30906	7.36088
7.83779	1.31919
8.10833	1.72919
5.2562	5.11508
4.07823	7.75117
8.40731	9.17879
7.22934	9.16823
9.31203	7.98751
10.2506	7.49557
10.431	2.87945
8.4398	5.79382
5.5612	8.41474
7.39558	8.61398
7.19277	3.3412
8.41254	9.16237
10.5377	8.86053
7.90874	0.767768
1.17653	2.58358
6.64742	4.11096
7.22623	2.22229
0.700419	1.37699
10.1627	1.12001
8.16502	2.62034
9.76274	4.39109
2.72888	0.549668
5.27413	0.526864
3.48357	3.10554
0.871022	2.84624
4.26592	1.98999
0.097759	0.811821
3.16882	1.03138
2.43953	2.37239
3.35604	4.13167
3.91805	1.25812
4.99779	3.23997
5.62159	2.4748
2.91914	6.14414
9.08052	0.984651
1.97848	1.37447
7.79323	2.51798
3.16393	3.63061
3.10876	0.956414
4.98981	3.23698
6.09705	3.17589
1.06316	0.269094
4.14196	2.17921
8.03463	2.51592
6.00592	0.398402
5.62248	2.47578
10.4307	2.98216
9.55719	2.17232
6.68832	1.6997
8.9037	1.83136
10.1588	1.11874
4.65034	1.83092
6.6864	1.70586
8.70635	5.03888
7.12846	7.95804
7.59748	6.04443
10.4734	2.95182
9.69801	2.14178
9.94339	5.63887
0.648158	4.37792
8.70839	5.04143
4.40338	4.39788
3.42808	5.24195
3.91827	1.25336
2.03412	2.86931
2.246	4.5145
5.24847	5.99407
2.50102	4.07264
6.46552	7.31746
1.62277	5.43474
5.12445	9.20809
6.00596	3.69084
3.41122	5.18829
3.20801	6.29839
5.49293	4.06903
5.35259	0.773541
6.09653	3.17113
7.67557	4.86107
6.76631	5.15951
5.87333	6.43039
6.51634	7.32409
5.36185	8.62284
5.66041	0.773959
6.96404	0.390544
6.61937	5.6666
0.584659	7.78502
7.91128	4.06991
9.04401	7.28887
5.52036	4.28116
8.85247	3.81626
1.45267	4.18518
5.87018	6.43027
7.99655	4.00481
8.88201	7.52135
0.544981	1.8013
0.331637	8.6174
7.58404	4.05352
1.10835	7.3855
9.88168	6.60803
0.0120356	6.06364
9.9131	3.87339
2.35651	7.76176
2.38686	2.77736
0.671098	4.88806
10.1763	3.73113
2.13844	9.23411
1.23852	2.58591
4.45106	4.4352
1.91799	6.48021
2.53291	5.91336
5.4656	4.12
0.201595	5.37398
2.9349	6.20444
1.60235	8.27482
4.2447	5.40241
6.61733	5.66378
3.66725	7.80215
9.51136	6.60767
9.86617	8.94678
5.66277	0.779218
3.47855	2.59764
9.60014	5.85461
7.67886	4.85722
7.35057	8.00173
8.1036	6.24929
10.1328	4.86025
8.96893	5.10726
8.85068	3.81698
8.40099	9.18094
9.54836	6.57379
4.24543	5.4027
5.8126	2.47812
4.14094	6.36573
1.71808	5.99096
7.72091	7.67202
10.2488	7.49409
1.28718	0.17231
10.4344	8.82444
10.1172	1.62552
1.97678	1.37518
0.0489398	6.01103
0.706976	0.787611
3.05318	8.80994
9.86778	8.9434
2.81069	0.709937
0.697681	4.36969
4.13332	6.36932
3.92829	7.69178
1.82139	8.02771
2.24485	4.50835
6.71386	5.20884
5.21237	5.14226
5.59003	8.13316
0.751266	4.31849
2.27236	7.97672
8.2038	7.73411
5.89362	8.61436
6.68739	1.70115
7.09038	6.27022
7.10835	0.308203
9.09893	1.03238
4.37419	9.26386
5.89423	8.61617
2.24372	4.51233
7.07052	6.33631
3.55025	8.5475
8.93392	3.26317
7.72192	7.67752
8.15633	6.37865
9.29848	7.9349
0.565412	6.55746
0.48983	1.8068
1.10809	7.38569
0.218773	8.82048

83	164
169	163
43	120
120	197
3	192
167	52
75	73
165	132
44	164
49	19
180	131
165	43
5	54
10	15
132	90
68	146
10	67
54	1
54	61
9	142
53	5
89	48
140	158
168	191
21	27
20	16
170	47
96	107
96	21
13	191
109	185
101	48
53	56
25	69
14	146
160	193
183	109
186	60
39	22
35	29
185	22
60	39
24	25
28	154
75	186
44	76
83	73
186	76
38	163
45	69
82	32
115	118
126	46
72	192
171	179
153	126
165	61
32	83
128	90
15	61
19	65
116	7
167	43
128	93
15	170
49	63
40	50
58	71
187	13
128	1
58	57
14	49
63	55
175	93
51	56
68	51
98	88
133	156
97	100
21	187
65	68
177	26
56	89
87	19
157	58
70	109
100	57
145	108
71	145
102	157
74	145
77	101
71	77
183	24
66	102
70	108
75	25
62	36
62	42
73	3
183	74
66	36
62	69
74	78
102	42
3	45
112	118
130	72
153	192
115	79
45	118
40	120
46	152
175	7
40	132
46	151
7	90
0	179
72	82
5	146
135	91
116	179
93	63
189	11
88	156
98	91
11	129
139	121
9	12
138	59
99	172
133	136
159	95
129	137
65	57
87	55
138	99
100	136
177	140
133	87
78	157
190	184
80	106
26	114
110	184
148	103
176	104
117	105
106	190
42	78
141	176
160	194
66	97
136	114
141	110
115	153
36	122
148	112
112	122
103	81
150	81
194	113
103	104
119	181
41	122
104	41
130	126
84	151
125	166
159	196
50	116
95	166
198	174
50	0
137	166
129	171
175	189
4	135
91	189
134	198
16	158
98	55
4	134
95	11
139	174
59	135
26	141
138	12
140	156
23	20
105	110
94	106
88	59
176	114
92	16
105	94
94	178
92	117
182	188
178	23
182	80
190	160
143	155
34	107
152	147
80	149
124	155
41	97
86	33
30	195
150	194
152	86
147	155
184	81
143	33
143	113
86	79
125	196
147	84
148	79
85	171
6	196
161	31
123	198
167	67
64	170
10	162
4	159
111	121
64	53
199	121
174	17
168	180
173	172
127	12
191	142
173	27
17	180
1	14
127	17
9	99
142	173
18	107
134	127
27	18
92	177
23	18
158	172
178	34
77	51
181	28
193	149
20	117
108	101
182	34
39	24
193	181
30	37
154	35
188	29
119	195
149	35
195	161
150	33
119	113
8	124
169	30
37	28
2	60
31	163
8	161
144	169
123	111
6	123

5	130	126	153	192	72
6	68	146	5	53	56	51
4	16	92	117	20
6	181	28	154	35	149	193
6	70	109	183	74	145	108
7	164	83	73	75	186	76	44
6	132	90	7	116	50	40
7	61	15	170	64	53	5	54
6	1	14	49	63	93	128
7	173	27	21	187	13	191	142
6	89	48	101	77	51	56
6	185	22	39	24	183	109
6	186	75	25	24	39	60
6	3	45	69	25	75	73
5	40	120	43	165	132
7	43	167	67	10	15	61	165
5	145	71	77	101	108
5	59	135	91	98	88
6	146	68	65	19	49	14
7	51	77	71	58	57	65	68
5	36	66	102	42	62
6	45	3	192	153	115	118
5	175	7	90	128	93
7	57	100	136	133	87	19	65
5	87	55	63	49	19
7	98	91	189	175	93	63	55
6	156	88	98	55	87	133
7	100	57	58	157	102	66	97
4	42	102	157	78
7	45	118	112	122	36	62	69
8	183	24	25	69	62	42	78	74
7	3	73	83	32	82	72	192
7	79	115	153	126	46	152	86
8	116	7	175	189	11	129	171	179
7	136	114	26	177	140	156	133
6	111	123	198	174	139	121
6	157	58	71	145	74	78
6	184	190	106	94	105	110
4	141	26	114	176
7	41	104	176	114	136	100	97
5	113	194	150	33	143
7	81	184	110	141	176	104	103
5	95	166	137	129	11
7	90	132	165	61	54	1	128
7	91	135	4	159	95	11	189
4	99	9	12	138
8	88	156	140	158	172	99	138	59
6	190	184	81	150	194	160
6	80	149	35	29	188	182
5	97	66	36	122	41
6	160	194	113	119	181	193
7	86	33	150	81	103	148	79
5	166	95	159	196	125
4	179	0	50	116
7	26	141	110	105	117	92	177
6	80	182	34	178	94	106
8	113	143	155	124	8	161	195	119
7	123	6	196	159	4	134	198
5	148	112	118	115	79
7	127	134	4	135	59	138	12
5	158	140	177	92	16
5	17	174	198	134	127
6	94	178	23	20	117	105
5	152	46	151	84	147
6	112	148	103	104	41	122
6	155	143	33	86	152	147
8	168	180	17	127	12	9	142	191
5	107	96	21	27	18
6	28	181	119	195	30	37
6	149	80	106	190	160	193
6	31	163	169	30	195	161
5	14	1	54	5	146
8	158	16	20	23	18	27	173	172
5	23	178	34	107	18
5	172	173	142	9	99
