# Supplementary material for: Numerical assessment of the applicability of geometry-based force inference on homogeneous and heterogeneous cells
Source: PLoS One. 2024 Apr 16;19(4):e0299016. doi: 10.1371/journal.pone.0299016 (PMC11020637; doi:10.1371/journal.pone.0299016)
Supplement: S1 Data — Simulation results of homogeneous cells, based on different parameters, are stored in approximately 400 folders, each individually named from “data_004” to “data_400”. Please refer to the Excel file “parameter_settings.xlsx” for detailed parameter settings. Each folder contains one.dat file representing the cell structure, two.txt files listing the correct stress values, and two.vtk files containing the estimated stress values. If a folder is empty, it means that the simulation was stopped for some reason under the parameters. Simulation results of heterogeneous cells. Simulation results of heterogeneous cells, based on different parameters, are stored in four folders, each individually named from “data_1001” to “data_1004”. The Excel file “parameter_settings.xlsx” also contains the detailed parameter settings of those four results. Each folder contains five files, arranged in the same configuration as above. (ZIP) [file pone.0299016.s001.zip › supporting_data/data_019/000000_2dVertex(edge).vtk]

# vtk DataFile Version 2.0
S.O.
ASCII
DATASET UNSTRUCTURED_GRID
POINTS 200 float
10.3496 0.281138 0
10.4716 8.1587 0
7.86405 2.46214 0
9.08828 0.974379 0
0.296009 0.0651152 0
9.29145 8.51917 0
10.0765 1.76146 0
4.59187 1.18655 0
3.13678 6.11651 0
3.14494 8.45014 0
3.45846 1.32078 0
3.52659 1.61108 0
5.68671 0.594729 0
6.83073 0.13384 0
4.33052 9.18214 0
1.35465 2.73665 0
4.71305 1.55611 0
6.44312 8.15752 0
5.10758 7.47704 0
1.73217 4.09784 0
5.82731 1.60897 0
6.132 1.02662 0
8.10765 8.71834 0
8.09998 8.72955 0
9.62449 9.0653 0
6.27771 1.03257 0
5.85901 2.71839 0
6.69655 2.05772 0
0.312699 0.00646674 0
3.93625 5.85483 0
6.29013 7.64865 0
7.0482 0.597845 0
8.27312 0.0744133 0
6.85546 8.36042 0
8.94691 4.26143 0
9.4059 2.51476 0
9.0489 0.911813 0
9.93363 6.1741 0
7.6147 0.713984 0
10.4793 2.33723 0
9.02614 0.20064 0
0.570529 1.47143 0
7.96648 2.26418 0
3.51239 3.09954 0
9.99797 1.72237 0
3.03282 0.211434 0
0.685877 3.04521 0
10.4304 4.08322 0
4.28885 1.01003 0
2.07526 1.10772 0
0.901477 1.11725 0
4.64 2.08383 0
2.07993 1.05724 0
4.30664 9.27211 0
2.23938 2.1619 0
2.39948 3.92042 0
4.2167 7.03306 0
0.478504 2.2406 0
4.41248 2.78983 0
7.79236 8.19654 0
3.52691 1.61131 0
4.4178 2.24442 0
2.39246 3.63006 0
4.64711 5.38673 0
7.7401 0.998816 0
5.79754 4.47805 0
8.0021 2.00619 0
6.73316 1.57463 0
7.42917 4.29363 0
3.38985 2.98045 0
7.38455 2.61964 0
9.05895 3.65819 0
9.26697 7.70028 0
5.88153 2.84075 0
7.56335 4.0144 0
6.92687 3.15259 0
3.11567 2.93708 0
8.78411 6.9887 0
6.25733 3.2078 0
7.75636 1.53351 0
0.811697 2.73754 0
10.3308 3.08378 0
0.0712173 6.57667 0
9.68988 4.94037 0
1.18007 2.64429 0
0.845413 3.98629 0
2.3221 5.46123 0
1.87634 6.43821 0
4.29771 4.85084 0
0.614258 7.15274 0
10.4915 3.51499 0
2.07817 4.12402 0
1.74081 5.57199 0
10.272 6.22028 0
0.910327 8.33087 0
0.879989 5.17315 0
3.75041 4.34896 0
3.50904 4.11838 0
4.20126 3.98775 0
3.47727 4.89937 0
5.89121 2.67342 0
4.40849 2.78506 0
5.33962 4.24973 0
3.293 6.94417 0
8.26032 3.24205 0
7.42898 4.29218 0
6.87828 5.40429 0
3.77354 4.46943 0
6.18367 3.81078 0
8.9426 4.26264 0
6.12251 5.94012 0
5.7152 4.8402 0
8.84636 5.52998 0
10.6868 5.04537 0
8.26967 6.08138 0
10.4312 4.08416 0
10.1606 4.64432 0
9.11983 3.64023 0
8.24138 5.33949 0
5.00908 6.5148 0
1.77741 2.62117 0
10.3403 8.12736 0
9.37829 3.05846 0
9.46093 6.45461 0
9.332 3.00159 0
0.664734 5.46476 0
1.47403 9.12438 0
1.87933 6.43511 0
2.24118 2.15147 0
0.540765 4.4034 0
1.86647 7.56115 0
0.116151 6.93594 0
1.17017 6.47893 0
2.11072 8.06334 0
3.03509 0.213458 0
4.6061 7.79108 0
5.41919 3.27199 0
4.13703 6.19624 0
2.30615 4.49314 0
4.33888 0.00463151 0
5.84843 4.45719 0
3.16267 5.69947 0
6.72582 4.99217 0
5.26072 7.33166 0
8.74322 1.76589 0
5.37022 6.03156 0
3.28547 6.94387 0
1.96169 7.1104 0
4.34199 5.25052 0
10.0861 7.63547 0
3.70788 8.09345 0
10.085 7.63516 0
6.69026 6.60177 0
7.78953 7.20458 0
8.35419 5.53967 0
6.39321 6.41802 0
0.65185 7.26038 0
1.68188 4.05384 0
9.67372 6.45598 0
9.73896 4.82462 0
1.52791 9.1196 0
1.46227 1.37816 0
0.434561 7.97939 0
2.16882 8.84644 0
0.662082 5.45261 0
0.921167 1.17445 0
7.75129 7.85141 0
8.79779 7.15959 0
1.41349 5.31609 0
3.57084 1.10966 0
3.57869 8.30974 0
1.95411 7.89669 0
2.73206 0.20905 0
7.3574 6.61567 0
7.97151 8.36385 0
4.86478 8.70128 0
1.01624 8.83384 0
3.29372 6.9444 0
5.66197 0.479627 0
2.50433 8.13127 0
4.7292 7.55228 0
6.53491 7.32295 0
5.8384 9.17718 0
10.0222 0.124811 0
5.76689 8.71518 0
3.23737 5.86044 0
5.28198 7.19491 0
5.31117 3.76209 0
7.49006 3.80747 0
7.03876 5.48057 0
6.83471 0.12758 0
9.01443 7.50439 0
1.9708 1.20659 0
6.07254 5.91606 0
5.70665 8.92068 0
7.44122 6.49708 0
8.24828 5.28816 0
9.69613 1.38693 0
9.74959 9.07742 0
10.7168 1.06373 0
CELLS 386 1158 
2 35 144
2 144 66
2 42 66
2 124 42
2 35 124
2 49 10
2 10 169
2 38 64
2 25 67
2 67 79
2 79 64
2 36 64
2 79 64
2 3 144
2 144 66
2 79 66
2 153 166
2 167 153
2 191 167
2 166 59
2 191 174
2 38 64
2 36 64
2 12 7
2 48 7
2 43 69
2 69 76
2 43 97
2 62 76
2 97 55
2 62 55
2 43 97
2 43 101
2 58 98
2 58 101
2 97 96
2 96 98
2 91 138
2 91 55
2 97 55
2 99 107
2 99 138
2 96 107
2 97 96
2 61 101
2 51 26
2 26 73
2 51 61
2 58 101
2 136 73
2 136 58
2 20 16
2 51 26
2 26 100
2 100 20
2 16 51
2 67 79
2 42 2
2 27 67
2 42 66
2 70 2
2 27 70
2 79 66
2 44 197
2 44 6
2 3 144
2 44 197
2 35 144
2 44 35
2 124 122
2 81 122
2 44 35
2 44 6
2 35 124
2 49 10
2 11 128
2 11 10
2 192 128
2 54 76
2 62 76
2 54 120
2 62 120
2 60 11
2 61 60
2 10 169
2 11 10
2 51 61
2 16 7
2 16 51
2 48 7
2 106 189
2 142 105
2 189 118
2 196 105
2 196 118
2 142 106
2 108 140
2 142 105
2 68 108
2 142 140
2 105 68
2 20 21
2 25 67
2 100 20
2 100 27
2 27 67
2 26 73
2 26 100
2 78 73
2 75 78
2 100 27
2 75 70
2 27 70
2 124 122
2 42 2
2 2 104
2 124 42
2 71 104
2 71 117
2 122 117
2 60 11
2 11 128
2 60 69
2 54 76
2 69 76
2 128 54
2 43 69
2 61 60
2 61 101
2 60 69
2 43 101
2 12 7
2 20 21
2 20 16
2 16 7
2 187 98
2 96 107
2 187 102
2 88 102
2 96 98
2 88 107
2 75 78
2 188 75
2 108 78
2 68 108
2 74 188
2 74 68
2 2 104
2 188 75
2 75 70
2 70 2
2 188 104
2 117 47
2 81 122
2 122 117
2 34 71
2 188 104
2 109 74
2 34 109
2 74 188
2 71 104
2 84 15
2 192 128
2 120 15
2 84 161
2 54 120
2 128 54
2 185 141
2 92 86
2 8 185
2 141 86
2 92 127
2 8 127
2 80 84
2 84 161
2 138 86
2 99 138
2 141 86
2 141 99
2 136 187
2 108 140
2 136 73
2 78 73
2 108 78
2 65 140
2 187 102
2 102 65
2 106 189
2 106 110
2 195 189
2 152 155
2 110 155
2 195 173
2 152 173
2 34 71
2 117 47
2 34 159
2 71 117
2 159 116
2 80 84
2 15 157
2 84 15
2 85 157
2 72 191
2 123 158
2 151 72
2 167 77
2 77 123
2 191 167
2 15 157
2 91 55
2 120 15
2 19 91
2 62 55
2 19 157
2 62 120
2 91 138
2 138 86
2 168 92
2 19 168
2 19 91
2 92 86
2 136 187
2 58 98
2 187 98
2 136 58
2 111 63
2 145 193
2 193 111
2 145 63
2 148 29
2 137 29
2 63 148
2 137 119
2 145 119
2 145 63
2 142 140
2 65 140
2 65 111
2 106 110
2 142 106
2 193 111
2 110 193
2 34 159
2 159 83
2 34 109
2 196 118
2 112 154
2 118 154
2 109 196
2 83 112
2 152 155
2 30 143
2 181 152
2 186 143
2 155 186
2 30 181
2 159 83
2 159 116
2 37 83
2 168 95
2 19 168
2 19 157
2 85 157
2 89 132
2 125 132
2 168 95
2 168 92
2 87 132
2 87 127
2 92 127
2 125 132
2 94 171
2 171 133
2 8 177
2 8 185
2 137 29
2 185 29
2 56 137
2 177 103
2 103 56
2 147 130
2 146 179
2 146 147
2 171 133
2 171 130
2 189 118
2 195 189
2 195 114
2 118 154
2 154 114
2 114 77
2 195 114
2 195 173
2 167 77
2 167 153
2 153 173
2 151 72
2 72 5
2 8 177
2 87 147
2 87 127
2 8 127
2 146 147
2 177 146
2 87 132
2 89 132
2 147 130
2 87 147
2 156 130
2 146 179
2 150 103
2 177 103
2 177 146
2 150 170
2 186 119
2 56 137
2 137 119
2 56 180
2 18 180
2 186 143
2 18 143
2 186 119
2 145 119
2 110 155
2 145 193
2 155 186
2 110 193
2 88 102
2 102 65
2 65 111
2 111 63
2 148 88
2 63 148
2 114 77
2 112 154
2 77 123
2 154 114
2 112 123
2 153 166
2 181 152
2 153 173
2 166 181
2 152 173
2 135 175
2 150 170
2 135 150
2 135 180
2 135 175
2 18 180
2 18 184
2 185 141
2 99 107
2 141 99
2 88 107
2 148 29
2 185 29
2 148 88
2 105 68
2 196 105
2 109 74
2 74 68
2 109 196
2 72 191
2 72 5
2 191 174
2 94 171
2 156 130
2 171 130
2 135 180
2 150 103
2 135 150
2 103 56
2 56 180
2 30 143
2 18 184
2 18 143
2 30 17
2 166 59
2 166 181
2 30 17
2 30 181
2 123 158
2 83 112
2 112 123
2 37 83
CELL_TYPES 386
3
3
3
3
3
3
3
3
3
3
3
3
3
3
3
3
3
3
3
3
3
3
3
3
3
3
3
3
3
3
3
3
3
3
3
3
3
3
3
3
3
3
3
3
3
3
3
3
3
3
3
3
3
3
3
3
3
3
3
3
3
3
3
3
3
3
3
3
3
3
3
3
3
3
3
3
3
3
3
3
3
3
3
3
3
3
3
3
3
3
3
3
3
3
3
3
3
3
3
3
3
3
3
3
3
3
3
3
3
3
3
3
3
3
3
3
3
3
3
3
3
3
3
3
3
3
3
3
3
3
3
3
3
3
3
3
3
3
3
3
3
3
3
3
3
3
3
3
3
3
3
3
3
3
3
3
3
3
3
3
3
3
3
3
3
3
3
3
3
3
3
3
3
3
3
3
3
3
3
3
3
3
3
3
3
3
3
3
3
3
3
3
3
3
3
3
3
3
3
3
3
3
3
3
3
3
3
3
3
3
3
3
3
3
3
3
3
3
3
3
3
3
3
3
3
3
3
3
3
3
3
3
3
3
3
3
3
3
3
3
3
3
3
3
3
3
3
3
3
3
3
3
3
3
3
3
3
3
3
3
3
3
3
3
3
3
3
3
3
3
3
3
3
3
3
3
3
3
3
3
3
3
3
3
3
3
3
3
3
3
3
3
3
3
3
3
3
3
3
3
3
3
3
3
3
3
3
3
3
3
3
3
3
3
3
3
3
3
3
3
3
3
3
3
3
3
3
3
3
3
3
3
3
3
3
3
3
3
3
3
3
3
3
3
3
3
3
3
3
3
3
3
3
3
3
3
3
3
3
3
3
3
3
3
3
3
3
3
3
3
3
3
3
3
3
3
3
3
3
3
3
3
3
3
3
3
POINT_DATA 200
CELL_DATA 386
SCALARS ForceMap float
LOOKUP_TABLE default
0.875926
0.960042
1.55612
0.618854
0.859704
0.995075
1.00234
1.16051
0.876638
0.446165
1.03537
0.700119
1.03537
0.961544
0.960042
1.31858
0.911435
0.606908
1.10857
1.28328
0.570339
1.16051
0.700119
0.984214
1.01105
1.03494
0.987503
1.0316
0.817888
0.89909
0.974619
1.0316
0.791977
0.850231
1.04867
1.28999
0.892821
0.692411
0.974125
0.89909
0.810625
0.590146
1.34847
1.28999
1.05256
0.931402
1.21197
0.566175
1.04867
0.822584
0.903159
0.888431
0.931402
1.34929
0.934713
1.01458
0.446165
1.08354
0.976396
1.55612
1.08695
0.431316
1.31858
1.15365
0.853672
0.961544
1.15365
0.875926
0.565898
0.871932
1.08725
0.565898
0.853672
0.859704
0.995075
0.899778
1.1235
0.974103
1.00591
0.817888
1.18284
0.92396
1.10828
0.768746
1.00234
1.1235
0.566175
1.09607
1.01458
1.01105
1.02992
1.0391
0.834562
0.826014
1.08105
0.911477
1.22495
1.0391
0.417532
1.02915
0.871752
1.05093
0.876638
0.934713
0.633447
0.976396
1.21197
1.34929
0.993419
0.804818
0.633447
0.828943
0.431316
0.871932
1.08354
0.873214
0.618854
0.858259
0.921251
0.999743
1.10828
0.899778
0.55995
1.00591
0.987503
1.06231
1.03494
0.768746
1.05256
0.55995
0.791977
0.984214
1.05093
0.888431
1.09607
0.677594
1.34847
0.71707
1.06681
0.892821
0.916647
0.804818
0.860164
0.782667
0.417532
0.819172
1.18368
0.873214
0.860164
0.828943
1.08695
0.582808
0.833424
1.08725
0.999743
0.699934
0.582808
0.850526
0.988706
0.819172
0.858259
1.11495
0.974103
0.760749
0.715981
1.18284
1.06231
1.1726
0.964142
1.17489
1.28144
0.898475
0.666485
1.18652
0.715981
0.7296
0.590146
1.28144
1.09425
1.27443
1.22495
0.822584
0.993419
0.782667
1.14345
0.71707
1.064
1.02992
0.681331
0.573167
1.17857
1.15581
0.878997
1.16366
0.699934
0.833424
0.836746
0.921251
1.15899
1.18652
0.912507
1.11495
0.760044
1.14492
1.0691
0.943723
0.924502
0.449353
1.10857
0.912507
0.974125
0.760749
1.17155
0.974619
1.22842
0.92396
0.692411
0.7296
1.20078
0.659119
1.17155
0.964142
1.27443
0.850231
0.677594
0.903159
0.744355
1.1654
0.712164
0.695518
0.913408
0.928326
1.01922
0.618138
0.721973
0.695518
1.02915
1.14345
1.00909
0.681331
0.911477
0.712164
1.2651
0.836746
1.13666
0.988706
1.08105
0.763879
1.26413
0.850168
1.02274
1.17857
0.785286
0.745309
1.08285
0.692668
0.988907
1.13666
1.15899
0.958087
1.05142
0.659119
1.22842
0.760044
1.09816
0.890506
1.05142
1.20078
0.811955
0.807176
0.898475
0.890506
0.64092
1.18593
0.417048
1.17489
0.928326
0.859708
0.56053
0.687998
0.682929
1.04427
0.633236
0.267077
1.18593
1.34818
0.834562
0.573167
0.817245
1.26413
1.23927
0.92211
0.817245
0.878997
0.924502
0.606908
1.04713
0.943723
1.05619
0.417048
0.607529
0.807176
0.666485
0.267077
0.959916
0.811955
1.09816
1.04427
0.607529
0.642182
0.633236
0.645951
0.687998
0.959916
1.29595
0.877955
0.56053
0.618138
1.06253
1.28327
1.08285
1.19812
0.877955
0.721973
1.15581
1.1654
0.692668
1.2651
1.06681
1.064
1.00909
0.744355
1.16558
1.01922
0.92211
0.763879
0.449353
1.23927
0.923641
0.911435
0.745309
1.04713
0.485603
1.16366
0.998226
1.29595
0.815239
1.16454
0.998226
1.28327
0.784059
1.1726
0.810625
1.09425
0.916647
0.913408
0.859708
1.16558
0.871752
0.826014
0.850526
1.18368
0.850168
1.14492
1.05619
0.570339
0.64092
0.642182
1.34818
1.16454
0.645951
0.815239
0.682929
1.06253
0.785286
0.784059
1.19812
1.06515
1.28328
0.485603
1.06515
0.988907
1.0691
1.02274
0.923641
0.958087
