# Supplementary material for: Numerical assessment of the applicability of geometry-based force inference on homogeneous and heterogeneous cells
Source: PLoS One. 2024 Apr 16;19(4):e0299016. doi: 10.1371/journal.pone.0299016 (PMC11020637; doi:10.1371/journal.pone.0299016)
Supplement: S1 Data — Simulation results of homogeneous cells, based on different parameters, are stored in approximately 400 folders, each individually named from “data_004” to “data_400”. Please refer to the Excel file “parameter_settings.xlsx” for detailed parameter settings. Each folder contains one.dat file representing the cell structure, two.txt files listing the correct stress values, and two.vtk files containing the estimated stress values. If a folder is empty, it means that the simulation was stopped for some reason under the parameters. Simulation results of heterogeneous cells. Simulation results of heterogeneous cells, based on different parameters, are stored in four folders, each individually named from “data_1001” to “data_1004”. The Excel file “parameter_settings.xlsx” also contains the detailed parameter settings of those four results. Each folder contains five files, arranged in the same configuration as above. (ZIP) [file pone.0299016.s001.zip › supporting_data/data_019/000000_2dVertex(surface).vtk]

# vtk DataFile Version 2.0
S.O.
ASCII
DATASET UNSTRUCTURED_GRID
POINTS 277 float
10.3496 0.281138 0
10.4716 8.1587 0
7.86405 2.46214 0
9.08828 0.974379 0
0.296009 0.0651152 0
9.29145 8.51917 0
10.0765 1.76146 0
4.59187 1.18655 0
3.13678 6.11651 0
3.14494 8.45014 0
3.45846 1.32078 0
3.52659 1.61108 0
5.68671 0.594729 0
6.83073 0.13384 0
4.33052 9.18214 0
1.35465 2.73665 0
4.71305 1.55611 0
6.44312 8.15752 0
5.10758 7.47704 0
1.73217 4.09784 0
5.82731 1.60897 0
6.132 1.02662 0
8.10765 8.71834 0
8.09998 8.72955 0
9.62449 9.0653 0
6.27771 1.03257 0
5.85901 2.71839 0
6.69655 2.05772 0
0.312699 0.00646674 0
3.93625 5.85483 0
6.29013 7.64865 0
7.0482 0.597845 0
8.27312 0.0744133 0
6.85546 8.36042 0
8.94691 4.26143 0
9.4059 2.51476 0
9.0489 0.911813 0
9.93363 6.1741 0
7.6147 0.713984 0
10.4793 2.33723 0
9.02614 0.20064 0
0.570529 1.47143 0
7.96648 2.26418 0
3.51239 3.09954 0
9.99797 1.72237 0
3.03282 0.211434 0
0.685877 3.04521 0
10.4304 4.08322 0
4.28885 1.01003 0
2.07526 1.10772 0
0.901477 1.11725 0
4.64 2.08383 0
2.07993 1.05724 0
4.30664 9.27211 0
2.23938 2.1619 0
2.39948 3.92042 0
4.2167 7.03306 0
0.478504 2.2406 0
4.41248 2.78983 0
7.79236 8.19654 0
3.52691 1.61131 0
4.4178 2.24442 0
2.39246 3.63006 0
4.64711 5.38673 0
7.7401 0.998816 0
5.79754 4.47805 0
8.0021 2.00619 0
6.73316 1.57463 0
7.42917 4.29363 0
3.38985 2.98045 0
7.38455 2.61964 0
9.05895 3.65819 0
9.26697 7.70028 0
5.88153 2.84075 0
7.56335 4.0144 0
6.92687 3.15259 0
3.11567 2.93708 0
8.78411 6.9887 0
6.25733 3.2078 0
7.75636 1.53351 0
0.811697 2.73754 0
10.3308 3.08378 0
0.0712173 6.57667 0
9.68988 4.94037 0
1.18007 2.64429 0
0.845413 3.98629 0
2.3221 5.46123 0
1.87634 6.43821 0
4.29771 4.85084 0
0.614258 7.15274 0
10.4915 3.51499 0
2.07817 4.12402 0
1.74081 5.57199 0
10.272 6.22028 0
0.910327 8.33087 0
0.879989 5.17315 0
3.75041 4.34896 0
3.50904 4.11838 0
4.20126 3.98775 0
3.47727 4.89937 0
5.89121 2.67342 0
4.40849 2.78506 0
5.33962 4.24973 0
3.293 6.94417 0
8.26032 3.24205 0
7.42898 4.29218 0
6.87828 5.40429 0
3.77354 4.46943 0
6.18367 3.81078 0
8.9426 4.26264 0
6.12251 5.94012 0
5.7152 4.8402 0
8.84636 5.52998 0
10.6868 5.04537 0
8.26967 6.08138 0
10.4312 4.08416 0
10.1606 4.64432 0
9.11983 3.64023 0
8.24138 5.33949 0
5.00908 6.5148 0
1.77741 2.62117 0
10.3403 8.12736 0
9.37829 3.05846 0
9.46093 6.45461 0
9.332 3.00159 0
0.664734 5.46476 0
1.47403 9.12438 0
1.87933 6.43511 0
2.24118 2.15147 0
0.540765 4.4034 0
1.86647 7.56115 0
0.116151 6.93594 0
1.17017 6.47893 0
2.11072 8.06334 0
3.03509 0.213458 0
4.6061 7.79108 0
5.41919 3.27199 0
4.13703 6.19624 0
2.30615 4.49314 0
4.33888 0.00463151 0
5.84843 4.45719 0
3.16267 5.69947 0
6.72582 4.99217 0
5.26072 7.33166 0
8.74322 1.76589 0
5.37022 6.03156 0
3.28547 6.94387 0
1.96169 7.1104 0
4.34199 5.25052 0
10.0861 7.63547 0
3.70788 8.09345 0
10.085 7.63516 0
6.69026 6.60177 0
7.78953 7.20458 0
8.35419 5.53967 0
6.39321 6.41802 0
0.65185 7.26038 0
1.68188 4.05384 0
9.67372 6.45598 0
9.73896 4.82462 0
1.52791 9.1196 0
1.46227 1.37816 0
0.434561 7.97939 0
2.16882 8.84644 0
0.662082 5.45261 0
0.921167 1.17445 0
7.75129 7.85141 0
8.79779 7.15959 0
1.41349 5.31609 0
3.57084 1.10966 0
3.57869 8.30974 0
1.95411 7.89669 0
2.73206 0.20905 0
7.3574 6.61567 0
7.97151 8.36385 0
4.86478 8.70128 0
1.01624 8.83384 0
3.29372 6.9444 0
5.66197 0.479627 0
2.50433 8.13127 0
4.7292 7.55228 0
6.53491 7.32295 0
5.8384 9.17718 0
10.0222 0.124811 0
5.76689 8.71518 0
3.23737 5.86044 0
5.28198 7.19491 0
5.31117 3.76209 0
7.49006 3.80747 0
7.03876 5.48057 0
6.83471 0.12758 0
9.01443 7.50439 0
1.9708 1.20659 0
6.07254 5.91606 0
5.70665 8.92068 0
7.44122 6.49708 0
8.24828 5.28816 0
9.69613 1.38693 0
9.74959 9.07742 0
10.7168 1.06373 0
8.74499 2.35316 0
2.85284 0.846537 0
7.10023 1.12807 0
8.36097 1.36613 0
8.26807 7.64691 0
8.39837 0.5932 0
4.84641 0.583686 0
3.04998 3.5851 0
3.92741 3.51772 0
2.95298 4.3637 0
5.07823 2.68704 0
5.34666 2.04312 0
7.35541 2.00553 0
10.163 0.954074 0
9.33837 1.73031 0
9.92989 2.52709 0
2.67751 1.55884 0
2.41297 2.87739 0
4.14478 1.55945 0
7.4574 5.01269 0
6.60095 4.37931 0
6.2131 1.84031 0
6.61419 2.69331 0
8.60154 2.9607 0
3.03638 2.27244 0
3.83453 2.40657 0
5.38434 1.18616 0
4.59162 4.26327 0
6.8611 3.70059 0
7.60749 3.12174 0
9.88136 3.5186 0
8.32844 3.80508 0
1.69488 2.00242 0
2.41566 5.91832 0
0.958033 1.93362 0
2.81013 5.09283 0
5.77345 3.66983 0
6.82048 6.08916 0
9.6457 4.20734 0
1.16467 3.41126 0
9.45766 7.14579 0
1.85467 3.39774 0
1.91523 4.87315 0
4.74039 3.44311 0
5.4366 5.48454 0
4.63355 5.91662 0
6.22349 5.18738 0
8.95186 4.97157 0
6.06057 7.07402 0
10.1508 5.40551 0
1.16409 4.57991 0
0.602795 6.37102 0
1.30196 5.85174 0
1.59521 8.52058 0
3.68897 6.44932 0
2.5162 7.44622 0
7.71034 5.8276 0
8.11145 6.73242 0
9.73668 8.26147 0
2.59322 6.65067 0
1.39228 6.99889 0
3.16347 7.79814 0
4.66692 6.87528 0
5.6541 6.48908 0
5.03199 4.81849 0
8.80491 6.20681 0
7.2039 7.18647 0
4.28188 8.43945 0
5.15867 8.23804 0
3.76267 5.25586 0
8.17142 4.52387 0
8.7207 8.20195 0
1.14534 7.77981 0
3.95979 7.46642 0
5.77635 7.94897 0
7.00722 7.89653 0
9.47487 5.71581 0
CELLS 460 1840 
3 200 35 144
3 200 144 66
3 200 42 66
3 200 124 42
3 200 35 124
3 201 52 49
3 201 49 10
3 201 52 172
3 201 10 169
3 201 45 172
3 201 134 45
3 201 169 134
3 202 31 25
3 202 31 38
3 202 38 64
3 202 25 67
3 202 67 79
3 202 79 64
3 203 36 64
3 203 79 64
3 203 3 144
3 203 36 3
3 203 144 66
3 203 79 66
3 204 153 166
3 204 167 153
3 204 191 167
3 204 166 59
3 204 191 174
3 204 174 59
3 205 40 36
3 205 32 38
3 205 38 64
3 205 36 64
3 205 32 40
3 206 139 48
3 206 12 178
3 206 12 7
3 206 139 178
3 206 48 7
3 207 43 69
3 207 69 76
3 207 43 97
3 207 62 76
3 207 97 55
3 207 62 55
3 208 43 97
3 208 43 101
3 208 58 98
3 208 58 101
3 208 97 96
3 208 96 98
3 209 91 138
3 209 91 55
3 209 97 55
3 209 99 107
3 209 99 138
3 209 96 107
3 209 97 96
3 210 61 101
3 210 51 26
3 210 26 73
3 210 51 61
3 210 58 101
3 210 136 73
3 210 136 58
3 211 20 16
3 211 51 26
3 211 26 100
3 211 100 20
3 211 16 51
3 212 67 79
3 212 42 2
3 212 27 67
3 212 42 66
3 212 70 2
3 212 27 70
3 212 79 66
3 213 183 0
3 213 0 199
3 213 197 183
3 213 44 197
3 213 6 199
3 213 44 6
3 214 197 3
3 214 3 144
3 214 44 197
3 214 35 144
3 214 44 35
3 215 124 122
3 215 81 39
3 215 6 39
3 215 81 122
3 215 44 35
3 215 44 6
3 215 35 124
3 216 49 192
3 216 49 10
3 216 11 128
3 216 11 10
3 216 192 128
3 217 54 76
3 217 62 76
3 217 54 120
3 217 62 120
3 218 60 11
3 218 48 169
3 218 61 60
3 218 10 169
3 218 11 10
3 218 51 61
3 218 16 7
3 218 16 51
3 218 48 7
3 219 106 189
3 219 142 105
3 219 189 118
3 219 196 105
3 219 196 118
3 219 142 106
3 220 108 140
3 220 142 105
3 220 68 108
3 220 142 140
3 220 105 68
3 221 25 21
3 221 20 21
3 221 25 67
3 221 100 20
3 221 100 27
3 221 27 67
3 222 26 73
3 222 26 100
3 222 78 73
3 222 75 78
3 222 100 27
3 222 75 70
3 222 27 70
3 223 124 122
3 223 42 2
3 223 2 104
3 223 124 42
3 223 71 104
3 223 71 117
3 223 122 117
3 224 60 11
3 224 11 128
3 224 60 69
3 224 54 76
3 224 69 76
3 224 128 54
3 225 43 69
3 225 61 60
3 225 61 101
3 225 60 69
3 225 43 101
3 226 12 7
3 226 20 21
3 226 20 16
3 226 16 7
3 226 12 21
3 227 187 98
3 227 96 107
3 227 187 102
3 227 88 102
3 227 96 98
3 227 88 107
3 228 75 78
3 228 188 75
3 228 108 78
3 228 68 108
3 228 74 188
3 228 74 68
3 229 2 104
3 229 188 75
3 229 75 70
3 229 70 2
3 229 188 104
3 230 117 47
3 230 81 122
3 230 81 90
3 230 122 117
3 230 90 47
3 231 34 71
3 231 188 104
3 231 109 74
3 231 34 109
3 231 74 188
3 231 71 104
3 232 161 192
3 232 84 15
3 232 192 128
3 232 120 15
3 232 84 161
3 232 54 120
3 232 128 54
3 233 185 141
3 233 92 86
3 233 8 185
3 233 141 86
3 233 92 127
3 233 8 127
3 234 161 165
3 234 57 41
3 234 80 57
3 234 80 84
3 234 84 161
3 234 41 165
3 235 138 86
3 235 99 138
3 235 141 86
3 235 141 99
3 236 136 187
3 236 108 140
3 236 136 73
3 236 78 73
3 236 108 78
3 236 65 140
3 236 187 102
3 236 102 65
3 237 106 189
3 237 106 110
3 237 195 189
3 237 152 155
3 237 110 155
3 237 195 173
3 237 152 173
3 238 34 71
3 238 117 47
3 238 34 159
3 238 115 47
3 238 71 117
3 238 116 115
3 238 159 116
3 239 80 84
3 239 15 157
3 239 84 15
3 239 46 85
3 239 46 80
3 239 85 157
3 240 72 191
3 240 123 158
3 240 151 72
3 240 167 77
3 240 77 123
3 240 191 167
3 240 151 158
3 241 15 157
3 241 91 55
3 241 120 15
3 241 19 91
3 241 62 55
3 241 19 157
3 241 62 120
3 242 91 138
3 242 138 86
3 242 168 92
3 242 19 168
3 242 19 91
3 242 92 86
3 243 136 187
3 243 58 98
3 243 187 98
3 243 136 58
3 244 111 63
3 244 145 193
3 244 193 111
3 244 145 63
3 245 148 29
3 245 137 29
3 245 63 148
3 245 137 119
3 245 145 119
3 245 145 63
3 246 142 140
3 246 65 140
3 246 65 111
3 246 106 110
3 246 142 106
3 246 193 111
3 246 110 193
3 247 34 159
3 247 159 83
3 247 34 109
3 247 196 118
3 247 112 154
3 247 118 154
3 247 109 196
3 247 83 112
3 248 152 155
3 248 30 143
3 248 181 152
3 248 186 143
3 248 155 186
3 248 30 181
3 249 159 83
3 249 113 116
3 249 93 113
3 249 159 116
3 249 37 83
3 249 93 37
3 250 168 95
3 250 129 95
3 250 19 168
3 250 19 157
3 250 85 157
3 250 129 85
3 251 82 131
3 251 89 132
3 251 82 125
3 251 89 131
3 251 125 132
3 252 168 95
3 252 125 164
3 252 168 92
3 252 87 132
3 252 164 95
3 252 87 127
3 252 92 127
3 252 125 132
3 253 126 160
3 253 94 171
3 253 94 176
3 253 163 160
3 253 171 133
3 253 126 176
3 253 163 133
3 254 8 177
3 254 8 185
3 254 137 29
3 254 185 29
3 254 56 137
3 254 177 103
3 254 103 56
3 255 147 130
3 255 133 179
3 255 146 179
3 255 146 147
3 255 171 133
3 255 171 130
3 256 189 118
3 256 195 189
3 256 195 114
3 256 118 154
3 256 154 114
3 257 114 77
3 257 195 114
3 257 195 173
3 257 167 77
3 257 167 153
3 257 153 173
3 258 198 24
3 258 121 198
3 258 24 5
3 258 151 72
3 258 121 149
3 258 149 151
3 258 72 5
3 259 8 177
3 259 87 147
3 259 87 127
3 259 8 127
3 259 146 147
3 259 177 146
3 260 156 89
3 260 87 132
3 260 89 132
3 260 147 130
3 260 87 147
3 260 156 130
3 261 170 9
3 261 146 179
3 261 179 9
3 261 150 103
3 261 177 103
3 261 177 146
3 261 150 170
3 262 186 119
3 262 56 137
3 262 137 119
3 262 56 180
3 262 18 180
3 262 186 143
3 262 18 143
3 263 186 119
3 263 145 119
3 263 110 155
3 263 145 193
3 263 155 186
3 263 110 193
3 264 88 102
3 264 102 65
3 264 65 111
3 264 111 63
3 264 148 88
3 264 63 148
3 265 114 77
3 265 112 154
3 265 77 123
3 265 154 114
3 265 112 123
3 266 153 166
3 266 181 152
3 266 153 173
3 266 166 181
3 266 152 173
3 267 14 170
3 267 135 175
3 267 175 14
3 267 150 170
3 267 135 150
3 268 194 175
3 268 184 194
3 268 135 180
3 268 135 175
3 268 18 180
3 268 18 184
3 269 185 141
3 269 99 107
3 269 141 99
3 269 88 107
3 269 148 29
3 269 185 29
3 269 148 88
3 270 105 68
3 270 196 105
3 270 109 74
3 270 74 68
3 270 109 196
3 271 72 191
3 271 22 174
3 271 5 22
3 271 72 5
3 271 191 174
3 272 94 171
3 272 156 130
3 272 94 162
3 272 171 130
3 272 156 162
3 273 135 180
3 273 150 103
3 273 135 150
3 273 103 56
3 273 56 180
3 274 184 17
3 274 30 143
3 274 18 184
3 274 18 143
3 274 30 17
3 275 59 33
3 275 17 33
3 275 166 59
3 275 166 181
3 275 30 17
3 275 30 181
3 276 123 158
3 276 83 112
3 276 37 158
3 276 112 123
3 276 37 83
CELL_TYPES 460
5
5
5
5
5
5
5
5
5
5
5
5
5
5
5
5
5
5
5
5
5
5
5
5
5
5
5
5
5
5
5
5
5
5
5
5
5
5
5
5
5
5
5
5
5
5
5
5
5
5
5
5
5
5
5
5
5
5
5
5
5
5
5
5
5
5
5
5
5
5
5
5
5
5
5
5
5
5
5
5
5
5
5
5
5
5
5
5
5
5
5
5
5
5
5
5
5
5
5
5
5
5
5
5
5
5
5
5
5
5
5
5
5
5
5
5
5
5
5
5
5
5
5
5
5
5
5
5
5
5
5
5
5
5
5
5
5
5
5
5
5
5
5
5
5
5
5
5
5
5
5
5
5
5
5
5
5
5
5
5
5
5
5
5
5
5
5
5
5
5
5
5
5
5
5
5
5
5
5
5
5
5
5
5
5
5
5
5
5
5
5
5
5
5
5
5
5
5
5
5
5
5
5
5
5
5
5
5
5
5
5
5
5
5
5
5
5
5
5
5
5
5
5
5
5
5
5
5
5
5
5
5
5
5
5
5
5
5
5
5
5
5
5
5
5
5
5
5
5
5
5
5
5
5
5
5
5
5
5
5
5
5
5
5
5
5
5
5
5
5
5
5
5
5
5
5
5
5
5
5
5
5
5
5
5
5
5
5
5
5
5
5
5
5
5
5
5
5
5
5
5
5
5
5
5
5
5
5
5
5
5
5
5
5
5
5
5
5
5
5
5
5
5
5
5
5
5
5
5
5
5
5
5
5
5
5
5
5
5
5
5
5
5
5
5
5
5
5
5
5
5
5
5
5
5
5
5
5
5
5
5
5
5
5
5
5
5
5
5
5
5
5
5
5
5
5
5
5
5
5
5
5
5
5
5
5
5
5
5
5
5
5
5
5
5
5
5
5
5
5
5
5
5
5
5
5
5
5
5
5
5
5
5
5
5
5
5
5
5
5
5
5
5
5
5
5
5
5
5
5
5
5
5
5
5
5
5
5
5
5
5
5
5
5
5
5
5
5
5
5
5
5
5
5
5
5
5
5
5
5
POINT_DATA 277
CELL_DATA 460
SCALARS ForceMap float
LOOKUP_TABLE default
1.56587
1.56587
1.56587
1.56587
1.56587
1.69373
1.69373
1.69373
1.69373
1.69373
1.69373
1.69373
0.829237
0.829237
0.829237
0.829237
0.829237
0.829237
1.38078
1.38078
1.38078
1.38078
1.38078
1.38078
1.23533
1.23533
1.23533
1.23533
1.23533
1.23533
1.43504
1.43504
1.43504
1.43504
1.43504
1.33817
1.33817
1.33817
1.33817
1.33817
1.59529
1.59529
1.59529
1.59529
1.59529
1.59529
1.53894
1.53894
1.53894
1.53894
1.53894
1.53894
1.16968
1.16968
1.16968
1.16968
1.16968
1.16968
1.16968
1.1668
1.1668
1.1668
1.1668
1.1668
1.1668
1.1668
1.73462
1.73462
1.73462
1.73462
1.73462
1.16667
1.16667
1.16667
1.16667
1.16667
1.16667
1.16667
0.785251
0.785251
0.785251
0.785251
0.785251
0.785251
1.57879
1.57879
1.57879
1.57879
1.57879
1.02463
1.02463
1.02463
1.02463
1.02463
1.02463
1.02463
1.80073
1.80073
1.80073
1.80073
1.80073
2.08363
2.08363
2.08363
2.08363
0.782917
0.782917
0.782917
0.782917
0.782917
0.782917
0.782917
0.782917
0.782917
1.31883
1.31883
1.31883
1.31883
1.31883
1.31883
1.62693
1.62693
1.62693
1.62693
1.62693
1.34151
1.34151
1.34151
1.34151
1.34151
1.34151
0.844549
0.844549
0.844549
0.844549
0.844549
0.844549
0.844549
1.01615
1.01615
1.01615
1.01615
1.01615
1.01615
1.01615
1.62417
1.62417
1.62417
1.62417
1.62417
1.62417
1.41045
1.41045
1.41045
1.41045
1.41045
1.7137
1.7137
1.7137
1.7137
1.7137
1.22763
1.22763
1.22763
1.22763
1.22763
1.22763
0.9162
0.9162
0.9162
0.9162
0.9162
0.9162
1.29542
1.29542
1.29542
1.29542
1.29542
1.51317
1.51317
1.51317
1.51317
1.51317
1.02635
1.02635
1.02635
1.02635
1.02635
1.02635
0.965217
0.965217
0.965217
0.965217
0.965217
0.965217
0.965217
1.27618
1.27618
1.27618
1.27618
1.27618
1.27618
0.997659
0.997659
0.997659
0.997659
0.997659
0.997659
1.72918
1.72918
1.72918
1.72918
1.03175
1.03175
1.03175
1.03175
1.03175
1.03175
1.03175
1.03175
1.19676
1.19676
1.19676
1.19676
1.19676
1.19676
1.19676
0.858547
0.858547
0.858547
0.858547
0.858547
0.858547
0.858547
1.52226
1.52226
1.52226
1.52226
1.52226
1.52226
0.876178
0.876178
0.876178
0.876178
0.876178
0.876178
0.876178
1.45283
1.45283
1.45283
1.45283
1.45283
1.45283
1.45283
1.22032
1.22032
1.22032
1.22032
1.22032
1.22032
1.91866
1.91866
1.91866
1.91866
1.51491
1.51491
1.51491
1.51491
1.10638
1.10638
1.10638
1.10638
1.10638
1.10638
1.10365
1.10365
1.10365
1.10365
1.10365
1.10365
1.10365
1.06208
1.06208
1.06208
1.06208
1.06208
1.06208
1.06208
1.06208
1.34678
1.34678
1.34678
1.34678
1.34678
1.34678
1.14985
1.14985
1.14985
1.14985
1.14985
1.14985
1.18085
1.18085
1.18085
1.18085
1.18085
1.18085
1.33286
1.33286
1.33286
1.33286
1.33286
0.977393
0.977393
0.977393
0.977393
0.977393
0.977393
0.977393
0.977393
0.894954
0.894954
0.894954
0.894954
0.894954
0.894954
0.894954
0.887026
0.887026
0.887026
0.887026
0.887026
0.887026
0.887026
1.12075
1.12075
1.12075
1.12075
1.12075
1.12075
1.42506
1.42506
1.42506
1.42506
1.42506
1.20662
1.20662
1.20662
1.20662
1.20662
1.20662
1.45988
1.45988
1.45988
1.45988
1.45988
1.45988
1.45988
0.550965
0.550965
0.550965
0.550965
0.550965
0.550965
1.01703
1.01703
1.01703
1.01703
1.01703
1.01703
1.64195
1.64195
1.64195
1.64195
1.64195
1.64195
1.64195
1.13978
1.13978
1.13978
1.13978
1.13978
1.13978
1.13978
1.47124
1.47124
1.47124
1.47124
1.47124
1.47124
1.54586
1.54586
1.54586
1.54586
1.54586
1.54586
1.27288
1.27288
1.27288
1.27288
1.27288
1.39489
1.39489
1.39489
1.39489
1.39489
1.60735
1.60735
1.60735
1.60735
1.60735
1.42675
1.42675
1.42675
1.42675
1.42675
1.42675
0.852662
0.852662
0.852662
0.852662
0.852662
0.852662
0.852662
1.5999
1.5999
1.5999
1.5999
1.5999
1.26184
1.26184
1.26184
1.26184
1.26184
1.26017
1.26017
1.26017
1.26017
1.26017
1.24679
1.24679
1.24679
1.24679
1.24679
1.32237
1.32237
1.32237
1.32237
1.32237
1.70839
1.70839
1.70839
1.70839
1.70839
1.70839
1.95903
1.95903
1.95903
1.95903
1.95903
