# Supplementary material for: Numerical assessment of the applicability of geometry-based force inference on homogeneous and heterogeneous cells
Source: PLoS One. 2024 Apr 16;19(4):e0299016. doi: 10.1371/journal.pone.0299016 (PMC11020637; doi:10.1371/journal.pone.0299016)
Supplement: S1 Data — Simulation results of homogeneous cells, based on different parameters, are stored in approximately 400 folders, each individually named from “data_004” to “data_400”. Please refer to the Excel file “parameter_settings.xlsx” for detailed parameter settings. Each folder contains one.dat file representing the cell structure, two.txt files listing the correct stress values, and two.vtk files containing the estimated stress values. If a folder is empty, it means that the simulation was stopped for some reason under the parameters. Simulation results of heterogeneous cells. Simulation results of heterogeneous cells, based on different parameters, are stored in four folders, each individually named from “data_1001” to “data_1004”. The Excel file “parameter_settings.xlsx” also contains the detailed parameter settings of those four results. Each folder contains five files, arranged in the same configuration as above. (ZIP) [file pone.0299016.s001.zip › supporting_data/data_019/i2dvertex000000000000000.dat]

170629

20.0
20.0

200
276
77

10.3496	0.281138
10.4716	8.1587
7.86405	2.46214
9.08828	0.974379
0.296009	0.0651152
9.29145	8.51917
10.0765	1.76146
4.59187	1.18655
3.13678	6.11651
3.14494	8.45014
3.45846	1.32078
3.52659	1.61108
5.68671	0.594729
6.83073	0.13384
4.33052	9.18214
1.35465	2.73665
4.71305	1.55611
6.44312	8.15752
5.10758	7.47704
1.73217	4.09784
5.82731	1.60897
6.132	1.02662
8.10765	8.71834
8.09998	8.72955
9.62449	9.0653
6.27771	1.03257
5.85901	2.71839
6.69655	2.05772
0.312699	0.00646674
3.93625	5.85483
6.29013	7.64865
7.0482	0.597845
8.27312	0.0744133
6.85546	8.36042
8.94691	4.26143
9.4059	2.51476
9.0489	0.911813
9.93363	6.1741
7.6147	0.713984
10.4793	2.33723
9.02614	0.20064
0.570529	1.47143
7.96648	2.26418
3.51239	3.09954
9.99797	1.72237
3.03282	0.211434
0.685877	3.04521
10.4304	4.08322
4.28885	1.01003
2.07526	1.10772
0.901477	1.11725
4.64	2.08383
2.07993	1.05724
4.30664	9.27211
2.23938	2.1619
2.39948	3.92042
4.2167	7.03306
0.478504	2.2406
4.41248	2.78983
7.79236	8.19654
3.52691	1.61131
4.4178	2.24442
2.39246	3.63006
4.64711	5.38673
7.7401	0.998816
5.79754	4.47805
8.0021	2.00619
6.73316	1.57463
7.42917	4.29363
3.38985	2.98045
7.38455	2.61964
9.05895	3.65819
9.26697	7.70028
5.88153	2.84075
7.56335	4.0144
6.92687	3.15259
3.11567	2.93708
8.78411	6.9887
6.25733	3.2078
7.75636	1.53351
0.811697	2.73754
10.3308	3.08378
0.0712173	6.57667
9.68988	4.94037
1.18007	2.64429
0.845413	3.98629
2.3221	5.46123
1.87634	6.43821
4.29771	4.85084
0.614258	7.15274
10.4915	3.51499
2.07817	4.12402
1.74081	5.57199
10.272	6.22028
0.910327	8.33087
0.879989	5.17315
3.75041	4.34896
3.50904	4.11838
4.20126	3.98775
3.47727	4.89937
5.89121	2.67342
4.40849	2.78506
5.33962	4.24973
3.293	6.94417
8.26032	3.24205
7.42898	4.29218
6.87828	5.40429
3.77354	4.46943
6.18367	3.81078
8.9426	4.26264
6.12251	5.94012
5.7152	4.8402
8.84636	5.52998
10.6868	5.04537
8.26967	6.08138
10.4312	4.08416
10.1606	4.64432
9.11983	3.64023
8.24138	5.33949
5.00908	6.5148
1.77741	2.62117
10.3403	8.12736
9.37829	3.05846
9.46093	6.45461
9.332	3.00159
0.664734	5.46476
1.47403	9.12438
1.87933	6.43511
2.24118	2.15147
0.540765	4.4034
1.86647	7.56115
0.116151	6.93594
1.17017	6.47893
2.11072	8.06334
3.03509	0.213458
4.6061	7.79108
5.41919	3.27199
4.13703	6.19624
2.30615	4.49314
4.33888	0.00463151
5.84843	4.45719
3.16267	5.69947
6.72582	4.99217
5.26072	7.33166
8.74322	1.76589
5.37022	6.03156
3.28547	6.94387
1.96169	7.1104
4.34199	5.25052
10.0861	7.63547
3.70788	8.09345
10.085	7.63516
6.69026	6.60177
7.78953	7.20458
8.35419	5.53967
6.39321	6.41802
0.65185	7.26038
1.68188	4.05384
9.67372	6.45598
9.73896	4.82462
1.52791	9.1196
1.46227	1.37816
0.434561	7.97939
2.16882	8.84644
0.662082	5.45261
0.921167	1.17445
7.75129	7.85141
8.79779	7.15959
1.41349	5.31609
3.57084	1.10966
3.57869	8.30974
1.95411	7.89669
2.73206	0.20905
7.3574	6.61567
7.97151	8.36385
4.86478	8.70128
1.01624	8.83384
3.29372	6.9444
5.66197	0.479627
2.50433	8.13127
4.7292	7.55228
6.53491	7.32295
5.8384	9.17718
10.0222	0.124811
5.76689	8.71518
3.23737	5.86044
5.28198	7.19491
5.31117	3.76209
7.49006	3.80747
7.03876	5.48057
6.83471	0.12758
9.01443	7.50439
1.9708	1.20659
6.07254	5.91606
5.70665	8.92068
7.44122	6.49708
8.24828	5.28816
9.69613	1.38693
9.74959	9.07742
10.7168	1.06373

198	24
72	191
121	198
40	36
183	0
161	165
0	199
197	183
139	48
57	41
49	192
52	49
60	11
194	175
48	169
43	69
184	194
53	14
170	9
168	95
91	138
31	13
31	25
61	60
135	180
12	178
61	101
59	33
12	7
25	21
190	13
31	38
20	21
184	17
20	16
32	38
51	26
22	174
38	64
25	67
36	64
67	79
23	22
32	40
79	64
124	122
24	5
42	2
26	73
123	158
197	3
3	144
151	72
36	3
81	39
44	197
80	57
80	84
35	144
144	66
125	164
50	165
15	157
49	10
6	199
161	192
11	128
6	39
52	172
91	55
10	169
60	69
11	10
84	15
192	128
54	76
138	86
69	76
43	97
51	61
16	7
43	101
136	187
58	98
58	101
108	140
187	98
106	189
26	100
136	73
142	105
2	104
78	73
75	78
188	75
100	20
100	27
108	78
27	67
68	108
34	71
42	66
75	70
70	2
27	70
117	47
81	122
124	42
79	66
188	104
44	35
44	6
46	85
34	159
115	47
168	92
129	95
62	76
46	80
19	168
156	89
120	15
84	161
87	132
19	91
97	55
8	177
54	120
185	141
62	55
92	86
99	107
99	138
128	54
19	157
96	107
16	51
97	96
136	58
142	140
65	140
187	102
88	102
102	65
8	185
189	118
105	68
65	111
196	105
106	110
111	63
109	74
159	83
195	189
35	124
34	109
74	188
71	104
113	116
71	117
81	90
114	77
195	114
122	117
116	115
196	118
112	154
93	113
90	47
82	131
121	149
62	120
1	121
126	160
89	132
94	171
82	125
89	131
45	172
149	151
85	157
129	85
147	130
164	95
87	147
141	86
133	179
87	127
92	127
146	179
125	132
141	99
8	127
179	9
96	98
146	147
88	107
148	29
137	29
150	103
185	29
148	88
186	119
56	137
177	103
177	146
63	148
137	119
145	119
152	155
110	155
142	106
74	68
195	173
145	193
167	77
30	143
153	166
181	152
118	154
167	153
77	123
109	196
83	112
159	116
156	130
191	167
4	28
134	45
41	165
94	176
94	162
4	50
163	160
169	134
14	170
135	175
171	133
139	178
126	176
48	7
171	130
175	14
150	170
163	133
135	150
103	56
56	180
182	194
12	21
18	180
186	143
18	184
17	33
193	111
18	143
153	173
145	63
166	59
166	181
155	186
110	193
152	173
30	17
5	22
154	114
30	181
72	5
191	174
37	158
151	158
112	123
174	59
37	83
93	37
156	162

5	124	42	66	144	35
7	10	49	52	172	45	134	169
6	79	67	25	31	38	64
6	3	144	66	79	64	36
6	191	174	59	166	153	167
5	36	64	38	32	40
5	139	178	12	7	48
6	62	76	69	43	97	55
6	58	98	96	97	43	101
7	138	91	55	97	96	107	99
7	26	73	136	58	101	61	51
5	51	16	20	100	26
7	67	79	66	42	2	70	27
6	199	6	44	197	183	0
5	35	144	3	197	44
7	81	122	124	35	44	6	39
5	11	128	192	49	10
4	76	62	120	54
9	16	51	61	60	11	10	169	48	7
6	142	105	196	118	189	106
5	140	108	68	105	142
6	100	20	21	25	67	27
7	70	75	78	73	26	100	27
7	2	42	124	122	117	71	104
6	60	69	76	54	128	11
5	69	60	61	101	43
5	12	21	20	16	7
6	107	96	98	187	102	88
6	68	108	78	75	188	74
5	188	75	70	2	104
5	117	122	81	90	47
6	188	104	71	34	109	74
7	15	84	161	192	128	54	120
6	127	92	86	141	185	8
6	161	84	80	57	41	165
4	99	141	86	138
8	140	65	102	187	136	73	78	108
7	110	106	189	195	173	152	155
7	115	116	159	34	71	117	47
6	84	15	157	85	46	80
7	77	123	158	151	72	191	167
7	15	120	62	55	91	19	157
6	91	138	86	92	168	19
4	98	58	136	187
4	111	193	145	63
6	119	137	29	148	63	145
7	106	110	193	111	65	140	142
8	34	159	83	112	154	118	196	109
6	186	155	152	181	30	143
6	113	93	37	83	159	116
6	95	129	85	157	19	168
5	125	132	89	131	82
8	92	127	87	132	125	164	95	168
7	133	163	160	126	176	94	171
7	185	29	137	56	103	177	8
6	146	179	133	171	130	147
5	189	118	154	114	195
6	195	114	77	167	153	173
7	149	121	198	24	5	72	151
6	127	8	177	146	147	87
6	89	132	87	147	130	156
7	179	146	177	103	150	170	9
7	137	119	186	143	18	180	56
6	145	193	110	155	186	119
6	102	65	111	63	148	88
5	123	77	114	154	112
5	166	181	152	173	153
5	150	135	175	14	170
6	18	184	194	175	135	180
7	148	29	185	141	99	107	88
5	196	105	68	74	109
5	174	191	72	5	22
5	94	162	156	130	171
5	135	150	103	56	180
5	184	18	143	30	17
6	33	17	30	181	166	59
5	123	112	83	37	158
