# Supplementary material for: Numerical assessment of the applicability of geometry-based force inference on homogeneous and heterogeneous cells
Source: PLoS One. 2024 Apr 16;19(4):e0299016. doi: 10.1371/journal.pone.0299016 (PMC11020637; doi:10.1371/journal.pone.0299016)
Supplement: S1 Data — Simulation results of homogeneous cells, based on different parameters, are stored in approximately 400 folders, each individually named from “data_004” to “data_400”. Please refer to the Excel file “parameter_settings.xlsx” for detailed parameter settings. Each folder contains one.dat file representing the cell structure, two.txt files listing the correct stress values, and two.vtk files containing the estimated stress values. If a folder is empty, it means that the simulation was stopped for some reason under the parameters. Simulation results of heterogeneous cells. Simulation results of heterogeneous cells, based on different parameters, are stored in four folders, each individually named from “data_1001” to “data_1004”. The Excel file “parameter_settings.xlsx” also contains the detailed parameter settings of those four results. Each folder contains five files, arranged in the same configuration as above. (ZIP) [file pone.0299016.s001.zip › supporting_data/data_020/000000_2dVertex(edge).vtk]

# vtk DataFile Version 2.0
S.O.
ASCII
DATASET UNSTRUCTURED_GRID
POINTS 200 float
8.90727 8.96308 0
8.1707 6.76896 0
10.5282 2.72419 0
2.77812 2.16493 0
0.835725 3.19833 0
1.41781 0.56007 0
2.94839 9.14931 0
3.56408 2.47444 0
3.96188 0.548761 0
1.53838 1.56314 0
10.5773 2.70602 0
2.88874 1.12437 0
1.04045 2.78123 0
2.76207 7.00771 0
2.85233 8.10958 0
2.56664 1.45848 0
4.80482 8.10985 0
2.64842 1.29424 0
3.59841 2.39291 0
5.08876 9.29826 0
8.22929 8.22126 0
5.50233 0.943191 0
3.2842 0.0724376 0
5.15808 9.21478 0
10.1455 8.77339 0
4.81148 6.86204 0
4.01853 1.01855 0
8.86425 1.76793 0
7.25087 9.22482 0
9.16744 0.73157 0
7.47363 9.08903 0
6.12733 1.87233 0
1.80483 8.86689 0
9.37143 2.33351 0
0.798791 8.68791 0
6.10056 0.721551 0
0.800057 8.75931 0
0.467245 1.08647 0
0.0826325 0.579852 0
10.1465 1.6047 0
10.1747 1.53633 0
0.985589 0.491453 0
10.0097 6.15215 0
7.64651 4.98118 0
9.69854 5.17203 0
8.91642 1.76384 0
10.3102 4.6796 0
0.587248 4.553 0
1.96054 2.66638 0
0.448285 0.833963 0
0.758847 1.94572 0
2.68805 8.32077 0
2.00788 2.68438 0
2.02186 0.27967 0
2.16895 3.18957 0
9.94575 3.48729 0
8.11512 1.42926 0
3.37677 2.4871 0
3.20773 3.79712 0
4.55538 4.29521 0
4.55571 3.95753 0
4.88951 2.90675 0
5.6731 4.71953 0
6.08314 3.07501 0
6.22153 4.11462 0
5.65076 1.82742 0
7.05792 0.817425 0
7.98237 2.86631 0
9.65344 0.565725 0
7.3281 1.94013 0
6.69932 2.98246 0
9.23689 3.19216 0
0.386201 3.55204 0
10.3121 6.57065 0
6.87269 0.93838 0
7.89827 2.99616 0
1.40264 7.52483 0
7.51527 1.94218 0
10.6527 2.39238 0
1.61917 1.4723 0
10.1142 4.10665 0
9.01616 6.1978 0
0.905614 5.81207 0
0.511676 6.48172 0
2.90011 3.70991 0
10.2189 5.84578 0
2.60875 4.80581 0
2.19062 5.75362 0
2.79932 3.47515 0
0.216848 4.87717 0
9.96856 4.03149 0
2.48962 4.33512 0
3.7757 2.75832 0
3.65733 4.84546 0
0.475666 3.32269 0
0.805529 1.73912 0
3.35293 6.57928 0
5.96399 4.21953 0
1.47296 6.68076 0
3.70978 8.11065 0
6.16805 9.08717 0
4.11255 3.60425 0
7.62719 5.54604 0
5.10026 2.24429 0
4.90379 4.76356 0
3.64801 1.39981 0
8.29326 8.22587 0
6.46676 3.12679 0
5.51027 2.03772 0
5.17657 3.39817 0
6.81446 8.20016 0
8.08227 4.86006 0
9.12167 2.90037 0
4.65099 1.22672 0
4.69889 6.91005 0
5.08056 6.93591 0
8.52106 4.11505 0
8.5792 4.11617 0
5.0899 3.68551 0
8.90383 5.5559 0
7.97721 2.86627 0
3.55477 5.04397 0
0.718059 5.93244 0
9.26647 5.24973 0
1.26443 4.63582 0
10.2916 7.51815 0
9.97557 7.17277 0
2.17571 6.21814 0
1.46471 4.11779 0
1.45781 3.96498 0
10.5588 9.30355 0
2.69911 7.14742 0
4.35156 5.49367 0
2.20815 5.33926 0
3.61443 5.31664 0
3.84847 8.28079 0
4.10612 6.41813 0
5.19382 5.69525 0
6.16715 5.48451 0
0.37654 7.37884 0
3.18314 5.79738 0
7.24721 3.90903 0
6.81394 8.19972 0
3.71596 7.66965 0
6.16715 5.41255 0
4.6545 5.38704 0
7.03414 5.81488 0
7.30416 3.21899 0
6.69534 6.95277 0
6.59687 6.98947 0
5.99531 8.91888 0
6.81211 4.29274 0
5.77795 7.64843 0
5.84443 5.66911 0
9.57828 8.35173 0
8.49525 6.17512 0
0.121719 7.60544 0
9.03749 4.30539 0
8.45018 0.410811 0
7.03004 4.70418 0
8.31747 4.28103 0
6.93948 5.82235 0
1.23743 4.55325 0
1.04345 8.53617 0
3.49002 0.0263486 0
9.31606 7.12389 0
9.67462 8.71064 0
2.24046 5.79975 0
1.40753 7.54001 0
1.89578 0.258866 0
0.159655 7.98633 0
1.54491 7.3659 0
4.77227 8.17729 0
0.633037 6.3231 0
3.23749 6.78954 0
3.77151 8.73092 0
8.84045 7.62672 0
2.35116 8.30139 0
6.8708 0.995462 0
6.59356 6.99449 0
5.7111 7.99719 0
7.73035 7.76103 0
4.69691 6.91359 0
8.43761 0.289238 0
6.02054 6.36925 0
4.61065 1.87499 0
7.52305 9.07697 0
5.07024 0.0943628 0
6.01791 8.44838 0
5.35113 0.881144 0
9.56689 8.85548 0
9.2217 1.92208 0
8.84613 7.62692 0
7.48337 7.10382 0
6.77687 2.59213 0
0.275826 5.5249 0
9.65435 0.566353 0
8.8485 6.07112 0
8.00329 6.81218 0
8.02841 0.852035 0
CELLS 394 1182 
2 79 5
2 15 79
2 15 17
2 3 15
2 15 17
2 105 18
2 57 3
2 105 11
2 7 57
2 7 18
2 105 11
2 8 26
2 26 105
2 69 194
2 77 120
2 77 69
2 147 70
2 75 120
2 70 194
2 75 147
2 27 56
2 29 45
2 27 45
2 56 199
2 77 120
2 27 67
2 27 56
2 120 67
2 56 77
2 48 9
2 9 95
2 48 12
2 33 191
2 33 2
2 39 191
2 79 9
2 48 9
2 15 79
2 3 15
2 3 52
2 48 52
2 7 57
2 92 7
2 57 88
2 101 92
2 84 88
2 58 84
2 101 58
2 92 7
2 7 18
2 61 92
2 103 61
2 185 103
2 18 185
2 142 188
2 188 150
2 110 142
2 30 110
2 33 191
2 45 191
2 27 67
2 33 112
2 27 45
2 67 112
2 162 47
2 4 129
2 128 129
2 128 162
2 79 9
2 79 5
2 9 95
2 157 123
2 90 157
2 123 44
2 3 52
2 57 3
2 57 88
2 54 52
2 54 88
2 61 92
2 101 92
2 60 118
2 101 60
2 118 109
2 61 109
2 107 70
2 147 70
2 107 64
2 147 141
2 64 151
2 141 151
2 69 194
2 194 31
2 178 31
2 69 178
2 194 31
2 107 70
2 65 31
2 108 65
2 107 63
2 70 194
2 63 108
2 45 191
2 29 45
2 39 191
2 157 123
2 119 111
2 111 160
2 117 157
2 116 160
2 119 123
2 117 116
2 121 93
2 59 104
2 145 132
2 59 93
2 121 134
2 134 132
2 145 104
2 48 52
2 48 12
2 54 52
2 54 129
2 4 129
2 8 26
2 26 113
2 189 113
2 21 65
2 108 103
2 185 113
2 185 103
2 189 113
2 108 65
2 105 18
2 26 105
2 26 113
2 185 113
2 18 185
2 71 55
2 90 157
2 117 157
2 117 71
2 121 93
2 91 84
2 86 121
2 58 84
2 93 58
2 91 86
2 140 167
2 96 140
2 174 13
2 127 13
2 167 127
2 174 96
2 145 137
2 145 132
2 136 132
2 25 114
2 136 114
2 137 25
2 59 104
2 60 118
2 118 97
2 60 59
2 62 97
2 104 62
2 118 97
2 107 64
2 118 109
2 107 63
2 63 109
2 97 64
2 153 184
2 149 184
2 153 138
2 148 149
2 148 161
2 138 161
2 21 65
2 178 74
2 178 31
2 65 31
2 119 111
2 155 102
2 197 119
2 43 111
2 43 102
2 155 197
2 82 122
2 162 47
2 82 124
2 162 124
2 82 122
2 87 167
2 82 87
2 98 173
2 98 127
2 167 127
2 93 58
2 59 93
2 60 59
2 101 60
2 101 58
2 86 121
2 87 167
2 140 167
2 133 86
2 121 134
2 87 133
2 140 134
2 75 116
2 147 141
2 160 141
2 116 160
2 75 147
2 145 137
2 145 104
2 62 144
2 104 62
2 153 137
2 153 138
2 144 138
2 103 61
2 108 103
2 63 109
2 61 109
2 63 108
2 43 159
2 146 102
2 159 144
2 43 102
2 138 161
2 146 161
2 144 138
2 71 112
2 120 67
2 75 116
2 67 112
2 75 120
2 117 71
2 117 116
2 43 159
2 160 141
2 111 160
2 43 111
2 151 159
2 141 151
2 91 84
2 54 129
2 54 88
2 84 88
2 91 128
2 128 129
2 124 133
2 82 124
2 82 87
2 87 133
2 172 23
2 172 135
2 25 115
2 153 184
2 184 115
2 137 25
2 153 137
2 134 132
2 136 132
2 96 140
2 140 134
2 96 136
2 115 152
2 179 152
2 184 115
2 149 184
2 149 179
2 62 97
2 62 144
2 64 151
2 97 64
2 151 159
2 159 144
2 148 161
2 193 198
2 146 161
2 198 146
2 193 148
2 123 44
2 197 119
2 119 123
2 81 42
2 81 197
2 91 128
2 124 133
2 133 86
2 91 86
2 128 162
2 162 124
2 76 171
2 177 168
2 168 76
2 14 131
2 131 171
2 172 23
2 188 150
2 172 16
2 180 188
2 16 180
2 98 127
2 127 13
2 98 171
2 131 13
2 131 171
2 176 192
2 106 176
2 192 154
2 25 115
2 25 114
2 114 182
2 115 152
2 180 152
2 16 182
2 16 180
2 110 181
2 20 181
2 30 110
2 176 192
2 176 1
2 81 197
2 1 155
2 192 165
2 155 197
2 81 165
2 155 102
2 146 102
2 198 146
2 1 155
2 198 1
2 98 173
2 76 171
2 76 139
2 98 171
2 177 168
2 168 163
2 174 13
2 143 99
2 14 131
2 131 13
2 174 143
2 110 181
2 193 181
2 148 149
2 149 179
2 142 179
2 110 142
2 193 148
2 143 182
2 114 182
2 96 136
2 136 114
2 174 96
2 174 143
2 142 188
2 180 152
2 179 152
2 142 179
2 180 188
2 20 181
2 193 181
2 193 198
2 176 1
2 106 176
2 198 1
2 192 154
2 192 165
2 165 126
2 81 42
2 165 126
2 81 165
2 76 139
2 168 163
2 168 76
2 143 182
2 143 99
2 172 135
2 16 182
2 172 16
2 77 69
2 178 74
2 56 77
2 69 178
2 56 199
2 71 112
2 33 112
2 71 55
2 33 2
CELL_TYPES 394
3
3
3
3
3
3
3
3
3
3
3
3
3
3
3
3
3
3
3
3
3
3
3
3
3
3
3
3
3
3
3
3
3
3
3
3
3
3
3
3
3
3
3
3
3
3
3
3
3
3
3
3
3
3
3
3
3
3
3
3
3
3
3
3
3
3
3
3
3
3
3
3
3
3
3
3
3
3
3
3
3
3
3
3
3
3
3
3
3
3
3
3
3
3
3
3
3
3
3
3
3
3
3
3
3
3
3
3
3
3
3
3
3
3
3
3
3
3
3
3
3
3
3
3
3
3
3
3
3
3
3
3
3
3
3
3
3
3
3
3
3
3
3
3
3
3
3
3
3
3
3
3
3
3
3
3
3
3
3
3
3
3
3
3
3
3
3
3
3
3
3
3
3
3
3
3
3
3
3
3
3
3
3
3
3
3
3
3
3
3
3
3
3
3
3
3
3
3
3
3
3
3
3
3
3
3
3
3
3
3
3
3
3
3
3
3
3
3
3
3
3
3
3
3
3
3
3
3
3
3
3
3
3
3
3
3
3
3
3
3
3
3
3
3
3
3
3
3
3
3
3
3
3
3
3
3
3
3
3
3
3
3
3
3
3
3
3
3
3
3
3
3
3
3
3
3
3
3
3
3
3
3
3
3
3
3
3
3
3
3
3
3
3
3
3
3
3
3
3
3
3
3
3
3
3
3
3
3
3
3
3
3
3
3
3
3
3
3
3
3
3
3
3
3
3
3
3
3
3
3
3
3
3
3
3
3
3
3
3
3
3
3
3
3
3
3
3
3
3
3
3
3
3
3
3
3
3
3
3
3
3
3
3
3
3
3
3
3
3
3
3
3
3
3
3
3
3
3
3
3
3
3
3
3
3
3
3
3
3
3
3
3
3
3
POINT_DATA 200
CELL_DATA 394
SCALARS ForceMap float
LOOKUP_TABLE default
0.859612
0.968433
1.10352
0.948168
1.10352
0.752284
0.9485
0.422089
1.17328
1.22428
0.422089
1.08694
1.43544
0.707183
0.937916
0.682314
0.860464
0.726516
1.0797
1.05319
1.08775
0.616334
1.19393
0.585618
0.937916
1.10535
1.08775
1.17907
1.38973
0.758346
1.1032
1.06756
1.22379
0.928338
0.866323
0.986138
0.758346
0.968433
0.948168
0.960635
1.18441
1.17328
1.31138
0.749446
0.727414
1.2202
1.27209
0.675988
1.31138
1.22428
0.592843
1.12864
0.724174
0.980887
0.613117
0.882276
-0.348376
0.661195
1.22379
1.40678
1.10535
1.21606
1.19393
0.432273
0.74414
0.571767
1.00404
1.04871
0.986138
0.859612
1.1032
0.546587
1.26517
1.08334
0.960635
0.9485
0.749446
0.954563
0.988621
0.592843
0.727414
0.869164
1.12547
0.984999
0.946963
1.36643
0.860464
0.792048
0.853516
1.10759
0.500278
0.707183
0.795027
0.340053
0.772708
0.795027
1.36643
0.701268
1.12604
1.1366
1.0797
0.675389
1.40678
0.616334
0.866323
0.546587
0.768186
0.627725
1.26169
1.12422
1.01378
0.8161
1.38449
0.917094
1.05859
0.796081
0.884202
0.747308
0.777274
1.18441
1.06756
0.954563
0.84257
0.571767
1.08694
0.856929
0.783975
0.877094
1.07631
0.929529
0.724174
0.783975
1.12604
0.752284
1.43544
0.856929
0.929529
0.980887
1.16403
1.26517
1.26169
0.323957
1.38449
1.17235
0.696859
1.27209
0.84956
1.24204
0.876859
0.862051
0.811016
0.941768
0.997103
1.49687
0.650961
1.05859
0.334166
1.45805
0.929222
0.884432
0.917094
0.869164
0.741679
1.14288
1.04439
0.663618
0.741679
0.792048
0.984999
1.1366
0.97313
1.52259
0.84865
0.840898
0.993235
1.24727
0.559223
0.987816
0.877094
0.842018
0.340053
0.701268
0.768186
1.06585
1.16492
0.704562
0.685221
1.21486
1.17744
0.74414
0.917239
1.22177
1.17744
0.92708
0.967815
0.714429
0.766843
0.997103
0.84956
0.796081
1.14288
1.12547
0.675988
0.696859
0.92708
0.876859
0.491997
0.884202
1.03673
0.622832
0.628577
0.853516
0.463198
1.12422
1.05319
0.650961
0.777274
0.891523
0.663618
1.27497
0.993235
0.875101
1.12864
1.07631
0.97313
0.946963
0.675389
0.757464
1.09097
0.804968
0.685221
0.987816
1.29863
0.875101
0.566006
1.17907
0.628577
0.432273
0.726516
0.323957
0.8161
0.757464
0.463198
0.627725
0.704562
0.906312
0.500278
1.17235
0.84257
0.988621
1.2202
0.710592
1.00404
0.956681
0.917239
0.967815
1.03673
1.02593
0.976683
1.58769
0.84865
0.947221
0.884432
1.27497
0.747308
0.334166
0.862051
0.622832
0.702148
1.16275
0.897857
0.947221
0.840898
1.36929
1.04439
0.891523
1.10759
1.52259
0.906312
0.804968
0.559223
0.752524
1.29863
0.639169
1.34774
1.08334
1.16492
1.01378
1.04926
1.35803
0.710592
0.956681
0.491997
1.24204
1.04871
1.22177
1.31542
1.05974
0.977322
0.613737
1.00138
1.02593
0.882276
0.326437
0.662071
0.692182
0.766843
0.941768
0.952506
0.985121
1.00138
1.08419
0.706241
0.863692
1.58769
1.45805
1.2633
1.16275
0.982804
0.566366
0.692182
0.991865
0.782802
0.661195
1.08419
0.706547
1.35803
1.29138
0.772419
1.21486
1.07568
1.06585
1.09097
0.639169
1.29138
1.05686
0.714429
1.31542
1.18598
0.952506
1.05974
0.954049
0.811016
0.407401
0.613737
0.985121
0.637929
0.991865
0.626584
1.24727
1.36929
0.321629
-0.348376
1.34774
0.621421
1.2633
0.702148
0.929222
1.49687
0.637929
0.613117
0.982804
0.897857
0.321629
0.662071
0.782802
0.626584
0.752524
0.706547
0.706241
1.05686
0.863692
0.772419
1.11599
1.04926
1.11599
1.07568
1.18598
0.954049
0.977322
0.621421
0.407401
0.976683
0.566366
0.326437
0.682314
0.842018
1.38973
0.772708
0.585618
0.566006
1.21606
1.16403
0.928338
