# Supplementary material for: Numerical assessment of the applicability of geometry-based force inference on homogeneous and heterogeneous cells
Source: PLoS One. 2024 Apr 16;19(4):e0299016. doi: 10.1371/journal.pone.0299016 (PMC11020637; doi:10.1371/journal.pone.0299016)
Supplement: S1 Data — Simulation results of homogeneous cells, based on different parameters, are stored in approximately 400 folders, each individually named from “data_004” to “data_400”. Please refer to the Excel file “parameter_settings.xlsx” for detailed parameter settings. Each folder contains one.dat file representing the cell structure, two.txt files listing the correct stress values, and two.vtk files containing the estimated stress values. If a folder is empty, it means that the simulation was stopped for some reason under the parameters. Simulation results of heterogeneous cells. Simulation results of heterogeneous cells, based on different parameters, are stored in four folders, each individually named from “data_1001” to “data_1004”. The Excel file “parameter_settings.xlsx” also contains the detailed parameter settings of those four results. Each folder contains five files, arranged in the same configuration as above. (ZIP) [file pone.0299016.s001.zip › supporting_data/data_020/000000_2dVertex(surface).vtk]

# vtk DataFile Version 2.0
S.O.
ASCII
DATASET UNSTRUCTURED_GRID
POINTS 278 float
8.90727 8.96308 0
8.1707 6.76896 0
10.5282 2.72419 0
2.77812 2.16493 0
0.835725 3.19833 0
1.41781 0.56007 0
2.94839 9.14931 0
3.56408 2.47444 0
3.96188 0.548761 0
1.53838 1.56314 0
10.5773 2.70602 0
2.88874 1.12437 0
1.04045 2.78123 0
2.76207 7.00771 0
2.85233 8.10958 0
2.56664 1.45848 0
4.80482 8.10985 0
2.64842 1.29424 0
3.59841 2.39291 0
5.08876 9.29826 0
8.22929 8.22126 0
5.50233 0.943191 0
3.2842 0.0724376 0
5.15808 9.21478 0
10.1455 8.77339 0
4.81148 6.86204 0
4.01853 1.01855 0
8.86425 1.76793 0
7.25087 9.22482 0
9.16744 0.73157 0
7.47363 9.08903 0
6.12733 1.87233 0
1.80483 8.86689 0
9.37143 2.33351 0
0.798791 8.68791 0
6.10056 0.721551 0
0.800057 8.75931 0
0.467245 1.08647 0
0.0826325 0.579852 0
10.1465 1.6047 0
10.1747 1.53633 0
0.985589 0.491453 0
10.0097 6.15215 0
7.64651 4.98118 0
9.69854 5.17203 0
8.91642 1.76384 0
10.3102 4.6796 0
0.587248 4.553 0
1.96054 2.66638 0
0.448285 0.833963 0
0.758847 1.94572 0
2.68805 8.32077 0
2.00788 2.68438 0
2.02186 0.27967 0
2.16895 3.18957 0
9.94575 3.48729 0
8.11512 1.42926 0
3.37677 2.4871 0
3.20773 3.79712 0
4.55538 4.29521 0
4.55571 3.95753 0
4.88951 2.90675 0
5.6731 4.71953 0
6.08314 3.07501 0
6.22153 4.11462 0
5.65076 1.82742 0
7.05792 0.817425 0
7.98237 2.86631 0
9.65344 0.565725 0
7.3281 1.94013 0
6.69932 2.98246 0
9.23689 3.19216 0
0.386201 3.55204 0
10.3121 6.57065 0
6.87269 0.93838 0
7.89827 2.99616 0
1.40264 7.52483 0
7.51527 1.94218 0
10.6527 2.39238 0
1.61917 1.4723 0
10.1142 4.10665 0
9.01616 6.1978 0
0.905614 5.81207 0
0.511676 6.48172 0
2.90011 3.70991 0
10.2189 5.84578 0
2.60875 4.80581 0
2.19062 5.75362 0
2.79932 3.47515 0
0.216848 4.87717 0
9.96856 4.03149 0
2.48962 4.33512 0
3.7757 2.75832 0
3.65733 4.84546 0
0.475666 3.32269 0
0.805529 1.73912 0
3.35293 6.57928 0
5.96399 4.21953 0
1.47296 6.68076 0
3.70978 8.11065 0
6.16805 9.08717 0
4.11255 3.60425 0
7.62719 5.54604 0
5.10026 2.24429 0
4.90379 4.76356 0
3.64801 1.39981 0
8.29326 8.22587 0
6.46676 3.12679 0
5.51027 2.03772 0
5.17657 3.39817 0
6.81446 8.20016 0
8.08227 4.86006 0
9.12167 2.90037 0
4.65099 1.22672 0
4.69889 6.91005 0
5.08056 6.93591 0
8.52106 4.11505 0
8.5792 4.11617 0
5.0899 3.68551 0
8.90383 5.5559 0
7.97721 2.86627 0
3.55477 5.04397 0
0.718059 5.93244 0
9.26647 5.24973 0
1.26443 4.63582 0
10.2916 7.51815 0
9.97557 7.17277 0
2.17571 6.21814 0
1.46471 4.11779 0
1.45781 3.96498 0
10.5588 9.30355 0
2.69911 7.14742 0
4.35156 5.49367 0
2.20815 5.33926 0
3.61443 5.31664 0
3.84847 8.28079 0
4.10612 6.41813 0
5.19382 5.69525 0
6.16715 5.48451 0
0.37654 7.37884 0
3.18314 5.79738 0
7.24721 3.90903 0
6.81394 8.19972 0
3.71596 7.66965 0
6.16715 5.41255 0
4.6545 5.38704 0
7.03414 5.81488 0
7.30416 3.21899 0
6.69534 6.95277 0
6.59687 6.98947 0
5.99531 8.91888 0
6.81211 4.29274 0
5.77795 7.64843 0
5.84443 5.66911 0
9.57828 8.35173 0
8.49525 6.17512 0
0.121719 7.60544 0
9.03749 4.30539 0
8.45018 0.410811 0
7.03004 4.70418 0
8.31747 4.28103 0
6.93948 5.82235 0
1.23743 4.55325 0
1.04345 8.53617 0
3.49002 0.0263486 0
9.31606 7.12389 0
9.67462 8.71064 0
2.24046 5.79975 0
1.40753 7.54001 0
1.89578 0.258866 0
0.159655 7.98633 0
1.54491 7.3659 0
4.77227 8.17729 0
0.633037 6.3231 0
3.23749 6.78954 0
3.77151 8.73092 0
8.84045 7.62672 0
2.35116 8.30139 0
6.8708 0.995462 0
6.59356 6.99449 0
5.7111 7.99719 0
7.73035 7.76103 0
4.69691 6.91359 0
8.43761 0.289238 0
6.02054 6.36925 0
4.61065 1.87499 0
7.52305 9.07697 0
5.07024 0.0943628 0
6.01791 8.44838 0
5.35113 0.881144 0
9.56689 8.85548 0
9.2217 1.92208 0
8.84613 7.62692 0
7.48337 7.10382 0
6.77687 2.59213 0
0.275826 5.5249 0
9.65435 0.566353 0
8.8485 6.07112 0
8.00329 6.81218 0
8.02841 0.852035 0
1.98738 0.960539 0
3.16287 1.7899 0
3.47211 0.757783 0
7.33665 2.64133 0
8.60754 1.08057 0
8.14556 2.07164 0
1.33986 2.21004 0
9.98058 2.17315 0
2.15148 1.96477 0
3.45776 3.23204 0
4.38759 2.44397 0
6.69049 8.77667 0
8.74453 2.45614 0
0.881831 3.93668 0
1.04845 1.11355 0
9.64562 4.61662 0
2.68536 2.79431 0
4.4751 3.28536 0
6.77274 3.64845 0
6.76186 1.81181 0
6.15158 2.46228 0
9.50111 1.29883 0
8.7146 4.81768 0
4.25853 4.95112 0
1.51418 3.21707 0
4.66517 0.691575 0
5.1431 1.561 0
4.07244 1.68653 0
9.32309 3.80519 0
3.07159 4.43537 0
2.78425 6.30711 0
4.6439 6.11325 0
5.21092 4.26683 0
5.84422 3.59482 0
6.4189 6.17053 0
6.11297 1.2501 0
8.25448 5.51688 0
0.73063 5.1456 0
1.44996 6.13678 0
3.8825 4.1513 0
2.86197 5.35496 0
7.84449 3.68088 0
5.40056 5.23313 0
5.44065 2.76732 0
6.9796 5.30154 0
8.56812 3.34007 0
7.56878 4.44273 0
2.19481 3.80992 0
1.52915 5.36378 0
4.49776 8.69523 0
5.40319 6.28061 0
3.75163 5.93782 0
5.84892 6.99362 0
6.32479 4.70771 0
7.25337 6.56011 0
9.49589 5.75571 0
1.95474 4.65949 0
2.24131 7.69147 0
5.40982 8.55529 0
2.05996 6.86609 0
8.99654 8.35853 0
5.15043 7.54694 0
7.52976 8.36928 0
8.77364 6.82175 0
7.79838 6.13489 0
0.948435 6.98537 0
1.64406 8.25348 0
3.19567 7.54309 0
7.09637 7.5319 0
3.91725 6.96776 0
6.30925 7.78177 0
8.14567 7.47658 0
9.57233 7.64971 0
9.64851 6.61652 0
0.761706 7.92872 0
4.32402 7.69653 0
7.50912 1.28531 0
9.77543 2.88777 0
CELLS 468 1872 
3 200 169 5
3 200 79 5
3 200 15 79
3 200 53 17
3 200 169 53
3 200 15 17
3 201 3 15
3 201 15 17
3 201 17 11
3 201 105 18
3 201 57 3
3 201 105 11
3 201 7 57
3 201 7 18
3 202 164 8
3 202 11 22
3 202 22 164
3 202 105 11
3 202 8 26
3 202 26 105
3 203 69 194
3 203 77 120
3 203 77 69
3 203 147 70
3 203 75 120
3 203 70 194
3 203 75 147
3 204 27 56
3 204 29 45
3 204 27 45
3 204 29 158
3 204 56 199
3 204 199 158
3 205 77 120
3 205 27 67
3 205 27 56
3 205 120 67
3 205 56 77
3 206 48 9
3 206 9 95
3 206 95 50
3 206 12 50
3 206 48 12
3 207 78 39
3 207 33 191
3 207 2 10
3 207 10 78
3 207 33 2
3 207 39 191
3 208 79 9
3 208 48 9
3 208 15 79
3 208 3 15
3 208 3 52
3 208 48 52
3 209 7 57
3 209 92 7
3 209 57 88
3 209 101 92
3 209 84 88
3 209 58 84
3 209 101 58
3 210 92 7
3 210 7 18
3 210 61 92
3 210 103 61
3 210 185 103
3 210 18 185
3 211 28 30
3 211 142 188
3 211 100 28
3 211 100 150
3 211 188 150
3 211 110 142
3 211 30 110
3 212 33 191
3 212 45 191
3 212 27 67
3 212 33 112
3 212 27 45
3 212 67 112
3 213 94 4
3 213 94 72
3 213 162 47
3 213 72 47
3 213 4 129
3 213 128 129
3 213 128 162
3 214 79 9
3 214 79 5
3 214 9 95
3 214 41 5
3 214 41 49
3 214 49 37
3 214 95 37
3 215 157 123
3 215 80 90
3 215 46 44
3 215 80 46
3 215 90 157
3 215 123 44
3 216 3 52
3 216 57 3
3 216 57 88
3 216 54 52
3 216 54 88
3 217 61 92
3 217 101 92
3 217 60 118
3 217 101 60
3 217 118 109
3 217 61 109
3 218 107 70
3 218 147 70
3 218 107 64
3 218 147 141
3 218 64 151
3 218 141 151
3 219 69 194
3 219 194 31
3 219 178 31
3 219 69 178
3 220 194 31
3 220 107 70
3 220 65 31
3 220 108 65
3 220 107 63
3 220 70 194
3 220 63 108
3 221 29 68
3 221 45 191
3 221 29 45
3 221 39 40
3 221 39 191
3 221 196 40
3 221 196 68
3 222 157 123
3 222 119 111
3 222 111 160
3 222 117 157
3 222 116 160
3 222 119 123
3 222 117 116
3 223 121 93
3 223 59 104
3 223 145 132
3 223 59 93
3 223 121 134
3 223 134 132
3 223 145 104
3 224 48 52
3 224 12 4
3 224 48 12
3 224 54 52
3 224 54 129
3 224 4 129
3 225 187 189
3 225 8 26
3 225 187 8
3 225 26 113
3 225 189 113
3 226 21 65
3 226 108 103
3 226 21 189
3 226 185 113
3 226 185 103
3 226 189 113
3 226 108 65
3 227 105 18
3 227 26 105
3 227 26 113
3 227 185 113
3 227 18 185
3 228 55 90
3 228 71 55
3 228 90 157
3 228 117 157
3 228 117 71
3 229 121 93
3 229 91 84
3 229 86 121
3 229 58 84
3 229 93 58
3 229 91 86
3 230 140 167
3 230 96 140
3 230 174 13
3 230 127 13
3 230 167 127
3 230 174 96
3 231 145 137
3 231 145 132
3 231 136 132
3 231 25 114
3 231 136 114
3 231 137 25
3 232 59 104
3 232 60 118
3 232 118 97
3 232 60 59
3 232 62 97
3 232 104 62
3 233 118 97
3 233 107 64
3 233 118 109
3 233 107 63
3 233 63 109
3 233 97 64
3 234 153 184
3 234 149 184
3 234 153 138
3 234 148 149
3 234 148 161
3 234 138 161
3 235 21 65
3 235 74 35
3 235 178 74
3 235 35 21
3 235 178 31
3 235 65 31
3 236 119 111
3 236 155 102
3 236 197 119
3 236 43 111
3 236 43 102
3 236 155 197
3 237 47 89
3 237 82 122
3 237 162 47
3 237 195 89
3 237 122 195
3 237 82 124
3 237 162 124
3 238 82 122
3 238 87 167
3 238 82 87
3 238 98 173
3 238 98 127
3 238 173 122
3 238 167 127
3 239 93 58
3 239 59 93
3 239 60 59
3 239 101 60
3 239 101 58
3 240 86 121
3 240 87 167
3 240 140 167
3 240 133 86
3 240 121 134
3 240 87 133
3 240 140 134
3 241 75 116
3 241 147 141
3 241 160 141
3 241 116 160
3 241 75 147
3 242 145 137
3 242 145 104
3 242 62 144
3 242 104 62
3 242 153 137
3 242 153 138
3 242 144 138
3 243 103 61
3 243 108 103
3 243 63 109
3 243 61 109
3 243 63 108
3 244 43 159
3 244 146 102
3 244 159 144
3 244 43 102
3 244 138 161
3 244 146 161
3 244 144 138
3 245 71 112
3 245 120 67
3 245 75 116
3 245 67 112
3 245 75 120
3 245 117 71
3 245 117 116
3 246 43 159
3 246 160 141
3 246 111 160
3 246 43 111
3 246 151 159
3 246 141 151
3 247 91 84
3 247 54 129
3 247 54 88
3 247 84 88
3 247 91 128
3 247 128 129
3 248 124 133
3 248 82 124
3 248 82 87
3 248 87 133
3 249 172 23
3 249 175 135
3 249 175 19
3 249 172 135
3 249 23 19
3 250 25 115
3 250 153 184
3 250 184 115
3 250 137 25
3 250 153 137
3 251 134 132
3 251 136 132
3 251 96 140
3 251 140 134
3 251 96 136
3 252 115 152
3 252 179 152
3 252 184 115
3 252 149 184
3 252 149 179
3 253 62 97
3 253 62 144
3 253 64 151
3 253 97 64
3 253 151 159
3 253 159 144
3 254 148 161
3 254 193 198
3 254 146 161
3 254 198 146
3 254 193 148
3 255 44 85
3 255 123 44
3 255 197 119
3 255 42 85
3 255 119 123
3 255 81 42
3 255 81 197
3 256 91 128
3 256 124 133
3 256 133 86
3 256 91 86
3 256 128 162
3 256 162 124
3 257 76 171
3 257 177 168
3 257 51 177
3 257 168 76
3 257 14 131
3 257 14 51
3 257 131 171
3 258 172 23
3 258 188 150
3 258 172 16
3 258 150 23
3 258 180 188
3 258 16 180
3 259 98 127
3 259 127 13
3 259 98 171
3 259 131 13
3 259 131 171
3 260 166 190
3 260 176 192
3 260 154 166
3 260 106 176
3 260 192 154
3 260 0 106
3 260 190 0
3 261 25 115
3 261 25 114
3 261 114 182
3 261 115 152
3 261 180 152
3 261 16 182
3 261 16 180
3 262 110 181
3 262 20 181
3 262 186 30
3 262 186 20
3 262 30 110
3 263 176 192
3 263 176 1
3 263 81 197
3 263 1 155
3 263 192 165
3 263 155 197
3 263 81 165
3 264 155 102
3 264 146 102
3 264 198 146
3 264 1 155
3 264 198 1
3 265 83 139
3 265 173 83
3 265 98 173
3 265 76 171
3 265 76 139
3 265 98 171
3 266 177 32
3 266 177 168
3 266 32 163
3 266 168 163
3 267 174 13
3 267 143 99
3 267 99 14
3 267 14 131
3 267 131 13
3 267 174 143
3 268 110 181
3 268 193 181
3 268 148 149
3 268 149 179
3 268 142 179
3 268 110 142
3 268 193 148
3 269 143 182
3 269 114 182
3 269 96 136
3 269 136 114
3 269 174 96
3 269 174 143
3 270 142 188
3 270 180 152
3 270 179 152
3 270 142 179
3 270 180 188
3 271 20 181
3 271 193 181
3 271 193 198
3 271 176 1
3 271 106 176
3 271 106 20
3 271 198 1
3 272 126 125
3 272 154 125
3 272 192 154
3 272 192 165
3 272 165 126
3 273 81 42
3 273 73 42
3 273 165 126
3 273 126 73
3 273 81 165
3 274 156 139
3 274 156 170
3 274 170 34
3 274 76 139
3 274 163 34
3 274 168 163
3 274 168 76
3 275 143 182
3 275 143 99
3 275 172 135
3 275 135 99
3 275 16 182
3 275 172 16
3 276 74 66
3 276 77 69
3 276 178 74
3 276 56 77
3 276 69 178
3 276 66 199
3 276 56 199
3 277 71 112
3 277 33 112
3 277 55 2
3 277 71 55
3 277 33 2
CELL_TYPES 468
5
5
5
5
5
5
5
5
5
5
5
5
5
5
5
5
5
5
5
5
5
5
5
5
5
5
5
5
5
5
5
5
5
5
5
5
5
5
5
5
5
5
5
5
5
5
5
5
5
5
5
5
5
5
5
5
5
5
5
5
5
5
5
5
5
5
5
5
5
5
5
5
5
5
5
5
5
5
5
5
5
5
5
5
5
5
5
5
5
5
5
5
5
5
5
5
5
5
5
5
5
5
5
5
5
5
5
5
5
5
5
5
5
5
5
5
5
5
5
5
5
5
5
5
5
5
5
5
5
5
5
5
5
5
5
5
5
5
5
5
5
5
5
5
5
5
5
5
5
5
5
5
5
5
5
5
5
5
5
5
5
5
5
5
5
5
5
5
5
5
5
5
5
5
5
5
5
5
5
5
5
5
5
5
5
5
5
5
5
5
5
5
5
5
5
5
5
5
5
5
5
5
5
5
5
5
5
5
5
5
5
5
5
5
5
5
5
5
5
5
5
5
5
5
5
5
5
5
5
5
5
5
5
5
5
5
5
5
5
5
5
5
5
5
5
5
5
5
5
5
5
5
5
5
5
5
5
5
5
5
5
5
5
5
5
5
5
5
5
5
5
5
5
5
5
5
5
5
5
5
5
5
5
5
5
5
5
5
5
5
5
5
5
5
5
5
5
5
5
5
5
5
5
5
5
5
5
5
5
5
5
5
5
5
5
5
5
5
5
5
5
5
5
5
5
5
5
5
5
5
5
5
5
5
5
5
5
5
5
5
5
5
5
5
5
5
5
5
5
5
5
5
5
5
5
5
5
5
5
5
5
5
5
5
5
5
5
5
5
5
5
5
5
5
5
5
5
5
5
5
5
5
5
5
5
5
5
5
5
5
5
5
5
5
5
5
5
5
5
5
5
5
5
5
5
5
5
5
5
5
5
5
5
5
5
5
5
5
5
5
5
5
5
5
5
5
5
5
5
5
5
5
5
5
5
5
5
5
5
5
5
5
5
5
5
5
5
5
5
5
5
5
5
5
5
5
5
5
5
5
5
5
5
5
5
5
5
5
POINT_DATA 278
CELL_DATA 468
SCALARS ForceMap float
LOOKUP_TABLE default
93.841
93.841
93.841
93.841
93.841
93.841
93.2281
93.2281
93.2281
93.2281
93.2281
93.2281
93.2281
93.2281
94.3135
94.3135
94.3135
94.3135
94.3135
94.3135
93.4039
93.4039
93.4039
93.4039
93.4039
93.4039
93.4039
93.3135
93.3135
93.3135
93.3135
93.3135
93.3135
94.6454
94.6454
94.6454
94.6454
94.6454
93.986
93.986
93.986
93.986
93.986
94.0568
94.0568
94.0568
94.0568
94.0568
94.0568
93.6547
93.6547
93.6547
93.6547
93.6547
93.6547
93.5268
93.5268
93.5268
93.5268
93.5268
93.5268
93.5268
93.9454
93.9454
93.9454
93.9454
93.9454
93.9454
93.7986
93.7986
93.7986
93.7986
93.7986
93.7986
93.7986
94.1855
94.1855
94.1855
94.1855
94.1855
94.1855
93.1435
93.1435
93.1435
93.1435
93.1435
93.1435
93.1435
93.5747
93.5747
93.5747
93.5747
93.5747
93.5747
93.5747
93.935
93.935
93.935
93.935
93.935
93.935
93.5165
93.5165
93.5165
93.5165
93.5165
93.4736
93.4736
93.4736
93.4736
93.4736
93.4736
93.5444
93.5444
93.5444
93.5444
93.5444
93.5444
93.7775
93.7775
93.7775
93.7775
93.9438
93.9438
93.9438
93.9438
93.9438
93.9438
93.9438
93.7441
93.7441
93.7441
93.7441
93.7441
93.7441
93.7441
93.6037
93.6037
93.6037
93.6037
93.6037
93.6037
93.6037
93.6684
93.6684
93.6684
93.6684
93.6684
93.6684
93.6684
93.521
93.521
93.521
93.521
93.521
93.521
93.4235
93.4235
93.4235
93.4235
93.4235
93.6984
93.6984
93.6984
93.6984
93.6984
93.6984
93.6984
94.1364
94.1364
94.1364
94.1364
94.1364
94.2145
94.2145
94.2145
94.2145
94.2145
94.1676
94.1676
94.1676
94.1676
94.1676
94.1676
93.8077
93.8077
93.8077
93.8077
93.8077
93.8077
93.4298
93.4298
93.4298
93.4298
93.4298
93.4298
93.4293
93.4293
93.4293
93.4293
93.4293
93.4293
93.808
93.808
93.808
93.808
93.808
93.808
93.5123
93.5123
93.5123
93.5123
93.5123
93.5123
93.4962
93.4962
93.4962
93.4962
93.4962
93.4962
93.5674
93.5674
93.5674
93.5674
93.5674
93.5674
93.6834
93.6834
93.6834
93.6834
93.6834
93.6834
93.6834
93.5801
93.5801
93.5801
93.5801
93.5801
93.5801
93.5801
93.7435
93.7435
93.7435
93.7435
93.7435
93.1198
93.1198
93.1198
93.1198
93.1198
93.1198
93.1198
93.7977
93.7977
93.7977
93.7977
93.7977
93.3029
93.3029
93.3029
93.3029
93.3029
93.3029
93.3029
94.0868
94.0868
94.0868
94.0868
94.0868
93.5883
93.5883
93.5883
93.5883
93.5883
93.5883
93.5883
93.2045
93.2045
93.2045
93.2045
93.2045
93.2045
93.2045
93.226
93.226
93.226
93.226
93.226
93.226
93.6957
93.6957
93.6957
93.6957
93.6957
93.6957
94.1314
94.1314
94.1314
94.1314
94.3735
94.3735
94.3735
94.3735
94.3735
94.1859
94.1859
94.1859
94.1859
94.1859
93.1046
93.1046
93.1046
93.1046
93.1046
94.2232
94.2232
94.2232
94.2232
94.2232
93.9995
93.9995
93.9995
93.9995
93.9995
93.9995
93.9826
93.9826
93.9826
93.9826
93.9826
93.7071
93.7071
93.7071
93.7071
93.7071
93.7071
93.7071
93.7102
93.7102
93.7102
93.7102
93.7102
93.7102
93.73
93.73
93.73
93.73
93.73
93.73
93.73
93.3441
93.3441
93.3441
93.3441
93.3441
93.3441
93.9694
93.9694
93.9694
93.9694
93.9694
93.6396
93.6396
93.6396
93.6396
93.6396
93.6396
93.6396
94.0142
94.0142
94.0142
94.0142
94.0142
94.0142
94.0142
94.1486
94.1486
94.1486
94.1486
94.1486
93.6174
93.6174
93.6174
93.6174
93.6174
93.6174
93.6174
94.1122
94.1122
94.1122
94.1122
94.1122
93.8496
93.8496
93.8496
93.8496
93.8496
93.8496
94.559
94.559
94.559
94.559
92.9363
92.9363
92.9363
92.9363
92.9363
92.9363
94.1303
94.1303
94.1303
94.1303
94.1303
94.1303
94.1303
93.8082
93.8082
93.8082
93.8082
93.8082
93.8082
93.4072
93.4072
93.4072
93.4072
93.4072
93.165
93.165
93.165
93.165
93.165
93.165
93.165
93.4578
93.4578
93.4578
93.4578
93.4578
94.214
94.214
94.214
94.214
94.214
93.5503
93.5503
93.5503
93.5503
93.5503
93.5503
93.5503
93.1486
93.1486
93.1486
93.1486
93.1486
93.1486
93.8061
93.8061
93.8061
93.8061
93.8061
93.8061
93.8061
94.4348
94.4348
94.4348
94.4348
94.4348
