# Supplementary material for: Numerical assessment of the applicability of geometry-based force inference on homogeneous and heterogeneous cells
Source: PLoS One. 2024 Apr 16;19(4):e0299016. doi: 10.1371/journal.pone.0299016 (PMC11020637; doi:10.1371/journal.pone.0299016)
Supplement: S1 Data — Simulation results of homogeneous cells, based on different parameters, are stored in approximately 400 folders, each individually named from “data_004” to “data_400”. Please refer to the Excel file “parameter_settings.xlsx” for detailed parameter settings. Each folder contains one.dat file representing the cell structure, two.txt files listing the correct stress values, and two.vtk files containing the estimated stress values. If a folder is empty, it means that the simulation was stopped for some reason under the parameters. Simulation results of heterogeneous cells. Simulation results of heterogeneous cells, based on different parameters, are stored in four folders, each individually named from “data_1001” to “data_1004”. The Excel file “parameter_settings.xlsx” also contains the detailed parameter settings of those four results. Each folder contains five files, arranged in the same configuration as above. (ZIP) [file pone.0299016.s001.zip › supporting_data/data_020/i2dvertex000000000000000.dat]

170629

20.0
20.0

200
277
78

8.90727	8.96308
8.1707	6.76896
10.5282	2.72419
2.77812	2.16493
0.835725	3.19833
1.41781	0.56007
2.94839	9.14931
3.56408	2.47444
3.96188	0.548761
1.53838	1.56314
10.5773	2.70602
2.88874	1.12437
1.04045	2.78123
2.76207	7.00771
2.85233	8.10958
2.56664	1.45848
4.80482	8.10985
2.64842	1.29424
3.59841	2.39291
5.08876	9.29826
8.22929	8.22126
5.50233	0.943191
3.2842	0.0724376
5.15808	9.21478
10.1455	8.77339
4.81148	6.86204
4.01853	1.01855
8.86425	1.76793
7.25087	9.22482
9.16744	0.73157
7.47363	9.08903
6.12733	1.87233
1.80483	8.86689
9.37143	2.33351
0.798791	8.68791
6.10056	0.721551
0.800057	8.75931
0.467245	1.08647
0.0826325	0.579852
10.1465	1.6047
10.1747	1.53633
0.985589	0.491453
10.0097	6.15215
7.64651	4.98118
9.69854	5.17203
8.91642	1.76384
10.3102	4.6796
0.587248	4.553
1.96054	2.66638
0.448285	0.833963
0.758847	1.94572
2.68805	8.32077
2.00788	2.68438
2.02186	0.27967
2.16895	3.18957
9.94575	3.48729
8.11512	1.42926
3.37677	2.4871
3.20773	3.79712
4.55538	4.29521
4.55571	3.95753
4.88951	2.90675
5.6731	4.71953
6.08314	3.07501
6.22153	4.11462
5.65076	1.82742
7.05792	0.817425
7.98237	2.86631
9.65344	0.565725
7.3281	1.94013
6.69932	2.98246
9.23689	3.19216
0.386201	3.55204
10.3121	6.57065
6.87269	0.93838
7.89827	2.99616
1.40264	7.52483
7.51527	1.94218
10.6527	2.39238
1.61917	1.4723
10.1142	4.10665
9.01616	6.1978
0.905614	5.81207
0.511676	6.48172
2.90011	3.70991
10.2189	5.84578
2.60875	4.80581
2.19062	5.75362
2.79932	3.47515
0.216848	4.87717
9.96856	4.03149
2.48962	4.33512
3.7757	2.75832
3.65733	4.84546
0.475666	3.32269
0.805529	1.73912
3.35293	6.57928
5.96399	4.21953
1.47296	6.68076
3.70978	8.11065
6.16805	9.08717
4.11255	3.60425
7.62719	5.54604
5.10026	2.24429
4.90379	4.76356
3.64801	1.39981
8.29326	8.22587
6.46676	3.12679
5.51027	2.03772
5.17657	3.39817
6.81446	8.20016
8.08227	4.86006
9.12167	2.90037
4.65099	1.22672
4.69889	6.91005
5.08056	6.93591
8.52106	4.11505
8.5792	4.11617
5.0899	3.68551
8.90383	5.5559
7.97721	2.86627
3.55477	5.04397
0.718059	5.93244
9.26647	5.24973
1.26443	4.63582
10.2916	7.51815
9.97557	7.17277
2.17571	6.21814
1.46471	4.11779
1.45781	3.96498
10.5588	9.30355
2.69911	7.14742
4.35156	5.49367
2.20815	5.33926
3.61443	5.31664
3.84847	8.28079
4.10612	6.41813
5.19382	5.69525
6.16715	5.48451
0.37654	7.37884
3.18314	5.79738
7.24721	3.90903
6.81394	8.19972
3.71596	7.66965
6.16715	5.41255
4.6545	5.38704
7.03414	5.81488
7.30416	3.21899
6.69534	6.95277
6.59687	6.98947
5.99531	8.91888
6.81211	4.29274
5.77795	7.64843
5.84443	5.66911
9.57828	8.35173
8.49525	6.17512
0.121719	7.60544
9.03749	4.30539
8.45018	0.410811
7.03004	4.70418
8.31747	4.28103
6.93948	5.82235
1.23743	4.55325
1.04345	8.53617
3.49002	0.0263486
9.31606	7.12389
9.67462	8.71064
2.24046	5.79975
1.40753	7.54001
1.89578	0.258866
0.159655	7.98633
1.54491	7.3659
4.77227	8.17729
0.633037	6.3231
3.23749	6.78954
3.77151	8.73092
8.84045	7.62672
2.35116	8.30139
6.8708	0.995462
6.59356	6.99449
5.7111	7.99719
7.73035	7.76103
4.69691	6.91359
8.43761	0.289238
6.02054	6.36925
4.61065	1.87499
7.52305	9.07697
5.07024	0.0943628
6.01791	8.44838
5.35113	0.881144
9.56689	8.85548
9.2217	1.92208
8.84613	7.62692
7.48337	7.10382
6.77687	2.59213
0.275826	5.5249
9.65435	0.566353
8.8485	6.07112
8.00329	6.81218
8.02841	0.852035

169	5
79	9
177	32
79	5
48	9
51	6
29	68
15	79
3	15
78	39
164	8
53	17
169	53
3	52
48	52
11	22
15	17
17	11
22	164
105	18
57	3
187	189
105	11
8	26
28	30
7	57
110	181
187	8
69	194
142	188
100	28
77	120
100	150
74	66
158	183
77	69
21	65
33	191
45	191
27	67
27	56
55	90
71	112
29	45
33	112
27	45
34	36
29	158
166	24
166	190
9	95
41	5
41	49
2	10
49	37
157	123
44	85
10	78
47	89
80	90
95	37
46	44
94	4
39	40
95	50
55	2
12	4
12	50
48	12
92	7
7	18
94	72
57	88
61	92
54	52
121	93
74	35
101	92
59	104
60	118
178	74
145	137
26	105
103	61
118	97
108	103
35	21
21	189
194	31
26	113
185	113
107	70
178	31
71	55
120	67
185	103
80	46
75	116
33	2
67	112
65	31
39	191
147	70
196	40
119	111
90	157
123	44
155	102
197	119
91	84
82	122
162	47
195	89
72	47
54	129
4	129
54	88
84	88
86	121
58	84
93	58
91	128
145	132
59	93
124	133
87	167
140	167
133	86
121	134
134	132
60	59
101	60
136	132
96	140
101	58
145	104
62	97
107	64
147	141
25	115
189	113
75	120
108	65
118	109
43	159
107	63
18	185
160	141
62	144
63	109
153	184
64	151
70	194
61	109
111	160
63	108
117	157
116	160
75	147
43	111
42	85
119	123
117	71
83	139
173	83
122	195
130	24
81	42
128	129
156	139
156	170
91	86
82	124
126	125
82	87
128	162
98	173
87	133
76	171
177	168
98	127
174	13
143	182
25	114
172	23
143	99
140	134
114	182
96	136
97	64
115	152
127	13
104	62
136	114
180	152
151	159
179	152
20	181
184	115
137	25
153	137
149	184
153	138
193	181
148	149
146	102
148	161
159	144
193	198
149	179
43	102
138	161
176	192
141	151
154	166
176	1
146	161
144	138
198	146
117	116
81	197
73	42
1	155
32	163
154	125
38	49
162	124
170	34
76	139
173	122
51	177
163	34
98	171
167	127
168	163
168	76
99	14
14	131
14	51
175	135
131	13
175	19
172	135
131	171
135	99
188	150
174	96
16	182
172	16
174	143
23	19
150	23
142	179
180	188
110	142
56	77
16	180
106	176
186	30
69	178
193	148
106	20
66	199
192	154
186	20
56	199
0	106
30	110
192	165
165	126
199	158
190	0
126	73
198	1
155	197
81	165
196	68

6	53	17	15	79	5	169
8	11	105	18	7	57	3	15	17
6	105	11	22	164	8	26
7	77	120	75	147	70	194	69
6	29	45	27	56	199	158
5	27	67	120	77	56
5	9	48	12	50	95
6	2	33	191	39	78	10
6	48	9	79	15	3	52
7	88	57	7	92	101	58	84
6	61	92	7	18	185	103
7	28	100	150	188	142	110	30
6	112	67	27	45	191	33
7	47	72	94	4	129	128	162
7	95	37	49	41	5	79	9
6	123	157	90	80	46	44
5	57	88	54	52	3
6	92	61	109	118	60	101
6	70	147	141	151	64	107
4	178	69	194	31
7	63	108	65	31	194	70	107
7	196	40	39	191	45	29	68
7	119	111	160	116	117	157	123
7	134	121	93	59	104	145	132
6	52	54	129	4	12	48
5	189	113	26	8	187
7	113	189	21	65	108	103	185
5	185	18	105	26	113
5	71	55	90	157	117
6	58	93	121	86	91	84
6	167	140	96	174	13	127
6	145	137	25	114	136	132
6	104	59	60	118	97	62
6	97	118	109	63	107	64
6	161	148	149	184	153	138
6	65	21	35	74	178	31
6	102	43	111	119	197	155
7	122	195	89	47	162	124	82
7	98	173	122	82	87	167	127
5	93	58	101	60	59
7	140	167	87	133	86	121	134
5	141	147	75	116	160
7	62	144	138	153	137	145	104
5	108	63	109	61	103
7	43	102	146	161	138	144	159
7	116	75	120	67	112	71	117
6	141	160	111	43	159	151
6	129	54	88	84	91	128
4	87	82	124	133
5	19	175	135	172	23
5	137	153	184	115	25
5	136	96	140	134	132
5	184	149	179	152	115
6	144	62	97	64	151	159
5	198	193	148	161	146
7	197	119	123	44	85	42	81
6	86	133	124	162	128	91
7	177	168	76	171	131	14	51
6	150	23	172	16	180	188
5	13	131	171	98	127
7	192	154	166	190	0	106	176
7	152	180	16	182	114	25	115
5	20	186	30	110	181
7	81	165	192	176	1	155	197
5	198	146	102	155	1
6	173	98	171	76	139	83
4	168	177	32	163
6	131	13	174	143	99	14
7	181	110	142	179	149	148	193
6	143	174	96	136	114	182
5	180	152	179	142	188
7	193	198	1	176	106	20	181
5	154	192	165	126	125
5	73	126	165	81	42
7	168	163	34	170	156	139	76
6	99	143	182	16	172	135
7	199	56	77	69	178	74	66
5	33	2	55	71	112
