# Supplementary material for: Numerical assessment of the applicability of geometry-based force inference on homogeneous and heterogeneous cells
Source: PLoS One. 2024 Apr 16;19(4):e0299016. doi: 10.1371/journal.pone.0299016 (PMC11020637; doi:10.1371/journal.pone.0299016)
Supplement: S1 Data — Simulation results of homogeneous cells, based on different parameters, are stored in approximately 400 folders, each individually named from “data_004” to “data_400”. Please refer to the Excel file “parameter_settings.xlsx” for detailed parameter settings. Each folder contains one.dat file representing the cell structure, two.txt files listing the correct stress values, and two.vtk files containing the estimated stress values. If a folder is empty, it means that the simulation was stopped for some reason under the parameters. Simulation results of heterogeneous cells. Simulation results of heterogeneous cells, based on different parameters, are stored in four folders, each individually named from “data_1001” to “data_1004”. The Excel file “parameter_settings.xlsx” also contains the detailed parameter settings of those four results. Each folder contains five files, arranged in the same configuration as above. (ZIP) [file pone.0299016.s001.zip › supporting_data/data_034/000000_2dVertex(edge).vtk]

# vtk DataFile Version 2.0
S.O.
ASCII
DATASET UNSTRUCTURED_GRID
POINTS 200 float
8.38102 0.257993 0
8.85445 2.1315 0
9.46077 6.52854 0
1.66829 9.09586 0
10.5251 0.524152 0
10.7168 7.19574 0
0.261603 2.19529 0
2.14115 4.3097 0
8.84885 2.1325 0
0.0514189 3.07613 0
10.5961 8.22518 0
3.32206 0.639601 0
3.02384 1.89036 0
4.11712 7.5178 0
2.20766 0.820632 0
5.07752 9.25149 0
6.17267 8.35817 0
3.29184 9.18606 0
2.26489 0.782964 0
6.87777 4.5137 0
4.48633 6.65205 0
5.46397 2.70228 0
7.27862 0.739001 0
4.68759 1.44978 0
9.19736 8.19485 0
4.26121 6.82471 0
6.67646 1.11576 0
8.59715 3.49483 0
7.77817 8.12615 0
5.32438 0.720214 0
9.41974 0.841685 0
7.08132 7.59466 0
7.44696 7.0856 0
9.10524 8.38441 0
1.16154 1.74058 0
5.15532 3.40252 0
7.26316 3.38642 0
6.9047 0.00714603 0
5.32399 0.720816 0
6.95974 1.29568 0
10.4689 8.3877 0
0.360708 0.759802 0
7.99107 2.81385 0
7.65749 5.88992 0
1.94351 3.448 0
1.66689 9.0957 0
1.96036 9.01878 0
3.17856 6.70731 0
1.59283 8.18447 0
1.94904 3.45654 0
1.97327 3.94898 0
1.16065 1.73975 0
4.68657 1.45791 0
2.74537 0.00263136 0
3.3089 5.28684 0
2.65482 2.35227 0
3.28993 9.18428 0
6.21639 7.88794 0
5.02357 3.48885 0
3.88767 3.71861 0
4.67601 1.45417 0
4.67742 1.44088 0
2.50029 3.59967 0
3.4819 3.79671 0
9.19597 8.19798 0
1.16161 1.74182 0
7.01791 0.305314 0
7.11863 3.04097 0
6.44918 4.90398 0
7.29952 3.7125 0
9.61086 0.788795 0
7.57569 5.81693 0
9.82858 3.89734 0
8.85412 2.13599 0
5.33195 1.57831 0
8.40375 6.83169 0
9.4181 0.842499 0
9.86919 3.77286 0
8.40397 6.82987 0
0.976837 4.08033 0
0.538656 5.41715 0
9.98946 4.87936 0
8.77898 6.98262 0
0.537396 5.41393 0
0.979664 4.0784 0
0.978389 4.0726 0
2.13995 4.31166 0
1.53719 5.99821 0
10.5227 0.526209 0
0.539989 5.41278 0
4.464 5.62571 0
7.52162 6.8482 0
4.49043 6.65017 0
2.65512 2.35198 0
0.393538 6.44839 0
2.23317 7.26835 0
5.02393 3.48593 0
4.02365 3.34093 0
2.88624 5.44505 0
3.31601 5.2764 0
1.94852 3.45176 0
1.97736 3.4471 0
5.71786 6.14725 0
7.28481 3.70601 0
6.44654 4.90497 0
3.88993 3.71983 0
5.15351 3.40339 0
6.0731 7.77001 0
3.30309 5.28097 0
8.33688 5.08631 0
5.40818 2.80927 0
7.29991 3.70252 0
0.2647 2.18729 0
6.44965 4.90259 0
4.45849 5.62641 0
6.92618 1.09343 0
8.60043 3.49183 0
9.86669 3.77178 0
7.29775 3.67579 0
8.33505 5.08706 0
9.47268 5.10572 0
1.59294 8.18253 0
10.5972 8.22576 0
6.82611 7.55753 0
2.65495 2.35153 0
1.16166 1.74151 0
2.23101 7.27034 0
2.23452 7.27494 0
0.380341 6.39902 0
7.94674 2.83821 0
2.22969 7.27504 0
10.5976 8.22609 0
9.06163 2.26784 0
3.03029 5.25818 0
0.467164 6.39758 0
3.26016 2.49972 0
5.70398 4.51761 0
3.31791 5.28153 0
5.43275 8.71602 0
2.22688 7.27469 0
8.34024 5.08296 0
5.16806 4.44085 0
5.30595 6.07361 0
8.33704 5.08406 0
7.77989 8.12695 0
4.02276 3.33907 0
4.459 5.62746 0
6.28203 8.02273 0
7.57514 5.81625 0
6.17836 2.10423 0
7.14288 7.58377 0
5.71848 6.1449 0
9.19472 8.19783 0
0.256922 2.19389 0
10.6242 2.84795 0
9.24397 8.32798 0
10.028 4.91746 0
9.87071 3.7737 0
8.77774 6.98545 0
10.6823 3.03625 0
9.25924 1.93482 0
7.23015 0.639604 0
3.17752 1.32358 0
0.262587 2.19895 0
8.37967 0.259779 0
1.97909 8.85026 0
1.66847 9.0966 0
1.53546 5.99785 0
5.01321 0.82515 0
1.7688 5.74276 0
10.5389 6.55583 0
10.5612 9.2031 0
2.16464 7.36661 0
10.5369 7.35004 0
7.66177 0.893482 0
3.88809 3.71815 0
3.33177 8.42667 0
4.68438 1.45741 0
3.32934 8.42294 0
4.65358 0.288477 0
7.33784 3.51292 0
7.28299 0.738065 0
4.19721 8.33406 0
5.30504 6.07324 0
0.53882 5.41223 0
7.52068 6.84824 0
3.29418 9.18904 0
3.75408 8.07539 0
6.07373 7.76944 0
9.07933 6.81785 0
8.38307 0.259018 0
4.1211 7.51795 0
10.5241 0.525577 0
8.85278 2.13752 0
5.71953 6.14477 0
9.47318 5.10465 0
1.59135 8.18613 0
9.59874 5.99965 0
6.21193 8.30573 0
6.87703 1.07398 0
CELLS 314 942 
2 8 174
2 174 42
2 73 42
2 105 97
2 59 175
2 12 124
2 124 55
2 55 63
2 135 145
2 175 105
2 145 97
2 63 59
2 12 135
2 75 91
2 78 158
2 78 75
2 91 185
2 185 32
2 24 158
2 64 32
2 52 177
2 199 26
2 38 199
2 177 74
2 26 74
2 133 54
2 133 86
2 108 62
2 101 50
2 86 7
2 108 54
2 62 101
2 50 7
2 92 142
2 92 20
2 183 142
2 188 20
2 188 57
2 183 57
2 35 106
2 111 180
2 110 21
2 110 36
2 111 103
2 103 106
2 36 180
2 35 21
2 39 129
2 36 67
2 67 39
2 36 180
2 180 129
2 21 74
2 26 149
2 149 110
2 110 21
2 26 74
2 44 49
2 101 50
2 85 50
2 44 100
2 101 100
2 157 77
2 117 77
2 117 132
2 93 125
2 93 100
2 51 44
2 44 100
2 12 162
2 60 135
2 12 135
2 63 62
2 108 62
2 137 99
2 137 108
2 63 59
2 59 99
2 105 97
2 58 97
2 136 58
2 141 105
2 141 136
2 58 97
2 52 177
2 58 96
2 145 97
2 96 177
2 23 145
2 103 69
2 19 106
2 103 106
2 19 69
2 111 180
2 73 42
2 116 193
2 116 27
2 180 129
2 27 118
2 111 118
2 42 129
2 117 116
2 116 193
2 117 132
2 44 49
2 51 44
2 98 133
2 133 86
2 167 87
2 167 98
2 86 169
2 124 18
2 93 125
2 124 55
2 93 55
2 199 26
2 39 115
2 149 67
2 199 115
2 26 149
2 67 39
2 35 106
2 58 96
2 19 106
2 136 58
2 113 68
2 104 113
2 68 19
2 96 35
2 104 136
2 119 43
2 103 69
2 111 103
2 148 71
2 118 143
2 111 118
2 69 71
2 43 148
2 143 119
2 36 67
2 149 67
2 149 110
2 110 36
2 77 140
2 117 116
2 140 27
2 116 27
2 117 77
2 188 107
2 188 20
2 13 25
2 107 191
2 13 191
2 25 20
2 63 62
2 93 100
2 55 63
2 62 101
2 93 55
2 101 100
2 135 145
2 60 135
2 23 145
2 71 68
2 113 68
2 151 148
2 148 71
2 151 113
2 151 148
2 43 91
2 43 148
2 194 151
2 91 185
2 185 102
2 102 194
2 21 74
2 177 74
2 96 177
2 35 21
2 96 35
2 82 189
2 10 82
2 78 158
2 82 189
2 78 120
2 82 158
2 167 98
2 167 95
2 126 98
2 126 95
2 86 7
2 86 169
2 184 7
2 137 99
2 92 142
2 114 146
2 137 92
2 146 99
2 114 142
2 98 133
2 133 54
2 54 47
2 126 98
2 127 126
2 47 127
2 59 175
2 59 99
2 146 175
2 146 99
2 140 27
2 140 143
2 27 118
2 118 143
2 71 68
2 19 69
2 68 19
2 69 71
2 167 87
2 167 95
2 139 95
2 191 187
2 107 191
2 187 182
2 182 107
2 90 114
2 104 113
2 183 142
2 114 142
2 194 183
2 151 113
2 194 151
2 104 90
2 175 105
2 114 146
2 141 105
2 146 175
2 90 114
2 141 90
2 109 75
2 78 75
2 78 120
2 195 109
2 194 183
2 123 102
2 102 194
2 57 147
2 183 57
2 127 13
2 13 25
2 47 127
2 47 25
2 108 54
2 54 47
2 137 108
2 92 20
2 137 92
2 47 25
2 25 20
2 141 136
2 141 90
2 104 136
2 104 90
2 77 140
2 140 143
2 157 77
2 119 109
2 143 119
2 195 109
2 10 82
2 24 158
2 82 158
2 85 50
2 50 7
2 184 7
2 32 150
2 123 102
2 185 102
2 185 32
2 182 138
2 187 182
2 178 187
2 32 150
2 64 32
2 75 91
2 119 43
2 109 75
2 119 109
2 43 91
2 124 18
2 12 124
2 12 162
2 182 138
2 188 107
2 188 57
2 182 107
2 57 147
2 191 187
2 127 13
2 127 126
2 126 95
2 13 191
2 139 95
2 178 187
2 199 115
2 38 199
2 22 115
2 8 174
2 174 181
2 39 129
2 174 42
2 39 115
2 22 115
2 42 129
2 174 181
CELL_TYPES 314
3
3
3
3
3
3
3
3
3
3
3
3
3
3
3
3
3
3
3
3
3
3
3
3
3
3
3
3
3
3
3
3
3
3
3
3
3
3
3
3
3
3
3
3
3
3
3
3
3
3
3
3
3
3
3
3
3
3
3
3
3
3
3
3
3
3
3
3
3
3
3
3
3
3
3
3
3
3
3
3
3
3
3
3
3
3
3
3
3
3
3
3
3
3
3
3
3
3
3
3
3
3
3
3
3
3
3
3
3
3
3
3
3
3
3
3
3
3
3
3
3
3
3
3
3
3
3
3
3
3
3
3
3
3
3
3
3
3
3
3
3
3
3
3
3
3
3
3
3
3
3
3
3
3
3
3
3
3
3
3
3
3
3
3
3
3
3
3
3
3
3
3
3
3
3
3
3
3
3
3
3
3
3
3
3
3
3
3
3
3
3
3
3
3
3
3
3
3
3
3
3
3
3
3
3
3
3
3
3
3
3
3
3
3
3
3
3
3
3
3
3
3
3
3
3
3
3
3
3
3
3
3
3
3
3
3
3
3
3
3
3
3
3
3
3
3
3
3
3
3
3
3
3
3
3
3
3
3
3
3
3
3
3
3
3
3
3
3
3
3
3
3
3
3
3
3
3
3
3
3
3
3
3
3
3
3
3
3
3
3
3
3
3
3
3
3
3
3
3
3
3
3
3
3
3
3
3
3
3
3
3
3
3
3
POINT_DATA 200
CELL_DATA 314
SCALARS ForceMap float
LOOKUP_TABLE default
0.928938
0.702947
1.07625
-0.112882
0.0846116
0.474043
0.235796
-0.0353906
0.977447
0.00456351
0.233383
0.0266591
0.638254
0.83893
0.58806
0.35561
0.568834
0.929222
0.878375
-0.0302025
1.123
1.08108
0.0223513
0.523004
0.447967
0.344143
0.283793
0.441422
0.932967
0.22176
0.198626
-0.187794
1.01306
-0.0149025
0.148277
-0.0582706
0.247813
0.985208
0.140737
0.20269
0.310179
0.728206
-0.213852
0.388334
0.593835
0.416875
0.436388
0.389173
0.736425
1.0804
0.416875
0.22508
0.93244
0.765647
0.027452
0.728206
0.447967
0.593564
0.932967
0.81038
1.72979
-0.018368
0.830679
1.13369
0.718403
0.88243
0.444587
1.41077
1.72979
1.31565
1.13139
0.638254
-0.275407
0.441422
-0.0979386
0.637144
0.0266591
0.0881042
-0.112882
0.0797671
0.483431
-0.0228478
0.401875
0.0797671
1.123
0.910247
0.233383
0.51246
0.575416
0.482915
-0.42046
0.593835
0.53449
0.310179
1.07625
1.14166
0.745618
0.22508
1.16613
0.31429
0.676878
0.878396
1.14166
0.718403
0.593564
1.41077
0.657059
0.283793
0.55581
1.12778
0.38762
0.177649
0.88243
0.235796
0.432467
1.08108
1.66604
0.0720512
1.02869
0.765647
1.0804
0.20269
0.910247
-0.42046
0.483431
0.207526
0.389691
0.826185
1.09523
0.980116
0.502144
0.482915
0.388334
0.45943
0.301969
0.31429
-0.00198121
-0.302151
0.0547009
0.736425
0.0720512
0.027452
-0.213852
-0.153457
0.878396
0.868912
0.745618
1.13369
0.938078
0.247813
0.720359
0.843282
-0.0602267
0.88594
-0.275407
0.444587
-0.0353906
-0.187794
0.432467
-0.018368
0.977447
1.13139
0.575416
0.545142
0.207526
0.0891915
0.45943
0.577861
0.0891915
0.357254
-0.302151
0.0610853
0.568834
0.6435
-0.121052
0.93244
0.523004
0.51246
0.436388
1.09523
0.526362
-0.484498
0.58806
0.526362
0.756385
0.857569
1.12778
1.28219
0.725702
0.289392
0.22176
0.38762
0.150038
-0.0979386
-0.0149025
-0.0268023
0.142361
0.402831
0.315832
0.657059
0.344143
0.347995
0.725702
0.502368
0.586042
0.0846116
0.0881042
-0.0161627
0.402831
0.868912
1.17143
1.16613
0.301969
0.545142
0.53449
0.826185
-0.00198121
0.55581
1.28219
0.233493
1.00381
0.843282
1.13407
0.511553
0.0846535
0.389691
-0.0582706
0.315832
-0.094477
0.577861
0.0610853
-0.13612
0.00456351
-0.0268023
-0.0228478
-0.0161627
0.0846535
0.519285
0.463856
0.35561
0.756385
0.995683
-0.094477
-0.279722
-0.121052
1.06498
0.140737
-0.0739201
0.720359
0.586042
0.447143
0.198626
0.347995
0.637144
0.148277
0.142361
0.447143
0.88594
0.401875
0.519285
0.980116
-0.13612
-0.153457
1.17143
0.830679
0.526248
0.0547009
0.995683
-0.484498
0.878375
0.857569
0.81038
1.01306
0.150038
1.27249
-0.279722
0.6435
0.929222
0.282011
1.13407
1.08972
1.27249
-0.0302025
0.83893
0.502144
0.463856
0.526248
0.357254
0.177649
0.474043
1.31565
0.282011
0.938078
0.985208
0.511553
1.06498
1.00381
-0.0739201
0.502368
0.289392
-0.0602267
0.233493
1.08972
1.02869
0.0223513
1.34256
0.928938
1.06724
0.389173
0.702947
1.66604
1.34256
0.676878
1.06724
