# Supplementary material for: Numerical assessment of the applicability of geometry-based force inference on homogeneous and heterogeneous cells
Source: PLoS One. 2024 Apr 16;19(4):e0299016. doi: 10.1371/journal.pone.0299016 (PMC11020637; doi:10.1371/journal.pone.0299016)
Supplement: S1 Data — Simulation results of homogeneous cells, based on different parameters, are stored in approximately 400 folders, each individually named from “data_004” to “data_400”. Please refer to the Excel file “parameter_settings.xlsx” for detailed parameter settings. Each folder contains one.dat file representing the cell structure, two.txt files listing the correct stress values, and two.vtk files containing the estimated stress values. If a folder is empty, it means that the simulation was stopped for some reason under the parameters. Simulation results of heterogeneous cells. Simulation results of heterogeneous cells, based on different parameters, are stored in four folders, each individually named from “data_1001” to “data_1004”. The Excel file “parameter_settings.xlsx” also contains the detailed parameter settings of those four results. Each folder contains five files, arranged in the same configuration as above. (ZIP) [file pone.0299016.s001.zip › supporting_data/data_034/000000_2dVertex(surface).vtk]

# vtk DataFile Version 2.0
S.O.
ASCII
DATASET UNSTRUCTURED_GRID
POINTS 266 float
8.38102 0.257993 0
8.85445 2.1315 0
9.46077 6.52854 0
1.66829 9.09586 0
10.5251 0.524152 0
10.7168 7.19574 0
0.261603 2.19529 0
2.14115 4.3097 0
8.84885 2.1325 0
0.0514189 3.07613 0
10.5961 8.22518 0
3.32206 0.639601 0
3.02384 1.89036 0
4.11712 7.5178 0
2.20766 0.820632 0
5.07752 9.25149 0
6.17267 8.35817 0
3.29184 9.18606 0
2.26489 0.782964 0
6.87777 4.5137 0
4.48633 6.65205 0
5.46397 2.70228 0
7.27862 0.739001 0
4.68759 1.44978 0
9.19736 8.19485 0
4.26121 6.82471 0
6.67646 1.11576 0
8.59715 3.49483 0
7.77817 8.12615 0
5.32438 0.720214 0
9.41974 0.841685 0
7.08132 7.59466 0
7.44696 7.0856 0
9.10524 8.38441 0
1.16154 1.74058 0
5.15532 3.40252 0
7.26316 3.38642 0
6.9047 0.00714603 0
5.32399 0.720816 0
6.95974 1.29568 0
10.4689 8.3877 0
0.360708 0.759802 0
7.99107 2.81385 0
7.65749 5.88992 0
1.94351 3.448 0
1.66689 9.0957 0
1.96036 9.01878 0
3.17856 6.70731 0
1.59283 8.18447 0
1.94904 3.45654 0
1.97327 3.94898 0
1.16065 1.73975 0
4.68657 1.45791 0
2.74537 0.00263136 0
3.3089 5.28684 0
2.65482 2.35227 0
3.28993 9.18428 0
6.21639 7.88794 0
5.02357 3.48885 0
3.88767 3.71861 0
4.67601 1.45417 0
4.67742 1.44088 0
2.50029 3.59967 0
3.4819 3.79671 0
9.19597 8.19798 0
1.16161 1.74182 0
7.01791 0.305314 0
7.11863 3.04097 0
6.44918 4.90398 0
7.29952 3.7125 0
9.61086 0.788795 0
7.57569 5.81693 0
9.82858 3.89734 0
8.85412 2.13599 0
5.33195 1.57831 0
8.40375 6.83169 0
9.4181 0.842499 0
9.86919 3.77286 0
8.40397 6.82987 0
0.976837 4.08033 0
0.538656 5.41715 0
9.98946 4.87936 0
8.77898 6.98262 0
0.537396 5.41393 0
0.979664 4.0784 0
0.978389 4.0726 0
2.13995 4.31166 0
1.53719 5.99821 0
10.5227 0.526209 0
0.539989 5.41278 0
4.464 5.62571 0
7.52162 6.8482 0
4.49043 6.65017 0
2.65512 2.35198 0
0.393538 6.44839 0
2.23317 7.26835 0
5.02393 3.48593 0
4.02365 3.34093 0
2.88624 5.44505 0
3.31601 5.2764 0
1.94852 3.45176 0
1.97736 3.4471 0
5.71786 6.14725 0
7.28481 3.70601 0
6.44654 4.90497 0
3.88993 3.71983 0
5.15351 3.40339 0
6.0731 7.77001 0
3.30309 5.28097 0
8.33688 5.08631 0
5.40818 2.80927 0
7.29991 3.70252 0
0.2647 2.18729 0
6.44965 4.90259 0
4.45849 5.62641 0
6.92618 1.09343 0
8.60043 3.49183 0
9.86669 3.77178 0
7.29775 3.67579 0
8.33505 5.08706 0
9.47268 5.10572 0
1.59294 8.18253 0
10.5972 8.22576 0
6.82611 7.55753 0
2.65495 2.35153 0
1.16166 1.74151 0
2.23101 7.27034 0
2.23452 7.27494 0
0.380341 6.39902 0
7.94674 2.83821 0
2.22969 7.27504 0
10.5976 8.22609 0
9.06163 2.26784 0
3.03029 5.25818 0
0.467164 6.39758 0
3.26016 2.49972 0
5.70398 4.51761 0
3.31791 5.28153 0
5.43275 8.71602 0
2.22688 7.27469 0
8.34024 5.08296 0
5.16806 4.44085 0
5.30595 6.07361 0
8.33704 5.08406 0
7.77989 8.12695 0
4.02276 3.33907 0
4.459 5.62746 0
6.28203 8.02273 0
7.57514 5.81625 0
6.17836 2.10423 0
7.14288 7.58377 0
5.71848 6.1449 0
9.19472 8.19783 0
0.256922 2.19389 0
10.6242 2.84795 0
9.24397 8.32798 0
10.028 4.91746 0
9.87071 3.7737 0
8.77774 6.98545 0
10.6823 3.03625 0
9.25924 1.93482 0
7.23015 0.639604 0
3.17752 1.32358 0
0.262587 2.19895 0
8.37967 0.259779 0
1.97909 8.85026 0
1.66847 9.0966 0
1.53546 5.99785 0
5.01321 0.82515 0
1.7688 5.74276 0
10.5389 6.55583 0
10.5612 9.2031 0
2.16464 7.36661 0
10.5369 7.35004 0
7.66177 0.893482 0
3.88809 3.71815 0
3.33177 8.42667 0
4.68438 1.45741 0
3.32934 8.42294 0
4.65358 0.288477 0
7.33784 3.51292 0
7.28299 0.738065 0
4.19721 8.33406 0
5.30504 6.07324 0
0.53882 5.41223 0
7.52068 6.84824 0
3.29418 9.18904 0
3.75408 8.07539 0
6.07373 7.76944 0
9.07933 6.81785 0
8.38307 0.259018 0
4.1211 7.51795 0
10.5241 0.525577 0
8.85278 2.13752 0
5.71953 6.14477 0
9.47318 5.10465 0
1.59135 8.18613 0
9.59874 5.99965 0
6.21193 8.30573 0
6.87703 1.07398 0
8.11934 1.87443 0
3.31072 2.90048 0
8.41152 7.38899 0
5.71086 1.14592 0
2.59609 4.37739 0
5.42565 6.97745 0
6.18579 3.29782 0
7.31872 2.42948 0
5.89925 1.86877 0
1.07232 3.55327 0
9.8406 2.94284 0
1.87575 2.49468 0
3.72137 1.76401 0
3.22107 4.25611 0
4.80512 3.91433 0
4.59137 2.62757 0
6.2947 3.81544 0
8.18561 3.04495 0
9.15293 3.08679 0
1.195 2.56732 0
2.22952 5.24867 0
2.03688 1.63613 0
6.76464 2.04824 0
5.90778 4.17283 0
7.68609 4.79355 0
6.37174 2.81564 0
8.93089 4.17173 0
4.99602 7.35189 0
2.72447 3.21831 0
4.0542 2.36093 0
6.58812 5.65429 0
6.84329 6.25871 0
5.08529 2.38619 0
9.82834 7.42588 0
9.12465 6.1437 0
2.25233 6.24912 0
1.48251 5.10766 0
4.28862 5.89851 0
2.83998 6.28701 0
3.90731 4.80483 0
8.07843 4.12608 0
7.16451 4.81245 0
1.39151 6.63492 0
1.30752 7.22788 0
4.84752 7.87676 0
5.53213 5.52638 0
4.46406 4.59678 0
8.72868 5.76307 0
6.04496 7.00535 0
3.34112 7.12697 0
3.68368 6.20832 0
5.37879 5.01682 0
9.31466 4.62677 0
9.58002 7.80692 0
1.2563 4.58524 0
6.64045 6.82302 0
4.40313 8.64361 0
8.1009 7.79205 0
8.0459 6.10485 0
8.90154 1.15622 0
2.79071 1.35403 0
5.3204 8.2629 0
3.18919 7.70384 0
6.39259 0.613918 0
8.23137 1.11211 0
7.55028 1.73367 0
CELLS 397 1588 
3 200 8 174
3 200 174 42
3 200 73 42
3 200 73 8
3 201 105 97
3 201 59 175
3 201 12 124
3 201 124 55
3 201 55 63
3 201 135 145
3 201 175 105
3 201 145 97
3 201 63 59
3 201 12 135
3 202 75 91
3 202 78 158
3 202 152 24
3 202 152 64
3 202 78 75
3 202 91 185
3 202 185 32
3 202 24 158
3 202 64 32
3 203 52 177
3 203 199 26
3 203 168 52
3 203 38 199
3 203 177 74
3 203 26 74
3 203 38 168
3 204 133 54
3 204 133 86
3 204 108 62
3 204 101 50
3 204 86 7
3 204 108 54
3 204 62 101
3 204 50 7
3 205 92 142
3 205 92 20
3 205 183 142
3 205 188 20
3 205 188 57
3 205 183 57
3 206 35 106
3 206 111 180
3 206 110 21
3 206 110 36
3 206 111 103
3 206 103 106
3 206 36 180
3 206 35 21
3 207 39 129
3 207 36 67
3 207 67 39
3 207 36 180
3 207 180 129
3 208 21 74
3 208 26 149
3 208 149 110
3 208 110 21
3 208 26 74
3 209 44 49
3 209 101 50
3 209 85 50
3 209 9 49
3 209 44 100
3 209 101 100
3 209 85 9
3 210 154 159
3 210 154 132
3 210 157 159
3 210 157 77
3 210 117 77
3 210 117 132
3 211 51 65
3 211 93 125
3 211 125 65
3 211 93 100
3 211 51 44
3 211 44 100
3 212 12 162
3 212 60 135
3 212 12 135
3 212 60 162
3 213 63 62
3 213 108 62
3 213 137 99
3 213 137 108
3 213 63 59
3 213 59 99
3 214 105 97
3 214 58 97
3 214 136 58
3 214 141 105
3 214 141 136
3 215 58 97
3 215 52 177
3 215 58 96
3 215 145 97
3 215 96 177
3 215 23 145
3 215 52 23
3 216 103 69
3 216 19 106
3 216 103 106
3 216 19 69
3 217 111 180
3 217 73 193
3 217 73 42
3 217 116 193
3 217 116 27
3 217 180 129
3 217 27 118
3 217 111 118
3 217 42 129
3 218 193 132
3 218 117 116
3 218 116 193
3 218 117 132
3 219 44 49
3 219 49 163
3 219 6 34
3 219 51 44
3 219 163 6
3 219 51 34
3 220 98 133
3 220 133 86
3 220 167 87
3 220 167 98
3 220 86 169
3 220 87 169
3 221 124 18
3 221 18 14
3 221 93 125
3 221 125 14
3 221 124 55
3 221 93 55
3 222 199 26
3 222 39 115
3 222 149 67
3 222 199 115
3 222 26 149
3 222 67 39
3 223 35 106
3 223 58 96
3 223 19 106
3 223 136 58
3 223 113 68
3 223 104 113
3 223 68 19
3 223 96 35
3 223 104 136
3 224 119 43
3 224 103 69
3 224 111 103
3 224 148 71
3 224 118 143
3 224 111 118
3 224 69 71
3 224 43 148
3 224 143 119
3 225 36 67
3 225 149 67
3 225 149 110
3 225 110 36
3 226 77 140
3 226 117 116
3 226 140 27
3 226 116 27
3 226 117 77
3 227 188 107
3 227 188 20
3 227 13 25
3 227 107 191
3 227 13 191
3 227 25 20
3 228 63 62
3 228 93 100
3 228 55 63
3 228 62 101
3 228 93 55
3 228 101 100
3 229 23 61
3 229 135 145
3 229 60 135
3 229 23 145
3 229 61 60
3 230 71 68
3 230 113 68
3 230 151 148
3 230 148 71
3 230 151 113
3 231 151 148
3 231 43 91
3 231 43 148
3 231 194 151
3 231 91 185
3 231 185 102
3 231 102 194
3 232 21 74
3 232 177 74
3 232 96 177
3 232 35 21
3 232 96 35
3 233 82 189
3 233 173 189
3 233 10 82
3 233 10 122
3 233 173 122
3 234 2 197
3 234 197 120
3 234 78 158
3 234 82 189
3 234 2 189
3 234 78 120
3 234 82 158
3 235 167 98
3 235 167 95
3 235 126 98
3 235 126 95
3 236 86 7
3 236 86 169
3 236 184 7
3 236 169 83
3 236 83 184
3 237 137 99
3 237 92 142
3 237 114 146
3 237 137 92
3 237 146 99
3 237 114 142
3 238 98 133
3 238 133 54
3 238 54 47
3 238 126 98
3 238 127 126
3 238 47 127
3 239 59 175
3 239 59 99
3 239 146 175
3 239 146 99
3 240 140 27
3 240 140 143
3 240 27 118
3 240 118 143
3 241 71 68
3 241 19 69
3 241 68 19
3 241 69 71
3 242 87 128
3 242 167 87
3 242 128 94
3 242 167 95
3 242 172 134
3 242 134 94
3 242 130 172
3 242 139 130
3 242 139 95
3 243 172 134
3 243 134 121
3 243 121 172
3 244 191 187
3 244 107 191
3 244 187 182
3 244 182 107
3 245 90 114
3 245 104 113
3 245 183 142
3 245 114 142
3 245 194 183
3 245 151 113
3 245 194 151
3 245 104 90
3 246 175 105
3 246 114 146
3 246 141 105
3 246 146 175
3 246 90 114
3 246 141 90
3 247 195 120
3 247 109 75
3 247 78 75
3 247 78 120
3 247 195 109
3 248 194 183
3 248 123 147
3 248 123 102
3 248 102 194
3 248 57 147
3 248 183 57
3 249 127 13
3 249 13 25
3 249 47 127
3 249 47 25
3 250 108 54
3 250 54 47
3 250 137 108
3 250 92 20
3 250 137 92
3 250 47 25
3 250 25 20
3 251 141 136
3 251 141 90
3 251 104 136
3 251 104 90
3 252 77 140
3 252 140 143
3 252 157 77
3 252 195 81
3 252 119 109
3 252 72 157
3 252 143 119
3 252 81 72
3 252 195 109
3 253 131 10
3 253 10 82
3 253 24 40
3 253 131 40
3 253 24 158
3 253 82 158
3 254 85 50
3 254 50 7
3 254 79 84
3 254 184 7
3 254 84 85
3 254 184 79
3 255 32 150
3 255 31 123
3 255 31 150
3 255 123 102
3 255 185 102
3 255 185 32
3 256 182 138
3 256 176 15
3 256 15 138
3 256 187 182
3 256 176 178
3 256 178 187
3 257 32 150
3 257 28 150
3 257 64 144
3 257 64 32
3 257 28 144
3 258 75 91
3 258 119 43
3 258 109 75
3 258 119 109
3 258 43 91
3 259 76 30
3 259 30 160
3 259 160 1
3 259 76 0
3 259 164 1
3 259 190 0
3 259 164 190
3 260 124 18
3 260 11 18
3 260 162 11
3 260 12 124
3 260 12 162
3 261 182 138
3 261 188 107
3 261 147 198
3 261 188 57
3 261 16 138
3 261 182 107
3 261 57 147
3 261 16 198
3 262 191 187
3 262 127 13
3 262 127 126
3 262 126 95
3 262 13 191
3 262 139 95
3 262 178 139
3 262 178 187
3 263 29 38
3 263 161 66
3 263 37 66
3 263 199 115
3 263 38 199
3 263 22 115
3 263 161 22
3 263 29 37
3 264 8 174
3 264 164 181
3 264 164 1
3 264 8 1
3 264 174 181
3 265 39 129
3 265 22 181
3 265 174 42
3 265 39 115
3 265 22 115
3 265 42 129
3 265 174 181
CELL_TYPES 397
5
5
5
5
5
5
5
5
5
5
5
5
5
5
5
5
5
5
5
5
5
5
5
5
5
5
5
5
5
5
5
5
5
5
5
5
5
5
5
5
5
5
5
5
5
5
5
5
5
5
5
5
5
5
5
5
5
5
5
5
5
5
5
5
5
5
5
5
5
5
5
5
5
5
5
5
5
5
5
5
5
5
5
5
5
5
5
5
5
5
5
5
5
5
5
5
5
5
5
5
5
5
5
5
5
5
5
5
5
5
5
5
5
5
5
5
5
5
5
5
5
5
5
5
5
5
5
5
5
5
5
5
5
5
5
5
5
5
5
5
5
5
5
5
5
5
5
5
5
5
5
5
5
5
5
5
5
5
5
5
5
5
5
5
5
5
5
5
5
5
5
5
5
5
5
5
5
5
5
5
5
5
5
5
5
5
5
5
5
5
5
5
5
5
5
5
5
5
5
5
5
5
5
5
5
5
5
5
5
5
5
5
5
5
5
5
5
5
5
5
5
5
5
5
5
5
5
5
5
5
5
5
5
5
5
5
5
5
5
5
5
5
5
5
5
5
5
5
5
5
5
5
5
5
5
5
5
5
5
5
5
5
5
5
5
5
5
5
5
5
5
5
5
5
5
5
5
5
5
5
5
5
5
5
5
5
5
5
5
5
5
5
5
5
5
5
5
5
5
5
5
5
5
5
5
5
5
5
5
5
5
5
5
5
5
5
5
5
5
5
5
5
5
5
5
5
5
5
5
5
5
5
5
5
5
5
5
5
5
5
5
5
5
5
5
5
5
5
5
5
5
5
5
5
5
5
5
5
5
5
5
5
5
5
5
5
5
5
5
5
5
5
5
5
5
5
5
5
5
5
5
5
5
5
5
5
5
5
5
5
5
5
5
5
5
5
5
POINT_DATA 266
CELL_DATA 397
SCALARS ForceMap float
LOOKUP_TABLE default
2.53947
2.53947
2.53947
2.53947
0.112699
0.112699
0.112699
0.112699
0.112699
0.112699
0.112699
0.112699
0.112699
0.112699
-0.0898067
-0.0898067
-0.0898067
-0.0898067
-0.0898067
-0.0898067
-0.0898067
-0.0898067
-0.0898067
0.653225
0.653225
0.653225
0.653225
0.653225
0.653225
0.653225
-0.0354325
-0.0354325
-0.0354325
-0.0354325
-0.0354325
-0.0354325
-0.0354325
-0.0354325
0.0271454
0.0271454
0.0271454
0.0271454
0.0271454
0.0271454
0.377668
0.377668
0.377668
0.377668
0.377668
0.377668
0.377668
0.377668
1.10655
1.10655
1.10655
1.10655
1.10655
1.28945
1.28945
1.28945
1.28945
1.28945
0.825534
0.825534
0.825534
0.825534
0.825534
0.825534
0.825534
0.7993
0.7993
0.7993
0.7993
0.7993
0.7993
1.51286
1.51286
1.51286
1.51286
1.51286
1.51286
1.45062
1.45062
1.45062
1.45062
0.256616
0.256616
0.256616
0.256616
0.256616
0.256616
0.100009
0.100009
0.100009
0.100009
0.100009
0.678226
0.678226
0.678226
0.678226
0.678226
0.678226
0.678226
0.456759
0.456759
0.456759
0.456759
0.547281
0.547281
0.547281
0.547281
0.547281
0.547281
0.547281
0.547281
0.547281
1.14984
1.14984
1.14984
1.14984
0.303934
0.303934
0.303934
0.303934
0.303934
0.303934
0.534869
0.534869
0.534869
0.534869
0.534869
0.534869
0.517464
0.517464
0.517464
0.517464
0.517464
0.517464
1.579
1.579
1.579
1.579
1.579
1.579
0.693607
0.693607
0.693607
0.693607
0.693607
0.693607
0.693607
0.693607
0.693607
0.213534
0.213534
0.213534
0.213534
0.213534
0.213534
0.213534
0.213534
0.213534
0.612038
0.612038
0.612038
0.612038
0.348182
0.348182
0.348182
0.348182
0.348182
0.789865
0.789865
0.789865
0.789865
0.789865
0.789865
-0.479845
-0.479845
-0.479845
-0.479845
-0.479845
-0.479845
1.8394
1.8394
1.8394
1.8394
1.8394
0.826711
0.826711
0.826711
0.826711
0.826711
0.0969181
0.0969181
0.0969181
0.0969181
0.0969181
0.0969181
0.0969181
1.4164
1.4164
1.4164
1.4164
1.4164
-0.379086
-0.379086
-0.379086
-0.379086
-0.379086
0.678607
0.678607
0.678607
0.678607
0.678607
0.678607
0.678607
2.12513
2.12513
2.12513
2.12513
-0.116489
-0.116489
-0.116489
-0.116489
-0.116489
0.259416
0.259416
0.259416
0.259416
0.259416
0.259416
0.622514
0.622514
0.622514
0.622514
0.622514
0.622514
0.335768
0.335768
0.335768
0.335768
1.46223
1.46223
1.46223
1.46223
0.769435
0.769435
0.769435
0.769435
0.290898
0.290898
0.290898
0.290898
0.290898
0.290898
0.290898
0.290898
0.290898
8.22518e-15
8.22518e-15
8.22518e-15
1.4682
1.4682
1.4682
1.4682
0.211591
0.211591
0.211591
0.211591
0.211591
0.211591
0.211591
0.211591
0.29594
0.29594
0.29594
0.29594
0.29594
0.29594
1.30937
1.30937
1.30937
1.30937
1.30937
-0.257937
-0.257937
-0.257937
-0.257937
-0.257937
-0.257937
0.648568
0.648568
0.648568
0.648568
0.493649
0.493649
0.493649
0.493649
0.493649
0.493649
0.493649
0.799141
0.799141
0.799141
0.799141
0.0859326
0.0859326
0.0859326
0.0859326
0.0859326
0.0859326
0.0859326
0.0859326
0.0859326
0.0378465
0.0378465
0.0378465
0.0378465
0.0378465
0.0378465
0.808296
0.808296
0.808296
0.808296
0.808296
0.808296
0.813822
0.813822
0.813822
0.813822
0.813822
0.813822
1.0163
1.0163
1.0163
1.0163
1.0163
1.0163
0.247576
0.247576
0.247576
0.247576
0.247576
0.697321
0.697321
0.697321
0.697321
0.697321
7.36015e-15
7.36015e-15
7.36015e-15
7.36015e-15
7.36015e-15
7.36015e-15
7.36015e-15
1.08825
1.08825
1.08825
1.08825
1.08825
0.661836
0.661836
0.661836
0.661836
0.661836
0.661836
0.661836
0.661836
-0.0764333
-0.0764333
-0.0764333
-0.0764333
-0.0764333
-0.0764333
-0.0764333
-0.0764333
0.0568976
0.0568976
0.0568976
0.0568976
0.0568976
0.0568976
0.0568976
0.0568976
0.926307
0.926307
0.926307
0.926307
0.926307
1.67436
1.67436
1.67436
1.67436
1.67436
1.67436
1.67436
