# Supplementary material for: Numerical assessment of the applicability of geometry-based force inference on homogeneous and heterogeneous cells
Source: PLoS One. 2024 Apr 16;19(4):e0299016. doi: 10.1371/journal.pone.0299016 (PMC11020637; doi:10.1371/journal.pone.0299016)
Supplement: S1 Data — Simulation results of homogeneous cells, based on different parameters, are stored in approximately 400 folders, each individually named from “data_004” to “data_400”. Please refer to the Excel file “parameter_settings.xlsx” for detailed parameter settings. Each folder contains one.dat file representing the cell structure, two.txt files listing the correct stress values, and two.vtk files containing the estimated stress values. If a folder is empty, it means that the simulation was stopped for some reason under the parameters. Simulation results of heterogeneous cells. Simulation results of heterogeneous cells, based on different parameters, are stored in four folders, each individually named from “data_1001” to “data_1004”. The Excel file “parameter_settings.xlsx” also contains the detailed parameter settings of those four results. Each folder contains five files, arranged in the same configuration as above. (ZIP) [file pone.0299016.s001.zip › supporting_data/data_034/i2dvertex000000000000000.dat]

170629

20.0
20.0

200
264
66

8.38102	0.257993
8.85445	2.1315
9.46077	6.52854
1.66829	9.09586
10.5251	0.524152
10.7168	7.19574
0.261603	2.19529
2.14115	4.3097
8.84885	2.1325
0.0514189	3.07613
10.5961	8.22518
3.32206	0.639601
3.02384	1.89036
4.11712	7.5178
2.20766	0.820632
5.07752	9.25149
6.17267	8.35817
3.29184	9.18606
2.26489	0.782964
6.87777	4.5137
4.48633	6.65205
5.46397	2.70228
7.27862	0.739001
4.68759	1.44978
9.19736	8.19485
4.26121	6.82471
6.67646	1.11576
8.59715	3.49483
7.77817	8.12615
5.32438	0.720214
9.41974	0.841685
7.08132	7.59466
7.44696	7.0856
9.10524	8.38441
1.16154	1.74058
5.15532	3.40252
7.26316	3.38642
6.9047	0.00714603
5.32399	0.720816
6.95974	1.29568
10.4689	8.3877
0.360708	0.759802
7.99107	2.81385
7.65749	5.88992
1.94351	3.448
1.66689	9.0957
1.96036	9.01878
3.17856	6.70731
1.59283	8.18447
1.94904	3.45654
1.97327	3.94898
1.16065	1.73975
4.68657	1.45791
2.74537	0.00263136
3.3089	5.28684
2.65482	2.35227
3.28993	9.18428
6.21639	7.88794
5.02357	3.48885
3.88767	3.71861
4.67601	1.45417
4.67742	1.44088
2.50029	3.59967
3.4819	3.79671
9.19597	8.19798
1.16161	1.74182
7.01791	0.305314
7.11863	3.04097
6.44918	4.90398
7.29952	3.7125
9.61086	0.788795
7.57569	5.81693
9.82858	3.89734
8.85412	2.13599
5.33195	1.57831
8.40375	6.83169
9.4181	0.842499
9.86919	3.77286
8.40397	6.82987
0.976837	4.08033
0.538656	5.41715
9.98946	4.87936
8.77898	6.98262
0.537396	5.41393
0.979664	4.0784
0.978389	4.0726
2.13995	4.31166
1.53719	5.99821
10.5227	0.526209
0.539989	5.41278
4.464	5.62571
7.52162	6.8482
4.49043	6.65017
2.65512	2.35198
0.393538	6.44839
2.23317	7.26835
5.02393	3.48593
4.02365	3.34093
2.88624	5.44505
3.31601	5.2764
1.94852	3.45176
1.97736	3.4471
5.71786	6.14725
7.28481	3.70601
6.44654	4.90497
3.88993	3.71983
5.15351	3.40339
6.0731	7.77001
3.30309	5.28097
8.33688	5.08631
5.40818	2.80927
7.29991	3.70252
0.2647	2.18729
6.44965	4.90259
4.45849	5.62641
6.92618	1.09343
8.60043	3.49183
9.86669	3.77178
7.29775	3.67579
8.33505	5.08706
9.47268	5.10572
1.59294	8.18253
10.5972	8.22576
6.82611	7.55753
2.65495	2.35153
1.16166	1.74151
2.23101	7.27034
2.23452	7.27494
0.380341	6.39902
7.94674	2.83821
2.22969	7.27504
10.5976	8.22609
9.06163	2.26784
3.03029	5.25818
0.467164	6.39758
3.26016	2.49972
5.70398	4.51761
3.31791	5.28153
5.43275	8.71602
2.22688	7.27469
8.34024	5.08296
5.16806	4.44085
5.30595	6.07361
8.33704	5.08406
7.77989	8.12695
4.02276	3.33907
4.459	5.62746
6.28203	8.02273
7.57514	5.81625
6.17836	2.10423
7.14288	7.58377
5.71848	6.1449
9.19472	8.19783
0.256922	2.19389
10.6242	2.84795
9.24397	8.32798
10.028	4.91746
9.87071	3.7737
8.77774	6.98545
10.6823	3.03625
9.25924	1.93482
7.23015	0.639604
3.17752	1.32358
0.262587	2.19895
8.37967	0.259779
1.97909	8.85026
1.66847	9.0966
1.53546	5.99785
5.01321	0.82515
1.7688	5.74276
10.5389	6.55583
10.5612	9.2031
2.16464	7.36661
10.5369	7.35004
7.66177	0.893482
3.88809	3.71815
3.33177	8.42667
4.68438	1.45741
3.32934	8.42294
4.65358	0.288477
7.33784	3.51292
7.28299	0.738065
4.19721	8.33406
5.30504	6.07324
0.53882	5.41223
7.52068	6.84824
3.29418	9.18904
3.75408	8.07539
6.07373	7.76944
9.07933	6.81785
8.38307	0.259018
4.1211	7.51795
10.5241	0.525577
8.85278	2.13752
5.71953	6.14477
9.47318	5.10465
1.59135	8.18613
9.59874	5.99965
6.21193	8.30573
6.87703	1.07398

8	174
155	152
76	70
88	70
88	4
131	10
155	33
51	65
40	171
44	49
124	18
11	18
46	165
17	186
179	168
45	166
105	97
21	74
58	97
18	14
182	138
52	177
93	125
199	26
59	175
35	106
168	52
39	129
191	187
29	38
188	107
22	181
32	150
147	198
75	91
161	66
164	181
174	42
36	67
39	115
76	30
149	67
28	150
111	180
37	66
163	153
73	193
30	160
73	42
154	159
41	34
119	43
154	132
77	140
125	65
49	163
6	34
45	3
63	62
166	46
98	133
133	54
162	11
12	124
125	14
12	162
93	100
124	55
199	115
55	63
58	96
38	199
51	44
23	61
133	86
26	149
177	74
135	145
175	105
108	62
67	39
60	135
145	97
103	69
71	68
19	106
149	110
110	21
26	74
110	36
96	177
136	58
193	132
113	68
111	103
103	106
117	116
140	27
163	6
73	8
116	193
36	180
160	1
140	143
116	27
195	120
157	159
156	81
87	128
101	50
85	50
157	77
167	87
9	49
51	34
86	7
108	54
167	98
137	99
62	101
86	169
54	47
93	55
50	7
92	142
44	100
137	108
92	20
63	59
114	146
128	94
59	99
141	105
127	13
22	115
146	175
101	100
12	135
90	114
137	92
141	136
151	148
23	145
104	113
35	21
141	90
148	71
19	69
180	129
68	19
96	35
104	136
27	118
117	77
31	123
2	197
195	81
118	143
117	132
197	120
112	6
79	84
80	89
78	158
184	7
84	85
5	173
169	83
167	95
83	80
126	98
2	170
172	134
127	126
134	94
126	95
130	172
134	121
146	99
183	142
188	20
114	142
139	130
13	25
47	127
107	191
47	25
188	57
13	191
194	183
109	75
119	109
111	118
69	71
151	113
43	91
43	148
72	157
143	119
82	189
194	151
173	189
31	150
64	144
81	72
10	82
152	24
152	64
83	184
184	79
85	9
78	75
192	4
76	0
2	189
24	40
42	129
10	122
196	48
173	122
121	172
196	121
131	40
87	169
165	196
139	95
56	186
176	15
15	138
60	162
61	60
16	138
178	139
187	182
38	168
52	23
91	185
123	147
56	176
123	102
176	178
161	22
104	90
185	102
25	20
185	32
178	187
182	107
102	194
24	158
57	147
78	120
183	57
64	32
195	109
164	1
29	37
82	158
8	1
16	198
28	144
190	0
174	181
164	190

4	42	174	8	73
10	97	105	175	59	63	55	124	12	135	145
9	32	185	91	75	78	158	24	152	64
7	26	74	177	52	168	38	199
8	54	133	86	7	50	101	62	108
6	57	188	20	92	142	183
8	36	180	111	103	106	35	21	110
5	180	36	67	39	129
5	21	74	26	149	110
7	9	49	44	100	101	50	85
6	159	157	77	117	132	154
6	44	51	65	125	93	100
4	12	162	60	135
6	62	63	59	99	137	108
5	105	97	58	136	141
7	58	97	145	23	52	177	96
4	19	106	103	69
9	193	116	27	118	111	180	129	42	73
4	116	193	132	117
6	6	34	51	44	49	163
6	98	167	87	169	86	133
6	125	14	18	124	55	93
6	115	39	67	149	26	199
9	106	19	68	113	104	136	58	96	35
9	118	143	119	43	148	71	69	103	111
4	36	110	149	67
5	116	117	77	140	27
6	107	191	13	25	20	188
6	55	63	62	101	100	93
5	135	60	61	23	145
5	68	71	148	151	113
7	185	102	194	151	148	43	91
5	74	21	35	96	177
5	189	173	122	10	82
7	120	197	2	189	82	158	78
4	167	98	126	95
5	184	7	86	169	83
6	114	142	92	137	99	146
6	126	98	133	54	47	127
4	99	59	175	146
4	143	118	27	140
4	71	68	19	69
9	130	172	134	94	128	87	167	95	139
3	121	134	172
4	107	182	187	191
8	194	183	142	114	90	104	113	151
6	146	175	105	141	90	114
5	109	195	120	78	75
6	183	194	102	123	147	57
4	47	25	13	127
7	25	47	54	108	137	92	20
4	104	90	141	136
9	195	109	119	143	140	77	157	72	81
6	82	10	131	40	24	158
6	85	50	7	184	79	84
6	102	185	32	150	31	123
6	178	187	182	138	15	176
5	28	150	32	64	144
5	75	91	43	119	109
7	160	1	164	190	0	76	30
5	11	162	12	124	18
8	182	107	188	57	147	198	16	138
8	187	178	139	95	126	127	13	191
8	161	22	115	199	38	29	37	66
5	181	164	1	8	174
7	174	42	129	39	115	22	181
