# Supplementary material for: Numerical assessment of the applicability of geometry-based force inference on homogeneous and heterogeneous cells
Source: PLoS One. 2024 Apr 16;19(4):e0299016. doi: 10.1371/journal.pone.0299016 (PMC11020637; doi:10.1371/journal.pone.0299016)
Supplement: S1 Data — Simulation results of homogeneous cells, based on different parameters, are stored in approximately 400 folders, each individually named from “data_004” to “data_400”. Please refer to the Excel file “parameter_settings.xlsx” for detailed parameter settings. Each folder contains one.dat file representing the cell structure, two.txt files listing the correct stress values, and two.vtk files containing the estimated stress values. If a folder is empty, it means that the simulation was stopped for some reason under the parameters. Simulation results of heterogeneous cells. Simulation results of heterogeneous cells, based on different parameters, are stored in four folders, each individually named from “data_1001” to “data_1004”. The Excel file “parameter_settings.xlsx” also contains the detailed parameter settings of those four results. Each folder contains five files, arranged in the same configuration as above. (ZIP) [file pone.0299016.s001.zip › supporting_data/data_035/000000_2dVertex(edge).vtk]

# vtk DataFile Version 2.0
S.O.
ASCII
DATASET UNSTRUCTURED_GRID
POINTS 200 float
9.86358 7.28227 0
10.3726 0.676011 0
0.412487 8.23238 0
0.688335 0.67406 0
0.70683 0.657253 0
1.96951 1.56019 0
0.695234 0.672016 0
2.87589 9.19421 0
1.279 8.12225 0
8.25429 0.177779 0
4.30575 5.51715 0
1.16431 2.68119 0
9.373 7.80904 0
3.32669 2.88011 0
2.87329 9.19507 0
1.97313 1.5777 0
3.8319 7.09887 0
1.81689 3.89435 0
2.48804 6.60029 0
0.127716 1.74547 0
4.04889 9.07956 0
8.77394 1.88244 0
4.22811 0.353274 0
5.7341 1.18799 0
3.58107 9.12783 0
7.26176 0.564942 0
6.26268 8.6983 0
7.67321 3.06143 0
5.04993 8.11755 0
6.95628 6.8697 0
10.1858 2.07447 0
6.12662 4.28626 0
7.79414 5.98478 0
0.100017 3.69836 0
7.90701 1.30227 0
6.62908 4.29214 0
9.11502 7.95413 0
2.20466 7.7878 0
5.46569 0.0588629 0
8.25421 0.180309 0
10.1897 2.07495 0
9.2047 1.89313 0
1.57099 5.32138 0
0.679256 0.662711 0
1.93019 3.85732 0
1.92988 1.69257 0
5.73066 1.17474 0
1.57105 5.3209 0
10.1873 2.074 0
2.61305 3.4243 0
1.98862 1.57898 0
3.83198 7.08408 0
4.44256 4.27519 0
1.99071 1.58962 0
1.23235 2.6436 0
7.66987 3.06385 0
6.26191 8.6989 0
2.85176 5.0741 0
2.66998 3.45937 0
4.05598 1.21502 0
6.42945 2.32093 0
6.76101 8.94768 0
5.24522 1.89993 0
8.74115 3.44961 0
7.8628 1.33252 0
6.30859 3.08441 0
4.9092 1.90901 0
3.31441 2.90282 0
6.65344 8.45066 0
3.11419 1.5928 0
2.87466 9.19555 0
8.80577 5.16193 0
7.72061 7.73519 0
8.74209 3.44862 0
9.71765 3.82272 0
0.929325 3.1206 0
8.50174 9.27795 0
7.18863 0.714176 0
9.46634 6.03364 0
9.52116 4.19279 0
10.2623 8.168 0
7.60664 3.08919 0
0.742409 3.11208 0
7.78187 4.12305 0
6.9709 4.08719 0
3.18496 4.16403 0
7.78167 4.12211 0
2.94665 5.52051 0
4.4175 4.24687 0
10.4714 5.20681 0
9.46489 4.73556 0
0.467023 5.02032 0
6.07982 4.8232 0
1.68299 4.34505 0
3.82786 7.09625 0
0.126692 1.74469 0
5.37544 7.18173 0
4.43381 4.23962 0
3.1007 3.95613 0
0.703061 5.90429 0
7.43934 5.77885 0
4.90875 1.90948 0
2.85831 3.44198 0
4.84415 3.09278 0
10.2622 0.568244 0
5.74618 1.17674 0
5.58999 6.34457 0
7.49524 5.78551 0
6.30356 3.0849 0
6.39242 4.21519 0
6.1386 5.1565 0
7.50284 5.7841 0
5.74232 1.16651 0
9.6402 3.39083 0
8.06335 6.10492 0
6.69941 8.94 0
9.86247 0.271892 0
3.83452 7.09209 0
10.5063 3.74041 0
9.6598 1.33086 0
0.495456 5.01921 0
6.13815 5.15726 0
0.343034 7.79444 0
0.969187 6.31473 0
5.22795 7.2778 0
0.895846 6.48971 0
9.86456 0.266597 0
0.959143 6.24332 0
4.43264 4.84142 0
0.266904 5.91155 0
4.30404 5.51586 0
1.96597 1.58358 0
9.6311 4.02599 0
1.52196 8.0881 0
3.61095 5.67787 0
9.86609 7.28037 0
2.48959 6.5983 0
4.85466 3.09567 0
1.76982 9.15343 0
2.95239 5.5207 0
3.69329 8.49576 0
6.12429 4.28277 0
7.27997 8.74663 0
7.49976 5.78482 0
7.50207 5.79174 0
2.39011 8.07633 0
5.58819 6.34173 0
4.86023 3.07961 0
1.1472 3.34882 0
5.84687 6.59259 0
6.3078 3.08524 0
3.3161 2.90846 0
9.77773 2.38907 0
7.78437 4.11999 0
0.273981 8.47261 0
7.71924 7.73168 0
9.47038 6.03391 0
0.32561 5.17198 0
0.457111 5.04933 0
0.749678 5.93603 0
0.50937 8.16153 0
9.10903 7.94952 0
9.20489 1.8962 0
4.84983 3.10474 0
2.66061 8.16332 0
2.69005 6.95261 0
9.46093 6.03293 0
8.74618 7.49679 0
5.46576 0.061861 0
3.47676 1.66288 0
9.86003 7.27922 0
2.26245 7.68206 0
2.95094 5.52415 0
0.907705 6.53999 0
3.68545 1.57797 0
4.17339 7.93279 0
4.03036 8.91014 0
1.6913 8.10685 0
1.76946 9.15191 0
5.63629 0.803375 0
7.05236 7.54578 0
4.56529 6.60908 0
2.85216 5.07313 0
3.51737 1.62099 0
5.24335 7.22083 0
5.58496 6.34179 0
8.5007 9.27378 0
6.8334 1.7195 0
7.27915 8.74622 0
4.48695 8.13184 0
6.77198 1.71007 0
7.17704 7.46896 0
8.74778 7.49837 0
9.11308 7.95275 0
8.80539 5.1617 0
9.4617 6.02881 0
9.2047 1.89713 0
7.87474 3.08862 0
10.1935 0.468898 0
8.50056 9.27122 0
CELLS 352 1056 
2 48 152
2 196 162
2 196 152
2 93 17
2 148 17
2 120 93
2 148 91
2 46 62
2 150 65
2 23 46
2 150 60
2 23 60
2 65 62
2 188 161
2 142 188
2 188 72
2 192 193
2 188 161
2 72 167
2 192 167
2 66 174
2 169 13
2 101 67
2 66 101
2 13 67
2 42 47
2 47 159
2 42 136
2 127 18
2 136 18
2 66 174
2 46 62
2 59 46
2 62 66
2 34 64
2 187 190
2 9 34
2 77 190
2 64 187
2 34 64
2 34 21
2 27 64
2 197 27
2 21 197
2 27 64
2 64 187
2 81 55
2 27 55
2 81 187
2 48 152
2 113 152
2 113 74
2 53 50
2 54 11
2 50 19
2 45 54
2 53 45
2 59 46
2 23 46
2 23 112
2 21 41
2 196 162
2 73 196
2 21 197
2 197 63
2 73 63
2 98 102
2 151 102
2 163 98
2 151 147
2 163 103
2 103 147
2 150 65
2 150 81
2 108 109
2 84 55
2 81 55
2 109 35
2 108 65
2 35 84
2 21 41
2 34 21
2 9 34
2 147 101
2 66 101
2 62 66
2 103 108
2 108 65
2 65 62
2 103 147
2 50 19
2 50 131
2 93 47
2 47 159
2 120 93
2 45 54
2 45 49
2 54 49
2 52 97
2 128 92
2 31 92
2 97 141
2 52 128
2 31 141
2 147 101
2 101 67
2 67 151
2 151 147
2 60 190
2 77 190
2 23 60
2 23 112
2 63 153
2 113 73
2 73 63
2 153 86
2 86 79
2 113 74
2 44 17
2 54 11
2 44 58
2 49 58
2 54 49
2 148 17
2 75 148
2 73 196
2 113 152
2 113 73
2 196 152
2 44 17
2 93 17
2 42 47
2 93 47
2 57 42
2 182 57
2 44 182
2 57 87
2 182 57
2 97 88
2 85 88
2 52 97
2 172 87
2 182 85
2 172 52
2 134 181
2 117 181
2 139 134
2 139 51
2 117 51
2 187 190
2 150 81
2 150 60
2 60 190
2 81 187
2 109 35
2 31 109
2 31 92
2 144 107
2 111 143
2 100 107
2 111 144
2 143 35
2 121 92
2 121 100
2 167 114
2 32 114
2 155 32
2 72 167
2 155 72
2 96 149
2 29 191
2 96 180
2 149 29
2 191 180
2 57 42
2 57 87
2 42 136
2 87 136
2 194 111
2 71 194
2 32 114
2 32 144
2 166 114
2 111 144
2 166 71
2 90 71
2 78 195
2 166 71
2 78 166
2 37 177
2 171 123
2 37 171
2 98 102
2 58 102
2 44 58
2 44 182
2 98 85
2 182 85
2 110 185
2 185 106
2 121 110
2 106 100
2 121 100
2 110 10
2 128 92
2 128 130
2 130 10
2 121 110
2 121 92
2 124 68
2 56 68
2 124 28
2 163 98
2 98 85
2 85 88
2 163 137
2 137 88
2 75 148
2 148 91
2 83 194
2 194 111
2 83 143
2 111 143
2 110 10
2 110 185
2 10 146
2 146 185
2 10 146
2 134 181
2 130 134
2 130 10
2 146 181
2 175 94
2 140 164
2 164 94
2 83 86
2 84 153
2 35 84
2 83 143
2 153 86
2 143 35
2 167 114
2 166 114
2 192 78
2 192 167
2 78 166
2 108 109
2 163 137
2 31 109
2 163 103
2 103 108
2 31 141
2 137 141
2 83 86
2 83 194
2 90 71
2 71 194
2 86 79
2 172 139
2 136 18
2 172 87
2 18 165
2 139 51
2 87 136
2 165 51
2 165 171
2 37 145
2 37 171
2 145 164
2 94 16
2 16 117
2 165 51
2 164 94
2 117 51
2 165 171
2 127 18
2 171 123
2 18 165
2 145 164
2 7 145
2 140 164
2 106 100
2 100 107
2 149 106
2 107 29
2 149 29
2 184 124
2 180 68
2 96 184
2 96 180
2 124 68
2 97 88
2 137 88
2 97 141
2 137 141
2 78 195
2 192 193
2 192 78
2 37 177
2 37 145
2 7 145
2 144 107
2 32 144
2 155 32
2 155 191
2 107 29
2 29 191
2 175 94
2 94 16
2 184 124
2 184 16
2 124 28
2 96 149
2 117 181
2 146 185
2 146 181
2 185 106
2 16 117
2 149 106
2 96 184
2 184 16
2 172 139
2 139 134
2 130 134
2 128 130
2 52 128
2 172 52
2 53 50
2 169 13
2 50 131
2 53 13
2 67 151
2 151 102
2 58 102
2 49 58
2 45 49
2 13 67
2 53 45
2 53 13
2 188 72
2 180 68
2 155 191
2 56 68
2 191 180
2 142 188
2 155 72
2 197 27
2 63 153
2 197 63
2 84 55
2 84 153
2 27 55
CELL_TYPES 352
3
3
3
3
3
3
3
3
3
3
3
3
3
3
3
3
3
3
3
3
3
3
3
3
3
3
3
3
3
3
3
3
3
3
3
3
3
3
3
3
3
3
3
3
3
3
3
3
3
3
3
3
3
3
3
3
3
3
3
3
3
3
3
3
3
3
3
3
3
3
3
3
3
3
3
3
3
3
3
3
3
3
3
3
3
3
3
3
3
3
3
3
3
3
3
3
3
3
3
3
3
3
3
3
3
3
3
3
3
3
3
3
3
3
3
3
3
3
3
3
3
3
3
3
3
3
3
3
3
3
3
3
3
3
3
3
3
3
3
3
3
3
3
3
3
3
3
3
3
3
3
3
3
3
3
3
3
3
3
3
3
3
3
3
3
3
3
3
3
3
3
3
3
3
3
3
3
3
3
3
3
3
3
3
3
3
3
3
3
3
3
3
3
3
3
3
3
3
3
3
3
3
3
3
3
3
3
3
3
3
3
3
3
3
3
3
3
3
3
3
3
3
3
3
3
3
3
3
3
3
3
3
3
3
3
3
3
3
3
3
3
3
3
3
3
3
3
3
3
3
3
3
3
3
3
3
3
3
3
3
3
3
3
3
3
3
3
3
3
3
3
3
3
3
3
3
3
3
3
3
3
3
3
3
3
3
3
3
3
3
3
3
3
3
3
3
3
3
3
3
3
3
3
3
3
3
3
3
3
3
3
3
3
3
3
3
3
3
3
3
3
3
3
3
3
3
3
3
3
3
3
3
3
3
3
3
3
3
3
3
3
3
3
3
3
3
3
3
3
3
3
3
POINT_DATA 200
CELL_DATA 352
SCALARS ForceMap float
LOOKUP_TABLE default
0.0111056
0.81897
0.830196
1.35765
1.128
0.724957
0.64653
0.805577
0.504752
-0.0250951
0.569682
-0.279849
0.345644
-0.229223
0.214709
0.359922
0.976521
-0.229223
0.0329131
0.746262
0.654824
-0.0707422
-0.0797701
-0.336825
0.623863
-0.0533319
1.19237
0.0748582
0.866292
0.86838
0.654824
0.805577
0.15567
0.474525
1.33266
0.803947
0.811945
0.429998
0.855634
1.33266
0.614744
0.667622
0.627793
0.894088
0.667622
0.855634
0.822077
0.730012
0.512651
0.0111056
1.00858
0.0576956
0.704282
0.776965
0.792542
1.2662
1.03488
0.15567
-0.0250951
1.39537
0.637983
0.81897
0.957662
0.894088
0.105813
0.430822
0.28548
0.673988
0.247103
0.879162
0.378615
-0.025295
0.504752
0.389586
0.321158
-0.0249201
0.822077
0.687022
-0.246802
0.0926701
0.637983
0.614744
0.811945
0.89369
-0.336825
0.474525
-0.112974
-0.246802
0.345644
-0.025295
0.792542
0.986501
0.720864
1.19237
0.724957
1.2662
0.397048
0.745227
0.686266
0.41678
1.32518
0.253425
0.92525
1.34684
0.89369
-0.0797701
1.71797
0.879162
0.655476
0.429998
-0.279849
1.39537
-0.0637803
0.647139
0.430822
0.0937035
0.0534107
0.0576956
0.959361
0.776965
0.278866
0.670147
0.745227
1.128
1.19281
0.957662
1.00858
0.647139
0.830196
0.959361
1.35765
-0.0533319
0.720864
0.81791
1.25192
0.102306
1.15097
1.25192
0.467906
0.949796
0.686266
0.25701
0.666429
-0.449841
-0.0313778
0.176169
0.379349
-0.195205
-0.000492973
0.803947
0.389586
0.569682
0.655476
0.512651
0.687022
0.778105
1.32518
0.295393
0.508981
0.779892
-0.0252769
0.52142
0.917186
0.483659
0.661914
0.371734
0.121969
0.0329131
0.467426
0.755684
0.298449
0.785283
1.00485
0.827064
0.81791
1.15097
0.0748582
0.924133
-0.385454
0.126178
0.371734
0.302479
0.26543
-0.0252769
0.330572
0.991522
0.423345
0.330572
1.21387
1.10938
0.478759
1.37176
0.28548
0.69337
0.278866
0.102306
1.03879
0.666429
0.392798
0.764403
0.534
0.287716
0.483659
0.189524
0.41678
0.603564
0.784823
0.534
0.917186
0.0946369
0.854703
1.07138
0.247103
1.03879
0.949796
0.433677
0.244264
1.19281
0.64653
0.605881
-0.385454
-0.0431194
0.508981
0.189524
0.392798
0.647123
-0.106352
0.647123
-0.0313778
0.637536
0.784823
0.359028
1.08161
0.78781
1.29163
0.661911
0.0356888
0.0926701
-0.0431194
0.0937035
0.52142
0.661914
0.26543
0.278544
0.746262
1.21387
0.321158
0.433677
0.778105
0.378615
-0.112974
1.34684
0.601989
0.661911
0.605881
0.991522
0.126178
0.0534107
0.724062
0.86838
0.25701
0.716063
-0.195205
0.924133
0.454958
0.467485
0.109882
1.37176
-0.0357546
0.922504
0.277103
0.454958
1.29163
-0.000492973
0.467485
0.866292
0.478759
0.716063
-0.0357546
0.00980163
0.78781
0.287716
0.779892
0.559404
-0.280833
1.00485
0.515947
0.180055
0.992323
0.785283
0.0946369
0.467906
0.244264
0.253425
0.601989
0.423345
0.976521
0.278544
1.10938
0.109882
0.00980163
0.295393
0.302479
0.121969
0.250855
-0.280833
0.298449
1.08161
0.922504
0.515947
0.823702
1.07138
0.755684
0.176169
-0.106352
0.359028
0.764403
0.277103
0.559404
0.992323
0.823702
0.724062
0.379349
0.637536
0.603564
0.92525
-0.449841
0.704282
-0.0707422
0.986501
0.309813
1.71797
0.673988
0.69337
0.670147
0.397048
0.623863
1.03488
0.309813
0.359922
0.180055
0.250855
0.854703
0.827064
0.214709
0.467426
0.627793
-0.0637803
0.105813
-0.0249201
0.0356888
0.730012
