# Supplementary material for: Numerical assessment of the applicability of geometry-based force inference on homogeneous and heterogeneous cells
Source: PLoS One. 2024 Apr 16;19(4):e0299016. doi: 10.1371/journal.pone.0299016 (PMC11020637; doi:10.1371/journal.pone.0299016)
Supplement: S1 Data — Simulation results of homogeneous cells, based on different parameters, are stored in approximately 400 folders, each individually named from “data_004” to “data_400”. Please refer to the Excel file “parameter_settings.xlsx” for detailed parameter settings. Each folder contains one.dat file representing the cell structure, two.txt files listing the correct stress values, and two.vtk files containing the estimated stress values. If a folder is empty, it means that the simulation was stopped for some reason under the parameters. Simulation results of heterogeneous cells. Simulation results of heterogeneous cells, based on different parameters, are stored in four folders, each individually named from “data_1001” to “data_1004”. The Excel file “parameter_settings.xlsx” also contains the detailed parameter settings of those four results. Each folder contains five files, arranged in the same configuration as above. (ZIP) [file pone.0299016.s001.zip › supporting_data/data_035/000000_2dVertex(surface).vtk]

# vtk DataFile Version 2.0
S.O.
ASCII
DATASET UNSTRUCTURED_GRID
POINTS 271 float
9.86358 7.28227 0
10.3726 0.676011 0
0.412487 8.23238 0
0.688335 0.67406 0
0.70683 0.657253 0
1.96951 1.56019 0
0.695234 0.672016 0
2.87589 9.19421 0
1.279 8.12225 0
8.25429 0.177779 0
4.30575 5.51715 0
1.16431 2.68119 0
9.373 7.80904 0
3.32669 2.88011 0
2.87329 9.19507 0
1.97313 1.5777 0
3.8319 7.09887 0
1.81689 3.89435 0
2.48804 6.60029 0
0.127716 1.74547 0
4.04889 9.07956 0
8.77394 1.88244 0
4.22811 0.353274 0
5.7341 1.18799 0
3.58107 9.12783 0
7.26176 0.564942 0
6.26268 8.6983 0
7.67321 3.06143 0
5.04993 8.11755 0
6.95628 6.8697 0
10.1858 2.07447 0
6.12662 4.28626 0
7.79414 5.98478 0
0.100017 3.69836 0
7.90701 1.30227 0
6.62908 4.29214 0
9.11502 7.95413 0
2.20466 7.7878 0
5.46569 0.0588629 0
8.25421 0.180309 0
10.1897 2.07495 0
9.2047 1.89313 0
1.57099 5.32138 0
0.679256 0.662711 0
1.93019 3.85732 0
1.92988 1.69257 0
5.73066 1.17474 0
1.57105 5.3209 0
10.1873 2.074 0
2.61305 3.4243 0
1.98862 1.57898 0
3.83198 7.08408 0
4.44256 4.27519 0
1.99071 1.58962 0
1.23235 2.6436 0
7.66987 3.06385 0
6.26191 8.6989 0
2.85176 5.0741 0
2.66998 3.45937 0
4.05598 1.21502 0
6.42945 2.32093 0
6.76101 8.94768 0
5.24522 1.89993 0
8.74115 3.44961 0
7.8628 1.33252 0
6.30859 3.08441 0
4.9092 1.90901 0
3.31441 2.90282 0
6.65344 8.45066 0
3.11419 1.5928 0
2.87466 9.19555 0
8.80577 5.16193 0
7.72061 7.73519 0
8.74209 3.44862 0
9.71765 3.82272 0
0.929325 3.1206 0
8.50174 9.27795 0
7.18863 0.714176 0
9.46634 6.03364 0
9.52116 4.19279 0
10.2623 8.168 0
7.60664 3.08919 0
0.742409 3.11208 0
7.78187 4.12305 0
6.9709 4.08719 0
3.18496 4.16403 0
7.78167 4.12211 0
2.94665 5.52051 0
4.4175 4.24687 0
10.4714 5.20681 0
9.46489 4.73556 0
0.467023 5.02032 0
6.07982 4.8232 0
1.68299 4.34505 0
3.82786 7.09625 0
0.126692 1.74469 0
5.37544 7.18173 0
4.43381 4.23962 0
3.1007 3.95613 0
0.703061 5.90429 0
7.43934 5.77885 0
4.90875 1.90948 0
2.85831 3.44198 0
4.84415 3.09278 0
10.2622 0.568244 0
5.74618 1.17674 0
5.58999 6.34457 0
7.49524 5.78551 0
6.30356 3.0849 0
6.39242 4.21519 0
6.1386 5.1565 0
7.50284 5.7841 0
5.74232 1.16651 0
9.6402 3.39083 0
8.06335 6.10492 0
6.69941 8.94 0
9.86247 0.271892 0
3.83452 7.09209 0
10.5063 3.74041 0
9.6598 1.33086 0
0.495456 5.01921 0
6.13815 5.15726 0
0.343034 7.79444 0
0.969187 6.31473 0
5.22795 7.2778 0
0.895846 6.48971 0
9.86456 0.266597 0
0.959143 6.24332 0
4.43264 4.84142 0
0.266904 5.91155 0
4.30404 5.51586 0
1.96597 1.58358 0
9.6311 4.02599 0
1.52196 8.0881 0
3.61095 5.67787 0
9.86609 7.28037 0
2.48959 6.5983 0
4.85466 3.09567 0
1.76982 9.15343 0
2.95239 5.5207 0
3.69329 8.49576 0
6.12429 4.28277 0
7.27997 8.74663 0
7.49976 5.78482 0
7.50207 5.79174 0
2.39011 8.07633 0
5.58819 6.34173 0
4.86023 3.07961 0
1.1472 3.34882 0
5.84687 6.59259 0
6.3078 3.08524 0
3.3161 2.90846 0
9.77773 2.38907 0
7.78437 4.11999 0
0.273981 8.47261 0
7.71924 7.73168 0
9.47038 6.03391 0
0.32561 5.17198 0
0.457111 5.04933 0
0.749678 5.93603 0
0.50937 8.16153 0
9.10903 7.94952 0
9.20489 1.8962 0
4.84983 3.10474 0
2.66061 8.16332 0
2.69005 6.95261 0
9.46093 6.03293 0
8.74618 7.49679 0
5.46576 0.061861 0
3.47676 1.66288 0
9.86003 7.27922 0
2.26245 7.68206 0
2.95094 5.52415 0
0.907705 6.53999 0
3.68545 1.57797 0
4.17339 7.93279 0
4.03036 8.91014 0
1.6913 8.10685 0
1.76946 9.15191 0
5.63629 0.803375 0
7.05236 7.54578 0
4.56529 6.60908 0
2.85216 5.07313 0
3.51737 1.62099 0
5.24335 7.22083 0
5.58496 6.34179 0
8.5007 9.27378 0
6.8334 1.7195 0
7.27915 8.74622 0
4.48695 8.13184 0
6.77198 1.71007 0
7.17704 7.46896 0
8.74778 7.49837 0
9.11308 7.95275 0
8.80539 5.1617 0
9.4617 6.02881 0
9.2047 1.89713 0
7.87474 3.08862 0
10.1935 0.468898 0
8.50056 9.27122 0
9.91169 1.52225 0
1.11648 4.2257 0
5.91025 2.12819 0
8.29574 8.61231 0
8.13311 8.0831 0
3.94328 2.15187 0
1.63184 6.05553 0
4.74232 1.48125 0
7.5344 0.964555 0
8.08528 2.18264 0
7.47075 2.11932 0
10.0527 3.04906 0
1.09418 1.97176 0
4.83246 0.890775 0
8.61913 2.65896 0
3.77021 3.32184 0
6.87253 3.53609 0
8.49995 1.16572 0
5.42929 2.64288 0
0.981723 1.35623 0
1.07847 5.12572 0
1.97595 2.62194 0
5.25738 4.54378 0
4.29906 2.62741 0
6.49097 1.4007 0
8.84194 3.85722 0
1.74108 3.29219 0
9.28395 2.78758 0
2.085 4.71164 0
3.51323 4.6897 0
3.72584 6.25949 0
6.88883 2.5865 0
6.72724 5.03574 0
8.09156 6.95982 0
6.31309 7.09412 0
2.34953 5.6979 0
8.51824 5.75335 0
9.60264 5.32457 0
1.49611 7.26251 0
2.64707 4.17615 0
6.41563 5.79221 0
5.17143 5.10421 0
5.75666 8.06769 0
4.06587 3.77183 0
0.59263 3.97845 0
8.00951 5.01874 0
5.3111 5.64426 0
4.57679 6.06446 0
3.50436 7.88197 0
7.30721 4.76941 0
8.76486 6.56469 0
5.76913 3.52144 0
8.72129 4.48762 0
3.11141 6.46225 0
2.95219 7.4635 0
1.8765 6.83558 0
3.17724 8.68268 0
6.62122 6.32055 0
6.20237 7.68437 0
5.18474 3.89335 0
9.3351 7.05087 0
2.21252 8.62051 0
7.46944 6.78232 0
4.56655 7.55593 0
4.88784 6.84586 0
0.916573 7.5153 0
3.86718 5.11106 0
2.86708 2.02598 0
2.56274 2.55043 0
7.04056 8.26118 0
7.81679 3.6403 0
CELLS 434 1736 
3 200 1 104
3 200 104 119
3 200 48 152
3 200 196 162
3 200 119 162
3 200 30 1
3 200 48 30
3 200 196 152
3 201 93 17
3 201 148 17
3 201 91 120
3 201 120 93
3 201 148 91
3 202 46 62
3 202 150 65
3 202 23 46
3 202 150 60
3 202 23 60
3 202 65 62
3 203 142 199
3 203 186 161
3 203 186 199
3 203 188 161
3 203 142 188
3 204 188 72
3 204 192 193
3 204 188 161
3 204 72 167
3 204 161 193
3 204 192 167
3 205 66 174
3 205 169 13
3 205 101 67
3 205 174 183
3 205 66 101
3 205 169 183
3 205 13 67
3 206 42 47
3 206 47 159
3 206 42 136
3 206 127 159
3 206 127 18
3 206 136 18
3 207 66 174
3 207 46 62
3 207 59 46
3 207 62 66
3 207 59 174
3 208 34 64
3 208 187 190
3 208 9 34
3 208 77 190
3 208 64 187
3 208 25 77
3 208 9 25
3 209 34 64
3 209 34 21
3 209 27 64
3 209 197 27
3 209 21 197
3 210 27 64
3 210 64 187
3 210 81 55
3 210 27 55
3 210 81 187
3 211 48 152
3 211 40 48
3 211 113 152
3 211 40 118
3 211 118 74
3 211 113 74
3 212 53 50
3 212 95 19
3 212 54 11
3 212 50 19
3 212 45 54
3 212 53 45
3 212 11 95
3 213 22 59
3 213 59 46
3 213 112 179
3 213 23 46
3 213 179 22
3 213 23 112
3 214 21 41
3 214 196 162
3 214 162 41
3 214 73 196
3 214 21 197
3 214 197 63
3 214 73 63
3 215 98 102
3 215 151 102
3 215 163 98
3 215 151 147
3 215 163 103
3 215 103 147
3 216 150 65
3 216 150 81
3 216 108 109
3 216 84 55
3 216 81 55
3 216 109 35
3 216 108 65
3 216 35 84
3 217 21 41
3 217 34 21
3 217 41 39
3 217 9 34
3 217 39 9
3 218 147 101
3 218 66 101
3 218 62 66
3 218 103 108
3 218 108 65
3 218 65 62
3 218 103 147
3 219 6 4
3 219 6 131
3 219 3 43
3 219 43 4
3 219 50 19
3 219 50 131
3 219 19 3
3 220 93 47
3 220 99 159
3 220 47 159
3 220 120 158
3 220 120 93
3 220 99 157
3 220 157 158
3 221 45 54
3 221 45 49
3 221 54 49
3 222 52 97
3 222 128 92
3 222 31 92
3 222 97 141
3 222 52 128
3 222 31 141
3 223 147 101
3 223 101 67
3 223 67 151
3 223 151 147
3 224 105 77
3 224 112 105
3 224 60 190
3 224 77 190
3 224 23 60
3 224 23 112
3 225 63 153
3 225 113 73
3 225 132 74
3 225 73 63
3 225 153 86
3 225 132 79
3 225 86 79
3 225 113 74
3 226 44 17
3 226 54 11
3 226 11 75
3 226 44 58
3 226 49 58
3 226 54 49
3 226 148 17
3 226 75 148
3 227 73 196
3 227 113 152
3 227 113 73
3 227 196 152
3 228 44 17
3 228 93 17
3 228 42 47
3 228 93 47
3 228 57 42
3 228 182 57
3 228 44 182
3 229 57 87
3 229 182 57
3 229 97 88
3 229 85 88
3 229 52 97
3 229 172 87
3 229 182 85
3 229 172 52
3 230 134 181
3 230 117 181
3 230 139 134
3 230 139 51
3 230 117 51
3 231 187 190
3 231 150 81
3 231 150 60
3 231 60 190
3 231 81 187
3 232 109 35
3 232 31 109
3 232 31 92
3 232 144 107
3 232 111 143
3 232 100 107
3 232 111 144
3 232 143 35
3 232 121 92
3 232 121 100
3 233 167 114
3 233 32 114
3 233 155 32
3 233 72 167
3 233 155 72
3 234 96 149
3 234 29 191
3 234 96 180
3 234 149 29
3 234 191 180
3 235 57 42
3 235 57 87
3 235 42 136
3 235 87 136
3 236 194 111
3 236 71 194
3 236 32 114
3 236 32 144
3 236 166 114
3 236 111 144
3 236 166 71
3 237 90 71
3 237 90 89
3 237 78 195
3 237 89 195
3 237 166 71
3 237 78 166
3 238 37 177
3 238 123 125
3 238 171 123
3 238 37 171
3 238 133 177
3 238 173 125
3 238 173 133
3 239 98 102
3 239 58 102
3 239 44 58
3 239 44 182
3 239 98 85
3 239 182 85
3 240 110 185
3 240 185 106
3 240 121 110
3 240 106 100
3 240 121 100
3 241 110 10
3 241 128 92
3 241 128 130
3 241 130 10
3 241 121 110
3 241 121 92
3 242 28 26
3 242 56 26
3 242 124 68
3 242 56 68
3 242 124 28
3 243 163 98
3 243 98 85
3 243 85 88
3 243 163 137
3 243 137 88
3 244 91 33
3 244 33 82
3 244 75 148
3 244 148 91
3 244 75 82
3 245 83 194
3 245 194 111
3 245 83 143
3 245 111 143
3 246 110 10
3 246 110 185
3 246 10 146
3 246 146 185
3 247 10 146
3 247 134 181
3 247 130 134
3 247 130 10
3 247 146 181
3 248 175 94
3 248 140 175
3 248 140 164
3 248 164 94
3 249 83 86
3 249 84 153
3 249 35 84
3 249 83 143
3 249 153 86
3 249 143 35
3 250 167 114
3 250 166 114
3 250 192 78
3 250 192 167
3 250 78 166
3 251 108 109
3 251 163 137
3 251 31 109
3 251 163 103
3 251 103 108
3 251 31 141
3 251 137 141
3 252 83 86
3 252 83 194
3 252 90 71
3 252 71 194
3 252 86 79
3 252 90 79
3 253 172 139
3 253 136 18
3 253 172 87
3 253 18 165
3 253 139 51
3 253 87 136
3 253 165 51
3 254 165 171
3 254 37 145
3 254 37 171
3 254 145 164
3 254 94 16
3 254 16 117
3 254 165 51
3 254 164 94
3 254 117 51
3 255 165 171
3 255 127 18
3 255 127 123
3 255 171 123
3 255 18 165
3 256 20 24
3 256 24 7
3 256 145 164
3 256 140 176
3 256 7 145
3 256 140 164
3 256 176 20
3 257 106 100
3 257 100 107
3 257 149 106
3 257 107 29
3 257 149 29
3 258 184 124
3 258 180 68
3 258 96 184
3 258 96 180
3 258 124 68
3 259 97 88
3 259 137 88
3 259 97 141
3 259 137 141
3 260 78 195
3 260 192 193
3 260 170 156
3 260 192 78
3 260 193 36
3 260 12 170
3 260 195 156
3 260 12 36
3 261 138 177
3 261 37 177
3 261 37 145
3 261 70 14
3 261 14 7
3 261 138 70
3 261 7 145
3 262 144 107
3 262 32 144
3 262 155 32
3 262 155 191
3 262 107 29
3 262 29 191
3 263 175 94
3 263 28 189
3 263 94 16
3 263 184 124
3 263 184 16
3 263 175 189
3 263 124 28
3 264 96 149
3 264 117 181
3 264 146 185
3 264 146 181
3 264 185 106
3 264 16 117
3 264 149 106
3 264 96 184
3 264 184 16
3 265 8 160
3 265 160 122
3 265 8 133
3 265 122 173
3 265 173 133
3 266 172 139
3 266 139 134
3 266 130 134
3 266 128 130
3 266 52 128
3 266 172 52
3 267 53 50
3 267 169 13
3 267 69 5
3 267 50 131
3 267 69 169
3 267 131 15
3 267 15 5
3 267 53 13
3 268 67 151
3 268 151 102
3 268 58 102
3 268 49 58
3 268 45 49
3 268 13 67
3 268 53 45
3 268 53 13
3 269 115 56
3 269 188 72
3 269 142 61
3 269 180 68
3 269 155 191
3 269 61 115
3 269 56 68
3 269 191 180
3 269 142 188
3 269 155 72
3 270 197 27
3 270 63 153
3 270 197 63
3 270 84 55
3 270 84 153
3 270 27 55
CELL_TYPES 434
5
5
5
5
5
5
5
5
5
5
5
5
5
5
5
5
5
5
5
5
5
5
5
5
5
5
5
5
5
5
5
5
5
5
5
5
5
5
5
5
5
5
5
5
5
5
5
5
5
5
5
5
5
5
5
5
5
5
5
5
5
5
5
5
5
5
5
5
5
5
5
5
5
5
5
5
5
5
5
5
5
5
5
5
5
5
5
5
5
5
5
5
5
5
5
5
5
5
5
5
5
5
5
5
5
5
5
5
5
5
5
5
5
5
5
5
5
5
5
5
5
5
5
5
5
5
5
5
5
5
5
5
5
5
5
5
5
5
5
5
5
5
5
5
5
5
5
5
5
5
5
5
5
5
5
5
5
5
5
5
5
5
5
5
5
5
5
5
5
5
5
5
5
5
5
5
5
5
5
5
5
5
5
5
5
5
5
5
5
5
5
5
5
5
5
5
5
5
5
5
5
5
5
5
5
5
5
5
5
5
5
5
5
5
5
5
5
5
5
5
5
5
5
5
5
5
5
5
5
5
5
5
5
5
5
5
5
5
5
5
5
5
5
5
5
5
5
5
5
5
5
5
5
5
5
5
5
5
5
5
5
5
5
5
5
5
5
5
5
5
5
5
5
5
5
5
5
5
5
5
5
5
5
5
5
5
5
5
5
5
5
5
5
5
5
5
5
5
5
5
5
5
5
5
5
5
5
5
5
5
5
5
5
5
5
5
5
5
5
5
5
5
5
5
5
5
5
5
5
5
5
5
5
5
5
5
5
5
5
5
5
5
5
5
5
5
5
5
5
5
5
5
5
5
5
5
5
5
5
5
5
5
5
5
5
5
5
5
5
5
5
5
5
5
5
5
5
5
5
5
5
5
5
5
5
5
5
5
5
5
5
5
5
5
5
5
5
5
5
5
5
5
5
5
5
5
5
5
5
5
5
5
5
5
5
5
5
5
5
5
5
5
5
5
5
5
5
5
5
5
5
5
5
5
POINT_DATA 271
CELL_DATA 434
SCALARS ForceMap float
LOOKUP_TABLE default
0.822024
0.822024
0.822024
0.822024
0.822024
0.822024
0.822024
0.822024
1.5226
1.5226
1.5226
1.5226
1.5226
0.504174
0.504174
0.504174
0.504174
0.504174
0.504174
0.270744
0.270744
0.270744
0.270744
0.270744
0.128713
0.128713
0.128713
0.128713
0.128713
0.128713
0.106261
0.106261
0.106261
0.106261
0.106261
0.106261
0.106261
0.99972
0.99972
0.99972
0.99972
0.99972
0.99972
0.665583
0.665583
0.665583
0.665583
0.665583
1.04837
1.04837
1.04837
1.04837
1.04837
1.04837
1.04837
1.5498
1.5498
1.5498
1.5498
1.5498
1.41647
1.41647
1.41647
1.41647
1.41647
1.1605
1.1605
1.1605
1.1605
1.1605
1.1605
0.54202
0.54202
0.54202
0.54202
0.54202
0.54202
0.54202
1.76246
1.76246
1.76246
1.76246
1.76246
1.76246
1.25778
1.25778
1.25778
1.25778
1.25778
1.25778
1.25778
0.317055
0.317055
0.317055
0.317055
0.317055
0.317055
0.283845
0.283845
0.283845
0.283845
0.283845
0.283845
0.283845
0.283845
0.743549
0.743549
0.743549
0.743549
0.743549
0.0129828
0.0129828
0.0129828
0.0129828
0.0129828
0.0129828
0.0129828
5.12945
5.12945
5.12945
5.12945
5.12945
5.12945
5.12945
1.21167
1.21167
1.21167
1.21167
1.21167
1.21167
1.21167
1.42648
1.42648
1.42648
1.30929
1.30929
1.30929
1.30929
1.30929
1.30929
1.54404
1.54404
1.54404
1.54404
0.297119
0.297119
0.297119
0.297119
0.297119
0.297119
0.373719
0.373719
0.373719
0.373719
0.373719
0.373719
0.373719
0.373719
0.615055
0.615055
0.615055
0.615055
0.615055
0.615055
0.615055
0.615055
2.22385
2.22385
2.22385
2.22385
1.00586
1.00586
1.00586
1.00586
1.00586
1.00586
1.00586
0.607837
0.607837
0.607837
0.607837
0.607837
0.607837
0.607837
0.607837
0.190516
0.190516
0.190516
0.190516
0.190516
1.15696
1.15696
1.15696
1.15696
1.15696
0.8295
0.8295
0.8295
0.8295
0.8295
0.8295
0.8295
0.8295
0.8295
0.8295
0.0971473
0.0971473
0.0971473
0.0971473
0.0971473
1.33669
1.33669
1.33669
1.33669
1.33669
1.15546
1.15546
1.15546
1.15546
-0.215946
-0.215946
-0.215946
-0.215946
-0.215946
-0.215946
-0.215946
1.53626
1.53626
1.53626
1.53626
1.53626
1.53626
1.50359
1.50359
1.50359
1.50359
1.50359
1.50359
1.50359
0.142005
0.142005
0.142005
0.142005
0.142005
0.142005
0.662333
0.662333
0.662333
0.662333
0.662333
0.858348
0.858348
0.858348
0.858348
0.858348
0.858348
1.68888
1.68888
1.68888
1.68888
1.68888
1.09209
1.09209
1.09209
1.09209
1.09209
1.35419
1.35419
1.35419
1.35419
1.35419
0.361918
0.361918
0.361918
0.361918
0.83731
0.83731
0.83731
0.83731
0.552444
0.552444
0.552444
0.552444
0.552444
2.5134
2.5134
2.5134
2.5134
0.407029
0.407029
0.407029
0.407029
0.407029
0.407029
0.444149
0.444149
0.444149
0.444149
0.444149
0.488128
0.488128
0.488128
0.488128
0.488128
0.488128
0.488128
0.833217
0.833217
0.833217
0.833217
0.833217
0.833217
0.588997
0.588997
0.588997
0.588997
0.588997
0.588997
0.588997
0.387643
0.387643
0.387643
0.387643
0.387643
0.387643
0.387643
0.387643
0.387643
0.664994
0.664994
0.664994
0.664994
0.664994
-0.762077
-0.762077
-0.762077
-0.762077
-0.762077
-0.762077
-0.762077
0.714038
0.714038
0.714038
0.714038
0.714038
0.956027
0.956027
0.956027
0.956027
0.956027
0.314687
0.314687
0.314687
0.314687
0.600668
0.600668
0.600668
0.600668
0.600668
0.600668
0.600668
0.600668
-0.296369
-0.296369
-0.296369
-0.296369
-0.296369
-0.296369
-0.296369
-0.0497471
-0.0497471
-0.0497471
-0.0497471
-0.0497471
-0.0497471
0.704821
0.704821
0.704821
0.704821
0.704821
0.704821
0.704821
0.548527
0.548527
0.548527
0.548527
0.548527
0.548527
0.548527
0.548527
0.548527
-3.18635e-14
-3.18635e-14
-3.18635e-14
-3.18635e-14
-3.18635e-14
0.550525
0.550525
0.550525
0.550525
0.550525
0.550525
0.172703
0.172703
0.172703
0.172703
0.172703
0.172703
0.172703
0.172703
0.834791
0.834791
0.834791
0.834791
0.834791
0.834791
0.834791
0.834791
0.632232
0.632232
0.632232
0.632232
0.632232
0.632232
0.632232
0.632232
0.632232
0.632232
0.0935145
0.0935145
0.0935145
0.0935145
0.0935145
0.0935145
