# Supplementary material for: Numerical assessment of the applicability of geometry-based force inference on homogeneous and heterogeneous cells
Source: PLoS One. 2024 Apr 16;19(4):e0299016. doi: 10.1371/journal.pone.0299016 (PMC11020637; doi:10.1371/journal.pone.0299016)
Supplement: S1 Data — Simulation results of homogeneous cells, based on different parameters, are stored in approximately 400 folders, each individually named from “data_004” to “data_400”. Please refer to the Excel file “parameter_settings.xlsx” for detailed parameter settings. Each folder contains one.dat file representing the cell structure, two.txt files listing the correct stress values, and two.vtk files containing the estimated stress values. If a folder is empty, it means that the simulation was stopped for some reason under the parameters. Simulation results of heterogeneous cells. Simulation results of heterogeneous cells, based on different parameters, are stored in four folders, each individually named from “data_1001” to “data_1004”. The Excel file “parameter_settings.xlsx” also contains the detailed parameter settings of those four results. Each folder contains five files, arranged in the same configuration as above. (ZIP) [file pone.0299016.s001.zip › supporting_data/data_035/i2dvertex000000000000000.dat]

170629

20.0
20.0

200
270
71

9.86358	7.28227
10.3726	0.676011
0.412487	8.23238
0.688335	0.67406
0.70683	0.657253
1.96951	1.56019
0.695234	0.672016
2.87589	9.19421
1.279	8.12225
8.25429	0.177779
4.30575	5.51715
1.16431	2.68119
9.373	7.80904
3.32669	2.88011
2.87329	9.19507
1.97313	1.5777
3.8319	7.09887
1.81689	3.89435
2.48804	6.60029
0.127716	1.74547
4.04889	9.07956
8.77394	1.88244
4.22811	0.353274
5.7341	1.18799
3.58107	9.12783
7.26176	0.564942
6.26268	8.6983
7.67321	3.06143
5.04993	8.11755
6.95628	6.8697
10.1858	2.07447
6.12662	4.28626
7.79414	5.98478
0.100017	3.69836
7.90701	1.30227
6.62908	4.29214
9.11502	7.95413
2.20466	7.7878
5.46569	0.0588629
8.25421	0.180309
10.1897	2.07495
9.2047	1.89313
1.57099	5.32138
0.679256	0.662711
1.93019	3.85732
1.92988	1.69257
5.73066	1.17474
1.57105	5.3209
10.1873	2.074
2.61305	3.4243
1.98862	1.57898
3.83198	7.08408
4.44256	4.27519
1.99071	1.58962
1.23235	2.6436
7.66987	3.06385
6.26191	8.6989
2.85176	5.0741
2.66998	3.45937
4.05598	1.21502
6.42945	2.32093
6.76101	8.94768
5.24522	1.89993
8.74115	3.44961
7.8628	1.33252
6.30859	3.08441
4.9092	1.90901
3.31441	2.90282
6.65344	8.45066
3.11419	1.5928
2.87466	9.19555
8.80577	5.16193
7.72061	7.73519
8.74209	3.44862
9.71765	3.82272
0.929325	3.1206
8.50174	9.27795
7.18863	0.714176
9.46634	6.03364
9.52116	4.19279
10.2623	8.168
7.60664	3.08919
0.742409	3.11208
7.78187	4.12305
6.9709	4.08719
3.18496	4.16403
7.78167	4.12211
2.94665	5.52051
4.4175	4.24687
10.4714	5.20681
9.46489	4.73556
0.467023	5.02032
6.07982	4.8232
1.68299	4.34505
3.82786	7.09625
0.126692	1.74469
5.37544	7.18173
4.43381	4.23962
3.1007	3.95613
0.703061	5.90429
7.43934	5.77885
4.90875	1.90948
2.85831	3.44198
4.84415	3.09278
10.2622	0.568244
5.74618	1.17674
5.58999	6.34457
7.49524	5.78551
6.30356	3.0849
6.39242	4.21519
6.1386	5.1565
7.50284	5.7841
5.74232	1.16651
9.6402	3.39083
8.06335	6.10492
6.69941	8.94
9.86247	0.271892
3.83452	7.09209
10.5063	3.74041
9.6598	1.33086
0.495456	5.01921
6.13815	5.15726
0.343034	7.79444
0.969187	6.31473
5.22795	7.2778
0.895846	6.48971
9.86456	0.266597
0.959143	6.24332
4.43264	4.84142
0.266904	5.91155
4.30404	5.51586
1.96597	1.58358
9.6311	4.02599
1.52196	8.0881
3.61095	5.67787
9.86609	7.28037
2.48959	6.5983
4.85466	3.09567
1.76982	9.15343
2.95239	5.5207
3.69329	8.49576
6.12429	4.28277
7.27997	8.74663
7.49976	5.78482
7.50207	5.79174
2.39011	8.07633
5.58819	6.34173
4.86023	3.07961
1.1472	3.34882
5.84687	6.59259
6.3078	3.08524
3.3161	2.90846
9.77773	2.38907
7.78437	4.11999
0.273981	8.47261
7.71924	7.73168
9.47038	6.03391
0.32561	5.17198
0.457111	5.04933
0.749678	5.93603
0.50937	8.16153
9.10903	7.94952
9.20489	1.8962
4.84983	3.10474
2.66061	8.16332
2.69005	6.95261
9.46093	6.03293
8.74618	7.49679
5.46576	0.061861
3.47676	1.66288
9.86003	7.27922
2.26245	7.68206
2.95094	5.52415
0.907705	6.53999
3.68545	1.57797
4.17339	7.93279
4.03036	8.91014
1.6913	8.10685
1.76946	9.15191
5.63629	0.803375
7.05236	7.54578
4.56529	6.60908
2.85216	5.07313
3.51737	1.62099
5.24335	7.22083
5.58496	6.34179
8.5007	9.27378
6.8334	1.7195
7.27915	8.74622
4.48695	8.13184
6.77198	1.71007
7.17704	7.46896
8.74778	7.49837
9.11308	7.95275
8.80539	5.1617
9.4617	6.02881
9.2047	1.89713
7.87474	3.08862
10.1935	0.468898
8.50056	9.27122

8	160
104	198
1	104
21	41
104	119
48	152
165	171
98	102
138	177
160	122
37	177
53	50
6	4
147	101
22	59
44	17
66	174
169	13
101	67
46	62
67	151
174	183
69	5
59	46
93	17
20	24
112	179
24	7
66	101
175	94
115	56
28	189
188	72
34	64
196	162
119	162
187	190
142	199
162	41
73	196
186	161
34	21
27	64
186	199
41	39
40	48
116	198
0	135
9	34
30	1
126	116
113	152
6	131
3	43
95	19
43	4
54	11
50	19
48	30
42	47
151	102
169	183
93	47
57	42
11	75
57	87
45	54
182	57
58	102
44	58
50	131
83	86
62	66
49	58
44	182
163	98
45	49
150	65
110	10
13	67
197	27
150	81
23	46
150	60
108	109
142	61
151	147
105	77
112	105
179	22
60	190
179	168
69	169
77	190
63	153
23	60
21	197
64	187
113	73
83	194
197	63
84	55
132	74
81	55
84	153
91	33
19	3
76	199
33	82
196	152
40	118
54	49
194	111
90	71
53	45
148	17
99	159
11	95
75	148
91	120
47	159
120	158
90	89
42	136
127	159
123	125
98	85
127	18
127	123
110	185
10	146
172	139
134	181
97	88
85	88
52	97
96	149
117	181
163	137
109	35
137	88
128	92
27	55
146	185
31	109
163	103
31	92
103	108
108	65
81	187
97	141
35	84
65	62
118	74
83	143
73	63
71	194
144	107
167	114
32	114
153	86
120	93
132	79
148	91
32	144
86	79
99	157
78	195
0	170
37	145
111	143
136	18
157	158
139	134
70	14
99	129
166	114
171	123
130	134
172	87
37	171
145	164
133	177
128	130
130	10
18	165
182	85
52	128
172	52
146	181
94	16
140	176
185	106
139	51
16	117
121	110
106	100
140	175
100	107
31	141
111	144
184	124
143	35
149	106
180	68
155	32
155	191
113	74
107	29
96	184
192	193
170	156
103	147
192	78
89	195
121	92
75	82
90	79
39	9
29	191
193	36
96	180
154	2
12	170
8	133
2	160
195	156
87	136
173	125
14	7
122	173
173	133
131	15
138	70
7	145
15	5
53	13
138	178
165	51
59	174
140	164
164	94
117	51
23	112
28	26
184	16
38	168
56	26
176	20
175	189
61	115
25	77
124	68
9	25
56	68
149	29
188	161
191	180
12	80
72	167
137	141
124	28
12	36
121	100
166	71
161	193
192	167
142	188
78	166
155	72

8	1	30	48	152	196	162	119	104
5	91	148	17	93	120
6	65	62	46	23	60	150
5	188	161	186	199	142
6	72	167	192	193	161	188
7	174	66	101	67	13	169	183
6	42	136	18	127	159	47
5	66	174	59	46	62
7	25	9	34	64	187	190	77
5	21	197	27	64	34
5	64	27	55	81	187
6	40	118	74	113	152	48
7	53	45	54	11	95	19	50
6	59	22	179	112	23	46
7	197	21	41	162	196	73	63
6	98	102	151	147	103	163
8	150	81	55	84	35	109	108	65
5	39	41	21	34	9
7	108	103	147	101	66	62	65
7	6	131	50	19	3	43	4
7	93	47	159	99	157	158	120
3	45	49	54
6	97	141	31	92	128	52
4	147	151	67	101
6	105	77	190	60	23	112
8	153	63	73	113	74	132	79	86
8	75	11	54	49	58	44	17	148
4	113	73	196	152
7	44	182	57	42	47	93	17
8	87	57	182	85	88	97	52	172
5	51	139	134	181	117
5	81	150	60	190	187
10	35	143	111	144	107	100	121	92	31	109
5	114	167	72	155	32
5	29	191	180	96	149
4	136	42	57	87
7	111	194	71	166	114	32	144
6	71	90	89	195	78	166
7	171	37	177	133	173	125	123
6	182	44	58	102	98	85
5	185	110	121	100	106
6	110	10	130	128	92	121
5	68	56	26	28	124
5	98	163	137	88	85
5	148	91	33	82	75
4	194	111	143	83
4	10	110	185	146
5	10	146	181	134	130
4	175	140	164	94
6	143	35	84	153	86	83
5	167	114	166	78	192
7	103	108	109	31	141	137	163
6	90	71	194	83	86	79
7	139	51	165	18	136	87	172
9	145	37	171	165	51	117	16	94	164
5	171	123	127	18	165
7	164	140	176	20	24	7	145
5	106	100	107	29	149
5	68	124	184	96	180
4	137	141	97	88
8	170	12	36	193	192	78	195	156
7	37	145	7	14	70	138	177
6	191	29	107	144	32	155
7	16	184	124	28	189	175	94
9	184	16	117	181	146	185	106	149	96
5	122	173	133	8	160
6	52	128	130	134	139	172
8	5	69	169	13	53	50	131	15
8	49	45	53	13	67	151	102	58
10	142	61	115	56	68	180	191	155	72	188
6	63	153	84	55	27	197
