# Supplementary material for: Numerical assessment of the applicability of geometry-based force inference on homogeneous and heterogeneous cells
Source: PLoS One. 2024 Apr 16;19(4):e0299016. doi: 10.1371/journal.pone.0299016 (PMC11020637; doi:10.1371/journal.pone.0299016)
Supplement: S1 Data — Simulation results of homogeneous cells, based on different parameters, are stored in approximately 400 folders, each individually named from “data_004” to “data_400”. Please refer to the Excel file “parameter_settings.xlsx” for detailed parameter settings. Each folder contains one.dat file representing the cell structure, two.txt files listing the correct stress values, and two.vtk files containing the estimated stress values. If a folder is empty, it means that the simulation was stopped for some reason under the parameters. Simulation results of heterogeneous cells. Simulation results of heterogeneous cells, based on different parameters, are stored in four folders, each individually named from “data_1001” to “data_1004”. The Excel file “parameter_settings.xlsx” also contains the detailed parameter settings of those four results. Each folder contains five files, arranged in the same configuration as above. (ZIP) [file pone.0299016.s001.zip › supporting_data/data_036/000000_2dVertex(edge).vtk]

# vtk DataFile Version 2.0
S.O.
ASCII
DATASET UNSTRUCTURED_GRID
POINTS 200 float
2.47671 8.3316 0
7.61585 4.504 0
9.93332 0.362654 0
9.16547 5.48632 0
1.66472 9.02104 0
9.02928 1.81402 0
0.504999 1.56665 0
1.85072 2.70868 0
1.65919 2.81211 0
1.13556 9.15037 0
2.03475 2.0785 0
4.29776 7.91082 0
5.36766 8.87457 0
1.82966 0.787222 0
4.79888 2.51498 0
3.07494 2.67772 0
0.449368 7.26704 0
6.00871 3.41532 0
6.91206 9.15192 0
3.15681 8.26354 0
4.68561 0.581591 0
4.30212 0.53525 0
3.16196 3.34648 0
5.23431 2.95745 0
6.68786 2.03164 0
5.26792 8.52188 0
6.91425 9.15017 0
6.26881 3.22887 0
7.50042 4.31238 0
5.26803 8.52074 0
7.57883 1.88896 0
9.28788 2.12916 0
0.0416606 1.66566 0
8.14316 6.25863 0
8.86142 1.80095 0
0.508168 1.57428 0
9.94363 2.87657 0
0.0392986 1.66457 0
6.91539 0.10325 0
7.58572 4.34247 0
2.66915 0.358017 0
1.08862 4.36399 0
1.04136 4.60478 0
9.99655 0.950804 0
0.389681 1.67157 0
10.2824 0.106758 0
2.30571 3.90829 0
0.962604 0.370066 0
1.71595 9.00748 0
5.23405 0.0998997 0
3.19886 0.498188 0
1.25593 6.28939 0
3.92898 0.0831528 0
1.96822 2.39909 0
3.68597 1.84924 0
5.40353 1.80503 0
7.24115 9.02605 0
5.09154 4.42235 0
5.40376 1.8068 0
6.12661 1.74369 0
3.64818 1.7823 0
1.73886 5.56172 0
2.67036 0.359457 0
3.32801 5.50718 0
6.20932 1.07328 0
6.47376 0.453551 0
7.74852 1.68481 0
3.64267 4.91253 0
6.83245 0.302756 0
6.05165 4.33714 0
6.87326 0.356768 0
8.27469 3.4555 0
8.28014 3.45562 0
7.61446 4.50629 0
7.80872 2.68094 0
8.86105 1.80146 0
7.81102 1.31133 0
9.36045 3.89373 0
3.16139 3.28358 0
1.02563 0.343117 0
2.21335 7.31567 0
0.298685 3.31781 0
0.25729 3.52374 0
6.73353 7.45392 0
5.00062 5.25024 0
10.5159 6.15805 0
10.5164 4.67755 0
10.3181 4.76341 0
3.6406 4.91641 0
2.30048 3.90486 0
9.89657 8.26996 0
2.30505 3.90801 0
5.9677 7.05081 0
1.08925 4.36417 0
9.51738 2.60155 0
2.36639 3.65569 0
5.08915 4.41827 0
0.923834 1.24625 0
3.51634 5.78909 0
3.4441 1.71056 0
2.06916 2.02781 0
3.97991 0.0910014 0
3.1386 3.30093 0
5.58907 3.2219 0
7.50322 4.31105 0
4.55227 2.39904 0
9.37351 3.91729 0
5.82537 5.45558 0
7.25784 6.154 0
4.31227 3.71137 0
6.40299 3.03354 0
7.62397 4.67041 0
8.60097 0.488919 0
6.17223 5.44848 0
2.96 6.41669 0
8.50593 7.08166 0
0.372471 3.3104 0
8.21179 3.12726 0
10.2952 2.83197 0
7.34124 6.20507 0
10.5082 6.16129 0
1.28026 6.23195 0
7.32889 2.80631 0
8.66817 8.68426 0
9.49464 5.86873 0
1.74215 5.56882 0
9.41947 5.61799 0
3.51766 6.2608 0
0.315326 7.22317 0
1.73472 5.56146 0
0.542305 3.05718 0
10.0969 7.88377 0
4.37578 3.8116 0
3.55723 6.30492 0
0.602972 4.75393 0
1.75348 5.55358 0
3.68353 7.70898 0
4.97554 5.29476 0
2.21437 7.31235 0
2.9392 5.47363 0
4.80668 2.51314 0
2.04054 1.91893 0
6.17113 5.44977 0
3.15668 8.26733 0
9.96207 6.82359 0
3.64283 4.91367 0
6.38892 7.06394 0
4.52656 6.4406 0
6.91305 1.96493 0
7.49568 7.54323 0
9.3731 3.89835 0
6.4322 5.38381 0
9.368 3.88085 0
8.08887 4.56949 0
8.46815 8.65729 0
8.76726 7.39567 0
9.16794 5.48591 0
6.0899 4.39429 0
0.794907 8.32833 0
8.5082 7.01927 0
8.53628 8.63912 0
10.4683 0.226186 0
9.95943 6.82515 0
10.5067 6.16631 0
2.50869 7.1531 0
3.77128 1.40551 0
1.60438 7.40347 0
0.714642 8.65833 0
4.02761 9.29136 0
10.0985 5.046 0
10.0973 7.8852 0
4.84242 7.72665 0
6.69832 8.66562 0
1.60441 7.40167 0
1.68782 2.76789 0
5.07289 4.94159 0
4.29607 7.90744 0
3.72995 7.75712 0
6.08869 1.70231 0
4.36215 6.45154 0
4.63403 0.60695 0
5.36075 6.98505 0
1.24073 6.60039 0
3.19682 0.498121 0
9.93417 0.355354 0
7.49735 7.5397 0
6.95605 6.18466 0
7.49342 7.5408 0
8.60172 0.48857 0
8.4021 5.9542 0
10.3041 9.17391 0
8.37353 8.81413 0
5.83083 8.0234 0
5.9109 7.07182 0
8.75097 7.34792 0
5.18273 6.69544 0
0.545694 4.94019 0
9.87171 8.43665 0
8.97185 0.598658 0
0.713689 8.65841 0
CELLS 376 1128 
2 66 75
2 75 117
2 74 117
2 30 74
2 30 66
2 10 100
2 53 10
2 54 60
2 99 100
2 15 53
2 99 60
2 54 15
2 4 166
2 173 166
2 80 0
2 80 173
2 20 64
2 65 64
2 192 29
2 29 25
2 172 192
2 172 26
2 5 34
2 34 198
2 28 27
2 110 27
2 122 104
2 122 110
2 104 28
2 53 7
2 53 10
2 174 35
2 174 7
2 97 10
2 95 46
2 22 145
2 22 95
2 145 46
2 10 100
2 141 13
2 141 100
2 97 10
2 24 110
2 59 24
2 103 59
2 110 27
2 27 17
2 103 17
2 28 157
2 1 39
2 104 39
2 73 151
2 151 142
2 104 28
2 142 157
2 1 73
2 64 178
2 178 59
2 59 24
2 65 64
2 70 148
2 148 24
2 70 68
2 66 75
2 34 198
2 76 66
2 76 112
2 34 75
2 174 8
2 174 35
2 130 8
2 53 7
2 102 15
2 7 95
2 78 102
2 22 95
2 15 53
2 78 22
2 8 93
2 130 8
2 165 21
2 180 55
2 165 58
2 55 58
2 23 140
2 109 132
2 109 14
2 23 57
2 57 132
2 140 14
2 165 21
2 50 99
2 60 165
2 99 60
2 17 69
2 23 103
2 23 57
2 103 17
2 69 96
2 57 96
2 28 27
2 17 69
2 28 157
2 27 17
2 69 157
2 70 148
2 30 148
2 76 70
2 76 66
2 30 66
2 74 117
2 104 39
2 74 122
2 39 71
2 122 104
2 71 117
2 5 34
2 75 117
2 94 72
2 72 71
2 34 75
2 71 117
2 102 15
2 105 102
2 54 105
2 54 15
2 141 100
2 99 100
2 50 99
2 141 183
2 78 102
2 109 14
2 105 102
2 109 78
2 14 105
2 67 132
2 175 96
2 88 67
2 57 132
2 88 175
2 57 96
2 24 110
2 30 74
2 30 148
2 148 24
2 74 122
2 122 110
2 1 39
2 72 71
2 39 71
2 1 153
2 153 106
2 152 72
2 77 106
2 76 70
2 76 112
2 70 68
2 42 135
2 129 121
2 125 129
2 61 125
2 135 61
2 42 135
2 89 135
2 89 41
2 174 8
2 174 7
2 8 93
2 7 95
2 95 46
2 91 89
2 91 46
2 89 41
2 141 13
2 141 183
2 91 46
2 63 88
2 139 63
2 88 67
2 67 145
2 139 91
2 145 46
2 175 96
2 69 157
2 107 84
2 69 96
2 142 113
2 175 84
2 142 157
2 107 113
2 151 186
2 73 151
2 73 111
2 108 111
2 186 108
2 94 72
2 152 72
2 169 126
2 144 124
2 124 126
2 129 121
2 129 138
2 80 138
2 173 182
2 80 173
2 109 132
2 67 132
2 22 145
2 109 78
2 78 22
2 67 145
2 107 84
2 195 147
2 195 107
2 147 137
2 84 137
2 91 89
2 89 135
2 139 91
2 135 61
2 61 139
2 98 63
2 63 88
2 88 175
2 137 98
2 175 84
2 84 137
2 151 186
2 151 142
2 146 186
2 142 113
2 113 92
2 146 92
2 153 106
2 156 3
2 106 156
2 153 3
2 166 158
2 173 182
2 173 166
2 129 138
2 125 129
2 114 164
2 114 125
2 164 138
2 98 63
2 139 63
2 114 127
2 98 127
2 61 125
2 114 125
2 61 139
2 83 172
2 149 56
2 172 26
2 149 83
2 98 127
2 133 179
2 137 98
2 147 179
2 147 137
2 133 127
2 195 107
2 113 92
2 193 181
2 107 113
2 181 195
2 92 193
2 169 126
2 106 156
2 156 126
2 77 106
2 155 90
2 155 160
2 144 124
2 115 194
2 124 159
2 115 159
2 162 194
2 140 58
2 178 55
2 178 59
2 23 140
2 103 59
2 23 103
2 55 58
2 80 138
2 80 0
2 164 138
2 164 136
2 136 177
2 192 29
2 29 171
2 193 181
2 171 181
2 193 192
2 33 189
2 156 3
2 159 33
2 124 159
2 156 126
2 124 126
2 3 189
2 1 153
2 73 111
2 189 111
2 1 73
2 3 189
2 153 3
2 146 186
2 119 108
2 186 108
2 149 187
2 119 185
2 146 83
2 149 83
2 187 185
2 33 189
2 108 111
2 119 108
2 189 111
2 119 33
2 4 166
2 166 158
2 155 90
2 162 194
2 194 155
2 114 127
2 114 164
2 133 127
2 164 136
2 133 136
2 133 179
2 176 179
2 136 177
2 133 136
2 149 56
2 149 187
2 154 187
2 159 33
2 119 33
2 115 185
2 115 159
2 119 185
2 83 172
2 92 193
2 193 192
2 172 192
2 146 92
2 146 83
2 115 194
2 115 185
2 155 160
2 194 155
2 154 187
2 187 185
2 29 171
2 11 171
2 29 25
2 140 58
2 54 60
2 165 58
2 60 165
2 54 105
2 14 105
2 140 14
2 195 147
2 147 179
2 176 179
2 11 171
2 181 195
2 171 181
2 180 55
2 178 55
2 64 178
2 20 64
CELL_TYPES 376
3
3
3
3
3
3
3
3
3
3
3
3
3
3
3
3
3
3
3
3
3
3
3
3
3
3
3
3
3
3
3
3
3
3
3
3
3
3
3
3
3
3
3
3
3
3
3
3
3
3
3
3
3
3
3
3
3
3
3
3
3
3
3
3
3
3
3
3
3
3
3
3
3
3
3
3
3
3
3
3
3
3
3
3
3
3
3
3
3
3
3
3
3
3
3
3
3
3
3
3
3
3
3
3
3
3
3
3
3
3
3
3
3
3
3
3
3
3
3
3
3
3
3
3
3
3
3
3
3
3
3
3
3
3
3
3
3
3
3
3
3
3
3
3
3
3
3
3
3
3
3
3
3
3
3
3
3
3
3
3
3
3
3
3
3
3
3
3
3
3
3
3
3
3
3
3
3
3
3
3
3
3
3
3
3
3
3
3
3
3
3
3
3
3
3
3
3
3
3
3
3
3
3
3
3
3
3
3
3
3
3
3
3
3
3
3
3
3
3
3
3
3
3
3
3
3
3
3
3
3
3
3
3
3
3
3
3
3
3
3
3
3
3
3
3
3
3
3
3
3
3
3
3
3
3
3
3
3
3
3
3
3
3
3
3
3
3
3
3
3
3
3
3
3
3
3
3
3
3
3
3
3
3
3
3
3
3
3
3
3
3
3
3
3
3
3
3
3
3
3
3
3
3
3
3
3
3
3
3
3
3
3
3
3
3
3
3
3
3
3
3
3
3
3
3
3
3
3
3
3
3
3
3
3
3
3
3
3
3
3
3
3
3
3
3
3
3
3
3
3
3
3
3
3
3
3
3
3
3
3
3
3
3
3
3
3
3
3
3
3
3
3
3
3
3
3
POINT_DATA 200
CELL_DATA 376
SCALARS ForceMap float
LOOKUP_TABLE default
0.52646
0.331672
0.930493
0.504172
1.22218
0.85528
0.634607
1.27696
0.732643
0.458877
0.888083
0.272019
1.24811
1.11152
0.6162
0.221692
0.497755
1.2476
0.713541
1.02508
0.413187
1.18261
1.00898
0.928633
0.579855
1.49739
0.86394
0.5423
1.21265
1.03439
0.634607
0.35838
0.288573
0.179387
1.35223
0.374303
1.45386
0.673307
0.85528
0.989223
1.10721
0.179387
0.600961
1.24275
0.142786
1.49739
1.26838
0.718198
0.535544
1.19961
1.03194
0.639485
0.73542
1.21265
0.136181
1.29046
1.17548
0.847441
1.24275
1.2476
0.596512
0.943647
0.948202
0.52646
0.928633
1.45941
0.970405
0.912941
1.11766
0.35838
1.06376
1.03439
0.844322
0.821913
0.712787
1.45386
0.458877
0.235031
0.73948
1.06376
0.69796
1.35369
-0.239701
0.712749
0.310456
0.470191
0.626196
0.128408
0.476702
1.16408
0.69796
1.07194
0.956433
0.888083
0.958032
0.244385
0.128408
0.718198
0.208502
-0.136889
0.579855
0.958032
0.535544
1.26838
1.00593
0.596512
0.844029
0.488765
1.45941
1.22218
0.930493
1.03194
0.390578
1.19095
0.86394
1.05584
1.00898
0.331672
0.30513
0.718573
0.912941
1.05584
0.844322
-0.36578
1.22253
0.272019
1.10721
0.732643
1.07194
0.653
0.712787
0.626196
-0.36578
0.529042
1.11
0.140167
0.331302
0.394618
0.476702
0.0808521
-0.136889
0.600961
0.504172
0.844029
0.943647
0.390578
0.5423
1.19961
0.718573
1.19095
0.928693
0.647776
1.27139
0.654683
0.488765
0.970405
0.948202
1.30849
-0.231938
0.214511
0.154674
-0.128707
1.30849
0.176532
0.845452
1.11766
0.288573
0.73948
0.821913
1.35223
0.862249
-0.012127
0.845452
0.989223
0.653
-0.012127
0.676767
0.57796
0.394618
0.156838
0.645334
0.673307
0.331302
1.00593
0.106383
0.208502
-0.196367
0.587911
0.136181
0.721317
0.797302
0.639485
1.08997
0.665715
0.799112
0.30513
1.27139
0.877788
0.716164
0.632276
-0.231938
0.0937315
0.43474
0.871504
0.221692
0.470191
0.140167
0.374303
0.529042
0.235031
0.156838
0.106383
0.458385
0.412453
0.228282
0.587772
0.862249
0.176532
0.645334
-0.128707
0.876274
0.688277
0.676767
0.0808521
0.645885
0.587911
0.587772
0.797302
0.73542
0.813281
-0.196367
0.475743
1.14043
0.647776
1.31584
1.00729
0.940859
0.982329
0.871504
1.11152
0.0937315
0.214511
0.744936
0.309902
0.937303
0.688277
0.57796
0.601974
0.895147
0.154674
0.309902
0.876274
0.804271
1.6094
1.18261
0.795446
0.895147
1.07971
0.645885
0.945499
0.228282
1.13486
0.412453
0.475743
1.28022
0.721317
1.13275
1.29781
0.877788
1.00729
1.40755
0.654683
1.22843
0.835627
0.716164
0.845689
0.575671
1.48611
0.483938
0.924787
0.93277
0.847441
0.310456
0.142786
0.244385
0.712749
0.43474
0.6162
0.937303
0.500825
1.20758
0.713541
0.711581
1.28022
1.07116
0.70081
0.919556
1.31584
0.770042
0.575671
1.40755
0.632276
0.6264
0.928693
1.08997
0.76286
1.29046
0.6264
0.940859
0.813281
1.19318
0.799112
0.419007
0.372955
0.939661
0.795446
0.665225
0.919556
0.665715
1.19318
0.76286
1.29394
1.24811
0.982329
1.22843
0.483938
0.696118
0.601974
0.744936
1.13486
0.500825
0.698466
1.07971
0.352532
1.20758
0.698466
1.6094
0.419007
0.305398
0.770042
1.29394
0.814372
1.48611
0.372955
0.804271
1.29781
0.70081
0.413187
1.14043
0.939661
0.845689
0.814372
0.835627
0.696118
0.305398
0.665225
0.711581
0.834898
1.02508
0.924787
1.27696
-0.239701
0.956433
1.22253
1.11
1.16408
0.458385
0.945499
0.352532
0.834898
1.13275
1.07116
1.35369
0.93277
1.17548
0.497755
