# Supplementary material for: Numerical assessment of the applicability of geometry-based force inference on homogeneous and heterogeneous cells
Source: PLoS One. 2024 Apr 16;19(4):e0299016. doi: 10.1371/journal.pone.0299016 (PMC11020637; doi:10.1371/journal.pone.0299016)
Supplement: S1 Data — Simulation results of homogeneous cells, based on different parameters, are stored in approximately 400 folders, each individually named from “data_004” to “data_400”. Please refer to the Excel file “parameter_settings.xlsx” for detailed parameter settings. Each folder contains one.dat file representing the cell structure, two.txt files listing the correct stress values, and two.vtk files containing the estimated stress values. If a folder is empty, it means that the simulation was stopped for some reason under the parameters. Simulation results of heterogeneous cells. Simulation results of heterogeneous cells, based on different parameters, are stored in four folders, each individually named from “data_1001” to “data_1004”. The Excel file “parameter_settings.xlsx” also contains the detailed parameter settings of those four results. Each folder contains five files, arranged in the same configuration as above. (ZIP) [file pone.0299016.s001.zip › supporting_data/data_036/000000_2dVertex(surface).vtk]

# vtk DataFile Version 2.0
S.O.
ASCII
DATASET UNSTRUCTURED_GRID
POINTS 276 float
2.47671 8.3316 0
7.61585 4.504 0
9.93332 0.362654 0
9.16547 5.48632 0
1.66472 9.02104 0
9.02928 1.81402 0
0.504999 1.56665 0
1.85072 2.70868 0
1.65919 2.81211 0
1.13556 9.15037 0
2.03475 2.0785 0
4.29776 7.91082 0
5.36766 8.87457 0
1.82966 0.787222 0
4.79888 2.51498 0
3.07494 2.67772 0
0.449368 7.26704 0
6.00871 3.41532 0
6.91206 9.15192 0
3.15681 8.26354 0
4.68561 0.581591 0
4.30212 0.53525 0
3.16196 3.34648 0
5.23431 2.95745 0
6.68786 2.03164 0
5.26792 8.52188 0
6.91425 9.15017 0
6.26881 3.22887 0
7.50042 4.31238 0
5.26803 8.52074 0
7.57883 1.88896 0
9.28788 2.12916 0
0.0416606 1.66566 0
8.14316 6.25863 0
8.86142 1.80095 0
0.508168 1.57428 0
9.94363 2.87657 0
0.0392986 1.66457 0
6.91539 0.10325 0
7.58572 4.34247 0
2.66915 0.358017 0
1.08862 4.36399 0
1.04136 4.60478 0
9.99655 0.950804 0
0.389681 1.67157 0
10.2824 0.106758 0
2.30571 3.90829 0
0.962604 0.370066 0
1.71595 9.00748 0
5.23405 0.0998997 0
3.19886 0.498188 0
1.25593 6.28939 0
3.92898 0.0831528 0
1.96822 2.39909 0
3.68597 1.84924 0
5.40353 1.80503 0
7.24115 9.02605 0
5.09154 4.42235 0
5.40376 1.8068 0
6.12661 1.74369 0
3.64818 1.7823 0
1.73886 5.56172 0
2.67036 0.359457 0
3.32801 5.50718 0
6.20932 1.07328 0
6.47376 0.453551 0
7.74852 1.68481 0
3.64267 4.91253 0
6.83245 0.302756 0
6.05165 4.33714 0
6.87326 0.356768 0
8.27469 3.4555 0
8.28014 3.45562 0
7.61446 4.50629 0
7.80872 2.68094 0
8.86105 1.80146 0
7.81102 1.31133 0
9.36045 3.89373 0
3.16139 3.28358 0
1.02563 0.343117 0
2.21335 7.31567 0
0.298685 3.31781 0
0.25729 3.52374 0
6.73353 7.45392 0
5.00062 5.25024 0
10.5159 6.15805 0
10.5164 4.67755 0
10.3181 4.76341 0
3.6406 4.91641 0
2.30048 3.90486 0
9.89657 8.26996 0
2.30505 3.90801 0
5.9677 7.05081 0
1.08925 4.36417 0
9.51738 2.60155 0
2.36639 3.65569 0
5.08915 4.41827 0
0.923834 1.24625 0
3.51634 5.78909 0
3.4441 1.71056 0
2.06916 2.02781 0
3.97991 0.0910014 0
3.1386 3.30093 0
5.58907 3.2219 0
7.50322 4.31105 0
4.55227 2.39904 0
9.37351 3.91729 0
5.82537 5.45558 0
7.25784 6.154 0
4.31227 3.71137 0
6.40299 3.03354 0
7.62397 4.67041 0
8.60097 0.488919 0
6.17223 5.44848 0
2.96 6.41669 0
8.50593 7.08166 0
0.372471 3.3104 0
8.21179 3.12726 0
10.2952 2.83197 0
7.34124 6.20507 0
10.5082 6.16129 0
1.28026 6.23195 0
7.32889 2.80631 0
8.66817 8.68426 0
9.49464 5.86873 0
1.74215 5.56882 0
9.41947 5.61799 0
3.51766 6.2608 0
0.315326 7.22317 0
1.73472 5.56146 0
0.542305 3.05718 0
10.0969 7.88377 0
4.37578 3.8116 0
3.55723 6.30492 0
0.602972 4.75393 0
1.75348 5.55358 0
3.68353 7.70898 0
4.97554 5.29476 0
2.21437 7.31235 0
2.9392 5.47363 0
4.80668 2.51314 0
2.04054 1.91893 0
6.17113 5.44977 0
3.15668 8.26733 0
9.96207 6.82359 0
3.64283 4.91367 0
6.38892 7.06394 0
4.52656 6.4406 0
6.91305 1.96493 0
7.49568 7.54323 0
9.3731 3.89835 0
6.4322 5.38381 0
9.368 3.88085 0
8.08887 4.56949 0
8.46815 8.65729 0
8.76726 7.39567 0
9.16794 5.48591 0
6.0899 4.39429 0
0.794907 8.32833 0
8.5082 7.01927 0
8.53628 8.63912 0
10.4683 0.226186 0
9.95943 6.82515 0
10.5067 6.16631 0
2.50869 7.1531 0
3.77128 1.40551 0
1.60438 7.40347 0
0.714642 8.65833 0
4.02761 9.29136 0
10.0985 5.046 0
10.0973 7.8852 0
4.84242 7.72665 0
6.69832 8.66562 0
1.60441 7.40167 0
1.68782 2.76789 0
5.07289 4.94159 0
4.29607 7.90744 0
3.72995 7.75712 0
6.08869 1.70231 0
4.36215 6.45154 0
4.63403 0.60695 0
5.36075 6.98505 0
1.24073 6.60039 0
3.19682 0.498121 0
9.93417 0.355354 0
7.49735 7.5397 0
6.95605 6.18466 0
7.49342 7.5408 0
8.60172 0.48857 0
8.4021 5.9542 0
10.3041 9.17391 0
8.37353 8.81413 0
5.83083 8.0234 0
5.9109 7.07182 0
8.75097 7.34792 0
5.18273 6.69544 0
0.545694 4.94019 0
9.87171 8.43665 0
8.97185 0.598658 0
0.713689 8.65841 0
8.18598 2.26136 0
2.83269 2.16735 0
1.95303 8.11436 0
5.62689 0.569318 0
6.08046 8.67607 0
9.37002 1.03661 0
7.03618 3.47583 0
1.32421 1.97552 0
3.05487 4.09452 0
1.4954 1.19405 0
6.14832 2.59651 0
6.7286 4.74895 0
6.58703 1.20815 0
8.44984 1.22943 0
0.883808 2.41785 0
2.51767 2.993 0
1.05153 3.46177 0
4.59054 1.25481 0
4.8535 3.48021 0
3.69686 0.878417 0
5.53706 3.78419 0
6.60751 3.95806 0
7.21643 1.24767 0
7.72833 3.45353 0
8.81303 2.63766 0
3.69388 2.56063 0
2.8367 1.40181 0
4.06559 3.08134 0
4.42166 4.53958 0
7.08787 2.4706 0
8.42076 4.03808 0
7.69174 0.605756 0
1.14704 5.36705 0
1.71034 4.63611 0
1.71639 3.61772 0
2.40322 1.01638 0
2.93168 4.73436 0
5.62311 4.90154 0
7.1242 5.35852 0
9.18092 3.26579 0
9.98289 5.92027 0
1.71357 6.57481 0
3.70202 4.00109 0
5.15255 5.94218 0
2.32313 4.92126 0
4.16753 5.26188 0
6.37986 6.26389 0
8.89057 4.65728 0
1.0085 7.44293 0
2.27223 6.41443 0
2.7339 5.84249 0
7.05093 8.2241 0
4.25394 5.89333 0
5.76042 6.28759 0
9.61222 4.78507 0
9.10849 8.14745 0
9.25028 6.6892 0
5.51565 2.38452 0
2.8768 7.76436 0
5.42767 7.6952 0
8.79832 6.19233 0
8.33086 5.19369 0
7.03566 6.90812 0
7.76873 5.61109 0
1.31004 8.34791 0
9.57265 7.50473 0
3.22324 6.99023 0
3.97683 7.06897 0
7.73984 8.40883 0
7.83677 6.82069 0
6.328 7.80525 0
8.25261 7.80035 0
4.56506 8.50115 0
4.49751 1.90122 0
4.70185 7.14654 0
5.44759 1.17307 0
CELLS 449 1796 
3 200 66 75
3 200 75 117
3 200 74 117
3 200 30 74
3 200 30 66
3 201 10 100
3 201 53 10
3 201 54 60
3 201 99 100
3 201 15 53
3 201 99 60
3 201 54 15
3 202 48 0
3 202 4 166
3 202 173 166
3 202 48 4
3 202 80 0
3 202 80 173
3 203 49 20
3 203 20 64
3 203 65 64
3 203 65 49
3 204 18 12
3 204 12 25
3 204 192 29
3 204 29 25
3 204 172 192
3 204 172 26
3 204 26 18
3 205 43 2
3 205 198 2
3 205 5 34
3 205 43 5
3 205 34 198
3 206 28 27
3 206 110 27
3 206 122 104
3 206 122 110
3 206 104 28
3 207 53 7
3 207 6 97
3 207 53 10
3 207 174 35
3 207 174 7
3 207 97 10
3 207 6 35
3 208 95 46
3 208 22 145
3 208 22 95
3 208 145 46
3 209 97 47
3 209 47 79
3 209 10 100
3 209 141 13
3 209 13 79
3 209 141 100
3 209 97 10
3 210 24 110
3 210 59 24
3 210 103 59
3 210 110 27
3 210 27 17
3 210 103 17
3 211 28 157
3 211 1 39
3 211 104 39
3 211 73 151
3 211 151 142
3 211 104 28
3 211 142 157
3 211 1 73
3 212 64 178
3 212 178 59
3 212 68 65
3 212 59 24
3 212 65 64
3 212 70 148
3 212 148 24
3 212 70 68
3 213 188 112
3 213 66 75
3 213 34 198
3 213 198 188
3 213 76 66
3 213 76 112
3 213 34 75
3 214 174 8
3 214 44 130
3 214 174 35
3 214 130 8
3 214 44 35
3 215 53 7
3 215 102 15
3 215 7 95
3 215 78 102
3 215 22 95
3 215 15 53
3 215 78 22
3 216 116 93
3 216 8 93
3 216 130 116
3 216 130 8
3 217 165 21
3 217 180 55
3 217 21 180
3 217 165 58
3 217 55 58
3 218 23 140
3 218 109 132
3 218 109 14
3 218 23 57
3 218 57 132
3 218 140 14
3 219 165 21
3 219 50 99
3 219 52 50
3 219 101 21
3 219 60 165
3 219 99 60
3 219 101 52
3 220 17 69
3 220 23 103
3 220 23 57
3 220 103 17
3 220 69 96
3 220 57 96
3 221 28 27
3 221 17 69
3 221 28 157
3 221 27 17
3 221 69 157
3 222 70 148
3 222 30 148
3 222 76 70
3 222 76 66
3 222 30 66
3 223 74 117
3 223 104 39
3 223 74 122
3 223 39 71
3 223 122 104
3 223 71 117
3 224 5 34
3 224 75 117
3 224 94 72
3 224 31 5
3 224 72 71
3 224 34 75
3 224 31 94
3 224 71 117
3 225 102 15
3 225 105 102
3 225 54 105
3 225 54 15
3 226 141 100
3 226 99 100
3 226 50 99
3 226 50 183
3 226 141 183
3 227 78 102
3 227 109 14
3 227 105 102
3 227 109 78
3 227 14 105
3 228 67 132
3 228 175 96
3 228 88 67
3 228 57 132
3 228 88 175
3 228 57 96
3 229 24 110
3 229 30 74
3 229 30 148
3 229 148 24
3 229 74 122
3 229 122 110
3 230 1 39
3 230 72 71
3 230 39 71
3 230 1 153
3 230 153 106
3 230 152 72
3 230 77 152
3 230 77 106
3 231 76 70
3 231 76 112
3 231 70 68
3 231 112 38
3 231 68 38
3 232 196 121
3 232 134 196
3 232 134 42
3 232 42 135
3 232 129 121
3 232 125 129
3 232 61 125
3 232 135 61
3 233 42 135
3 233 42 41
3 233 89 135
3 233 89 41
3 234 174 8
3 234 174 7
3 234 8 93
3 234 7 95
3 234 95 46
3 234 93 41
3 234 91 89
3 234 91 46
3 234 89 41
3 235 141 13
3 235 40 13
3 235 141 183
3 235 40 183
3 236 91 46
3 236 63 88
3 236 139 63
3 236 88 67
3 236 67 145
3 236 139 91
3 236 145 46
3 237 175 96
3 237 69 157
3 237 107 84
3 237 69 96
3 237 142 113
3 237 175 84
3 237 142 157
3 237 107 113
3 238 151 186
3 238 73 151
3 238 73 111
3 238 108 111
3 238 186 108
3 239 94 72
3 239 36 94
3 239 152 72
3 239 150 152
3 239 150 36
3 240 120 163
3 240 169 126
3 240 144 124
3 240 144 163
3 240 85 120
3 240 124 126
3 240 85 169
3 241 121 51
3 241 129 121
3 241 129 138
3 241 182 51
3 241 80 138
3 241 173 182
3 241 80 173
3 242 109 132
3 242 67 132
3 242 22 145
3 242 109 78
3 242 78 22
3 242 67 145
3 243 107 84
3 243 195 147
3 243 195 107
3 243 147 137
3 243 84 137
3 244 91 89
3 244 89 135
3 244 139 91
3 244 135 61
3 244 61 139
3 245 98 63
3 245 63 88
3 245 88 175
3 245 137 98
3 245 175 84
3 245 84 137
3 246 151 186
3 246 151 142
3 246 146 186
3 246 142 113
3 246 113 92
3 246 146 92
3 247 153 106
3 247 156 3
3 247 106 156
3 247 153 3
3 248 182 16
3 248 166 158
3 248 173 182
3 248 16 158
3 248 173 166
3 249 129 138
3 249 125 129
3 249 114 164
3 249 114 125
3 249 164 138
3 250 98 63
3 250 139 63
3 250 114 127
3 250 98 127
3 250 61 125
3 250 114 125
3 250 61 139
3 251 83 172
3 251 149 56
3 251 172 26
3 251 26 56
3 251 149 83
3 252 98 127
3 252 133 179
3 252 137 98
3 252 147 179
3 252 147 137
3 252 133 127
3 253 195 107
3 253 113 92
3 253 193 181
3 253 107 113
3 253 181 195
3 253 92 193
3 254 87 169
3 254 169 126
3 254 106 156
3 254 156 126
3 254 87 77
3 254 77 106
3 255 155 90
3 255 123 197
3 255 155 160
3 255 197 90
3 255 160 123
3 256 144 124
3 256 144 162
3 256 115 194
3 256 124 159
3 256 115 159
3 256 162 194
3 257 140 58
3 257 178 55
3 257 178 59
3 257 23 140
3 257 103 59
3 257 23 103
3 257 55 58
3 258 19 0
3 258 80 138
3 258 80 0
3 258 164 138
3 258 19 177
3 258 164 136
3 258 136 177
3 259 192 29
3 259 29 171
3 259 193 181
3 259 171 181
3 259 193 192
3 260 33 189
3 260 156 3
3 260 159 33
3 260 124 159
3 260 156 126
3 260 124 126
3 260 3 189
3 261 1 153
3 261 73 111
3 261 189 111
3 261 1 73
3 261 3 189
3 261 153 3
3 262 146 186
3 262 119 108
3 262 186 108
3 262 149 187
3 262 119 185
3 262 146 83
3 262 149 83
3 262 187 185
3 263 33 189
3 263 108 111
3 263 119 108
3 263 189 111
3 263 119 33
3 264 9 4
3 264 4 166
3 264 166 158
3 264 9 199
3 264 199 158
3 265 155 90
3 265 162 194
3 265 170 90
3 265 194 155
3 265 170 131
3 265 131 162
3 266 114 127
3 266 114 164
3 266 133 127
3 266 164 136
3 266 133 136
3 267 133 179
3 267 176 179
3 267 136 177
3 267 176 177
3 267 133 136
3 268 149 56
3 268 191 154
3 268 149 187
3 268 154 187
3 268 56 191
3 269 159 33
3 269 119 33
3 269 115 185
3 269 115 159
3 269 119 185
3 270 83 172
3 270 92 193
3 270 193 192
3 270 172 192
3 270 146 92
3 270 146 83
3 271 115 194
3 271 115 185
3 271 154 160
3 271 155 160
3 271 194 155
3 271 154 187
3 271 187 185
3 272 11 168
3 272 29 171
3 272 168 25
3 272 11 171
3 272 29 25
3 273 140 58
3 273 54 60
3 273 165 58
3 273 60 165
3 273 54 105
3 273 14 105
3 273 140 14
3 274 195 147
3 274 147 179
3 274 176 179
3 274 11 171
3 274 181 195
3 274 176 11
3 274 171 181
3 275 180 55
3 275 20 180
3 275 178 55
3 275 64 178
3 275 20 64
CELL_TYPES 449
5
5
5
5
5
5
5
5
5
5
5
5
5
5
5
5
5
5
5
5
5
5
5
5
5
5
5
5
5
5
5
5
5
5
5
5
5
5
5
5
5
5
5
5
5
5
5
5
5
5
5
5
5
5
5
5
5
5
5
5
5
5
5
5
5
5
5
5
5
5
5
5
5
5
5
5
5
5
5
5
5
5
5
5
5
5
5
5
5
5
5
5
5
5
5
5
5
5
5
5
5
5
5
5
5
5
5
5
5
5
5
5
5
5
5
5
5
5
5
5
5
5
5
5
5
5
5
5
5
5
5
5
5
5
5
5
5
5
5
5
5
5
5
5
5
5
5
5
5
5
5
5
5
5
5
5
5
5
5
5
5
5
5
5
5
5
5
5
5
5
5
5
5
5
5
5
5
5
5
5
5
5
5
5
5
5
5
5
5
5
5
5
5
5
5
5
5
5
5
5
5
5
5
5
5
5
5
5
5
5
5
5
5
5
5
5
5
5
5
5
5
5
5
5
5
5
5
5
5
5
5
5
5
5
5
5
5
5
5
5
5
5
5
5
5
5
5
5
5
5
5
5
5
5
5
5
5
5
5
5
5
5
5
5
5
5
5
5
5
5
5
5
5
5
5
5
5
5
5
5
5
5
5
5
5
5
5
5
5
5
5
5
5
5
5
5
5
5
5
5
5
5
5
5
5
5
5
5
5
5
5
5
5
5
5
5
5
5
5
5
5
5
5
5
5
5
5
5
5
5
5
5
5
5
5
5
5
5
5
5
5
5
5
5
5
5
5
5
5
5
5
5
5
5
5
5
5
5
5
5
5
5
5
5
5
5
5
5
5
5
5
5
5
5
5
5
5
5
5
5
5
5
5
5
5
5
5
5
5
5
5
5
5
5
5
5
5
5
5
5
5
5
5
5
5
5
5
5
5
5
5
5
5
5
5
5
5
5
5
5
5
5
5
5
5
5
5
5
5
5
5
5
5
5
5
5
5
5
5
5
5
5
5
5
5
5
5
5
5
POINT_DATA 276
CELL_DATA 449
SCALARS ForceMap float
LOOKUP_TABLE default
0.508168
0.508168
0.508168
0.508168
0.508168
0.324051
0.324051
0.324051
0.324051
0.324051
0.324051
0.324051
0.451748
0.451748
0.451748
0.451748
0.451748
0.451748
1.43099
1.43099
1.43099
1.43099
0.810698
0.810698
0.810698
0.810698
0.810698
0.810698
0.810698
2.11457
2.11457
2.11457
2.11457
2.11457
1.36077
1.36077
1.36077
1.36077
1.36077
-0.162081
-0.162081
-0.162081
-0.162081
-0.162081
-0.162081
-0.162081
1.8059
1.8059
1.8059
1.8059
0.171742
0.171742
0.171742
0.171742
0.171742
0.171742
0.171742
0.827064
0.827064
0.827064
0.827064
0.827064
0.827064
0.0729896
0.0729896
0.0729896
0.0729896
0.0729896
0.0729896
0.0729896
0.0729896
1.03841
1.03841
1.03841
1.03841
1.03841
1.03841
1.03841
1.03841
1.23206
1.23206
1.23206
1.23206
1.23206
1.23206
1.23206
0.794592
0.794592
0.794592
0.794592
0.794592
1.03842
1.03842
1.03842
1.03842
1.03842
1.03842
1.03842
1.24322
1.24322
1.24322
1.24322
0.789488
0.789488
0.789488
0.789488
0.789488
0.322883
0.322883
0.322883
0.322883
0.322883
0.322883
1.06728
1.06728
1.06728
1.06728
1.06728
1.06728
1.06728
0.283503
0.283503
0.283503
0.283503
0.283503
0.283503
1.04534
1.04534
1.04534
1.04534
1.04534
1.01964
1.01964
1.01964
1.01964
1.01964
1.00725
1.00725
1.00725
1.00725
1.00725
1.00725
0.350126
0.350126
0.350126
0.350126
0.350126
0.350126
0.350126
0.350126
0.485043
0.485043
0.485043
0.485043
1.07629
1.07629
1.07629
1.07629
1.07629
0.5656
0.5656
0.5656
0.5656
0.5656
0.21961
0.21961
0.21961
0.21961
0.21961
0.21961
0.0816928
0.0816928
0.0816928
0.0816928
0.0816928
0.0816928
0.748929
0.748929
0.748929
0.748929
0.748929
0.748929
0.748929
0.748929
0.654752
0.654752
0.654752
0.654752
0.654752
0.540371
0.540371
0.540371
0.540371
0.540371
0.540371
0.540371
0.540371
1.73491
1.73491
1.73491
1.73491
0.296069
0.296069
0.296069
0.296069
0.296069
0.296069
0.296069
0.296069
0.296069
1.51044
1.51044
1.51044
1.51044
0.540839
0.540839
0.540839
0.540839
0.540839
0.540839
0.540839
0.0965702
0.0965702
0.0965702
0.0965702
0.0965702
0.0965702
0.0965702
0.0965702
0.67111
0.67111
0.67111
0.67111
0.67111
1.58304
1.58304
1.58304
1.58304
1.58304
-0.179011
-0.179011
-0.179011
-0.179011
-0.179011
-0.179011
-0.179011
-0.227058
-0.227058
-0.227058
-0.227058
-0.227058
-0.227058
-0.227058
0.0887928
0.0887928
0.0887928
0.0887928
0.0887928
0.0887928
0.0592954
0.0592954
0.0592954
0.0592954
0.0592954
1.2635
1.2635
1.2635
1.2635
1.2635
0.59519
0.59519
0.59519
0.59519
0.59519
0.59519
0.693163
0.693163
0.693163
0.693163
0.693163
0.693163
1.34949
1.34949
1.34949
1.34949
0.284313
0.284313
0.284313
0.284313
0.284313
0.495628
0.495628
0.495628
0.495628
0.495628
0.204256
0.204256
0.204256
0.204256
0.204256
0.204256
0.204256
0.964636
0.964636
0.964636
0.964636
0.964636
0.759025
0.759025
0.759025
0.759025
0.759025
0.759025
0.736485
0.736485
0.736485
0.736485
0.736485
0.736485
1.33521
1.33521
1.33521
1.33521
1.33521
1.33521
1.8649
1.8649
1.8649
1.8649
1.8649
0.730026
0.730026
0.730026
0.730026
0.730026
0.730026
0.250014
0.250014
0.250014
0.250014
0.250014
0.250014
0.250014
0.531116
0.531116
0.531116
0.531116
0.531116
0.531116
0.531116
0.906636
0.906636
0.906636
0.906636
0.906636
0.269432
0.269432
0.269432
0.269432
0.269432
0.269432
0.269432
0.904051
0.904051
0.904051
0.904051
0.904051
0.904051
0.535175
0.535175
0.535175
0.535175
0.535175
0.535175
0.535175
0.535175
1.17545
1.17545
1.17545
1.17545
1.17545
2.32116
2.32116
2.32116
2.32116
2.32116
0.616555
0.616555
0.616555
0.616555
0.616555
0.616555
0.516923
0.516923
0.516923
0.516923
0.516923
0.966217
0.966217
0.966217
0.966217
0.966217
2.47828
2.47828
2.47828
2.47828
2.47828
0.948257
0.948257
0.948257
0.948257
0.948257
0.690377
0.690377
0.690377
0.690377
0.690377
0.690377
0.0350351
0.0350351
0.0350351
0.0350351
0.0350351
0.0350351
0.0350351
0.679525
0.679525
0.679525
0.679525
0.679525
1.1896
1.1896
1.1896
1.1896
1.1896
1.1896
1.1896
0.721626
0.721626
0.721626
0.721626
0.721626
0.721626
0.721626
1.32895
1.32895
1.32895
1.32895
1.32895
