# Supplementary material for: Numerical assessment of the applicability of geometry-based force inference on homogeneous and heterogeneous cells
Source: PLoS One. 2024 Apr 16;19(4):e0299016. doi: 10.1371/journal.pone.0299016 (PMC11020637; doi:10.1371/journal.pone.0299016)
Supplement: S1 Data — Simulation results of homogeneous cells, based on different parameters, are stored in approximately 400 folders, each individually named from “data_004” to “data_400”. Please refer to the Excel file “parameter_settings.xlsx” for detailed parameter settings. Each folder contains one.dat file representing the cell structure, two.txt files listing the correct stress values, and two.vtk files containing the estimated stress values. If a folder is empty, it means that the simulation was stopped for some reason under the parameters. Simulation results of heterogeneous cells. Simulation results of heterogeneous cells, based on different parameters, are stored in four folders, each individually named from “data_1001” to “data_1004”. The Excel file “parameter_settings.xlsx” also contains the detailed parameter settings of those four results. Each folder contains five files, arranged in the same configuration as above. (ZIP) [file pone.0299016.s001.zip › supporting_data/data_036/i2dvertex000000000000000.dat]

170629

20.0
20.0

200
275
76

2.47671	8.3316
7.61585	4.504
9.93332	0.362654
9.16547	5.48632
1.66472	9.02104
9.02928	1.81402
0.504999	1.56665
1.85072	2.70868
1.65919	2.81211
1.13556	9.15037
2.03475	2.0785
4.29776	7.91082
5.36766	8.87457
1.82966	0.787222
4.79888	2.51498
3.07494	2.67772
0.449368	7.26704
6.00871	3.41532
6.91206	9.15192
3.15681	8.26354
4.68561	0.581591
4.30212	0.53525
3.16196	3.34648
5.23431	2.95745
6.68786	2.03164
5.26792	8.52188
6.91425	9.15017
6.26881	3.22887
7.50042	4.31238
5.26803	8.52074
7.57883	1.88896
9.28788	2.12916
0.0416606	1.66566
8.14316	6.25863
8.86142	1.80095
0.508168	1.57428
9.94363	2.87657
0.0392986	1.66457
6.91539	0.10325
7.58572	4.34247
2.66915	0.358017
1.08862	4.36399
1.04136	4.60478
9.99655	0.950804
0.389681	1.67157
10.2824	0.106758
2.30571	3.90829
0.962604	0.370066
1.71595	9.00748
5.23405	0.0998997
3.19886	0.498188
1.25593	6.28939
3.92898	0.0831528
1.96822	2.39909
3.68597	1.84924
5.40353	1.80503
7.24115	9.02605
5.09154	4.42235
5.40376	1.8068
6.12661	1.74369
3.64818	1.7823
1.73886	5.56172
2.67036	0.359457
3.32801	5.50718
6.20932	1.07328
6.47376	0.453551
7.74852	1.68481
3.64267	4.91253
6.83245	0.302756
6.05165	4.33714
6.87326	0.356768
8.27469	3.4555
8.28014	3.45562
7.61446	4.50629
7.80872	2.68094
8.86105	1.80146
7.81102	1.31133
9.36045	3.89373
3.16139	3.28358
1.02563	0.343117
2.21335	7.31567
0.298685	3.31781
0.25729	3.52374
6.73353	7.45392
5.00062	5.25024
10.5159	6.15805
10.5164	4.67755
10.3181	4.76341
3.6406	4.91641
2.30048	3.90486
9.89657	8.26996
2.30505	3.90801
5.9677	7.05081
1.08925	4.36417
9.51738	2.60155
2.36639	3.65569
5.08915	4.41827
0.923834	1.24625
3.51634	5.78909
3.4441	1.71056
2.06916	2.02781
3.97991	0.0910014
3.1386	3.30093
5.58907	3.2219
7.50322	4.31105
4.55227	2.39904
9.37351	3.91729
5.82537	5.45558
7.25784	6.154
4.31227	3.71137
6.40299	3.03354
7.62397	4.67041
8.60097	0.488919
6.17223	5.44848
2.96	6.41669
8.50593	7.08166
0.372471	3.3104
8.21179	3.12726
10.2952	2.83197
7.34124	6.20507
10.5082	6.16129
1.28026	6.23195
7.32889	2.80631
8.66817	8.68426
9.49464	5.86873
1.74215	5.56882
9.41947	5.61799
3.51766	6.2608
0.315326	7.22317
1.73472	5.56146
0.542305	3.05718
10.0969	7.88377
4.37578	3.8116
3.55723	6.30492
0.602972	4.75393
1.75348	5.55358
3.68353	7.70898
4.97554	5.29476
2.21437	7.31235
2.9392	5.47363
4.80668	2.51314
2.04054	1.91893
6.17113	5.44977
3.15668	8.26733
9.96207	6.82359
3.64283	4.91367
6.38892	7.06394
4.52656	6.4406
6.91305	1.96493
7.49568	7.54323
9.3731	3.89835
6.4322	5.38381
9.368	3.88085
8.08887	4.56949
8.46815	8.65729
8.76726	7.39567
9.16794	5.48591
6.0899	4.39429
0.794907	8.32833
8.5082	7.01927
8.53628	8.63912
10.4683	0.226186
9.95943	6.82515
10.5067	6.16631
2.50869	7.1531
3.77128	1.40551
1.60438	7.40347
0.714642	8.65833
4.02761	9.29136
10.0985	5.046
10.0973	7.8852
4.84242	7.72665
6.69832	8.66562
1.60441	7.40167
1.68782	2.76789
5.07289	4.94159
4.29607	7.90744
3.72995	7.75712
6.08869	1.70231
4.36215	6.45154
4.63403	0.60695
5.36075	6.98505
1.24073	6.60039
3.19682	0.498121
9.93417	0.355354
7.49735	7.5397
6.95605	6.18466
7.49342	7.5408
8.60172	0.48857
8.4021	5.9542
10.3041	9.17391
8.37353	8.81413
5.83083	8.0234
5.9109	7.07182
8.75097	7.34792
5.18273	6.69544
0.545694	4.94019
9.87171	8.43665
8.97185	0.598658
0.713689	8.65841

9	4
43	2
118	36
32	44
198	2
97	47
47	79
53	7
10	100
19	0
48	0
140	58
141	13
174	8
143	19
13	79
40	62
11	168
4	166
40	13
18	12
165	21
12	25
180	55
20	180
21	180
178	55
64	178
192	29
24	110
49	20
83	172
149	56
178	59
68	65
59	24
151	186
188	112
191	154
66	75
20	64
65	64
70	148
5	34
28	27
43	5
75	117
34	198
37	32
74	117
198	188
94	72
116	93
44	130
31	5
196	121
6	97
82	81
53	10
174	35
174	7
81	116
102	15
8	93
134	196
7	95
54	60
78	102
141	100
95	46
99	100
97	10
165	58
50	99
52	50
98	63
101	21
23	140
109	132
109	14
103	59
17	69
23	103
55	58
110	27
23	57
30	74
60	165
67	132
30	148
28	157
175	96
148	24
1	39
27	17
76	70
76	66
104	39
76	112
74	122
72	71
70	68
39	71
122	104
30	66
130	116
112	38
36	94
130	8
134	42
42	135
93	41
87	169
91	89
42	41
121	51
91	46
120	163
50	183
22	145
129	121
22	95
89	135
129	138
141	183
15	53
105	102
63	88
99	60
109	78
78	22
40	183
54	105
139	63
88	67
67	145
69	157
57	132
54	15
88	175
14	105
139	91
73	151
33	189
103	17
107	84
195	147
1	153
69	96
151	142
122	110
146	186
169	126
34	75
153	106
73	111
104	28
31	94
108	111
152	72
156	3
150	152
71	117
150	36
182	16
144	124
144	162
87	86
155	90
115	194
166	158
182	51
144	163
128	16
80	138
173	182
85	120
114	127
125	129
98	127
61	125
135	61
145	46
89	41
140	14
114	164
133	179
137	98
114	125
29	171
195	107
147	179
176	179
147	137
133	127
142	113
61	139
175	84
119	108
84	137
113	92
159	33
142	157
193	181
189	111
124	159
107	113
1	73
106	156
119	33
186	108
156	126
124	126
115	185
77	152
87	77
3	189
154	160
115	159
123	197
162	194
77	106
190	197
9	199
155	160
170	90
85	169
197	90
16	158
194	155
168	25
173	166
6	35
48	4
80	0
170	131
167	199
164	138
131	162
19	177
164	136
80	173
101	52
11	171
136	177
176	177
181	195
29	25
176	11
92	193
133	136
65	49
171	181
193	192
57	96
172	192
172	26
26	56
149	187
68	38
26	18
119	185
146	92
146	83
153	3
154	187
149	83
56	191
160	123
187	185
2	184
45	161
44	35
45	184
199	158

5	74	30	66	75	117
7	100	99	60	54	15	53	10
6	4	166	173	80	0	48
4	65	64	20	49
7	18	12	25	29	192	172	26
5	34	198	2	43	5
5	122	104	28	27	110
7	6	97	10	53	7	174	35
4	95	22	145	46
7	79	13	141	100	10	97	47
6	103	59	24	110	27	17
8	151	142	157	28	104	39	1	73
8	70	148	24	59	178	64	65	68
7	198	34	75	66	76	112	188
5	130	44	35	174	8
7	95	7	53	15	102	78	22
4	93	116	130	8
5	165	21	180	55	58
6	109	14	140	23	57	132
7	99	50	52	101	21	165	60
6	17	69	96	57	23	103
5	28	157	69	17	27
5	148	70	76	66	30
6	104	122	74	117	71	39
8	31	94	72	71	117	75	34	5
4	54	105	102	15
5	50	99	100	141	183
5	14	109	78	102	105
6	175	88	67	132	57	96
6	24	148	30	74	122	110
8	39	71	72	152	77	106	153	1
5	76	70	68	38	112
8	121	196	134	42	135	61	125	129
4	89	135	42	41
9	93	8	174	7	95	46	91	89	41
4	141	13	40	183
7	139	91	46	145	67	88	63
8	175	96	69	157	142	113	107	84
5	73	111	108	186	151
5	36	150	152	72	94
7	169	85	120	163	144	124	126
7	129	138	80	173	182	51	121
6	145	22	78	109	132	67
5	147	137	84	107	195
5	91	139	61	135	89
6	88	175	84	137	98	63
6	92	113	142	151	186	146
4	153	106	156	3
5	166	158	16	182	173
5	138	129	125	114	164
7	61	139	63	98	127	114	125
5	172	83	149	56	26
6	137	147	179	133	127	98
6	181	195	107	113	92	193
6	156	106	77	87	169	126
5	160	155	90	197	123
6	159	124	144	162	194	115
7	140	58	55	178	59	103	23
7	177	19	0	80	138	164	136
5	193	192	29	171	181
7	126	124	159	33	189	3	156
6	189	111	73	1	153	3
8	83	146	186	108	119	185	187	149
5	111	189	33	119	108
5	158	166	4	9	199
6	90	155	194	162	131	170
5	114	127	133	136	164
5	136	133	179	176	177
5	187	154	191	56	149
5	185	119	33	159	115
6	146	83	172	192	193	92
7	155	160	154	187	185	115	194
5	25	168	11	171	29
7	58	140	14	105	54	60	165
7	176	179	147	195	181	171	11
5	20	64	178	55	180
