# Supplementary material for: Numerical assessment of the applicability of geometry-based force inference on homogeneous and heterogeneous cells
Source: PLoS One. 2024 Apr 16;19(4):e0299016. doi: 10.1371/journal.pone.0299016 (PMC11020637; doi:10.1371/journal.pone.0299016)
Supplement: S1 Data — Simulation results of homogeneous cells, based on different parameters, are stored in approximately 400 folders, each individually named from “data_004” to “data_400”. Please refer to the Excel file “parameter_settings.xlsx” for detailed parameter settings. Each folder contains one.dat file representing the cell structure, two.txt files listing the correct stress values, and two.vtk files containing the estimated stress values. If a folder is empty, it means that the simulation was stopped for some reason under the parameters. Simulation results of heterogeneous cells. Simulation results of heterogeneous cells, based on different parameters, are stored in four folders, each individually named from “data_1001” to “data_1004”. The Excel file “parameter_settings.xlsx” also contains the detailed parameter settings of those four results. Each folder contains five files, arranged in the same configuration as above. (ZIP) [file pone.0299016.s001.zip › supporting_data/data_037/000000_2dVertex(edge).vtk]

# vtk DataFile Version 2.0
S.O.
ASCII
DATASET UNSTRUCTURED_GRID
POINTS 200 float
2.37505 8.10182 0
10.1052 2.57644 0
6.88501 8.83705 0
2.46559 5.17134 0
10.1333 0.920484 0
0.631435 0.898295 0
0.785416 0.688192 0
1.53736 4.64063 0
2.10006 6.15279 0
3.43757 8.44319 0
2.58785 0.98264 0
3.91493 1.21597 0
6.5856 1.48596 0
3.07422 7.23179 0
0.252395 8.59698 0
4.20224 8.90181 0
5.85943 6.54845 0
4.73468 6.51027 0
4.21244 1.09015 0
2.96022 0.284566 0
5.21096 1.54885 0
4.90883 7.72165 0
2.83003 9.23906 0
2.26595 2.72935 0
6.02526 6.6358 0
7.50653 8.17822 0
8.36361 0.790978 0
5.56174 9.08188 0
9.42222 7.20889 0
8.40066 0.842239 0
7.12856 2.31762 0
7.1276 2.31721 0
9.3655 1.73781 0
10.1049 0.863658 0
8.85164 3.65462 0
9.46267 7.26337 0
10.2106 8.43053 0
0.0403136 1.8306 0
1.53159 1.64361 0
0.888822 1.51588 0
0.0997181 2.13135 0
8.72915 3.15632 0
0.0258763 4.86242 0
10.1064 2.57656 0
0.0682763 6.06972 0
2.31802 1.15207 0
1.3213 2.77054 0
10.0722 9.12854 0
1.60861 0.761298 0
2.24209 1.13926 0
1.94834 4.07933 0
1.73909 3.01362 0
4.27308 1.12653 0
10.1058 2.58153 0
2.9396 8.59299 0
3.11329 4.55826 0
2.96767 0.217657 0
3.32351 2.50905 0
5.98063 1.51041 0
7.80328 2.05949 0
8.40681 0.836784 0
4.01896 9.09023 0
2.67687 2.50108 0
5.80361 3.37544 0
5.79799 3.33962 0
5.23599 0.420604 0
3.28585 2.47289 0
4.19028 4.15359 0
9.01928 5.64837 0
7.80632 2.06399 0
6.67647 0.929896 0
5.11458 1.67355 0
9.49333 0.707306 0
7.12817 3.31404 0
8.0488 4.24035 0
9.00583 5.67715 0
10.0273 1.32342 0
8.0812 3.01683 0
10.6525 5.08168 0
7.37059 3.61149 0
0.47229 6.44533 0
9.78872 3.86758 0
1.22621 5.28693 0
3.94276 6.96315 0
0.434403 3.62021 0
7.43789 6.6164 0
1.20688 7.81639 0
2.21386 2.73496 0
4.39533 3.66551 0
9.81157 3.85647 0
2.99404 3.92277 0
0.476024 6.45567 0
1.30872 5.26 0
4.29274 3.55955 0
0.424806 3.68949 0
5.80458 3.36771 0
3.39096 1.8482 0
4.39927 2.60451 0
4.42117 3.85185 0
1.76288 3.692 0
8.13338 9.28845 0
3.51735 3.39418 0
4.40222 5.31864 0
4.90521 7.72284 0
6.10938 4.90427 0
7.66027 2.25042 0
5.0138 5.36396 0
7.62775 7.9147 0
4.49909 2.00267 0
6.67828 4.77496 0
5.53466 9.03399 0
0.692118 2.7932 0
7.75936 3.72489 0
6.83943 0.803897 0
7.28903 5.77721 0
9.0032 5.6429 0
7.34776 9.14846 0
10.6505 5.0794 0
6.42639 4.69212 0
2.09679 6.1519 0
0.881711 1.50994 0
8.98639 2.0376 0
1.83663 4.51997 0
8.19211 4.46525 0
3.11526 4.55508 0
0.234698 7.06202 0
0.802517 0.1226 0
10.2199 0.00399028 0
2.10717 6.1597 0
10.6759 5.50244 0
2.10799 6.16197 0
0.753458 0.238276 0
4.52728 6.96874 0
1.8837 7.46858 0
1.20242 7.87392 0
0.609223 4.26412 0
5.29811 4.68481 0
6.12487 7.80413 0
6.30859 7.00656 0
3.25647 7.22568 0
4.38686 2.2221 0
5.24594 4.70005 0
5.23357 0.222333 0
3.59021 6.00335 0
6.31282 6.95084 0
8.21393 6.48078 0
0.424812 3.68937 0
5.57744 6.21847 0
5.33199 0.639153 0
5.7858 9.09769 0
6.88772 0.786249 0
9.3059 1.73944 0
6.44054 4.44043 0
7.62856 6.31921 0
5.6301 6.22816 0
9.02317 5.6622 0
9.10398 5.07944 0
8.53896 4.43205 0
9.78327 3.79597 0
8.48206 8.91783 0
10.2281 6.42442 0
7.50595 8.09881 0
1.40266 9.01305 0
9.99493 7.42099 0
10.7415 8.41018 0
9.75593 7.26173 0
10.0024 8.18754 0
8.29101 6.71858 0
8.77198 8.22153 0
1.73857 7.49369 0
0.731509 6.5117 0
3.78957 6.88579 0
4.02638 5.55645 0
4.81368 8.14507 0
2.22585 7.78396 0
2.99251 3.9219 0
2.45959 5.11295 0
4.10858 8.45133 0
2.20604 9.24132 0
6.0338 5.49115 0
3.64874 6.38534 0
1.3956 9.00949 0
4.15562 8.48303 0
3.96627 5.54774 0
7.37589 5.76089 0
6.94241 8.51478 0
6.14327 7.85902 0
6.10637 2.77488 0
6.94108 0.807291 0
8.83372 8.47977 0
5.75463 3.04106 0
5.69084 3.02062 0
8.65932 8.89215 0
7.80387 5.41168 0
9.31635 4.93373 0
0.202447 7.00913 0
8.84697 9.00644 0
7.53554 5.51129 0
8.2347 7.55168 0
8.7249 3.15419 0
CELLS 374 1122 
2 9 139
2 177 83
2 83 171
2 139 171
2 21 137
2 173 103
2 21 103
2 137 186
2 186 110
2 187 58
2 20 58
2 191 190
2 191 71
2 71 20
2 187 190
2 62 45
2 10 96
2 66 96
2 66 62
2 20 148
2 52 108
2 71 20
2 71 108
2 62 45
2 38 49
2 38 87
2 62 23
2 23 87
2 59 29
2 69 121
2 69 59
2 121 151
2 151 29
2 199 121
2 121 151
2 41 1
2 199 41
2 151 32
2 59 29
2 29 60
2 188 59
2 189 192
2 166 189
2 122 50
2 176 122
2 124 90
2 175 50
2 90 175
2 55 124
2 176 55
2 39 120
2 39 46
2 111 46
2 10 96
2 96 11
2 39 120
2 38 39
2 38 49
2 66 96
2 52 108
2 57 66
2 57 140
2 96 11
2 140 108
2 30 73
2 112 77
2 112 79
2 73 79
2 105 77
2 105 30
2 63 95
2 152 79
2 73 64
2 73 79
2 95 64
2 63 152
2 30 31
2 190 64
2 30 73
2 31 187
2 73 64
2 187 190
2 123 193
2 115 193
2 123 157
2 156 115
2 156 157
2 155 28
2 28 35
2 165 35
2 155 75
2 99 146
2 46 51
2 111 46
2 99 51
2 62 23
2 57 66
2 66 62
2 90 175
2 90 101
2 57 101
2 175 23
2 30 31
2 188 59
2 69 105
2 69 59
2 31 12
2 70 12
2 105 30
2 63 95
2 88 95
2 63 136
2 98 141
2 141 136
2 98 88
2 63 136
2 118 104
2 104 136
2 63 152
2 152 118
2 74 112
2 152 79
2 112 79
2 109 118
2 152 118
2 109 74
2 199 77
2 74 112
2 112 77
2 199 41
2 34 157
2 123 157
2 123 74
2 34 41
2 115 68
2 155 68
2 156 115
2 194 156
2 155 75
2 139 13
2 139 171
2 130 13
2 130 180
2 180 171
2 23 87
2 99 50
2 51 87
2 99 51
2 175 50
2 175 23
2 38 39
2 39 46
2 38 87
2 46 51
2 51 87
2 140 97
2 57 140
2 57 101
2 101 93
2 93 97
2 191 71
2 140 97
2 97 191
2 71 108
2 140 108
2 141 136
2 106 141
2 104 179
2 104 136
2 179 154
2 106 147
2 147 154
2 115 193
2 193 197
2 115 68
2 197 184
2 145 68
2 153 184
2 153 145
2 191 190
2 190 64
2 88 95
2 97 191
2 93 97
2 95 64
2 93 88
2 119 8
2 122 7
2 128 3
2 176 122
2 8 128
2 119 92
2 3 176
2 99 146
2 122 7
2 122 50
2 99 50
2 83 171
2 143 180
2 172 17
2 172 183
2 183 143
2 83 132
2 180 171
2 132 17
2 161 25
2 137 186
2 185 186
2 161 138
2 25 185
2 137 138
2 124 90
2 90 101
2 101 93
2 98 88
2 67 124
2 67 98
2 93 88
2 102 67
2 98 141
2 67 98
2 106 141
2 106 102
2 179 154
2 154 16
2 16 24
2 24 114
2 179 114
2 41 1
2 34 41
2 34 81
2 69 121
2 199 121
2 199 77
2 69 105
2 105 77
2 91 170
2 170 169
2 169 86
2 168 35
2 165 35
2 166 189
2 168 189
2 91 170
2 170 119
2 119 92
2 183 55
2 102 67
2 67 124
2 172 183
2 55 124
2 102 172
2 172 17
2 17 147
2 102 172
2 106 102
2 106 147
2 118 104
2 109 118
2 104 179
2 197 109
2 197 184
2 179 114
2 114 184
2 107 85
2 153 85
2 107 198
2 153 145
2 167 145
2 198 167
2 119 8
2 170 119
2 170 169
2 8 133
2 133 169
2 21 16
2 21 103
2 17 147
2 154 16
2 147 154
2 132 103
2 132 17
2 2 185
2 185 186
2 186 110
2 144 85
2 161 138
2 144 138
2 107 85
2 107 161
2 168 35
2 28 35
2 198 168
2 28 167
2 198 167
2 34 157
2 34 81
2 194 156
2 156 157
2 123 193
2 197 109
2 193 197
2 109 74
2 123 74
2 130 128
2 128 3
2 143 180
2 3 143
2 130 180
2 0 162
2 169 86
2 133 174
2 174 0
2 133 169
2 9 139
2 139 13
2 0 54
2 174 0
2 13 174
2 183 55
2 3 176
2 183 143
2 176 55
2 3 143
2 144 85
2 24 114
2 153 184
2 153 85
2 114 184
2 144 24
2 145 68
2 155 68
2 155 28
2 28 167
2 167 145
2 161 25
2 198 168
2 189 192
2 107 198
2 107 161
2 168 189
2 159 25
2 0 162
2 0 54
2 130 128
2 8 128
2 130 13
2 133 174
2 8 133
2 13 174
2 177 83
2 173 103
2 132 103
2 83 132
2 21 16
2 21 137
2 16 24
2 144 138
2 144 24
2 137 138
2 187 58
2 31 12
2 31 187
2 58 12
2 20 148
2 20 58
2 70 12
2 58 12
2 2 185
2 25 185
2 159 25
2 29 60
2 151 29
2 151 32
CELL_TYPES 374
3
3
3
3
3
3
3
3
3
3
3
3
3
3
3
3
3
3
3
3
3
3
3
3
3
3
3
3
3
3
3
3
3
3
3
3
3
3
3
3
3
3
3
3
3
3
3
3
3
3
3
3
3
3
3
3
3
3
3
3
3
3
3
3
3
3
3
3
3
3
3
3
3
3
3
3
3
3
3
3
3
3
3
3
3
3
3
3
3
3
3
3
3
3
3
3
3
3
3
3
3
3
3
3
3
3
3
3
3
3
3
3
3
3
3
3
3
3
3
3
3
3
3
3
3
3
3
3
3
3
3
3
3
3
3
3
3
3
3
3
3
3
3
3
3
3
3
3
3
3
3
3
3
3
3
3
3
3
3
3
3
3
3
3
3
3
3
3
3
3
3
3
3
3
3
3
3
3
3
3
3
3
3
3
3
3
3
3
3
3
3
3
3
3
3
3
3
3
3
3
3
3
3
3
3
3
3
3
3
3
3
3
3
3
3
3
3
3
3
3
3
3
3
3
3
3
3
3
3
3
3
3
3
3
3
3
3
3
3
3
3
3
3
3
3
3
3
3
3
3
3
3
3
3
3
3
3
3
3
3
3
3
3
3
3
3
3
3
3
3
3
3
3
3
3
3
3
3
3
3
3
3
3
3
3
3
3
3
3
3
3
3
3
3
3
3
3
3
3
3
3
3
3
3
3
3
3
3
3
3
3
3
3
3
3
3
3
3
3
3
3
3
3
3
3
3
3
3
3
3
3
3
3
3
3
3
3
3
3
3
3
3
3
3
3
3
3
3
3
3
3
3
3
3
3
3
3
3
3
3
3
3
3
3
3
3
3
3
3
3
3
3
3
3
POINT_DATA 200
CELL_DATA 374
SCALARS ForceMap float
LOOKUP_TABLE default
0.605249
0.830203
1.29557
1.37314
0.268541
1.18225
0.835722
0.856968
0.545692
0.387065
0.956176
0.790388
0.950593
1.02292
1.0292
1.01482
1.06172
0.999983
0.922494
0.531174
0.569599
1.02292
0.835614
1.01482
0.868318
0.676083
0.913061
1.34922
0.465589
1.374
1.24112
1.21942
0.831106
0.275352
1.21942
0.761698
0.556408
0.953011
0.465589
0.269397
0.169761
1.18251
0.770502
1.19414
0.682528
0.647411
0.562092
0.402277
1.04757
0.980118
1.2753
0.644268
0.839135
1.06172
0.961649
1.2753
0.830595
0.868318
0.999983
0.569599
0.804679
0.654312
0.961649
1.57052
0.813718
0.69794
0.95846
0.486085
1.11204
1.04826
0.34865
0.418481
0.237982
0.486085
0.314119
0.513569
1.11482
0.779378
0.813718
1.1323
0.237982
1.0292
1.20857
0.556454
1.01348
0.689911
1.15014
0.330492
1.10859
0.95935
0.92202
0.766884
1.22665
0.839135
1.05523
0.913061
0.804679
0.922494
0.402277
0.585273
0.534955
0.27458
1.11482
0.169761
1.05241
1.24112
0.981023
0.370528
1.04826
0.34865
0.097759
0.223792
0.432278
0.41773
0.680369
0.223792
1.34062
0.841875
0.513569
1.04382
1.00469
0.418481
0.95846
1.11284
1.04382
0.238953
0.853155
1.00469
0.69794
0.556408
0.893591
1.01348
1.05477
1.24867
0.0113002
0.130485
0.689911
0.247424
0.92202
1.03363
1.37314
0.42774
0.69678
1.27719
1.34922
1.31328
0.979547
1.05523
0.562092
0.27458
0.830595
0.644268
0.676083
1.22665
0.979547
1.10917
0.654312
0.534955
0.816683
0.291857
0.950593
1.10917
0.191051
0.835614
1.57052
0.41773
0.686945
1.03331
0.841875
1.09275
0.557004
1.29764
0.556454
0.929192
0.0113002
0.919214
0.0517942
0.648765
0.411807
0.790388
0.779378
0.097759
0.191051
0.291857
0.314119
0.627329
0.535053
0.948779
0.76274
0.682528
0.0433059
0.45039
1.08141
0.766884
0.948779
1.19414
1.31328
1.29557
0.964636
0.29487
0.56976
0.445866
0.638898
1.27719
0.830612
1.05931
0.856968
1.09024
0.636329
0.904962
0.68993
0.647411
0.585273
0.816683
0.680369
0.766059
0.784325
0.627329
0.484859
0.432278
0.784325
0.686945
0.359734
1.09275
1.53276
1.28078
0.63102
0.703749
0.761698
1.24867
1.01274
1.374
0.275352
0.853155
1.05241
1.11204
1.38184
0.236276
0.945049
0.879476
0.95935
0.770502
1.15752
1.38184
0.995783
0.45039
0.637807
0.484859
0.766059
0.56976
1.04757
0.548071
0.29487
0.843531
0.548071
0.359734
0.557004
1.34062
1.11284
1.03331
0.909365
0.919214
0.703749
1.24416
0.820628
1.08806
0.380135
0.411807
0.613073
1.33189
0.535053
0.995783
0.236276
0.145366
0.883008
0.538081
0.835722
0.843531
1.53276
1.29764
1.04757
0.830612
1.17939
1.09024
0.545692
1.02084
0.636329
1.2207
0.820628
1.06718
0.879476
1.10859
1.0421
0.099915
1.33189
0.893591
1.01274
0.247424
1.15014
1.20857
0.909365
0.929192
0.238953
1.05477
0.984471
0.76274
0.964636
1.07396
0.69678
0.795289
0.945049
0.307506
0.717013
0.883008
0.605249
1.03363
1.12843
0.717013
-0.0903781
0.637807
1.08141
0.445866
0.980118
1.07396
1.02084
0.63102
0.648765
1.08806
1.24416
1.10839
0.0517942
0.130485
0.330492
0.099915
0.613073
1.05931
1.0421
1.18251
0.380135
1.06718
1.15752
0.870588
0.795289
1.12843
0.984471
0.0433059
0.42774
0.307506
0.145366
-0.0903781
0.830203
1.18225
1.04757
0.638898
0.538081
0.268541
1.28078
1.2207
1.10839
0.68993
0.387065
0.981023
1.1323
1.16566
0.531174
0.956176
0.370528
1.16566
1.17939
0.904962
0.870588
0.269397
0.831106
0.953011
