# Supplementary material for: Numerical assessment of the applicability of geometry-based force inference on homogeneous and heterogeneous cells
Source: PLoS One. 2024 Apr 16;19(4):e0299016. doi: 10.1371/journal.pone.0299016 (PMC11020637; doi:10.1371/journal.pone.0299016)
Supplement: S1 Data — Simulation results of homogeneous cells, based on different parameters, are stored in approximately 400 folders, each individually named from “data_004” to “data_400”. Please refer to the Excel file “parameter_settings.xlsx” for detailed parameter settings. Each folder contains one.dat file representing the cell structure, two.txt files listing the correct stress values, and two.vtk files containing the estimated stress values. If a folder is empty, it means that the simulation was stopped for some reason under the parameters. Simulation results of heterogeneous cells. Simulation results of heterogeneous cells, based on different parameters, are stored in four folders, each individually named from “data_1001” to “data_1004”. The Excel file “parameter_settings.xlsx” also contains the detailed parameter settings of those four results. Each folder contains five files, arranged in the same configuration as above. (ZIP) [file pone.0299016.s001.zip › supporting_data/data_037/000000_2dVertex(surface).vtk]

# vtk DataFile Version 2.0
S.O.
ASCII
DATASET UNSTRUCTURED_GRID
POINTS 274 float
2.37505 8.10182 0
10.1052 2.57644 0
6.88501 8.83705 0
2.46559 5.17134 0
10.1333 0.920484 0
0.631435 0.898295 0
0.785416 0.688192 0
1.53736 4.64063 0
2.10006 6.15279 0
3.43757 8.44319 0
2.58785 0.98264 0
3.91493 1.21597 0
6.5856 1.48596 0
3.07422 7.23179 0
0.252395 8.59698 0
4.20224 8.90181 0
5.85943 6.54845 0
4.73468 6.51027 0
4.21244 1.09015 0
2.96022 0.284566 0
5.21096 1.54885 0
4.90883 7.72165 0
2.83003 9.23906 0
2.26595 2.72935 0
6.02526 6.6358 0
7.50653 8.17822 0
8.36361 0.790978 0
5.56174 9.08188 0
9.42222 7.20889 0
8.40066 0.842239 0
7.12856 2.31762 0
7.1276 2.31721 0
9.3655 1.73781 0
10.1049 0.863658 0
8.85164 3.65462 0
9.46267 7.26337 0
10.2106 8.43053 0
0.0403136 1.8306 0
1.53159 1.64361 0
0.888822 1.51588 0
0.0997181 2.13135 0
8.72915 3.15632 0
0.0258763 4.86242 0
10.1064 2.57656 0
0.0682763 6.06972 0
2.31802 1.15207 0
1.3213 2.77054 0
10.0722 9.12854 0
1.60861 0.761298 0
2.24209 1.13926 0
1.94834 4.07933 0
1.73909 3.01362 0
4.27308 1.12653 0
10.1058 2.58153 0
2.9396 8.59299 0
3.11329 4.55826 0
2.96767 0.217657 0
3.32351 2.50905 0
5.98063 1.51041 0
7.80328 2.05949 0
8.40681 0.836784 0
4.01896 9.09023 0
2.67687 2.50108 0
5.80361 3.37544 0
5.79799 3.33962 0
5.23599 0.420604 0
3.28585 2.47289 0
4.19028 4.15359 0
9.01928 5.64837 0
7.80632 2.06399 0
6.67647 0.929896 0
5.11458 1.67355 0
9.49333 0.707306 0
7.12817 3.31404 0
8.0488 4.24035 0
9.00583 5.67715 0
10.0273 1.32342 0
8.0812 3.01683 0
10.6525 5.08168 0
7.37059 3.61149 0
0.47229 6.44533 0
9.78872 3.86758 0
1.22621 5.28693 0
3.94276 6.96315 0
0.434403 3.62021 0
7.43789 6.6164 0
1.20688 7.81639 0
2.21386 2.73496 0
4.39533 3.66551 0
9.81157 3.85647 0
2.99404 3.92277 0
0.476024 6.45567 0
1.30872 5.26 0
4.29274 3.55955 0
0.424806 3.68949 0
5.80458 3.36771 0
3.39096 1.8482 0
4.39927 2.60451 0
4.42117 3.85185 0
1.76288 3.692 0
8.13338 9.28845 0
3.51735 3.39418 0
4.40222 5.31864 0
4.90521 7.72284 0
6.10938 4.90427 0
7.66027 2.25042 0
5.0138 5.36396 0
7.62775 7.9147 0
4.49909 2.00267 0
6.67828 4.77496 0
5.53466 9.03399 0
0.692118 2.7932 0
7.75936 3.72489 0
6.83943 0.803897 0
7.28903 5.77721 0
9.0032 5.6429 0
7.34776 9.14846 0
10.6505 5.0794 0
6.42639 4.69212 0
2.09679 6.1519 0
0.881711 1.50994 0
8.98639 2.0376 0
1.83663 4.51997 0
8.19211 4.46525 0
3.11526 4.55508 0
0.234698 7.06202 0
0.802517 0.1226 0
10.2199 0.00399028 0
2.10717 6.1597 0
10.6759 5.50244 0
2.10799 6.16197 0
0.753458 0.238276 0
4.52728 6.96874 0
1.8837 7.46858 0
1.20242 7.87392 0
0.609223 4.26412 0
5.29811 4.68481 0
6.12487 7.80413 0
6.30859 7.00656 0
3.25647 7.22568 0
4.38686 2.2221 0
5.24594 4.70005 0
5.23357 0.222333 0
3.59021 6.00335 0
6.31282 6.95084 0
8.21393 6.48078 0
0.424812 3.68937 0
5.57744 6.21847 0
5.33199 0.639153 0
5.7858 9.09769 0
6.88772 0.786249 0
9.3059 1.73944 0
6.44054 4.44043 0
7.62856 6.31921 0
5.6301 6.22816 0
9.02317 5.6622 0
9.10398 5.07944 0
8.53896 4.43205 0
9.78327 3.79597 0
8.48206 8.91783 0
10.2281 6.42442 0
7.50595 8.09881 0
1.40266 9.01305 0
9.99493 7.42099 0
10.7415 8.41018 0
9.75593 7.26173 0
10.0024 8.18754 0
8.29101 6.71858 0
8.77198 8.22153 0
1.73857 7.49369 0
0.731509 6.5117 0
3.78957 6.88579 0
4.02638 5.55645 0
4.81368 8.14507 0
2.22585 7.78396 0
2.99251 3.9219 0
2.45959 5.11295 0
4.10858 8.45133 0
2.20604 9.24132 0
6.0338 5.49115 0
3.64874 6.38534 0
1.3956 9.00949 0
4.15562 8.48303 0
3.96627 5.54774 0
7.37589 5.76089 0
6.94241 8.51478 0
6.14327 7.85902 0
6.10637 2.77488 0
6.94108 0.807291 0
8.83372 8.47977 0
5.75463 3.04106 0
5.69084 3.02062 0
8.65932 8.89215 0
7.80387 5.41168 0
9.31635 4.93373 0
0.202447 7.00913 0
8.84697 9.00644 0
7.53554 5.51129 0
8.2347 7.55168 0
8.7249 3.15419 0
3.70448 7.73268 0
5.46504 8.2242 0
5.68541 2.17631 0
2.8344 1.79922 0
4.84412 1.21793 0
2.16556 1.93573 0
8.51571 1.61515 0
9.31981 2.49158 0
7.70636 1.22229 0
9.50014 8.69786 0
2.49892 4.44135 0
0.713286 2.19346 0
3.22499 1.07377 0
1.37748 1.13493 0
3.90282 1.86585 0
7.53884 2.962 0
6.5588 3.71512 0
6.55705 2.94258 0
8.47885 5.09587 0
9.54905 6.46294 0
1.11749 3.29488 0
2.95441 3.09141 0
7.13031 1.6212 0
5.14728 3.92047 0
5.8746 4.25325 0
7.21721 4.22971 0
8.32459 3.7189 0
9.81382 5.31563 0
2.98982 6.6122 0
2.27477 3.49187 0
1.50989 2.24882 0
3.93314 2.87689 0
5.03539 2.40586 0
5.57597 5.37687 0
8.14659 5.88019 0
4.95019 3.16932 0
1.90889 5.29773 0
1.21741 4.07218 0
4.11478 6.34474 0
6.73602 7.81496 0
3.65567 3.9481 0
4.65997 4.67612 0
6.37833 5.99777 0
9.48193 3.24041 0
8.37548 2.50019 0
0.933582 7.15562 0
9.44656 7.9088 0
1.25937 6.00043 0
3.86567 4.8173 0
4.80232 5.87908 0
6.72825 5.29798 0
7.85443 7.08056 0
1.54877 6.73874 0
5.14751 6.88519 0
6.22668 8.58654 0
7.1116 7.27634 0
8.7485 7.4125 0
9.15558 4.28601 0
7.51879 4.84056 0
2.8491 5.90278 0
1.70236 8.18516 0
2.9256 7.91761 0
3.23487 5.2888 0
6.88066 6.41674 0
8.89379 6.49465 0
8.22382 8.24096 0
2.25824 8.79095 0
2.35782 7.02479 0
4.36527 7.67155 0
5.70056 7.3082 0
6.44317 2.09801 0
5.89433 1.14572 0
7.65252 8.78741 0
9.31022 1.11246 0
CELLS 449 1796 
3 200 9 139
3 200 177 83
3 200 83 171
3 200 9 177
3 200 139 171
3 201 21 137
3 201 173 103
3 201 21 103
3 201 137 186
3 201 186 110
3 201 173 110
3 202 187 58
3 202 20 58
3 202 191 190
3 202 191 71
3 202 71 20
3 202 187 190
3 203 62 45
3 203 10 96
3 203 66 96
3 203 10 45
3 203 66 62
3 204 65 52
3 204 148 65
3 204 20 148
3 204 52 108
3 204 71 20
3 204 71 108
3 205 62 45
3 205 38 49
3 205 38 87
3 205 49 45
3 205 62 23
3 205 23 87
3 206 59 29
3 206 69 121
3 206 69 59
3 206 121 151
3 206 151 29
3 207 199 121
3 207 121 151
3 207 32 1
3 207 41 1
3 207 199 41
3 207 151 32
3 208 59 29
3 208 188 26
3 208 29 60
3 208 26 60
3 208 188 59
3 209 166 36
3 209 189 192
3 209 166 189
3 209 36 47
3 209 196 47
3 209 196 192
3 210 122 50
3 210 176 122
3 210 124 90
3 210 175 50
3 210 90 175
3 210 55 124
3 210 176 55
3 211 37 40
3 211 120 37
3 211 39 120
3 211 39 46
3 211 111 46
3 211 40 111
3 212 10 96
3 212 19 10
3 212 96 11
3 212 19 11
3 213 5 6
3 213 6 48
3 213 39 120
3 213 38 39
3 213 38 49
3 213 49 48
3 213 5 120
3 214 52 18
3 214 18 11
3 214 66 96
3 214 52 108
3 214 57 66
3 214 57 140
3 214 96 11
3 214 140 108
3 215 30 73
3 215 112 77
3 215 112 79
3 215 73 79
3 215 105 77
3 215 105 30
3 216 63 95
3 216 152 79
3 216 73 64
3 216 73 79
3 216 95 64
3 216 63 152
3 217 30 31
3 217 190 64
3 217 30 73
3 217 31 187
3 217 73 64
3 217 187 190
3 218 123 193
3 218 115 193
3 218 123 157
3 218 156 115
3 218 156 157
3 219 165 160
3 219 160 75
3 219 155 28
3 219 28 35
3 219 165 35
3 219 155 75
3 220 99 146
3 220 146 84
3 220 46 51
3 220 111 46
3 220 111 84
3 220 99 51
3 221 62 23
3 221 57 66
3 221 66 62
3 221 90 175
3 221 90 101
3 221 57 101
3 221 175 23
3 222 30 31
3 222 150 188
3 222 188 59
3 222 69 105
3 222 69 59
3 222 31 12
3 222 70 12
3 222 113 150
3 222 113 70
3 222 105 30
3 223 63 95
3 223 88 95
3 223 63 136
3 223 98 141
3 223 141 136
3 223 98 88
3 224 63 136
3 224 118 104
3 224 104 136
3 224 63 152
3 224 152 118
3 225 74 112
3 225 152 79
3 225 112 79
3 225 109 118
3 225 152 118
3 225 109 74
3 226 199 77
3 226 74 112
3 226 112 77
3 226 199 41
3 226 34 157
3 226 123 157
3 226 123 74
3 226 34 41
3 227 75 129
3 227 129 78
3 227 117 194
3 227 117 78
3 227 115 68
3 227 155 68
3 227 156 115
3 227 194 156
3 227 155 75
3 228 139 13
3 228 139 171
3 228 130 13
3 228 130 180
3 228 180 171
3 229 23 87
3 229 99 50
3 229 51 87
3 229 99 51
3 229 175 50
3 229 175 23
3 230 38 39
3 230 39 46
3 230 38 87
3 230 46 51
3 230 51 87
3 231 140 97
3 231 57 140
3 231 57 101
3 231 101 93
3 231 93 97
3 232 191 71
3 232 140 97
3 232 97 191
3 232 71 108
3 232 140 108
3 233 141 136
3 233 106 141
3 233 104 179
3 233 104 136
3 233 179 154
3 233 106 147
3 233 147 154
3 234 115 193
3 234 193 197
3 234 115 68
3 234 197 184
3 234 145 68
3 234 153 184
3 234 153 145
3 235 191 190
3 235 190 64
3 235 88 95
3 235 97 191
3 235 93 97
3 235 95 64
3 235 93 88
3 236 7 92
3 236 119 8
3 236 122 7
3 236 128 3
3 236 176 122
3 236 8 128
3 236 119 92
3 236 3 176
3 237 99 146
3 237 146 94
3 237 122 7
3 237 135 94
3 237 122 50
3 237 99 50
3 237 135 7
3 238 83 171
3 238 143 180
3 238 172 17
3 238 172 183
3 238 183 143
3 238 83 132
3 238 180 171
3 238 132 17
3 239 161 25
3 239 137 186
3 239 185 186
3 239 161 138
3 239 25 185
3 239 137 138
3 240 124 90
3 240 90 101
3 240 101 93
3 240 98 88
3 240 67 124
3 240 67 98
3 240 93 88
3 241 102 67
3 241 98 141
3 241 67 98
3 241 106 141
3 241 106 102
3 242 179 154
3 242 154 16
3 242 16 24
3 242 24 114
3 242 179 114
3 243 53 43
3 243 1 43
3 243 53 158
3 243 41 1
3 243 158 81
3 243 34 41
3 243 34 81
3 244 69 121
3 244 199 121
3 244 199 77
3 244 69 105
3 244 105 77
3 245 91 195
3 245 125 195
3 245 91 170
3 245 125 86
3 245 170 169
3 245 169 86
3 246 168 35
3 246 165 35
3 246 166 189
3 246 166 163
3 246 168 189
3 246 165 163
3 247 82 92
3 247 80 82
3 247 91 80
3 247 91 170
3 247 170 119
3 247 119 92
3 248 183 55
3 248 102 67
3 248 67 124
3 248 172 183
3 248 55 124
3 248 102 172
3 249 172 17
3 249 17 147
3 249 102 172
3 249 106 102
3 249 106 147
3 250 118 104
3 250 109 118
3 250 104 179
3 250 197 109
3 250 197 184
3 250 179 114
3 250 114 184
3 251 107 85
3 251 153 85
3 251 107 198
3 251 153 145
3 251 167 145
3 251 198 167
3 252 119 8
3 252 170 119
3 252 170 169
3 252 8 133
3 252 133 169
3 253 21 16
3 253 21 103
3 253 17 147
3 253 154 16
3 253 147 154
3 253 132 103
3 253 132 17
3 254 27 149
3 254 2 185
3 254 185 186
3 254 186 110
3 254 110 27
3 254 2 149
3 255 144 85
3 255 161 138
3 255 144 138
3 255 107 85
3 255 107 161
3 256 168 35
3 256 28 35
3 256 198 168
3 256 28 167
3 256 198 167
3 257 34 157
3 257 81 89
3 257 194 89
3 257 34 81
3 257 194 156
3 257 156 157
3 258 123 193
3 258 197 109
3 258 193 197
3 258 109 74
3 258 123 74
3 259 130 128
3 259 128 3
3 259 143 180
3 259 3 143
3 259 130 180
3 260 162 181
3 260 0 162
3 260 169 86
3 260 181 134
3 260 86 134
3 260 133 174
3 260 174 0
3 260 133 169
3 261 9 54
3 261 9 139
3 261 139 13
3 261 0 54
3 261 174 0
3 261 13 174
3 262 183 55
3 262 3 176
3 262 183 143
3 262 176 55
3 262 3 143
3 263 144 85
3 263 24 114
3 263 153 184
3 263 153 85
3 263 114 184
3 263 144 24
3 264 145 68
3 264 155 68
3 264 155 28
3 264 28 167
3 264 167 145
3 265 161 25
3 265 198 168
3 265 192 159
3 265 189 192
3 265 107 198
3 265 107 161
3 265 168 189
3 265 159 25
3 266 178 22
3 266 0 162
3 266 178 162
3 266 22 54
3 266 0 54
3 267 130 128
3 267 8 128
3 267 130 13
3 267 133 174
3 267 8 133
3 267 13 174
3 268 177 83
3 268 182 177
3 268 173 103
3 268 182 173
3 268 132 103
3 268 83 132
3 269 21 16
3 269 21 137
3 269 16 24
3 269 144 138
3 269 144 24
3 269 137 138
3 270 187 58
3 270 31 12
3 270 31 187
3 270 58 12
3 271 20 148
3 271 20 58
3 271 148 70
3 271 70 12
3 271 58 12
3 272 2 185
3 272 100 159
3 272 25 185
3 272 2 116
3 272 116 100
3 272 159 25
3 273 76 4
3 273 29 60
3 273 72 60
3 273 32 76
3 273 72 33
3 273 151 29
3 273 33 4
3 273 151 32
CELL_TYPES 449
5
5
5
5
5
5
5
5
5
5
5
5
5
5
5
5
5
5
5
5
5
5
5
5
5
5
5
5
5
5
5
5
5
5
5
5
5
5
5
5
5
5
5
5
5
5
5
5
5
5
5
5
5
5
5
5
5
5
5
5
5
5
5
5
5
5
5
5
5
5
5
5
5
5
5
5
5
5
5
5
5
5
5
5
5
5
5
5
5
5
5
5
5
5
5
5
5
5
5
5
5
5
5
5
5
5
5
5
5
5
5
5
5
5
5
5
5
5
5
5
5
5
5
5
5
5
5
5
5
5
5
5
5
5
5
5
5
5
5
5
5
5
5
5
5
5
5
5
5
5
5
5
5
5
5
5
5
5
5
5
5
5
5
5
5
5
5
5
5
5
5
5
5
5
5
5
5
5
5
5
5
5
5
5
5
5
5
5
5
5
5
5
5
5
5
5
5
5
5
5
5
5
5
5
5
5
5
5
5
5
5
5
5
5
5
5
5
5
5
5
5
5
5
5
5
5
5
5
5
5
5
5
5
5
5
5
5
5
5
5
5
5
5
5
5
5
5
5
5
5
5
5
5
5
5
5
5
5
5
5
5
5
5
5
5
5
5
5
5
5
5
5
5
5
5
5
5
5
5
5
5
5
5
5
5
5
5
5
5
5
5
5
5
5
5
5
5
5
5
5
5
5
5
5
5
5
5
5
5
5
5
5
5
5
5
5
5
5
5
5
5
5
5
5
5
5
5
5
5
5
5
5
5
5
5
5
5
5
5
5
5
5
5
5
5
5
5
5
5
5
5
5
5
5
5
5
5
5
5
5
5
5
5
5
5
5
5
5
5
5
5
5
5
5
5
5
5
5
5
5
5
5
5
5
5
5
5
5
5
5
5
5
5
5
5
5
5
5
5
5
5
5
5
5
5
5
5
5
5
5
5
5
5
5
5
5
5
5
5
5
5
5
5
5
5
5
5
5
5
5
5
5
5
5
5
5
5
5
5
5
5
5
5
5
5
5
5
5
5
POINT_DATA 274
CELL_DATA 449
SCALARS ForceMap float
LOOKUP_TABLE default
1.78507
1.78507
1.78507
1.78507
1.78507
1.27603
1.27603
1.27603
1.27603
1.27603
1.27603
1.70476
1.70476
1.70476
1.70476
1.70476
1.70476
2.02747
2.02747
2.02747
2.02747
2.02747
0.604369
0.604369
0.604369
0.604369
0.604369
0.604369
2.02072
2.02072
2.02072
2.02072
2.02072
2.02072
2.21674
2.21674
2.21674
2.21674
2.21674
1.10336
1.10336
1.10336
1.10336
1.10336
1.10336
0.72919
0.72919
0.72919
0.72919
0.72919
1.32158
1.32158
1.32158
1.32158
1.32158
1.32158
1.11
1.11
1.11
1.11
1.11
1.11
1.11
1.63704
1.63704
1.63704
1.63704
1.63704
1.63704
2.57358
2.57358
2.57358
2.57358
1.81538
1.81538
1.81538
1.81538
1.81538
1.81538
1.81538
1.48455
1.48455
1.48455
1.48455
1.48455
1.48455
1.48455
1.48455
1.62653
1.62653
1.62653
1.62653
1.62653
1.62653
1.07434
1.07434
1.07434
1.07434
1.07434
1.07434
1.67872
1.67872
1.67872
1.67872
1.67872
1.67872
1.69052
1.69052
1.69052
1.69052
1.69052
1.87048
1.87048
1.87048
1.87048
1.87048
1.87048
1.7497
1.7497
1.7497
1.7497
1.7497
1.7497
0.890125
0.890125
0.890125
0.890125
0.890125
0.890125
0.890125
0.895399
0.895399
0.895399
0.895399
0.895399
0.895399
0.895399
0.895399
0.895399
0.895399
0.77427
0.77427
0.77427
0.77427
0.77427
0.77427
1.48229
1.48229
1.48229
1.48229
1.48229
1.56819
1.56819
1.56819
1.56819
1.56819
1.56819
1.34379
1.34379
1.34379
1.34379
1.34379
1.34379
1.34379
1.34379
-0.2427
-0.2427
-0.2427
-0.2427
-0.2427
-0.2427
-0.2427
-0.2427
-0.2427
1.91572
1.91572
1.91572
1.91572
1.91572
1.3658
1.3658
1.3658
1.3658
1.3658
1.3658
1.67804
1.67804
1.67804
1.67804
1.67804
1.25693
1.25693
1.25693
1.25693
1.25693
1.78634
1.78634
1.78634
1.78634
1.78634
1.38378
1.38378
1.38378
1.38378
1.38378
1.38378
1.38378
0.613802
0.613802
0.613802
0.613802
0.613802
0.613802
0.613802
0.676112
0.676112
0.676112
0.676112
0.676112
0.676112
0.676112
0.651147
0.651147
0.651147
0.651147
0.651147
0.651147
0.651147
0.651147
1.86672
1.86672
1.86672
1.86672
1.86672
1.86672
1.86672
0.865424
0.865424
0.865424
0.865424
0.865424
0.865424
0.865424
0.865424
1.68284
1.68284
1.68284
1.68284
1.68284
1.68284
1.34009
1.34009
1.34009
1.34009
1.34009
1.34009
1.34009
1.2709
1.2709
1.2709
1.2709
1.2709
1.76936
1.76936
1.76936
1.76936
1.76936
2.10774
2.10774
2.10774
2.10774
2.10774
2.10774
2.10774
1.72018
1.72018
1.72018
1.72018
1.72018
1.62346
1.62346
1.62346
1.62346
1.62346
1.62346
1.68216
1.68216
1.68216
1.68216
1.68216
1.68216
2.05062
2.05062
2.05062
2.05062
2.05062
2.05062
1.5132
1.5132
1.5132
1.5132
1.5132
1.5132
1.02628
1.02628
1.02628
1.02628
1.02628
1.82759
1.82759
1.82759
1.82759
1.82759
1.82759
1.82759
1.62718
1.62718
1.62718
1.62718
1.62718
1.62718
1.37425
1.37425
1.37425
1.37425
1.37425
1.49017
1.49017
1.49017
1.49017
1.49017
1.49017
1.49017
2.01126
2.01126
2.01126
2.01126
2.01126
2.01126
2.03836
2.03836
2.03836
2.03836
2.03836
2.11943
2.11943
2.11943
2.11943
2.11943
1.67545
1.67545
1.67545
1.67545
1.67545
1.67545
1.58019
1.58019
1.58019
1.58019
1.58019
1.78514
1.78514
1.78514
1.78514
1.78514
1.75316
1.75316
1.75316
1.75316
1.75316
1.75316
1.75316
1.75316
1.35936
1.35936
1.35936
1.35936
1.35936
1.35936
1.59216
1.59216
1.59216
1.59216
1.59216
1.77117
1.77117
1.77117
1.77117
1.77117
1.77117
0.791546
0.791546
0.791546
0.791546
0.791546
1.2754
1.2754
1.2754
1.2754
1.2754
1.2754
1.2754
1.2754
2.39395
2.39395
2.39395
2.39395
2.39395
0.679732
0.679732
0.679732
0.679732
0.679732
0.679732
1.2985
1.2985
1.2985
1.2985
1.2985
1.2985
1.18929
1.18929
1.18929
1.18929
1.18929
1.18929
2.05499
2.05499
2.05499
2.05499
1.29394
1.29394
1.29394
1.29394
1.29394
1.331
1.331
1.331
1.331
1.331
1.331
1.4015
1.4015
1.4015
1.4015
1.4015
1.4015
1.4015
1.4015
