# Supplementary material for: Numerical assessment of the applicability of geometry-based force inference on homogeneous and heterogeneous cells
Source: PLoS One. 2024 Apr 16;19(4):e0299016. doi: 10.1371/journal.pone.0299016 (PMC11020637; doi:10.1371/journal.pone.0299016)
Supplement: S1 Data — Simulation results of homogeneous cells, based on different parameters, are stored in approximately 400 folders, each individually named from “data_004” to “data_400”. Please refer to the Excel file “parameter_settings.xlsx” for detailed parameter settings. Each folder contains one.dat file representing the cell structure, two.txt files listing the correct stress values, and two.vtk files containing the estimated stress values. If a folder is empty, it means that the simulation was stopped for some reason under the parameters. Simulation results of heterogeneous cells. Simulation results of heterogeneous cells, based on different parameters, are stored in four folders, each individually named from “data_1001” to “data_1004”. The Excel file “parameter_settings.xlsx” also contains the detailed parameter settings of those four results. Each folder contains five files, arranged in the same configuration as above. (ZIP) [file pone.0299016.s001.zip › supporting_data/data_037/i2dvertex000000000000000.dat]

170629

20.0
20.0

200
273
74

2.37505	8.10182
10.1052	2.57644
6.88501	8.83705
2.46559	5.17134
10.1333	0.920484
0.631435	0.898295
0.785416	0.688192
1.53736	4.64063
2.10006	6.15279
3.43757	8.44319
2.58785	0.98264
3.91493	1.21597
6.5856	1.48596
3.07422	7.23179
0.252395	8.59698
4.20224	8.90181
5.85943	6.54845
4.73468	6.51027
4.21244	1.09015
2.96022	0.284566
5.21096	1.54885
4.90883	7.72165
2.83003	9.23906
2.26595	2.72935
6.02526	6.6358
7.50653	8.17822
8.36361	0.790978
5.56174	9.08188
9.42222	7.20889
8.40066	0.842239
7.12856	2.31762
7.1276	2.31721
9.3655	1.73781
10.1049	0.863658
8.85164	3.65462
9.46267	7.26337
10.2106	8.43053
0.0403136	1.8306
1.53159	1.64361
0.888822	1.51588
0.0997181	2.13135
8.72915	3.15632
0.0258763	4.86242
10.1064	2.57656
0.0682763	6.06972
2.31802	1.15207
1.3213	2.77054
10.0722	9.12854
1.60861	0.761298
2.24209	1.13926
1.94834	4.07933
1.73909	3.01362
4.27308	1.12653
10.1058	2.58153
2.9396	8.59299
3.11329	4.55826
2.96767	0.217657
3.32351	2.50905
5.98063	1.51041
7.80328	2.05949
8.40681	0.836784
4.01896	9.09023
2.67687	2.50108
5.80361	3.37544
5.79799	3.33962
5.23599	0.420604
3.28585	2.47289
4.19028	4.15359
9.01928	5.64837
7.80632	2.06399
6.67647	0.929896
5.11458	1.67355
9.49333	0.707306
7.12817	3.31404
8.0488	4.24035
9.00583	5.67715
10.0273	1.32342
8.0812	3.01683
10.6525	5.08168
7.37059	3.61149
0.47229	6.44533
9.78872	3.86758
1.22621	5.28693
3.94276	6.96315
0.434403	3.62021
7.43789	6.6164
1.20688	7.81639
2.21386	2.73496
4.39533	3.66551
9.81157	3.85647
2.99404	3.92277
0.476024	6.45567
1.30872	5.26
4.29274	3.55955
0.424806	3.68949
5.80458	3.36771
3.39096	1.8482
4.39927	2.60451
4.42117	3.85185
1.76288	3.692
8.13338	9.28845
3.51735	3.39418
4.40222	5.31864
4.90521	7.72284
6.10938	4.90427
7.66027	2.25042
5.0138	5.36396
7.62775	7.9147
4.49909	2.00267
6.67828	4.77496
5.53466	9.03399
0.692118	2.7932
7.75936	3.72489
6.83943	0.803897
7.28903	5.77721
9.0032	5.6429
7.34776	9.14846
10.6505	5.0794
6.42639	4.69212
2.09679	6.1519
0.881711	1.50994
8.98639	2.0376
1.83663	4.51997
8.19211	4.46525
3.11526	4.55508
0.234698	7.06202
0.802517	0.1226
10.2199	0.00399028
2.10717	6.1597
10.6759	5.50244
2.10799	6.16197
0.753458	0.238276
4.52728	6.96874
1.8837	7.46858
1.20242	7.87392
0.609223	4.26412
5.29811	4.68481
6.12487	7.80413
6.30859	7.00656
3.25647	7.22568
4.38686	2.2221
5.24594	4.70005
5.23357	0.222333
3.59021	6.00335
6.31282	6.95084
8.21393	6.48078
0.424812	3.68937
5.57744	6.21847
5.33199	0.639153
5.7858	9.09769
6.88772	0.786249
9.3059	1.73944
6.44054	4.44043
7.62856	6.31921
5.6301	6.22816
9.02317	5.6622
9.10398	5.07944
8.53896	4.43205
9.78327	3.79597
8.48206	8.91783
10.2281	6.42442
7.50595	8.09881
1.40266	9.01305
9.99493	7.42099
10.7415	8.41018
9.75593	7.26173
10.0024	8.18754
8.29101	6.71858
8.77198	8.22153
1.73857	7.49369
0.731509	6.5117
3.78957	6.88579
4.02638	5.55645
4.81368	8.14507
2.22585	7.78396
2.99251	3.9219
2.45959	5.11295
4.10858	8.45133
2.20604	9.24132
6.0338	5.49115
3.64874	6.38534
1.3956	9.00949
4.15562	8.48303
3.96627	5.54774
7.37589	5.76089
6.94241	8.51478
6.14327	7.85902
6.10637	2.77488
6.94108	0.807291
8.83372	8.47977
5.75463	3.04106
5.69084	3.02062
8.65932	8.89215
7.80387	5.41168
9.31635	4.93373
0.202447	7.00913
8.84697	9.00644
7.53554	5.51129
8.2347	7.55168
8.7249	3.15419

178	22
162	181
52	18
6	131
37	40
62	45
0	162
61	15
10	96
178	162
5	6
9	54
130	128
65	52
99	146
9	139
15	182
22	54
18	11
21	16
177	83
19	56
21	137
83	171
27	149
182	177
148	65
9	177
173	103
20	148
30	31
21	103
150	188
187	58
20	58
2	185
191	190
161	25
191	71
59	29
188	26
69	121
76	4
100	159
29	60
53	43
72	60
32	76
6	48
72	33
120	37
39	120
1	43
199	121
199	77
146	94
53	158
38	39
7	92
119	8
66	96
82	92
146	84
38	49
39	46
38	87
80	82
122	7
49	48
46	51
111	46
10	45
49	45
62	23
52	108
23	87
19	10
140	97
57	66
57	140
71	20
96	11
190	64
26	60
63	95
188	59
69	105
88	95
69	59
121	151
63	136
30	73
31	12
31	187
74	112
152	79
97	191
32	1
73	64
112	77
112	79
151	29
123	193
33	4
111	84
73	79
40	111
41	1
199	41
75	129
129	78
128	3
117	194
117	78
135	94
122	50
176	122
139	13
80	44
99	50
143	180
183	55
51	87
124	90
139	171
99	51
175	50
102	67
19	11
66	62
172	17
71	108
90	175
90	101
57	101
101	93
98	141
187	190
93	97
141	136
98	88
140	108
67	124
118	104
67	98
106	141
109	118
104	179
144	85
197	109
104	136
115	193
95	64
193	197
34	157
93	88
63	152
152	118
105	77
109	74
123	157
81	89
123	74
91	195
91	80
165	160
115	68
125	195
160	75
36	164
91	170
134	14
125	86
170	119
170	169
135	7
135	42
169	86
181	134
175	23
8	128
119	92
179	154
172	183
3	176
17	147
137	186
185	186
154	16
16	24
55	124
102	172
106	102
161	138
106	147
148	70
70	12
197	184
24	114
144	138
179	114
25	185
147	154
145	68
153	184
107	85
155	68
168	35
155	28
153	85
156	115
28	35
158	81
114	184
198	168
194	89
34	41
34	81
194	156
166	36
28	167
165	35
192	159
189	192
166	189
131	126
36	47
166	163
196	47
0	54
86	134
130	13
133	174
174	0
183	143
8	133
176	55
133	169
182	173
13	174
3	143
130	180
132	103
83	132
180	171
186	110
144	24
132	17
137	138
110	27
65	142
2	149
173	110
2	116
58	12
116	100
107	198
151	32
113	150
153	145
107	161
113	70
167	145
198	167
105	30
156	157
168	189
155	75
165	163
159	25
196	192
33	127
5	120

5	83	177	9	139	171
6	110	173	103	21	137	186
6	58	187	190	191	71	20
5	45	10	96	66	62
6	52	65	148	20	71	108
6	45	62	23	87	38	49
5	59	29	151	121	69
6	121	151	32	1	41	199
5	29	59	188	26	60
6	47	196	192	189	166	36
7	122	50	175	90	124	55	176
6	111	40	37	120	39	46
4	11	96	10	19
7	49	38	39	120	5	6	48
8	96	11	18	52	108	140	57	66
6	73	30	105	77	112	79
6	64	73	79	152	63	95
6	73	64	190	187	31	30
5	123	157	156	115	193
6	160	165	35	28	155	75
6	146	84	111	46	51	99
7	57	101	90	175	23	62	66
10	70	113	150	188	59	69	105	30	31	12
6	63	136	141	98	88	95
5	136	63	152	118	104
6	152	79	112	74	109	118
8	41	34	157	123	74	112	77	199
9	129	75	155	68	115	156	194	117	78
5	13	130	180	171	139
6	23	175	50	99	51	87
5	38	87	51	46	39
5	93	101	57	140	97
5	191	97	140	108	71
7	104	179	154	147	106	141	136
7	68	145	153	184	197	193	115
7	93	97	191	190	64	95	88
8	122	176	3	128	8	119	92	7
7	99	50	122	7	135	94	146
8	172	17	132	83	171	180	143	183
6	138	161	25	185	186	137
7	67	124	90	101	93	88	98
5	67	98	141	106	102
5	114	24	16	154	179
7	34	41	1	43	53	158	81
5	77	105	69	121	199
6	91	170	169	86	125	195
6	168	35	165	163	166	189
6	119	170	91	80	82	92
6	183	55	124	67	102	172
5	106	147	17	172	102
7	179	104	118	109	197	184	114
6	107	85	153	145	167	198
5	8	133	169	170	119
7	16	21	103	132	17	147	154
6	186	185	2	149	27	110
5	85	107	161	138	144
5	35	168	198	167	28
6	89	194	156	157	34	81
5	109	74	123	193	197
5	128	3	143	180	130
8	181	134	86	169	133	174	0	162
6	139	9	54	0	174	13
5	55	183	143	3	176
6	24	114	184	153	85	144
5	145	68	155	28	167
8	159	25	161	107	198	168	189	192
5	178	162	0	54	22
6	130	13	174	133	8	128
6	177	83	132	103	173	182
6	21	16	24	144	138	137
4	31	187	58	12
5	148	70	12	58	20
6	100	116	2	185	25	159
8	60	72	33	4	76	32	151	29
