# Supplementary material for: Numerical assessment of the applicability of geometry-based force inference on homogeneous and heterogeneous cells
Source: PLoS One. 2024 Apr 16;19(4):e0299016. doi: 10.1371/journal.pone.0299016 (PMC11020637; doi:10.1371/journal.pone.0299016)
Supplement: S1 Data — Simulation results of homogeneous cells, based on different parameters, are stored in approximately 400 folders, each individually named from “data_004” to “data_400”. Please refer to the Excel file “parameter_settings.xlsx” for detailed parameter settings. Each folder contains one.dat file representing the cell structure, two.txt files listing the correct stress values, and two.vtk files containing the estimated stress values. If a folder is empty, it means that the simulation was stopped for some reason under the parameters. Simulation results of heterogeneous cells. Simulation results of heterogeneous cells, based on different parameters, are stored in four folders, each individually named from “data_1001” to “data_1004”. The Excel file “parameter_settings.xlsx” also contains the detailed parameter settings of those four results. Each folder contains five files, arranged in the same configuration as above. (ZIP) [file pone.0299016.s001.zip › supporting_data/data_038/000000_2dVertex(edge).vtk]

# vtk DataFile Version 2.0
S.O.
ASCII
DATASET UNSTRUCTURED_GRID
POINTS 200 float
9.75911 1.71906 0
10.576 7.4299 0
10.1007 3.6225 0
1.87335 1.66651 0
0.819239 0.0851849 0
9.16036 8.88858 0
10.1618 0.597269 0
0.162011 8.85832 0
1.84776 7.04861 0
1.19707 1.3232 0
9.91748 2.55357 0
2.44957 0.47401 0
0.922941 0.0956184 0
2.62678 1.57959 0
5.31066 1.46977 0
3.88658 2.47841 0
5.56346 7.77446 0
3.54893 0.314552 0
3.78904 8.73684 0
3.86399 0.875955 0
6.49731 7.97622 0
5.67395 8.91525 0
8.97108 6.63323 0
6.57004 0.89273 0
6.02245 2.08063 0
8.34918 1.91019 0
3.85885 3.45115 0
8.86228 8.77276 0
9.30405 1.61999 0
5.07278 8.94492 0
7.59387 9.28611 0
7.23085 1.69939 0
7.68233 0.714679 0
7.86108 8.36256 0
7.14523 9.11349 0
7.73246 3.58035 0
0.158959 1.7868 0
10.3074 1.23046 0
10.4626 0.900689 0
8.50593 2.20529 0
10.3686 5.92521 0
9.41814 3.84343 0
10.2161 6.2727 0
10.2253 4.54287 0
0.399018 2.85877 0
1.19953 2.72047 0
1.33744 2.77719 0
1.36878 3.43764 0
1.46328 8.93366 0
6.85974 3.81488 0
2.91986 0.319727 0
4.26196 1.74678 0
2.60026 3.20654 0
1.76453 4.90322 0
1.57651 1.32061 0
0.587684 5.21815 0
1.82619 7.09881 0
6.34491 6.10685 0
6.29435 2.91415 0
2.15698 3.77059 0
3.00434 4.75087 0
5.01087 9.00614 0
4.25677 7.59837 0
3.70769 3.64332 0
5.33871 4.62209 0
5.88668 0.893344 0
5.15554 0.874863 0
4.86774 3.06391 0
8.88563 3.15186 0
5.05837 0.80349 0
4.26508 1.81921 0
9.49321 5.03084 0
8.6361 2.95325 0
7.25787 2.75514 0
7.76658 3.46517 0
8.87937 3.15316 0
8.35679 0.863845 0
8.74489 0.848704 0
10.2934 4.55746 0
5.54418 2.52227 0
7.2614 2.74947 0
1.66986 2.53077 0
0.882692 3.94473 0
0.105114 8.85244 0
0.877037 3.94827 0
9.20012 6.6248 0
0.441636 5.1878 0
4.13038 4.76669 0
3.74212 0.45136 0
0.882016 3.94522 0
9.70247 2.36214 0
2.56768 3.65564 0
5.00332 3.50854 0
0.603898 6.63991 0
8.2714 4.46315 0
2.62066 3.28039 0
2.43663 1.79227 0
3.01658 4.74631 0
3.74945 2.62881 0
6.31284 2.84016 0
4.05496 2.41266 0
2.75479 2.52735 0
4.04779 6.49069 0
6.41034 1.76494 0
4.88232 3.74484 0
5.31151 5.97792 0
5.19744 6.97838 0
6.07614 4.45876 0
8.58692 6.01638 0
6.37629 1.08236 0
6.11813 4.39922 0
7.06618 1.826 0
6.70724 4.18809 0
5.66533 3.46633 0
1.05369 8.08216 0
8.63243 2.28502 0
8.00644 4.50033 0
8.66584 4.69064 0
2.68373 7.78121 0
0.609027 6.6393 0
1.64993 0.94614 0
9.50169 7.94766 0
1.5049 6.02385 0
0.652518 8.09043 0
1.72794 5.51794 0
3.64695 5.4843 0
8.54246 7.52616 0
10.4697 9.06997 0
4.45473 5.41981 0
3.84965 0.874139 0
10.0705 7.80918 0
1.75884 4.90398 0
5.22796 5.24401 0
4.93285 4.1058 0
3.64394 8.3187 0
2.46789 5.9626 0
5.1136 6.90947 0
5.114 6.90546 0
4.2159 5.72152 0
6.2942 6.89466 0
3.78567 4.48339 0
5.05185 5.49862 0
6.72483 5.57938 0
8.01726 7.71545 0
4.24811 6.20708 0
6.66816 7.57792 0
7.33988 7.39909 0
8.79987 6.14654 0
6.29595 6.89357 0
6.58276 8.08436 0
2.82502 6.37007 0
6.76015 5.72148 0
7.73535 6.33512 0
5.95417 2.32881 0
7.92246 4.61696 0
7.48702 4.80951 0
7.92122 5.91424 0
9.12373 4.62011 0
9.54678 8.5525 0
10.7192 5.32292 0
1.34786 7.44024 0
9.63879 0.505939 0
0.742886 1.74087 0
9.09211 0.960064 0
0.826995 6.39052 0
2.66984 6.31644 0
0.0909493 3.37782 0
3.06961 4.53771 0
1.463 8.93358 0
1.63397 5.16398 0
2.92263 6.51243 0
2.72649 0.430853 0
3.82724 7.47718 0
2.61926 8.04758 0
3.03292 1.45743 0
2.6886 8.51953 0
2.69075 8.51611 0
2.96705 7.46541 0
7.78572 0.629145 0
1.1044 8.12294 0
6.72436 5.5799 0
4.93244 8.5721 0
6.43644 7.98742 0
4.99319 8.42088 0
7.74101 6.33291 0
5.63473 8.86035 0
8.51337 8.919 0
8.02742 8.88068 0
6.618 9.27288 0
9.48068 5.55221 0
8.67697 7.28962 0
3.92509 7.66999 0
8.82519 7.24881 0
7.69446 6.07017 0
10.216 7.61193 0
10.6215 2.38128 0
10.4245 5.91274 0
0.103442 7.52434 0
0.128708 0.777562 0
10.1041 3.61748 0
CELLS 392 1176 
2 120 54
2 9 54
2 171 13
2 174 129
2 174 13
2 120 54
2 171 13
2 96 3
2 3 54
2 13 96
2 183 62
2 181 183
2 62 191
2 191 134
2 187 33
2 149 33
2 149 34
2 143 33
2 149 20
2 149 33
2 146 145
2 20 145
2 146 143
2 0 28
2 163 28
2 0 28
2 28 115
2 68 75
2 68 90
2 115 72
2 75 72
2 41 157
2 43 71
2 2 41
2 157 71
2 53 60
2 169 53
2 124 169
2 135 60
2 135 124
2 96 3
2 81 52
2 3 81
2 101 96
2 52 101
2 66 14
2 14 51
2 19 51
2 31 32
2 31 111
2 109 103
2 111 103
2 31 111
2 31 25
2 25 39
2 39 80
2 80 111
2 31 32
2 76 25
2 31 25
2 68 75
2 68 41
2 41 157
2 157 117
2 117 94
2 94 75
2 108 117
2 157 117
2 147 108
2 157 71
2 189 71
2 147 189
2 74 72
2 74 35
2 94 75
2 35 116
2 75 72
2 116 94
2 3 54
2 3 81
2 9 54
2 46 45
2 46 81
2 101 96
2 13 96
2 174 15
2 101 98
2 174 13
2 15 98
2 174 129
2 174 15
2 19 51
2 100 15
2 100 70
2 70 51
2 14 51
2 153 79
2 70 79
2 14 24
2 153 24
2 70 51
2 100 67
2 70 79
2 100 70
2 67 79
2 66 14
2 14 24
2 109 103
2 103 24
2 43 71
2 189 71
2 40 189
2 52 101
2 95 52
2 101 98
2 63 95
2 98 26
2 63 26
2 26 104
2 104 133
2 87 133
2 63 140
2 63 26
2 87 140
2 185 182
2 182 16
2 16 183
2 181 183
2 104 133
2 92 113
2 104 92
2 110 107
2 64 107
2 113 110
2 64 133
2 153 24
2 73 80
2 103 24
2 80 111
2 111 103
2 99 153
2 73 99
2 74 35
2 49 58
2 73 99
2 35 49
2 73 74
2 99 58
2 68 90
2 68 41
2 2 41
2 167 91
2 63 95
2 167 140
2 91 95
2 63 140
2 116 154
2 108 117
2 156 154
2 117 94
2 116 94
2 108 156
2 87 133
2 141 128
2 132 64
2 87 128
2 141 132
2 64 133
2 141 105
2 141 132
2 57 151
2 142 132
2 105 57
2 142 151
2 26 104
2 15 98
2 100 67
2 104 92
2 98 26
2 100 15
2 67 92
2 106 136
2 137 105
2 139 106
2 139 148
2 105 57
2 137 136
2 148 57
2 73 80
2 115 39
2 39 80
2 115 72
2 74 72
2 73 74
2 81 52
2 95 52
2 47 59
2 46 47
2 46 81
2 91 59
2 91 95
2 97 167
2 167 91
2 91 59
2 53 60
2 53 131
2 131 59
2 97 60
2 47 59
2 47 89
2 89 131
2 131 59
2 64 107
2 132 64
2 180 107
2 142 132
2 142 180
2 57 151
2 148 57
2 193 184
2 151 193
2 152 184
2 152 148
2 92 113
2 153 79
2 67 92
2 67 79
2 113 58
2 99 153
2 99 58
2 139 148
2 145 139
2 152 146
2 146 145
2 152 148
2 110 107
2 180 107
2 155 180
2 112 110
2 155 112
2 113 110
2 113 58
2 49 58
2 112 110
2 112 49
2 164 122
2 169 55
2 124 122
2 124 169
2 121 192
2 126 190
2 126 27
2 190 192
2 62 136
2 144 137
2 137 136
2 62 191
2 172 102
2 144 102
2 191 172
2 124 122
2 135 165
2 122 8
2 8 165
2 135 124
2 97 167
2 167 140
2 87 128
2 87 140
2 125 97
2 138 128
2 138 125
2 183 62
2 106 136
2 62 136
2 16 106
2 16 183
2 20 182
2 185 182
2 149 20
2 149 34
2 42 85
2 40 189
2 22 85
2 147 189
2 147 22
2 82 89
2 169 55
2 169 53
2 53 131
2 89 131
2 56 160
2 56 118
2 118 173
2 179 173
2 114 160
2 135 165
2 125 150
2 125 97
2 150 165
2 135 60
2 97 60
2 20 182
2 139 106
2 16 106
2 145 139
2 182 16
2 20 145
2 147 108
2 193 184
2 108 156
2 190 184
2 147 22
2 156 193
2 190 192
2 22 192
2 156 154
2 155 154
2 155 180
2 142 180
2 142 151
2 151 193
2 156 193
2 116 154
2 35 49
2 155 154
2 35 116
2 112 49
2 155 112
2 164 122
2 122 8
2 160 119
2 56 8
2 56 160
2 170 102
2 138 144
2 125 150
2 170 150
2 138 125
2 144 102
2 150 165
2 170 150
2 56 8
2 8 165
2 56 118
2 177 170
2 177 118
2 179 173
2 173 176
2 141 128
2 137 105
2 138 144
2 141 105
2 138 128
2 144 137
2 187 33
2 143 33
2 143 126
2 126 27
2 160 119
2 114 160
2 76 25
2 28 115
2 25 39
2 115 39
2 163 28
2 42 85
2 85 194
2 170 102
2 177 172
2 177 170
2 172 102
2 177 172
2 118 173
2 173 176
2 177 118
2 191 134
2 191 172
2 152 146
2 152 184
2 146 143
2 143 126
2 190 184
2 126 190
2 22 85
2 121 192
2 85 194
2 22 192
2 82 89
2 46 45
2 46 47
2 47 89
CELL_TYPES 392
3
3
3
3
3
3
3
3
3
3
3
3
3
3
3
3
3
3
3
3
3
3
3
3
3
3
3
3
3
3
3
3
3
3
3
3
3
3
3
3
3
3
3
3
3
3
3
3
3
3
3
3
3
3
3
3
3
3
3
3
3
3
3
3
3
3
3
3
3
3
3
3
3
3
3
3
3
3
3
3
3
3
3
3
3
3
3
3
3
3
3
3
3
3
3
3
3
3
3
3
3
3
3
3
3
3
3
3
3
3
3
3
3
3
3
3
3
3
3
3
3
3
3
3
3
3
3
3
3
3
3
3
3
3
3
3
3
3
3
3
3
3
3
3
3
3
3
3
3
3
3
3
3
3
3
3
3
3
3
3
3
3
3
3
3
3
3
3
3
3
3
3
3
3
3
3
3
3
3
3
3
3
3
3
3
3
3
3
3
3
3
3
3
3
3
3
3
3
3
3
3
3
3
3
3
3
3
3
3
3
3
3
3
3
3
3
3
3
3
3
3
3
3
3
3
3
3
3
3
3
3
3
3
3
3
3
3
3
3
3
3
3
3
3
3
3
3
3
3
3
3
3
3
3
3
3
3
3
3
3
3
3
3
3
3
3
3
3
3
3
3
3
3
3
3
3
3
3
3
3
3
3
3
3
3
3
3
3
3
3
3
3
3
3
3
3
3
3
3
3
3
3
3
3
3
3
3
3
3
3
3
3
3
3
3
3
3
3
3
3
3
3
3
3
3
3
3
3
3
3
3
3
3
3
3
3
3
3
3
3
3
3
3
3
3
3
3
3
3
3
3
3
3
3
3
3
3
3
3
3
3
3
3
3
3
3
3
3
3
3
3
3
3
3
3
3
3
3
3
3
3
3
3
3
3
3
3
3
3
3
3
3
POINT_DATA 200
CELL_DATA 392
SCALARS ForceMap float
LOOKUP_TABLE default
0.986091
1.01386
0.472467
0.751695
0.983422
0.986091
0.472467
1.01306
1.16105
1.13442
0.469639
1.08236
1.00964
1.11473
1.14103
0.803709
0.695997
0.845444
1.1392
0.803709
0.824868
1.10688
1.14554
0.920025
1.09113
0.920025
0.835938
1.00126
1.02491
1.0136
0.836133
1.02171
0.938826
1.02179
0.93657
0.876971
1.12443
1.24132
0.548913
0.807046
1.01306
0.774789
0.761792
1.15823
0.859766
0.826404
0.713657
1.31356
0.998727
1.14796
0.880977
0.847379
1.14796
1.01722
1.07722
0.690306
0.729082
0.998727
0.982206
1.01722
1.00126
0.954107
1.02171
0.986153
0.993682
0.853079
0.572703
0.986153
1.14675
0.93657
1.17168
0.855407
0.992498
1.23455
0.853079
1.07961
0.836133
1.12603
1.16105
0.761792
1.01386
0.803145
0.985078
1.15823
1.13442
0.521857
0.946855
0.983422
1.10121
0.751695
0.521857
1.31356
0.988896
1.18832
1.22447
0.713657
1.06604
0.602386
0.918442
1.3656
1.22447
1.05846
0.602386
1.18832
0.855002
0.826404
0.918442
0.880977
1.15149
0.938826
1.17168
0.806506
0.859766
1.52757
0.946855
0.639949
0.884444
0.999587
0.690949
1.22773
0.60016
0.902257
0.999587
1.16383
0.558034
0.824917
0.959733
1.08236
1.22773
0.739924
1.04009
1.12775
1.07258
0.722947
1.00755
1.3656
0.813602
1.15149
0.729082
0.847379
0.997814
0.89751
1.23455
0.803829
0.89751
0.710225
0.853547
1.05605
1.02491
0.954107
1.02179
1.03954
0.639949
0.760206
1.18308
0.902257
1.42897
0.572703
0.707531
0.993682
1.12603
0.916344
0.60016
1.08933
1.15622
1.07671
1.14717
1.00755
1.19334
1.14717
0.98277
0.594889
0.719725
1.1394
0.690949
1.10121
1.05846
1.04009
0.884444
0.988896
0.859867
0.934484
0.619289
0.447707
0.40857
0.719725
1.09605
0.225807
0.813602
1.06612
0.690306
1.0136
0.992498
0.853547
0.774789
1.52757
1.0708
0.980308
0.985078
0.724055
1.18308
0.957752
1.03954
0.724055
0.876971
0.541041
0.549821
1.14372
1.0708
1.13496
0.981555
0.549821
1.07258
1.15622
0.974446
0.594889
0.545465
0.98277
0.225807
0.790913
0.911486
0.927399
0.427222
0.739924
1.06604
0.859867
0.855002
0.906281
0.997814
1.05605
0.40857
0.475075
0.346162
0.824868
0.427222
1.12775
0.974446
0.705024
1.18223
0.84178
0.722947
0.906281
0.803829
1.18223
1.00641
0.769451
0.803626
0.931447
1.24132
1.18992
1.35204
0.791383
0.968872
0.941169
0.539662
1.09605
1.00964
1.14658
1.12948
0.869872
0.931447
1.06564
0.667849
0.767891
0.807046
0.957752
0.760206
1.07671
1.16383
0.928943
0.914594
0.888764
0.469639
0.934484
0.941169
0.877661
0.959733
1.04205
0.558034
1.1392
0.695997
1.10482
0.806506
0.806155
0.855407
1.0934
0.758519
0.803626
1.12443
0.541041
0.981555
1.18689
0.601608
1.05091
0.620936
1.18094
1.06564
0.733606
0.928943
1.15231
0.548913
1.14372
1.04205
0.447707
0.877661
0.475075
0.824917
1.10688
1.14675
0.790913
0.916344
0.950658
1.0934
0.862436
0.968872
1.15118
0.707531
0.83852
0.705024
0.545465
1.1394
0.911486
0.862436
1.42897
0.710225
0.83852
1.07961
1.00641
0.84178
0.769451
0.667849
0.781217
1.2338
1.18689
0.719908
1.12629
0.733606
1.0062
0.888764
1.12948
1.15231
1.0062
1.2338
0.767891
0.601608
1.10525
0.964109
0.620936
1.15211
1.08933
0.619289
1.12629
1.19334
0.914594
0.539662
1.14103
0.845444
1.13484
0.791383
0.781217
1.18094
0.982206
0.835938
1.07722
1.06612
1.09113
1.10482
0.776998
0.719908
0.878526
1.10525
1.14658
0.878526
1.05091
1.15211
0.964109
1.11473
0.869872
0.346162
0.927399
1.14554
1.13484
0.950658
1.35204
0.806155
1.18992
0.776998
1.15118
0.758519
0.803145
0.980308
1.13496
