# Supplementary material for: Numerical assessment of the applicability of geometry-based force inference on homogeneous and heterogeneous cells
Source: PLoS One. 2024 Apr 16;19(4):e0299016. doi: 10.1371/journal.pone.0299016 (PMC11020637; doi:10.1371/journal.pone.0299016)
Supplement: S1 Data — Simulation results of homogeneous cells, based on different parameters, are stored in approximately 400 folders, each individually named from “data_004” to “data_400”. Please refer to the Excel file “parameter_settings.xlsx” for detailed parameter settings. Each folder contains one.dat file representing the cell structure, two.txt files listing the correct stress values, and two.vtk files containing the estimated stress values. If a folder is empty, it means that the simulation was stopped for some reason under the parameters. Simulation results of heterogeneous cells. Simulation results of heterogeneous cells, based on different parameters, are stored in four folders, each individually named from “data_1001” to “data_1004”. The Excel file “parameter_settings.xlsx” also contains the detailed parameter settings of those four results. Each folder contains five files, arranged in the same configuration as above. (ZIP) [file pone.0299016.s001.zip › supporting_data/data_038/000000_2dVertex(surface).vtk]

# vtk DataFile Version 2.0
S.O.
ASCII
DATASET UNSTRUCTURED_GRID
POINTS 277 float
9.75911 1.71906 0
10.576 7.4299 0
10.1007 3.6225 0
1.87335 1.66651 0
0.819239 0.0851849 0
9.16036 8.88858 0
10.1618 0.597269 0
0.162011 8.85832 0
1.84776 7.04861 0
1.19707 1.3232 0
9.91748 2.55357 0
2.44957 0.47401 0
0.922941 0.0956184 0
2.62678 1.57959 0
5.31066 1.46977 0
3.88658 2.47841 0
5.56346 7.77446 0
3.54893 0.314552 0
3.78904 8.73684 0
3.86399 0.875955 0
6.49731 7.97622 0
5.67395 8.91525 0
8.97108 6.63323 0
6.57004 0.89273 0
6.02245 2.08063 0
8.34918 1.91019 0
3.85885 3.45115 0
8.86228 8.77276 0
9.30405 1.61999 0
5.07278 8.94492 0
7.59387 9.28611 0
7.23085 1.69939 0
7.68233 0.714679 0
7.86108 8.36256 0
7.14523 9.11349 0
7.73246 3.58035 0
0.158959 1.7868 0
10.3074 1.23046 0
10.4626 0.900689 0
8.50593 2.20529 0
10.3686 5.92521 0
9.41814 3.84343 0
10.2161 6.2727 0
10.2253 4.54287 0
0.399018 2.85877 0
1.19953 2.72047 0
1.33744 2.77719 0
1.36878 3.43764 0
1.46328 8.93366 0
6.85974 3.81488 0
2.91986 0.319727 0
4.26196 1.74678 0
2.60026 3.20654 0
1.76453 4.90322 0
1.57651 1.32061 0
0.587684 5.21815 0
1.82619 7.09881 0
6.34491 6.10685 0
6.29435 2.91415 0
2.15698 3.77059 0
3.00434 4.75087 0
5.01087 9.00614 0
4.25677 7.59837 0
3.70769 3.64332 0
5.33871 4.62209 0
5.88668 0.893344 0
5.15554 0.874863 0
4.86774 3.06391 0
8.88563 3.15186 0
5.05837 0.80349 0
4.26508 1.81921 0
9.49321 5.03084 0
8.6361 2.95325 0
7.25787 2.75514 0
7.76658 3.46517 0
8.87937 3.15316 0
8.35679 0.863845 0
8.74489 0.848704 0
10.2934 4.55746 0
5.54418 2.52227 0
7.2614 2.74947 0
1.66986 2.53077 0
0.882692 3.94473 0
0.105114 8.85244 0
0.877037 3.94827 0
9.20012 6.6248 0
0.441636 5.1878 0
4.13038 4.76669 0
3.74212 0.45136 0
0.882016 3.94522 0
9.70247 2.36214 0
2.56768 3.65564 0
5.00332 3.50854 0
0.603898 6.63991 0
8.2714 4.46315 0
2.62066 3.28039 0
2.43663 1.79227 0
3.01658 4.74631 0
3.74945 2.62881 0
6.31284 2.84016 0
4.05496 2.41266 0
2.75479 2.52735 0
4.04779 6.49069 0
6.41034 1.76494 0
4.88232 3.74484 0
5.31151 5.97792 0
5.19744 6.97838 0
6.07614 4.45876 0
8.58692 6.01638 0
6.37629 1.08236 0
6.11813 4.39922 0
7.06618 1.826 0
6.70724 4.18809 0
5.66533 3.46633 0
1.05369 8.08216 0
8.63243 2.28502 0
8.00644 4.50033 0
8.66584 4.69064 0
2.68373 7.78121 0
0.609027 6.6393 0
1.64993 0.94614 0
9.50169 7.94766 0
1.5049 6.02385 0
0.652518 8.09043 0
1.72794 5.51794 0
3.64695 5.4843 0
8.54246 7.52616 0
10.4697 9.06997 0
4.45473 5.41981 0
3.84965 0.874139 0
10.0705 7.80918 0
1.75884 4.90398 0
5.22796 5.24401 0
4.93285 4.1058 0
3.64394 8.3187 0
2.46789 5.9626 0
5.1136 6.90947 0
5.114 6.90546 0
4.2159 5.72152 0
6.2942 6.89466 0
3.78567 4.48339 0
5.05185 5.49862 0
6.72483 5.57938 0
8.01726 7.71545 0
4.24811 6.20708 0
6.66816 7.57792 0
7.33988 7.39909 0
8.79987 6.14654 0
6.29595 6.89357 0
6.58276 8.08436 0
2.82502 6.37007 0
6.76015 5.72148 0
7.73535 6.33512 0
5.95417 2.32881 0
7.92246 4.61696 0
7.48702 4.80951 0
7.92122 5.91424 0
9.12373 4.62011 0
9.54678 8.5525 0
10.7192 5.32292 0
1.34786 7.44024 0
9.63879 0.505939 0
0.742886 1.74087 0
9.09211 0.960064 0
0.826995 6.39052 0
2.66984 6.31644 0
0.0909493 3.37782 0
3.06961 4.53771 0
1.463 8.93358 0
1.63397 5.16398 0
2.92263 6.51243 0
2.72649 0.430853 0
3.82724 7.47718 0
2.61926 8.04758 0
3.03292 1.45743 0
2.6886 8.51953 0
2.69075 8.51611 0
2.96705 7.46541 0
7.78572 0.629145 0
1.1044 8.12294 0
6.72436 5.5799 0
4.93244 8.5721 0
6.43644 7.98742 0
4.99319 8.42088 0
7.74101 6.33291 0
5.63473 8.86035 0
8.51337 8.919 0
8.02742 8.88068 0
6.618 9.27288 0
9.48068 5.55221 0
8.67697 7.28962 0
3.92509 7.66999 0
8.82519 7.24881 0
7.69446 6.07017 0
10.216 7.61193 0
10.6215 2.38128 0
10.4245 5.91274 0
0.103442 7.52434 0
0.128708 0.777562 0
10.1041 3.61748 0
0.944501 0.770898 0
3.14757 0.885582 0
2.23619 1.11715 0
4.25994 8.24368 0
7.31796 8.62272 0
7.29624 7.88448 0
9.75048 1.08922 0
9.16785 2.34437 0
9.71025 4.31364 0
2.32614 5.2516 0
2.24099 2.40417 0
4.59299 1.21456 0
6.98456 1.24108 0
7.69356 2.16772 0
7.88805 1.33453 0
8.86567 4.0093 0
8.9825 5.34911 0
8.28051 3.69317 0
1.34165 1.98551 0
3.12383 2.11921 0
3.73576 1.66157 0
5.18635 1.96327 0
4.73718 2.44491 0
5.82756 1.37394 0
10.0987 5.26132 0
3.26155 3.05018 0
4.24795 4.05493 0
5.62861 8.33754 0
5.47207 4.03732 0
6.64132 2.32432 0
7.0247 3.2448 0
9.57143 3.15222 0
3.19196 3.92683 0
8.27537 5.25674 0
4.78838 4.85223 0
5.87793 5.68732 0
4.33464 3.12484 0
5.73774 6.49977 0
8.03028 2.8102 0
1.93585 3.20034 0
2.40025 4.37985 0
1.56855 4.09881 0
5.95469 5.06345 0
6.91789 6.2989 0
5.58642 2.97667 0
7.05575 6.94636 0
6.75493 4.81661 0
6.26691 3.68764 0
1.12303 5.6721 0
9.03252 8.07625 0
4.36511 6.97144 0
2.00983 6.25886 0
3.75881 5.04296 0
4.95803 7.65769 0
6.42251 8.72379 0
9.54827 6.11745 0
1.05343 4.73673 0
1.8543 7.74112 0
3.0099 5.58368 0
5.95993 7.39364 0
8.39851 6.5178 0
7.48096 5.39307 0
7.40834 4.17594 0
1.28939 6.72743 0
3.60195 6.10403 0
2.52453 7.04698 0
1.89623 8.40081 0
4.79604 6.09479 0
8.35231 8.28145 0
0.727968 7.433 0
8.73744 1.4986 0
9.97865 6.90379 0
3.45127 6.95385 0
3.23301 7.95052 0
7.95936 7.11502 0
9.45511 7.32233 0
0.806127 3.2728 0
CELLS 466 1864 
3 200 4 12
3 200 120 12
3 200 120 54
3 200 198 9
3 200 9 54
3 200 198 4
3 201 171 13
3 201 171 50
3 201 88 17
3 201 174 129
3 201 174 13
3 201 88 129
3 201 17 50
3 202 120 54
3 202 171 13
3 202 96 3
3 202 3 54
3 202 171 11
3 202 13 96
3 202 11 120
3 203 18 181
3 203 134 18
3 203 183 62
3 203 181 183
3 203 62 191
3 203 191 134
3 204 187 33
3 204 187 30
3 204 34 30
3 204 149 33
3 204 149 34
3 205 143 33
3 205 149 20
3 205 149 33
3 205 146 145
3 205 20 145
3 205 146 143
3 206 37 0
3 206 0 28
3 206 161 6
3 206 37 38
3 206 6 38
3 206 163 161
3 206 163 28
3 207 0 28
3 207 28 115
3 207 68 75
3 207 0 90
3 207 68 90
3 207 115 72
3 207 75 72
3 208 2 43
3 208 41 157
3 208 43 71
3 208 2 41
3 208 157 71
3 209 53 60
3 209 169 53
3 209 124 169
3 209 135 60
3 209 135 124
3 210 96 3
3 210 81 52
3 210 3 81
3 210 101 96
3 210 52 101
3 211 66 14
3 211 19 69
3 211 66 69
3 211 14 51
3 211 19 51
3 212 31 32
3 212 109 23
3 212 31 111
3 212 109 103
3 212 111 103
3 212 32 23
3 213 31 111
3 213 31 25
3 213 25 39
3 213 39 80
3 213 80 111
3 214 31 32
3 214 32 178
3 214 76 25
3 214 31 25
3 214 76 178
3 215 68 75
3 215 68 41
3 215 41 157
3 215 157 117
3 215 117 94
3 215 94 75
3 216 108 117
3 216 157 117
3 216 147 108
3 216 157 71
3 216 189 71
3 216 147 189
3 217 74 72
3 217 74 35
3 217 94 75
3 217 35 116
3 217 75 72
3 217 116 94
3 218 9 162
3 218 3 54
3 218 3 81
3 218 162 45
3 218 9 54
3 218 46 45
3 218 46 81
3 219 101 96
3 219 13 96
3 219 174 15
3 219 101 98
3 219 174 13
3 219 15 98
3 220 174 129
3 220 174 15
3 220 19 129
3 220 19 51
3 220 100 15
3 220 100 70
3 220 70 51
3 221 14 51
3 221 153 79
3 221 70 79
3 221 14 24
3 221 153 24
3 221 70 51
3 222 100 67
3 222 70 79
3 222 100 70
3 222 67 79
3 223 66 14
3 223 65 109
3 223 66 65
3 223 14 24
3 223 109 103
3 223 103 24
3 224 43 78
3 224 43 71
3 224 78 159
3 224 189 71
3 224 40 189
3 224 196 40
3 224 196 159
3 225 52 101
3 225 95 52
3 225 101 98
3 225 63 95
3 225 98 26
3 225 63 26
3 226 26 104
3 226 104 133
3 226 87 133
3 226 63 140
3 226 63 26
3 226 87 140
3 227 29 181
3 227 185 29
3 227 185 182
3 227 182 16
3 227 16 183
3 227 181 183
3 228 104 133
3 228 92 113
3 228 104 92
3 228 110 107
3 228 64 107
3 228 113 110
3 228 64 133
3 229 153 24
3 229 73 80
3 229 103 24
3 229 80 111
3 229 111 103
3 229 99 153
3 229 73 99
3 230 74 35
3 230 49 58
3 230 73 99
3 230 35 49
3 230 73 74
3 230 99 58
3 231 10 199
3 231 90 10
3 231 68 90
3 231 68 41
3 231 199 2
3 231 2 41
3 232 167 91
3 232 63 95
3 232 167 140
3 232 91 95
3 232 63 140
3 233 116 154
3 233 108 117
3 233 156 154
3 233 117 94
3 233 116 94
3 233 108 156
3 234 87 133
3 234 141 128
3 234 132 64
3 234 87 128
3 234 141 132
3 234 64 133
3 235 141 105
3 235 141 132
3 235 57 151
3 235 142 132
3 235 105 57
3 235 142 151
3 236 26 104
3 236 15 98
3 236 100 67
3 236 104 92
3 236 98 26
3 236 100 15
3 236 67 92
3 237 106 136
3 237 137 105
3 237 139 106
3 237 139 148
3 237 105 57
3 237 137 136
3 237 148 57
3 238 73 80
3 238 115 39
3 238 39 80
3 238 115 72
3 238 74 72
3 238 73 74
3 239 81 52
3 239 95 52
3 239 47 59
3 239 46 47
3 239 46 81
3 239 91 59
3 239 91 95
3 240 97 167
3 240 167 91
3 240 91 59
3 240 53 60
3 240 53 131
3 240 131 59
3 240 97 60
3 241 47 59
3 241 47 89
3 241 89 131
3 241 131 59
3 242 64 107
3 242 132 64
3 242 180 107
3 242 142 132
3 242 142 180
3 243 57 151
3 243 148 57
3 243 193 184
3 243 151 193
3 243 152 184
3 243 152 148
3 244 92 113
3 244 153 79
3 244 67 92
3 244 67 79
3 244 113 58
3 244 99 153
3 244 99 58
3 245 139 148
3 245 145 139
3 245 152 146
3 245 146 145
3 245 152 148
3 246 110 107
3 246 180 107
3 246 155 180
3 246 112 110
3 246 155 112
3 247 113 110
3 247 113 58
3 247 49 58
3 247 112 110
3 247 112 49
3 248 164 122
3 248 169 55
3 248 55 164
3 248 124 122
3 248 124 169
3 249 5 158
3 249 121 192
3 249 126 190
3 249 126 27
3 249 190 192
3 249 5 27
3 249 158 121
3 250 62 136
3 250 144 137
3 250 137 136
3 250 62 191
3 250 172 102
3 250 144 102
3 250 191 172
3 251 124 122
3 251 135 165
3 251 122 8
3 251 8 165
3 251 135 124
3 252 97 167
3 252 167 140
3 252 87 128
3 252 87 140
3 252 125 97
3 252 138 128
3 252 138 125
3 253 183 62
3 253 106 136
3 253 62 136
3 253 16 106
3 253 16 183
3 254 20 182
3 254 21 185
3 254 185 182
3 254 149 20
3 254 188 21
3 254 188 34
3 254 149 34
3 255 42 85
3 255 40 189
3 255 22 85
3 255 147 189
3 255 42 40
3 255 147 22
3 256 82 89
3 256 84 86
3 256 169 55
3 256 169 53
3 256 55 86
3 256 53 131
3 256 89 131
3 256 82 84
3 257 56 160
3 257 56 118
3 257 114 179
3 257 118 173
3 257 179 173
3 257 114 160
3 258 135 165
3 258 125 150
3 258 125 97
3 258 150 165
3 258 135 60
3 258 97 60
3 259 20 182
3 259 139 106
3 259 16 106
3 259 145 139
3 259 182 16
3 259 20 145
3 260 147 108
3 260 193 184
3 260 108 156
3 260 190 184
3 260 147 22
3 260 156 193
3 260 190 192
3 260 22 192
3 261 156 154
3 261 155 154
3 261 155 180
3 261 142 180
3 261 142 151
3 261 151 193
3 261 156 193
3 262 116 154
3 262 35 49
3 262 155 154
3 262 35 116
3 262 112 49
3 262 155 112
3 263 164 122
3 263 164 119
3 263 122 8
3 263 160 119
3 263 56 8
3 263 56 160
3 264 170 102
3 264 138 144
3 264 125 150
3 264 170 150
3 264 138 125
3 264 144 102
3 265 150 165
3 265 170 150
3 265 56 8
3 265 8 165
3 265 56 118
3 265 177 170
3 265 177 118
3 266 168 179
3 266 176 175
3 266 175 48
3 266 48 168
3 266 179 173
3 266 173 176
3 267 141 128
3 267 137 105
3 267 138 144
3 267 141 105
3 267 138 128
3 267 144 137
3 268 187 33
3 268 186 187
3 268 143 33
3 268 143 126
3 268 27 186
3 268 126 27
3 269 114 123
3 269 123 197
3 269 119 93
3 269 93 197
3 269 160 119
3 269 114 160
3 270 77 76
3 270 76 25
3 270 28 115
3 270 25 39
3 270 115 39
3 270 77 163
3 270 163 28
3 271 42 85
3 271 194 1
3 271 1 42
3 271 85 194
3 272 170 102
3 272 177 172
3 272 177 170
3 272 172 102
3 273 177 172
3 273 118 173
3 273 176 134
3 273 173 176
3 273 177 118
3 273 191 134
3 273 191 172
3 274 152 146
3 274 152 184
3 274 146 143
3 274 143 126
3 274 190 184
3 274 126 190
3 275 130 121
3 275 22 85
3 275 130 194
3 275 121 192
3 275 85 194
3 275 22 192
3 276 44 45
3 276 166 44
3 276 82 89
3 276 46 45
3 276 82 166
3 276 46 47
3 276 47 89
CELL_TYPES 466
5
5
5
5
5
5
5
5
5
5
5
5
5
5
5
5
5
5
5
5
5
5
5
5
5
5
5
5
5
5
5
5
5
5
5
5
5
5
5
5
5
5
5
5
5
5
5
5
5
5
5
5
5
5
5
5
5
5
5
5
5
5
5
5
5
5
5
5
5
5
5
5
5
5
5
5
5
5
5
5
5
5
5
5
5
5
5
5
5
5
5
5
5
5
5
5
5
5
5
5
5
5
5
5
5
5
5
5
5
5
5
5
5
5
5
5
5
5
5
5
5
5
5
5
5
5
5
5
5
5
5
5
5
5
5
5
5
5
5
5
5
5
5
5
5
5
5
5
5
5
5
5
5
5
5
5
5
5
5
5
5
5
5
5
5
5
5
5
5
5
5
5
5
5
5
5
5
5
5
5
5
5
5
5
5
5
5
5
5
5
5
5
5
5
5
5
5
5
5
5
5
5
5
5
5
5
5
5
5
5
5
5
5
5
5
5
5
5
5
5
5
5
5
5
5
5
5
5
5
5
5
5
5
5
5
5
5
5
5
5
5
5
5
5
5
5
5
5
5
5
5
5
5
5
5
5
5
5
5
5
5
5
5
5
5
5
5
5
5
5
5
5
5
5
5
5
5
5
5
5
5
5
5
5
5
5
5
5
5
5
5
5
5
5
5
5
5
5
5
5
5
5
5
5
5
5
5
5
5
5
5
5
5
5
5
5
5
5
5
5
5
5
5
5
5
5
5
5
5
5
5
5
5
5
5
5
5
5
5
5
5
5
5
5
5
5
5
5
5
5
5
5
5
5
5
5
5
5
5
5
5
5
5
5
5
5
5
5
5
5
5
5
5
5
5
5
5
5
5
5
5
5
5
5
5
5
5
5
5
5
5
5
5
5
5
5
5
5
5
5
5
5
5
5
5
5
5
5
5
5
5
5
5
5
5
5
5
5
5
5
5
5
5
5
5
5
5
5
5
5
5
5
5
5
5
5
5
5
5
5
5
5
5
5
5
5
5
5
5
5
5
5
5
5
5
5
5
5
5
5
5
5
5
5
5
5
POINT_DATA 277
CELL_DATA 466
SCALARS ForceMap float
LOOKUP_TABLE default
1.11777
1.11777
1.11777
1.11777
1.11777
1.11777
0.965616
0.965616
0.965616
0.965616
0.965616
0.965616
0.965616
0.757781
0.757781
0.757781
0.757781
0.757781
0.757781
0.757781
1.13763
1.13763
1.13763
1.13763
1.13763
1.13763
1.53543
1.53543
1.53543
1.53543
1.53543
1.38329
1.38329
1.38329
1.38329
1.38329
1.38329
1.22328
1.22328
1.22328
1.22328
1.22328
1.22328
1.22328
0.685078
0.685078
0.685078
0.685078
0.685078
0.685078
0.685078
1.20204
1.20204
1.20204
1.20204
1.20204
1.33201
1.33201
1.33201
1.33201
1.33201
0.919729
0.919729
0.919729
0.919729
0.919729
1.59159
1.59159
1.59159
1.59159
1.59159
1.11854
1.11854
1.11854
1.11854
1.11854
1.11854
1.51977
1.51977
1.51977
1.51977
1.51977
1.96887
1.96887
1.96887
1.96887
1.96887
1.22056
1.22056
1.22056
1.22056
1.22056
1.22056
0.968994
0.968994
0.968994
0.968994
0.968994
0.968994
1.16819
1.16819
1.16819
1.16819
1.16819
1.16819
0.766731
0.766731
0.766731
0.766731
0.766731
0.766731
0.766731
1.34811
1.34811
1.34811
1.34811
1.34811
1.34811
1.1388
1.1388
1.1388
1.1388
1.1388
1.1388
1.1388
1.4162
1.4162
1.4162
1.4162
1.4162
1.4162
1.55757
1.55757
1.55757
1.55757
1.25387
1.25387
1.25387
1.25387
1.25387
1.25387
1.25366
1.25366
1.25366
1.25366
1.25366
1.25366
1.25366
1.22424
1.22424
1.22424
1.22424
1.22424
1.22424
1.16772
1.16772
1.16772
1.16772
1.16772
1.16772
1.01985
1.01985
1.01985
1.01985
1.01985
1.01985
1.11425
1.11425
1.11425
1.11425
1.11425
1.11425
1.11425
1.04356
1.04356
1.04356
1.04356
1.04356
1.04356
1.04356
1.20433
1.20433
1.20433
1.20433
1.20433
1.20433
1.39154
1.39154
1.39154
1.39154
1.39154
1.39154
1.04982
1.04982
1.04982
1.04982
1.04982
0.880623
0.880623
0.880623
0.880623
0.880623
0.880623
1.00322
1.00322
1.00322
1.00322
1.00322
1.00322
1.20857
1.20857
1.20857
1.20857
1.20857
1.20857
1.0339
1.0339
1.0339
1.0339
1.0339
1.0339
1.0339
0.502866
0.502866
0.502866
0.502866
0.502866
0.502866
0.502866
1.18824
1.18824
1.18824
1.18824
1.18824
1.18824
1.33665
1.33665
1.33665
1.33665
1.33665
1.33665
1.33665
0.997217
0.997217
0.997217
0.997217
0.997217
0.997217
0.997217
1.75385
1.75385
1.75385
1.75385
1.37349
1.37349
1.37349
1.37349
1.37349
0.665395
0.665395
0.665395
0.665395
0.665395
0.665395
1.02733
1.02733
1.02733
1.02733
1.02733
1.02733
1.02733
0.6271
0.6271
0.6271
0.6271
0.6271
1.35843
1.35843
1.35843
1.35843
1.35843
1.45912
1.45912
1.45912
1.45912
1.45912
1.38082
1.38082
1.38082
1.38082
1.38082
0.850024
0.850024
0.850024
0.850024
0.850024
0.850024
0.850024
1.13359
1.13359
1.13359
1.13359
1.13359
1.13359
1.13359
1.36356
1.36356
1.36356
1.36356
1.36356
0.889731
0.889731
0.889731
0.889731
0.889731
0.889731
0.889731
1.1448
1.1448
1.1448
1.1448
1.1448
0.792429
0.792429
0.792429
0.792429
0.792429
0.792429
0.792429
0.756181
0.756181
0.756181
0.756181
0.756181
0.756181
1.04795
1.04795
1.04795
1.04795
1.04795
1.04795
1.04795
1.04795
1.25528
1.25528
1.25528
1.25528
1.25528
1.25528
1.37605
1.37605
1.37605
1.37605
1.37605
1.37605
0.818691
0.818691
0.818691
0.818691
0.818691
0.818691
0.629327
0.629327
0.629327
0.629327
0.629327
0.629327
0.629327
0.629327
0.631892
0.631892
0.631892
0.631892
0.631892
0.631892
0.631892
1.23804
1.23804
1.23804
1.23804
1.23804
1.23804
1.59251
1.59251
1.59251
1.59251
1.59251
1.59251
1.23734
1.23734
1.23734
1.23734
1.23734
1.23734
1.27681
1.27681
1.27681
1.27681
1.27681
1.27681
1.27681
1.45317
1.45317
1.45317
1.45317
1.45317
1.45317
0.780325
0.780325
0.780325
0.780325
0.780325
0.780325
1.06404
1.06404
1.06404
1.06404
1.06404
1.06404
1.42966
1.42966
1.42966
1.42966
1.42966
1.42966
1.0468
1.0468
1.0468
1.0468
1.0468
1.0468
1.0468
2.15146
2.15146
2.15146
2.15146
1.69917
1.69917
1.69917
1.69917
0.92621
0.92621
0.92621
0.92621
0.92621
0.92621
0.92621
1.26463
1.26463
1.26463
1.26463
1.26463
1.26463
1.03976
1.03976
1.03976
1.03976
1.03976
1.03976
1.20277
1.20277
1.20277
1.20277
1.20277
1.20277
1.20277
