# Supplementary material for: Numerical assessment of the applicability of geometry-based force inference on homogeneous and heterogeneous cells
Source: PLoS One. 2024 Apr 16;19(4):e0299016. doi: 10.1371/journal.pone.0299016 (PMC11020637; doi:10.1371/journal.pone.0299016)
Supplement: S1 Data — Simulation results of homogeneous cells, based on different parameters, are stored in approximately 400 folders, each individually named from “data_004” to “data_400”. Please refer to the Excel file “parameter_settings.xlsx” for detailed parameter settings. Each folder contains one.dat file representing the cell structure, two.txt files listing the correct stress values, and two.vtk files containing the estimated stress values. If a folder is empty, it means that the simulation was stopped for some reason under the parameters. Simulation results of heterogeneous cells. Simulation results of heterogeneous cells, based on different parameters, are stored in four folders, each individually named from “data_1001” to “data_1004”. The Excel file “parameter_settings.xlsx” also contains the detailed parameter settings of those four results. Each folder contains five files, arranged in the same configuration as above. (ZIP) [file pone.0299016.s001.zip › supporting_data/data_038/i2dvertex000000000000000.dat]

170629

20.0
20.0

200
276
77

9.75911	1.71906
10.576	7.4299
10.1007	3.6225
1.87335	1.66651
0.819239	0.0851849
9.16036	8.88858
10.1618	0.597269
0.162011	8.85832
1.84776	7.04861
1.19707	1.3232
9.91748	2.55357
2.44957	0.47401
0.922941	0.0956184
2.62678	1.57959
5.31066	1.46977
3.88658	2.47841
5.56346	7.77446
3.54893	0.314552
3.78904	8.73684
3.86399	0.875955
6.49731	7.97622
5.67395	8.91525
8.97108	6.63323
6.57004	0.89273
6.02245	2.08063
8.34918	1.91019
3.85885	3.45115
8.86228	8.77276
9.30405	1.61999
5.07278	8.94492
7.59387	9.28611
7.23085	1.69939
7.68233	0.714679
7.86108	8.36256
7.14523	9.11349
7.73246	3.58035
0.158959	1.7868
10.3074	1.23046
10.4626	0.900689
8.50593	2.20529
10.3686	5.92521
9.41814	3.84343
10.2161	6.2727
10.2253	4.54287
0.399018	2.85877
1.19953	2.72047
1.33744	2.77719
1.36878	3.43764
1.46328	8.93366
6.85974	3.81488
2.91986	0.319727
4.26196	1.74678
2.60026	3.20654
1.76453	4.90322
1.57651	1.32061
0.587684	5.21815
1.82619	7.09881
6.34491	6.10685
6.29435	2.91415
2.15698	3.77059
3.00434	4.75087
5.01087	9.00614
4.25677	7.59837
3.70769	3.64332
5.33871	4.62209
5.88668	0.893344
5.15554	0.874863
4.86774	3.06391
8.88563	3.15186
5.05837	0.80349
4.26508	1.81921
9.49321	5.03084
8.6361	2.95325
7.25787	2.75514
7.76658	3.46517
8.87937	3.15316
8.35679	0.863845
8.74489	0.848704
10.2934	4.55746
5.54418	2.52227
7.2614	2.74947
1.66986	2.53077
0.882692	3.94473
0.105114	8.85244
0.877037	3.94827
9.20012	6.6248
0.441636	5.1878
4.13038	4.76669
3.74212	0.45136
0.882016	3.94522
9.70247	2.36214
2.56768	3.65564
5.00332	3.50854
0.603898	6.63991
8.2714	4.46315
2.62066	3.28039
2.43663	1.79227
3.01658	4.74631
3.74945	2.62881
6.31284	2.84016
4.05496	2.41266
2.75479	2.52735
4.04779	6.49069
6.41034	1.76494
4.88232	3.74484
5.31151	5.97792
5.19744	6.97838
6.07614	4.45876
8.58692	6.01638
6.37629	1.08236
6.11813	4.39922
7.06618	1.826
6.70724	4.18809
5.66533	3.46633
1.05369	8.08216
8.63243	2.28502
8.00644	4.50033
8.66584	4.69064
2.68373	7.78121
0.609027	6.6393
1.64993	0.94614
9.50169	7.94766
1.5049	6.02385
0.652518	8.09043
1.72794	5.51794
3.64695	5.4843
8.54246	7.52616
10.4697	9.06997
4.45473	5.41981
3.84965	0.874139
10.0705	7.80918
1.75884	4.90398
5.22796	5.24401
4.93285	4.1058
3.64394	8.3187
2.46789	5.9626
5.1136	6.90947
5.114	6.90546
4.2159	5.72152
6.2942	6.89466
3.78567	4.48339
5.05185	5.49862
6.72483	5.57938
8.01726	7.71545
4.24811	6.20708
6.66816	7.57792
7.33988	7.39909
8.79987	6.14654
6.29595	6.89357
6.58276	8.08436
2.82502	6.37007
6.76015	5.72148
7.73535	6.33512
5.95417	2.32881
7.92246	4.61696
7.48702	4.80951
7.92122	5.91424
9.12373	4.62011
9.54678	8.5525
10.7192	5.32292
1.34786	7.44024
9.63879	0.505939
0.742886	1.74087
9.09211	0.960064
0.826995	6.39052
2.66984	6.31644
0.0909493	3.37782
3.06961	4.53771
1.463	8.93358
1.63397	5.16398
2.92263	6.51243
2.72649	0.430853
3.82724	7.47718
2.61926	8.04758
3.03292	1.45743
2.6886	8.51953
2.69075	8.51611
2.96705	7.46541
7.78572	0.629145
1.1044	8.12294
6.72436	5.5799
4.93244	8.5721
6.43644	7.98742
4.99319	8.42088
7.74101	6.33291
5.63473	8.86035
8.51337	8.919
8.02742	8.88068
6.618	9.27288
9.48068	5.55221
8.67697	7.28962
3.92509	7.66999
8.82519	7.24881
7.69446	6.07017
10.216	7.61193
10.6215	2.38128
10.4245	5.91274
0.103442	7.52434
0.128708	0.777562
10.1041	3.61748

44	45
37	0
166	44
9	162
43	78
10	199
4	12
120	12
36	162
168	179
120	54
171	13
198	9
171	50
96	3
3	54
18	181
171	11
81	52
176	175
3	81
88	17
29	181
185	29
134	18
170	102
177	172
20	182
187	33
21	185
77	76
186	187
185	182
143	33
183	62
31	32
187	30
66	14
0	28
34	30
32	178
109	23
31	111
161	6
76	25
31	25
37	38
28	115
68	75
195	10
0	90
90	10
68	90
42	85
116	154
68	41
108	117
2	43
41	157
43	71
199	2
162	45
82	89
9	54
46	45
97	167
82	166
174	129
101	96
52	101
13	96
95	52
174	15
26	104
101	98
174	13
19	129
15	98
88	129
19	69
104	133
61	29
65	109
100	67
66	69
66	65
14	51
92	113
19	51
104	92
110	107
153	79
70	79
14	24
109	103
153	24
156	154
25	39
73	80
103	24
115	39
39	80
80	111
115	72
111	103
74	72
2	41
157	117
117	94
147	108
84	86
164	122
47	59
46	47
169	55
78	159
157	71
46	81
167	91
91	59
63	95
167	140
98	26
47	89
53	60
87	133
91	95
141	128
64	107
132	64
63	140
63	26
87	128
106	136
100	15
137	105
169	53
100	70
67	92
180	107
67	79
70	51
113	110
62	136
113	58
139	106
74	35
49	58
138	144
99	153
73	99
139	148
35	49
155	154
73	74
94	75
35	116
155	180
75	72
194	1
112	110
112	49
189	71
40	189
55	86
196	40
55	164
114	123
5	158
124	122
130	121
53	131
89	131
82	84
123	197
119	93
164	119
124	169
135	165
131	59
125	150
87	140
141	105
122	8
141	132
125	97
150	165
57	151
175	48
170	150
142	132
135	60
138	128
144	137
97	60
138	125
105	57
142	180
137	136
64	133
16	106
32	23
148	57
145	139
182	16
149	20
152	146
22	85
149	33
146	145
99	58
116	94
142	151
193	184
151	193
155	112
152	184
152	148
93	197
147	189
108	156
158	127
42	40
160	119
196	159
130	194
6	38
121	192
198	4
56	8
123	7
11	120
8	165
56	160
48	168
56	118
114	179
118	173
179	173
176	134
17	50
177	170
173	176
16	183
177	118
181	183
135	124
62	191
191	134
172	102
144	102
191	172
20	145
188	21
188	34
146	143
143	126
190	184
149	34
27	186
76	178
147	22
126	190
156	193
1	42
114	160
126	27
190	192
77	163
163	161
163	28
5	27
85	194
22	192
158	121
83	7

6	198	4	12	120	54	9
7	50	17	88	129	174	13	171
7	171	13	96	3	54	120	11
6	18	134	191	62	183	181
5	30	34	149	33	187
6	20	145	146	143	33	149
7	38	37	0	28	163	161	6
7	0	90	68	75	72	115	28
5	2	43	71	157	41
5	60	135	124	169	53
5	81	3	96	101	52
5	51	19	69	66	14
6	32	31	111	103	109	23
5	39	80	111	31	25
5	76	25	31	32	178
6	117	94	75	68	41	157
6	108	117	157	71	189	147
6	75	94	116	35	74	72
7	3	81	46	45	162	9	54
6	98	101	96	13	174	15
7	15	174	129	19	51	70	100
6	79	70	51	14	24	153
4	79	67	100	70
6	24	14	66	65	109	103
7	40	189	71	43	78	159	196
6	101	98	26	63	95	52
6	140	63	26	104	133	87
6	182	185	29	181	183	16
7	113	110	107	64	133	104	92
7	73	99	153	24	103	111	80
6	49	58	99	73	74	35
6	68	90	10	199	2	41
5	95	63	140	167	91
6	117	108	156	154	116	94
6	133	64	132	141	128	87
6	105	141	132	142	151	57
7	100	67	92	104	26	98	15
7	139	106	136	137	105	57	148
6	80	39	115	72	74	73
7	59	47	46	81	52	95	91
7	60	53	131	59	91	167	97
4	131	89	47	59
5	64	107	180	142	132
6	151	193	184	152	148	57
7	67	79	153	99	58	113	92
5	146	145	139	148	152
5	180	107	110	112	155
5	112	110	113	58	49
5	164	55	169	124	122
7	5	27	126	190	192	121	158
7	144	137	136	62	191	172	102
5	8	122	124	135	165
7	138	125	97	167	140	87	128
5	136	106	16	183	62
7	185	182	20	149	34	188	21
6	42	85	22	147	189	40
8	89	131	53	169	55	86	84	82
6	173	179	114	160	56	118
6	135	60	97	125	150	165
6	16	106	139	145	20	182
8	190	184	193	156	108	147	22	192
7	180	155	154	156	193	151	142
6	35	116	154	155	112	49
6	160	119	164	122	8	56
6	102	170	150	125	138	144
7	8	165	150	170	177	118	56
6	175	48	168	179	173	176
6	141	105	137	144	138	128
6	143	126	27	186	187	33
6	197	93	119	160	114	123
7	25	76	77	163	28	115	39
4	194	85	42	1
4	170	102	172	177
7	191	134	176	173	118	177	172
6	126	143	146	152	184	190
6	85	194	130	121	192	22
7	46	47	89	82	166	44	45
