# Supplementary material for: Numerical assessment of the applicability of geometry-based force inference on homogeneous and heterogeneous cells
Source: PLoS One. 2024 Apr 16;19(4):e0299016. doi: 10.1371/journal.pone.0299016 (PMC11020637; doi:10.1371/journal.pone.0299016)
Supplement: S1 Data — Simulation results of homogeneous cells, based on different parameters, are stored in approximately 400 folders, each individually named from “data_004” to “data_400”. Please refer to the Excel file “parameter_settings.xlsx” for detailed parameter settings. Each folder contains one.dat file representing the cell structure, two.txt files listing the correct stress values, and two.vtk files containing the estimated stress values. If a folder is empty, it means that the simulation was stopped for some reason under the parameters. Simulation results of heterogeneous cells. Simulation results of heterogeneous cells, based on different parameters, are stored in four folders, each individually named from “data_1001” to “data_1004”. The Excel file “parameter_settings.xlsx” also contains the detailed parameter settings of those four results. Each folder contains five files, arranged in the same configuration as above. (ZIP) [file pone.0299016.s001.zip › supporting_data/data_039/000000_2dVertex(edge).vtk]

# vtk DataFile Version 2.0
S.O.
ASCII
DATASET UNSTRUCTURED_GRID
POINTS 200 float
1.30175 6.29571 0
0.251882 0.0671188 0
10.0137 1.12558 0
8.48203 1.98184 0
3.63351 8.86123 0
9.68526 2.07568 0
2.71894 6.34677 0
1.78797 8.07512 0
10.3669 7.0936 0
1.15752 6.54943 0
0.629956 7.44392 0
3.61729 0.899499 0
4.21462 9.2662 0
4.74326 2.43757 0
1.89526 2.01923 0
3.11816 7.53787 0
4.02091 0.835775 0
6.15736 2.75094 0
0.0108505 1.3677 0
2.1055 0.808668 0
6.46436 2.06576 0
6.94025 0.265427 0
5.32966 2.02895 0
4.39189 1.10321 0
6.40905 7.88812 0
7.85708 2.84349 0
4.97676 1.09294 0
6.09637 3.03931 0
6.96252 7.29883 0
7.18407 1.09959 0
6.8399 2.50611 0
8.45179 2.54158 0
10.3761 6.48487 0
9.89877 0.779228 0
9.36378 0.691584 0
9.00877 2.85616 0
9.04421 9.11286 0
1.53095 0.629989 0
6.8854 0.739439 0
1.10111 0.831235 0
9.68004 2.6695 0
7.6644 8.4921 0
10.5293 3.2747 0
10.0459 3.14374 0
1.51841 8.67236 0
9.67047 4.42246 0
1.01136 1.74292 0
3.04758 7.55207 0
2.69222 2.69183 0
2.11368 1.168 0
0.820883 4.02475 0
1.24858 3.01909 0
3.30039 1.80964 0
10.6633 2.37267 0
4.38545 3.05254 0
2.53812 2.17831 0
3.29231 1.45215 0
4.40727 3.40619 0
3.30836 8.93508 0
2.21803 9.04868 0
5.60141 0.0693565 0
4.30619 1.95139 0
6.147 5.02344 0
2.06739 0.75935 0
6.51466 2.44296 0
8.11699 4.06265 0
10.249 8.2799 0
6.3416 6.3963 0
7.55877 3.88863 0
8.08629 0.726734 0
8.98948 5.05295 0
8.55623 4.99945 0
8.8865 1.65965 0
9.12394 3.85579 0
7.7315 1.64472 0
5.89839 1.37006 0
7.63837 3.83842 0
8.88031 1.3018 0
8.41616 4.30728 0
9.68608 2.07665 0
0.169678 4.82897 0
0.007397 3.70716 0
1.83623 2.03947 0
1.07955 8.90255 0
1.73218 5.16446 0
2.08994 3.68861 0
0.739775 3.81704 0
3.64504 2.97105 0
3.12634 3.73415 0
1.95131 4.1713 0
0.76697 4.38065 0
3.65105 5.37305 0
4.94695 4.57001 0
1.37155 2.98595 0
2.43036 5.54356 0
5.6342 3.32087 0
3.31616 3.14759 0
3.29002 3.94544 0
5.54446 3.74091 0
4.99586 8.23167 0
6.60846 3.88406 0
3.63103 1.98031 0
1.13018 1.64415 0
7.57979 5.2055 0
6.52167 4.44841 0
4.73969 2.66798 0
5.27089 5.95956 0
6.48662 5.64418 0
7.33979 5.4725 0
5.73598 5.05428 0
9.04151 6.96309 0
6.24713 4.66223 0
0.423491 5.50743 0
10.2403 4.46002 0
7.16527 3.76554 0
10.0384 5.31146 0
7.96757 6.65575 0
10.3896 4.72696 0
9.31525 5.56719 0
7.07395 2.42733 0
1.21285 5.63649 0
0.623528 7.43891 0
7.14884 6.75222 0
9.86255 6.33616 0
2.84583 4.8987 0
2.01712 4.14785 0
0.017819 6.13294 0
0.0189568 6.21801 0
2.05236 7.16481 0
1.84881 3.33292 0
2.10834 7.14601 0
3.59766 5.41708 0
2.92209 5.25188 0
4.96757 4.62578 0
1.71044 7.71954 0
4.35103 7.16429 0
5.1179 4.01109 0
0.379549 2.68311 0
3.79805 4.31346 0
4.40619 5.32901 0
2.43082 6.00064 0
3.7139 4.13466 0
5.06944 7.1926 0
5.15818 0.232684 0
8.73269 7.72474 0
5.67696 6.21964 0
5.71465 9.19568 0
4.1897 8.13003 0
9.25297 5.54728 0
5.1002 5.95996 0
8.48879 6.33472 0
4.32266 6.34009 0
8.75397 7.77369 0
8.26052 7.52956 0
7.3488 6.63793 0
5.92067 7.43134 0
9.62561 4.01176 0
9.94585 8.83607 0
1.46072 5.20518 0
10.0333 8.55543 0
9.20488 7.29068 0
8.08224 0.301101 0
10.6381 8.30583 0
0.47104 9.0076 0
9.89205 7.51499 0
8.81163 8.71228 0
0.629351 7.44332 0
1.13591 8.90795 0
2.71115 8.26222 0
0.522884 0.56946 0
10.6621 1.19183 0
3.20737 6.38887 0
0.560117 2.66539 0
3.64724 6.03027 0
3.09054 8.84125 0
3.0729 0.470503 0
5.36427 7.51038 0
0.853581 6.66703 0
3.4209 6.96189 0
4.61334 9.18694 0
3.89703 8.27002 0
4.57462 7.03338 0
8.75325 2.77383 0
6.40738 8.01872 0
6.82582 8.39638 0
6.27793 6.2421 0
7.60033 1.24212 0
6.04755 0.960646 0
7.85371 0.0654173 0
5.36457 1.51776 0
4.9929 8.2268 0
6.79671 0.0234901 0
8.26474 6.32294 0
5.83628 8.59193 0
7.82702 7.85805 0
10.2681 0.170768 0
7.5636 5.15784 0
8.01413 5.295 0
8.9869 0.00508461 0
7.65122 8.48267 0
CELLS 384 1152 
2 7 44
2 166 134
2 134 7
2 7 168
2 130 128
2 134 128
2 47 130
2 134 7
2 47 168
2 102 82
2 82 93
2 51 93
2 26 189
2 22 13
2 23 61
2 22 189
2 13 61
2 119 25
2 74 119
2 25 31
2 3 74
2 31 3
2 61 101
2 56 11
2 23 61
2 52 56
2 101 52
2 61 101
2 13 61
2 54 105
2 101 87
2 54 87
2 13 105
2 30 64
2 27 17
2 30 114
2 27 100
2 17 64
2 114 100
2 77 69
2 34 77
2 69 161
2 194 199
2 144 152
2 144 153
2 152 165
2 153 194
2 186 69
2 29 186
2 38 29
2 69 161
2 40 35
2 3 72
2 35 182
2 31 3
2 182 31
2 79 72
2 156 73
2 40 35
2 73 35
2 19 49
2 102 82
2 49 14
2 14 82
2 7 44
2 7 168
2 168 174
2 19 49
2 56 11
2 49 56
2 119 25
2 30 114
2 30 119
2 114 68
2 68 76
2 25 76
2 98 136
2 98 111
2 136 92
2 111 62
2 109 62
2 133 109
2 92 133
2 27 100
2 27 95
2 111 104
2 98 111
2 100 104
2 95 98
2 186 69
2 186 74
2 77 69
2 3 72
2 3 74
2 72 77
2 25 31
2 25 76
2 182 31
2 65 182
2 76 65
2 55 48
2 87 96
2 55 52
2 101 52
2 48 96
2 101 87
2 132 131
2 131 91
2 97 124
2 141 138
2 124 132
2 138 91
2 141 97
2 82 93
2 55 48
2 14 82
2 129 93
2 48 129
2 14 55
2 138 92
2 138 91
2 139 133
2 91 139
2 92 133
2 75 189
2 20 75
2 22 189
2 17 22
2 64 20
2 17 64
2 108 107
2 154 122
2 107 185
2 185 67
2 154 108
2 122 67
2 192 150
2 197 71
2 70 71
2 197 192
2 148 70
2 150 148
2 73 35
2 35 182
2 78 65
2 65 182
2 73 78
2 156 73
2 73 78
2 70 45
2 70 71
2 78 71
2 125 89
2 89 84
2 132 94
2 84 94
2 124 125
2 124 132
2 88 96
2 48 129
2 48 96
2 85 129
2 88 85
2 98 136
2 54 57
2 54 105
2 95 105
2 95 98
2 57 136
2 87 96
2 88 96
2 88 97
2 54 57
2 54 87
2 57 141
2 141 97
2 107 62
2 109 62
2 107 185
2 185 145
2 106 109
2 106 145
2 111 104
2 107 62
2 108 103
2 108 107
2 111 62
2 196 103
2 104 196
2 159 152
2 152 165
2 68 76
2 78 65
2 196 103
2 197 71
2 68 196
2 76 65
2 78 71
2 103 197
2 51 93
2 129 93
2 125 89
2 85 125
2 89 50
2 85 129
2 89 84
2 89 50
2 158 90
2 158 84
2 85 125
2 97 124
2 88 97
2 88 85
2 124 125
2 49 14
2 52 56
2 55 52
2 14 55
2 49 56
2 22 13
2 27 17
2 17 22
2 27 95
2 95 105
2 13 105
2 122 67
2 122 28
2 155 24
2 24 28
2 155 67
2 139 133
2 149 139
2 133 109
2 106 109
2 149 106
2 108 103
2 154 108
2 154 116
2 197 192
2 192 116
2 103 197
2 112 120
2 158 120
2 158 90
2 112 120
2 120 0
2 9 177
2 9 0
2 132 94
2 132 131
2 131 173
2 140 94
2 173 171
2 140 6
2 171 6
2 84 94
2 158 120
2 120 0
2 158 84
2 140 94
2 140 0
2 181 135
2 176 190
2 190 147
2 147 135
2 176 142
2 181 142
2 131 91
2 131 173
2 151 173
2 149 139
2 91 139
2 151 149
2 141 138
2 136 92
2 57 136
2 138 92
2 57 141
2 154 122
2 154 116
2 122 28
2 116 153
2 194 28
2 153 194
2 192 150
2 144 160
2 110 160
2 150 110
2 116 153
2 144 153
2 192 116
2 114 100
2 114 68
2 100 104
2 104 196
2 68 196
2 70 45
2 148 70
2 118 148
2 147 180
2 135 178
2 180 15
2 178 15
2 147 135
2 9 128
2 140 0
2 130 128
2 140 6
2 9 0
2 130 6
2 151 149
2 142 145
2 106 145
2 149 106
2 151 181
2 181 142
2 185 67
2 185 145
2 142 145
2 155 176
2 176 142
2 155 67
2 176 190
2 155 176
2 155 24
2 99 190
2 183 24
2 144 160
2 159 152
2 144 152
2 164 160
2 123 110
2 110 160
2 164 160
2 166 134
2 9 177
2 9 128
2 134 128
2 168 174
2 47 15
2 47 168
2 180 15
2 4 180
2 171 178
2 171 6
2 47 130
2 130 6
2 47 15
2 178 15
2 173 171
2 171 178
2 135 178
2 151 173
2 181 135
2 151 181
2 26 189
2 75 189
2 187 75
2 194 199
2 24 28
2 183 24
2 194 28
2 123 110
2 150 110
2 118 148
2 150 148
2 147 180
2 4 180
2 190 147
2 99 190
2 30 64
2 74 119
2 186 74
2 29 186
2 64 20
2 30 119
2 20 29
2 20 75
2 20 29
2 187 75
2 38 29
2 34 77
2 72 77
2 79 72
CELL_TYPES 384
3
3
3
3
3
3
3
3
3
3
3
3
3
3
3
3
3
3
3
3
3
3
3
3
3
3
3
3
3
3
3
3
3
3
3
3
3
3
3
3
3
3
3
3
3
3
3
3
3
3
3
3
3
3
3
3
3
3
3
3
3
3
3
3
3
3
3
3
3
3
3
3
3
3
3
3
3
3
3
3
3
3
3
3
3
3
3
3
3
3
3
3
3
3
3
3
3
3
3
3
3
3
3
3
3
3
3
3
3
3
3
3
3
3
3
3
3
3
3
3
3
3
3
3
3
3
3
3
3
3
3
3
3
3
3
3
3
3
3
3
3
3
3
3
3
3
3
3
3
3
3
3
3
3
3
3
3
3
3
3
3
3
3
3
3
3
3
3
3
3
3
3
3
3
3
3
3
3
3
3
3
3
3
3
3
3
3
3
3
3
3
3
3
3
3
3
3
3
3
3
3
3
3
3
3
3
3
3
3
3
3
3
3
3
3
3
3
3
3
3
3
3
3
3
3
3
3
3
3
3
3
3
3
3
3
3
3
3
3
3
3
3
3
3
3
3
3
3
3
3
3
3
3
3
3
3
3
3
3
3
3
3
3
3
3
3
3
3
3
3
3
3
3
3
3
3
3
3
3
3
3
3
3
3
3
3
3
3
3
3
3
3
3
3
3
3
3
3
3
3
3
3
3
3
3
3
3
3
3
3
3
3
3
3
3
3
3
3
3
3
3
3
3
3
3
3
3
3
3
3
3
3
3
3
3
3
3
3
3
3
3
3
3
3
3
3
3
3
3
3
3
3
3
3
3
3
3
3
3
3
3
3
3
3
3
3
3
3
3
3
3
3
3
3
3
3
3
3
3
3
3
3
3
3
POINT_DATA 200
CELL_DATA 384
SCALARS ForceMap float
LOOKUP_TABLE default
0.957459
0.730254
1.12984
0.694199
1.42842
1.04545
0.764198
1.12984
0.551475
0.419023
0.906887
1.00173
0.892147
0.683503
0.487518
0.642721
0.938574
0.637857
0.615667
0.995366
0.968087
0.8272
1.18128
1.24601
0.487518
1.19542
1.17994
1.18128
0.938574
1.21732
0.677217
0.862952
1.51391
0.920159
1.43322
0.511292
0.930068
1.08114
0.57919
0.954472
0.987983
1.22097
0.89224
1.21054
1.12451
1.03327
1.0255
0.969369
0.883742
1.07089
1.22097
1.04107
1.04897
1.16764
0.8272
0.956955
0.854746
0.878873
1.04107
1.06624
0.77793
0.419023
0.691364
1.22286
0.957459
0.694199
0.623635
0.77793
1.24601
0.811548
0.637857
0.511292
1.00058
0.914045
0.90502
0.987842
0.655772
0.565302
0.835999
1.06971
0.524239
0.924
1.20318
0.930068
1.05511
1.03595
0.565302
0.936497
1.02184
0.969369
1.02133
0.954472
1.04897
0.968087
1.26166
0.995366
0.987842
0.956955
0.604083
0.782637
0.775337
0.806135
1.24775
1.17994
0.672218
0.677217
0.643774
1.43546
0.325973
1.02356
1.29652
0.937803
0.755868
0.906887
0.775337
1.22286
1.23509
0.495485
1.46222
0.940162
0.937803
1.08183
1.33469
1.20318
0.957438
0.822922
0.642721
0.913551
0.891497
1.08114
0.979993
1.23567
0.867652
1.01301
0.455218
0.694307
0.938979
1.1473
1.36306
0.751823
0.927192
0.772857
1.06624
1.16764
1.06978
0.604083
0.976502
0.878873
0.976502
1.26926
1.36306
0.874542
1.16308
0.906757
0.676767
1.4355
0.889056
1.29652
0.767515
0.495485
0.672218
1.09813
0.688671
0.655772
0.778062
1.21732
0.936736
1.02184
0.82546
0.806135
0.767515
0.69514
0.778062
0.862952
0.642519
0.755868
0.988526
0.524239
0.867652
0.623726
0.552761
0.727436
1.03595
0.988526
1.17354
0.979993
1.06971
1.25815
0.714289
0.608322
1.03327
0.90502
1.06978
1.25815
1.1473
0.683681
0.782637
0.874542
1.14225
1.00173
1.23509
1.16308
0.686376
1.03743
1.09813
0.906757
1.03743
1.47074
1.59209
0.686376
0.325973
0.69514
0.688671
0.889056
0.691364
1.19542
1.24775
1.46222
0.811548
0.683503
1.43322
0.913551
1.05511
0.936736
1.51391
0.694307
1.02784
0.704231
0.904614
0.718648
1.08183
0.745305
0.924
0.552761
1.34014
1.17354
0.455218
1.02114
0.751823
0.9754
1.14225
0.47681
1.64355
1.47074
0.47681
0.788678
1.01641
0.890622
0.676767
0.643774
0.656243
0.684391
0.566661
0.449421
0.526023
1.4355
1.64355
0.788678
1.59209
0.684391
1.02918
0.837808
0.700105
1.00895
0.591748
0.792709
1.04129
1.43546
0.656243
1.29679
0.745305
1.33469
0.892362
1.02356
0.835999
0.82546
0.940162
0.642519
1.23567
1.02114
1.02784
1.0333
0.564606
1.0255
0.938979
0.831364
1.06591
0.946521
1.0333
1.12451
0.9754
0.57919
0.914045
0.936497
0.714289
0.683681
1.26926
0.927192
1.2556
1.54524
0.956932
0.824575
0.948995
0.591748
0.848463
1.02918
1.42842
0.449421
0.890622
0.912015
0.892362
0.532719
0.727436
1.34014
0.913203
1.04129
1.01301
0.623726
0.532719
0.78227
0.792709
0.718648
0.700105
0.78227
0.704231
1.10959
1.15249
0.831364
0.608322
1.21054
1.29916
0.435219
1.06591
1.29916
0.730254
1.01641
0.848463
1.04545
0.623635
0.822206
0.551475
0.824575
1.24867
1.02981
0.526023
0.764198
0.912015
0.822206
0.948995
0.566661
1.02981
0.956932
1.29679
0.837808
0.913203
0.892147
0.957438
1.14204
0.89224
0.904614
1.15249
0.564606
0.435219
0.946521
1.2556
0.772857
1.54524
1.24867
1.00895
1.10959
0.920159
0.615667
1.02133
0.883742
0.891497
1.00058
0.50216
0.822922
0.50216
1.14204
1.07089
0.987983
1.26166
0.854746
