# Supplementary material for: Numerical assessment of the applicability of geometry-based force inference on homogeneous and heterogeneous cells
Source: PLoS One. 2024 Apr 16;19(4):e0299016. doi: 10.1371/journal.pone.0299016 (PMC11020637; doi:10.1371/journal.pone.0299016)
Supplement: S1 Data — Simulation results of homogeneous cells, based on different parameters, are stored in approximately 400 folders, each individually named from “data_004” to “data_400”. Please refer to the Excel file “parameter_settings.xlsx” for detailed parameter settings. Each folder contains one.dat file representing the cell structure, two.txt files listing the correct stress values, and two.vtk files containing the estimated stress values. If a folder is empty, it means that the simulation was stopped for some reason under the parameters. Simulation results of heterogeneous cells. Simulation results of heterogeneous cells, based on different parameters, are stored in four folders, each individually named from “data_1001” to “data_1004”. The Excel file “parameter_settings.xlsx” also contains the detailed parameter settings of those four results. Each folder contains five files, arranged in the same configuration as above. (ZIP) [file pone.0299016.s001.zip › supporting_data/data_039/000000_2dVertex(surface).vtk]

# vtk DataFile Version 2.0
S.O.
ASCII
DATASET UNSTRUCTURED_GRID
POINTS 275 float
1.30175 6.29571 0
0.251882 0.0671188 0
10.0137 1.12558 0
8.48203 1.98184 0
3.63351 8.86123 0
9.68526 2.07568 0
2.71894 6.34677 0
1.78797 8.07512 0
10.3669 7.0936 0
1.15752 6.54943 0
0.629956 7.44392 0
3.61729 0.899499 0
4.21462 9.2662 0
4.74326 2.43757 0
1.89526 2.01923 0
3.11816 7.53787 0
4.02091 0.835775 0
6.15736 2.75094 0
0.0108505 1.3677 0
2.1055 0.808668 0
6.46436 2.06576 0
6.94025 0.265427 0
5.32966 2.02895 0
4.39189 1.10321 0
6.40905 7.88812 0
7.85708 2.84349 0
4.97676 1.09294 0
6.09637 3.03931 0
6.96252 7.29883 0
7.18407 1.09959 0
6.8399 2.50611 0
8.45179 2.54158 0
10.3761 6.48487 0
9.89877 0.779228 0
9.36378 0.691584 0
9.00877 2.85616 0
9.04421 9.11286 0
1.53095 0.629989 0
6.8854 0.739439 0
1.10111 0.831235 0
9.68004 2.6695 0
7.6644 8.4921 0
10.5293 3.2747 0
10.0459 3.14374 0
1.51841 8.67236 0
9.67047 4.42246 0
1.01136 1.74292 0
3.04758 7.55207 0
2.69222 2.69183 0
2.11368 1.168 0
0.820883 4.02475 0
1.24858 3.01909 0
3.30039 1.80964 0
10.6633 2.37267 0
4.38545 3.05254 0
2.53812 2.17831 0
3.29231 1.45215 0
4.40727 3.40619 0
3.30836 8.93508 0
2.21803 9.04868 0
5.60141 0.0693565 0
4.30619 1.95139 0
6.147 5.02344 0
2.06739 0.75935 0
6.51466 2.44296 0
8.11699 4.06265 0
10.249 8.2799 0
6.3416 6.3963 0
7.55877 3.88863 0
8.08629 0.726734 0
8.98948 5.05295 0
8.55623 4.99945 0
8.8865 1.65965 0
9.12394 3.85579 0
7.7315 1.64472 0
5.89839 1.37006 0
7.63837 3.83842 0
8.88031 1.3018 0
8.41616 4.30728 0
9.68608 2.07665 0
0.169678 4.82897 0
0.007397 3.70716 0
1.83623 2.03947 0
1.07955 8.90255 0
1.73218 5.16446 0
2.08994 3.68861 0
0.739775 3.81704 0
3.64504 2.97105 0
3.12634 3.73415 0
1.95131 4.1713 0
0.76697 4.38065 0
3.65105 5.37305 0
4.94695 4.57001 0
1.37155 2.98595 0
2.43036 5.54356 0
5.6342 3.32087 0
3.31616 3.14759 0
3.29002 3.94544 0
5.54446 3.74091 0
4.99586 8.23167 0
6.60846 3.88406 0
3.63103 1.98031 0
1.13018 1.64415 0
7.57979 5.2055 0
6.52167 4.44841 0
4.73969 2.66798 0
5.27089 5.95956 0
6.48662 5.64418 0
7.33979 5.4725 0
5.73598 5.05428 0
9.04151 6.96309 0
6.24713 4.66223 0
0.423491 5.50743 0
10.2403 4.46002 0
7.16527 3.76554 0
10.0384 5.31146 0
7.96757 6.65575 0
10.3896 4.72696 0
9.31525 5.56719 0
7.07395 2.42733 0
1.21285 5.63649 0
0.623528 7.43891 0
7.14884 6.75222 0
9.86255 6.33616 0
2.84583 4.8987 0
2.01712 4.14785 0
0.017819 6.13294 0
0.0189568 6.21801 0
2.05236 7.16481 0
1.84881 3.33292 0
2.10834 7.14601 0
3.59766 5.41708 0
2.92209 5.25188 0
4.96757 4.62578 0
1.71044 7.71954 0
4.35103 7.16429 0
5.1179 4.01109 0
0.379549 2.68311 0
3.79805 4.31346 0
4.40619 5.32901 0
2.43082 6.00064 0
3.7139 4.13466 0
5.06944 7.1926 0
5.15818 0.232684 0
8.73269 7.72474 0
5.67696 6.21964 0
5.71465 9.19568 0
4.1897 8.13003 0
9.25297 5.54728 0
5.1002 5.95996 0
8.48879 6.33472 0
4.32266 6.34009 0
8.75397 7.77369 0
8.26052 7.52956 0
7.3488 6.63793 0
5.92067 7.43134 0
9.62561 4.01176 0
9.94585 8.83607 0
1.46072 5.20518 0
10.0333 8.55543 0
9.20488 7.29068 0
8.08224 0.301101 0
10.6381 8.30583 0
0.47104 9.0076 0
9.89205 7.51499 0
8.81163 8.71228 0
0.629351 7.44332 0
1.13591 8.90795 0
2.71115 8.26222 0
0.522884 0.56946 0
10.6621 1.19183 0
3.20737 6.38887 0
0.560117 2.66539 0
3.64724 6.03027 0
3.09054 8.84125 0
3.0729 0.470503 0
5.36427 7.51038 0
0.853581 6.66703 0
3.4209 6.96189 0
4.61334 9.18694 0
3.89703 8.27002 0
4.57462 7.03338 0
8.75325 2.77383 0
6.40738 8.01872 0
6.82582 8.39638 0
6.27793 6.2421 0
7.60033 1.24212 0
6.04755 0.960646 0
7.85371 0.0654173 0
5.36457 1.51776 0
4.9929 8.2268 0
6.79671 0.0234901 0
8.26474 6.32294 0
5.83628 8.59193 0
7.82702 7.85805 0
10.2681 0.170768 0
7.5636 5.15784 0
8.01413 5.295 0
8.9869 0.00508461 0
7.65122 8.48267 0
1.19705 8.09852 0
2.35384 7.73052 0
1.19869 2.34322 0
4.80783 1.70402 0
7.84039 2.26654 0
3.86636 1.45299 0
4.11511 2.4992 0
6.65158 3.17877 0
8.71756 0.61425 0
8.29794 8.17517 0
7.50102 0.612319 0
9.06609 2.29514 0
9.48171 3.31246 0
1.61798 1.28575 0
2.27973 8.58201 0
2.85491 0.973742 0
7.34671 3.12406 0
5.59578 4.46787 0
6.10765 3.83765 0
8.25702 1.38224 0
8.15775 3.27667 0
3.18331 2.45389 0
3.36092 4.72188 0
2.0262 2.65523 0
4.2121 4.84768 0
5.92005 2.0331 0
6.91184 6.09217 0
8.5832 5.61521 0
8.68167 3.57785 0
9.03009 4.44621 0
2.27742 4.89987 0
2.62138 3.30144 0
4.99045 3.34621 0
3.76371 3.48771 0
5.91426 5.68261 0
6.79183 5.09851 0
9.26819 8.4883 0
7.96373 4.60557 0
1.44105 3.67009 0
1.38988 4.52821 0
2.65598 4.16468 0
2.56639 1.68031 0
5.44911 2.68378 0
6.51262 7.1144 0
5.08712 5.28754 0
7.7408 5.97829 0
0.801919 5.0703 0
0.714003 6.06653 0
3.03932 5.81706 0
1.78489 5.74612 0
4.72722 7.66307 0
4.26945 5.8072 0
4.45311 4.05934 0
7.63687 7.19995 0
8.54924 7.02677 0
7.14759 4.39202 0
9.69274 4.96592 0
3.79084 7.55644 0
1.96792 6.52321 0
4.98453 6.52544 0
5.73319 6.8529 0
5.70717 7.99689 0
9.54875 7.88944 0
9.7843 6.92959 0
1.30295 7.17533 0
3.28273 8.2736 0
2.82711 6.94693 0
3.89322 6.63883 0
5.49383 0.824354 0
7.13377 7.956 0
9.17683 6.2703 0
4.32787 8.651 0
7.08461 1.82782 0
6.52488 1.32292 0
9.47013 1.35337 0
CELLS 453 1812 
3 200 44 167
3 200 7 44
3 200 83 10
3 200 166 134
3 200 167 83
3 200 166 10
3 200 134 7
3 201 7 168
3 201 130 128
3 201 134 128
3 201 47 130
3 201 134 7
3 201 47 168
3 202 102 82
3 202 82 93
3 202 172 46
3 202 172 51
3 202 102 46
3 202 51 93
3 203 26 189
3 203 23 26
3 203 22 13
3 203 23 61
3 203 22 189
3 203 13 61
3 204 119 25
3 204 74 119
3 204 25 31
3 204 3 74
3 204 31 3
3 205 16 11
3 205 61 101
3 205 56 11
3 205 16 23
3 205 23 61
3 205 52 56
3 205 101 52
3 206 61 101
3 206 13 61
3 206 54 105
3 206 101 87
3 206 54 87
3 206 13 105
3 207 30 64
3 207 27 17
3 207 30 114
3 207 27 100
3 207 17 64
3 207 114 100
3 208 77 69
3 208 198 34
3 208 34 77
3 208 198 161
3 208 69 161
3 209 41 199
3 209 194 199
3 209 144 152
3 209 144 153
3 209 41 165
3 209 152 165
3 209 153 194
3 210 186 69
3 210 29 186
3 210 188 21
3 210 161 188
3 210 21 38
3 210 38 29
3 210 69 161
3 211 5 40
3 211 40 35
3 211 3 72
3 211 35 182
3 211 31 3
3 211 182 31
3 211 79 5
3 211 79 72
3 212 156 73
3 212 40 35
3 212 73 35
3 212 156 43
3 212 43 40
3 213 102 39
3 213 19 49
3 213 102 82
3 213 39 37
3 213 37 63
3 213 49 14
3 213 63 19
3 213 14 82
3 214 44 59
3 214 7 44
3 214 7 168
3 214 168 174
3 214 59 174
3 215 175 11
3 215 19 49
3 215 19 175
3 215 56 11
3 215 49 56
3 216 119 25
3 216 30 114
3 216 30 119
3 216 114 68
3 216 68 76
3 216 25 76
3 217 98 136
3 217 98 111
3 217 136 92
3 217 111 62
3 217 109 62
3 217 133 109
3 217 92 133
3 218 27 100
3 218 27 95
3 218 111 104
3 218 98 111
3 218 100 104
3 218 95 98
3 219 186 69
3 219 186 74
3 219 77 69
3 219 3 72
3 219 3 74
3 219 72 77
3 220 25 31
3 220 25 76
3 220 182 31
3 220 65 182
3 220 76 65
3 221 55 48
3 221 87 96
3 221 55 52
3 221 101 52
3 221 48 96
3 221 101 87
3 222 132 131
3 222 131 91
3 222 97 124
3 222 141 138
3 222 124 132
3 222 138 91
3 222 141 97
3 223 82 93
3 223 55 48
3 223 14 82
3 223 129 93
3 223 48 129
3 223 14 55
3 224 138 92
3 224 138 91
3 224 139 133
3 224 91 139
3 224 92 133
3 225 75 189
3 225 20 75
3 225 22 189
3 225 17 22
3 225 64 20
3 225 17 64
3 226 108 107
3 226 154 122
3 226 107 185
3 226 185 67
3 226 154 108
3 226 122 67
3 227 192 150
3 227 197 71
3 227 70 71
3 227 197 192
3 227 148 70
3 227 150 148
3 228 73 35
3 228 35 182
3 228 78 65
3 228 65 182
3 228 73 78
3 229 156 73
3 229 45 156
3 229 73 78
3 229 70 45
3 229 70 71
3 229 78 71
3 230 125 89
3 230 89 84
3 230 132 94
3 230 84 94
3 230 124 125
3 230 124 132
3 231 88 96
3 231 48 129
3 231 48 96
3 231 85 129
3 231 88 85
3 232 98 136
3 232 54 57
3 232 54 105
3 232 95 105
3 232 95 98
3 232 57 136
3 233 87 96
3 233 88 96
3 233 88 97
3 233 54 57
3 233 54 87
3 233 57 141
3 233 141 97
3 234 107 62
3 234 109 62
3 234 107 185
3 234 185 145
3 234 106 109
3 234 106 145
3 235 111 104
3 235 107 62
3 235 108 103
3 235 108 107
3 235 111 62
3 235 196 103
3 235 104 196
3 236 159 152
3 236 159 157
3 236 165 36
3 236 152 165
3 236 157 36
3 237 68 76
3 237 78 65
3 237 196 103
3 237 197 71
3 237 68 196
3 237 76 65
3 237 78 71
3 237 103 197
3 238 51 93
3 238 86 51
3 238 86 50
3 238 129 93
3 238 125 89
3 238 85 125
3 238 89 50
3 238 85 129
3 239 50 90
3 239 89 84
3 239 89 50
3 239 158 90
3 239 158 84
3 240 85 125
3 240 97 124
3 240 88 97
3 240 88 85
3 240 124 125
3 241 49 14
3 241 52 56
3 241 55 52
3 241 14 55
3 241 49 56
3 242 22 13
3 242 27 17
3 242 17 22
3 242 27 95
3 242 95 105
3 242 13 105
3 243 122 67
3 243 122 28
3 243 155 24
3 243 24 28
3 243 155 67
3 244 139 133
3 244 149 139
3 244 133 109
3 244 106 109
3 244 149 106
3 245 108 103
3 245 154 108
3 245 154 116
3 245 197 192
3 245 192 116
3 245 103 197
3 246 80 90
3 246 112 120
3 246 158 120
3 246 158 90
3 246 80 112
3 247 126 127
3 247 112 120
3 247 126 112
3 247 127 177
3 247 120 0
3 247 9 177
3 247 9 0
3 248 132 94
3 248 132 131
3 248 131 173
3 248 140 94
3 248 173 171
3 248 140 6
3 248 171 6
3 249 84 94
3 249 158 120
3 249 120 0
3 249 158 84
3 249 140 94
3 249 140 0
3 250 181 135
3 250 176 190
3 250 190 147
3 250 147 135
3 250 176 142
3 250 181 142
3 251 131 91
3 251 131 173
3 251 151 173
3 251 149 139
3 251 91 139
3 251 151 149
3 252 141 138
3 252 136 92
3 252 57 136
3 252 138 92
3 252 57 141
3 253 154 122
3 253 154 116
3 253 122 28
3 253 116 153
3 253 194 28
3 253 153 194
3 254 192 150
3 254 144 160
3 254 110 160
3 254 150 110
3 254 116 153
3 254 144 153
3 254 192 116
3 255 114 100
3 255 114 68
3 255 100 104
3 255 104 196
3 255 68 196
3 256 70 45
3 256 45 113
3 256 113 117
3 256 115 117
3 256 148 70
3 256 118 148
3 256 118 115
3 257 147 180
3 257 135 178
3 257 180 15
3 257 178 15
3 257 147 135
3 258 9 128
3 258 140 0
3 258 130 128
3 258 140 6
3 258 9 0
3 258 130 6
3 259 151 149
3 259 142 145
3 259 106 145
3 259 149 106
3 259 151 181
3 259 181 142
3 260 185 67
3 260 185 145
3 260 142 145
3 260 155 176
3 260 176 142
3 260 155 67
3 261 176 190
3 261 155 176
3 261 155 24
3 261 99 190
3 261 99 193
3 261 183 24
3 261 183 193
3 262 66 159
3 262 144 160
3 262 159 152
3 262 144 152
3 262 164 160
3 262 66 164
3 263 8 164
3 263 123 110
3 263 110 160
3 263 164 160
3 263 8 32
3 263 32 123
3 264 121 166
3 264 166 134
3 264 177 121
3 264 9 177
3 264 9 128
3 264 134 128
3 265 58 174
3 265 4 58
3 265 168 174
3 265 47 15
3 265 47 168
3 265 180 15
3 265 4 180
3 266 171 178
3 266 171 6
3 266 47 130
3 266 130 6
3 266 47 15
3 266 178 15
3 267 173 171
3 267 171 178
3 267 135 178
3 267 151 173
3 267 181 135
3 267 151 181
3 268 26 189
3 268 75 189
3 268 26 143
3 268 143 60
3 268 187 75
3 268 60 187
3 269 184 199
3 269 194 199
3 269 24 28
3 269 184 183
3 269 183 24
3 269 194 28
3 270 123 110
3 270 150 110
3 270 118 148
3 270 118 123
3 270 150 148
3 271 4 12
3 271 147 180
3 271 4 180
3 271 12 179
3 271 190 147
3 271 99 179
3 271 99 190
3 272 30 64
3 272 74 119
3 272 186 74
3 272 29 186
3 272 64 20
3 272 30 119
3 272 20 29
3 273 20 75
3 273 187 38
3 273 20 29
3 273 187 75
3 273 38 29
3 274 79 2
3 274 34 77
3 274 2 33
3 274 72 77
3 274 33 34
3 274 79 72
CELL_TYPES 453
5
5
5
5
5
5
5
5
5
5
5
5
5
5
5
5
5
5
5
5
5
5
5
5
5
5
5
5
5
5
5
5
5
5
5
5
5
5
5
5
5
5
5
5
5
5
5
5
5
5
5
5
5
5
5
5
5
5
5
5
5
5
5
5
5
5
5
5
5
5
5
5
5
5
5
5
5
5
5
5
5
5
5
5
5
5
5
5
5
5
5
5
5
5
5
5
5
5
5
5
5
5
5
5
5
5
5
5
5
5
5
5
5
5
5
5
5
5
5
5
5
5
5
5
5
5
5
5
5
5
5
5
5
5
5
5
5
5
5
5
5
5
5
5
5
5
5
5
5
5
5
5
5
5
5
5
5
5
5
5
5
5
5
5
5
5
5
5
5
5
5
5
5
5
5
5
5
5
5
5
5
5
5
5
5
5
5
5
5
5
5
5
5
5
5
5
5
5
5
5
5
5
5
5
5
5
5
5
5
5
5
5
5
5
5
5
5
5
5
5
5
5
5
5
5
5
5
5
5
5
5
5
5
5
5
5
5
5
5
5
5
5
5
5
5
5
5
5
5
5
5
5
5
5
5
5
5
5
5
5
5
5
5
5
5
5
5
5
5
5
5
5
5
5
5
5
5
5
5
5
5
5
5
5
5
5
5
5
5
5
5
5
5
5
5
5
5
5
5
5
5
5
5
5
5
5
5
5
5
5
5
5
5
5
5
5
5
5
5
5
5
5
5
5
5
5
5
5
5
5
5
5
5
5
5
5
5
5
5
5
5
5
5
5
5
5
5
5
5
5
5
5
5
5
5
5
5
5
5
5
5
5
5
5
5
5
5
5
5
5
5
5
5
5
5
5
5
5
5
5
5
5
5
5
5
5
5
5
5
5
5
5
5
5
5
5
5
5
5
5
5
5
5
5
5
5
5
5
5
5
5
5
5
5
5
5
5
5
5
5
5
5
5
5
5
5
5
5
5
5
5
5
5
5
5
5
5
5
5
5
5
5
5
5
5
5
5
5
5
5
5
5
5
POINT_DATA 275
CELL_DATA 453
SCALARS ForceMap float
LOOKUP_TABLE default
-0.0222161
-0.0222161
-0.0222161
-0.0222161
-0.0222161
-0.0222161
-0.0222161
0.153209
0.153209
0.153209
0.153209
0.153209
0.153209
-0.608823
-0.608823
-0.608823
-0.608823
-0.608823
-0.608823
-0.577801
-0.577801
-0.577801
-0.577801
-0.577801
-0.577801
-0.117378
-0.117378
-0.117378
-0.117378
-0.117378
0.0863498
0.0863498
0.0863498
0.0863498
0.0863498
0.0863498
0.0863498
0.35049
0.35049
0.35049
0.35049
0.35049
0.35049
-0.175963
-0.175963
-0.175963
-0.175963
-0.175963
-0.175963
0.185753
0.185753
0.185753
0.185753
0.185753
-0.0314226
-0.0314226
-0.0314226
-0.0314226
-0.0314226
-0.0314226
-0.0314226
-0.0184823
-0.0184823
-0.0184823
-0.0184823
-0.0184823
-0.0184823
-0.0184823
-0.365703
-0.365703
-0.365703
-0.365703
-0.365703
-0.365703
-0.365703
-0.365703
0.521287
0.521287
0.521287
0.521287
0.521287
-0.609474
-0.609474
-0.609474
-0.609474
-0.609474
-0.609474
-0.609474
-0.609474
-0.0316294
-0.0316294
-0.0316294
-0.0316294
-0.0316294
0.396594
0.396594
0.396594
0.396594
0.396594
0.0817835
0.0817835
0.0817835
0.0817835
0.0817835
0.0817835
-0.350513
-0.350513
-0.350513
-0.350513
-0.350513
-0.350513
-0.350513
-0.102734
-0.102734
-0.102734
-0.102734
-0.102734
-0.102734
0.177939
0.177939
0.177939
0.177939
0.177939
0.177939
0.272492
0.272492
0.272492
0.272492
0.272492
0.0745603
0.0745603
0.0745603
0.0745603
0.0745603
0.0745603
-0.0389837
-0.0389837
-0.0389837
-0.0389837
-0.0389837
-0.0389837
-0.0389837
0.201718
0.201718
0.201718
0.201718
0.201718
0.201718
0.634858
0.634858
0.634858
0.634858
0.634858
-0.106738
-0.106738
-0.106738
-0.106738
-0.106738
-0.106738
-0.381234
-0.381234
-0.381234
-0.381234
-0.381234
-0.381234
-0.382464
-0.382464
-0.382464
-0.382464
-0.382464
-0.382464
0.58146
0.58146
0.58146
0.58146
0.58146
0.0989988
0.0989988
0.0989988
0.0989988
0.0989988
0.0989988
0.453772
0.453772
0.453772
0.453772
0.453772
0.453772
0.0711154
0.0711154
0.0711154
0.0711154
0.0711154
0.124108
0.124108
0.124108
0.124108
0.124108
0.124108
-0.107756
-0.107756
-0.107756
-0.107756
-0.107756
-0.107756
-0.107756
-0.568828
-0.568828
-0.568828
-0.568828
-0.568828
-0.568828
0.00242746
0.00242746
0.00242746
0.00242746
0.00242746
0.00242746
0.00242746
0.50639
0.50639
0.50639
0.50639
0.50639
-0.367287
-0.367287
-0.367287
-0.367287
-0.367287
-0.367287
-0.367287
-0.367287
-0.0171985
-0.0171985
-0.0171985
-0.0171985
-0.0171985
-0.0171985
-0.0171985
-0.0171985
0.628409
0.628409
0.628409
0.628409
0.628409
-0.278154
-0.278154
-0.278154
-0.278154
-0.278154
0.362828
0.362828
0.362828
0.362828
0.362828
0.18139
0.18139
0.18139
0.18139
0.18139
0.18139
-0.349826
-0.349826
-0.349826
-0.349826
-0.349826
0.30096
0.30096
0.30096
0.30096
0.30096
-0.504734
-0.504734
-0.504734
-0.504734
-0.504734
-0.504734
0.927819
0.927819
0.927819
0.927819
0.927819
-0.656607
-0.656607
-0.656607
-0.656607
-0.656607
-0.656607
-0.656607
-1.18087
-1.18087
-1.18087
-1.18087
-1.18087
-1.18087
-1.18087
0.614947
0.614947
0.614947
0.614947
0.614947
0.614947
-0.269324
-0.269324
-0.269324
-0.269324
-0.269324
-0.269324
0.235884
0.235884
0.235884
0.235884
0.235884
0.235884
0.33348
0.33348
0.33348
0.33348
0.33348
-0.0174046
-0.0174046
-0.0174046
-0.0174046
-0.0174046
-0.0174046
-0.215105
-0.215105
-0.215105
-0.215105
-0.215105
-0.215105
-0.215105
-0.194279
-0.194279
-0.194279
-0.194279
-0.194279
-0.109386
-0.109386
-0.109386
-0.109386
-0.109386
-0.109386
-0.109386
0.288221
0.288221
0.288221
0.288221
0.288221
0.13909
0.13909
0.13909
0.13909
0.13909
0.13909
0.0582445
0.0582445
0.0582445
0.0582445
0.0582445
0.0582445
-0.326731
-0.326731
-0.326731
-0.326731
-0.326731
-0.326731
-0.471504
-0.471504
-0.471504
-0.471504
-0.471504
-0.471504
-0.471504
0.10724
0.10724
0.10724
0.10724
0.10724
0.10724
0.196175
0.196175
0.196175
0.196175
0.196175
0.196175
-0.0360916
-0.0360916
-0.0360916
-0.0360916
-0.0360916
-0.0360916
-0.1158
-0.1158
-0.1158
-0.1158
-0.1158
-0.1158
-0.1158
-0.0205767
-0.0205767
-0.0205767
-0.0205767
-0.0205767
-0.0205767
0.176321
0.176321
0.176321
0.176321
0.176321
0.176321
0.305392
0.305392
0.305392
0.305392
0.305392
0.305392
-0.2001
-0.2001
-0.2001
-0.2001
-0.2001
-0.2001
0.0122109
0.0122109
0.0122109
0.0122109
0.0122109
0.334274
0.334274
0.334274
0.334274
0.334274
0.334274
0.334274
-0.220651
-0.220651
-0.220651
-0.220651
-0.220651
-0.220651
-0.220651
0.0785472
0.0785472
0.0785472
0.0785472
0.0785472
-0.1063
-0.1063
-0.1063
-0.1063
-0.1063
-0.1063
