# Supplementary material for: Numerical assessment of the applicability of geometry-based force inference on homogeneous and heterogeneous cells
Source: PLoS One. 2024 Apr 16;19(4):e0299016. doi: 10.1371/journal.pone.0299016 (PMC11020637; doi:10.1371/journal.pone.0299016)
Supplement: S1 Data — Simulation results of homogeneous cells, based on different parameters, are stored in approximately 400 folders, each individually named from “data_004” to “data_400”. Please refer to the Excel file “parameter_settings.xlsx” for detailed parameter settings. Each folder contains one.dat file representing the cell structure, two.txt files listing the correct stress values, and two.vtk files containing the estimated stress values. If a folder is empty, it means that the simulation was stopped for some reason under the parameters. Simulation results of heterogeneous cells. Simulation results of heterogeneous cells, based on different parameters, are stored in four folders, each individually named from “data_1001” to “data_1004”. The Excel file “parameter_settings.xlsx” also contains the detailed parameter settings of those four results. Each folder contains five files, arranged in the same configuration as above. (ZIP) [file pone.0299016.s001.zip › supporting_data/data_039/i2dvertex000000000000000.dat]

170629

20.0
20.0

200
274
75

1.30175	6.29571
0.251882	0.0671188
10.0137	1.12558
8.48203	1.98184
3.63351	8.86123
9.68526	2.07568
2.71894	6.34677
1.78797	8.07512
10.3669	7.0936
1.15752	6.54943
0.629956	7.44392
3.61729	0.899499
4.21462	9.2662
4.74326	2.43757
1.89526	2.01923
3.11816	7.53787
4.02091	0.835775
6.15736	2.75094
0.0108505	1.3677
2.1055	0.808668
6.46436	2.06576
6.94025	0.265427
5.32966	2.02895
4.39189	1.10321
6.40905	7.88812
7.85708	2.84349
4.97676	1.09294
6.09637	3.03931
6.96252	7.29883
7.18407	1.09959
6.8399	2.50611
8.45179	2.54158
10.3761	6.48487
9.89877	0.779228
9.36378	0.691584
9.00877	2.85616
9.04421	9.11286
1.53095	0.629989
6.8854	0.739439
1.10111	0.831235
9.68004	2.6695
7.6644	8.4921
10.5293	3.2747
10.0459	3.14374
1.51841	8.67236
9.67047	4.42246
1.01136	1.74292
3.04758	7.55207
2.69222	2.69183
2.11368	1.168
0.820883	4.02475
1.24858	3.01909
3.30039	1.80964
10.6633	2.37267
4.38545	3.05254
2.53812	2.17831
3.29231	1.45215
4.40727	3.40619
3.30836	8.93508
2.21803	9.04868
5.60141	0.0693565
4.30619	1.95139
6.147	5.02344
2.06739	0.75935
6.51466	2.44296
8.11699	4.06265
10.249	8.2799
6.3416	6.3963
7.55877	3.88863
8.08629	0.726734
8.98948	5.05295
8.55623	4.99945
8.8865	1.65965
9.12394	3.85579
7.7315	1.64472
5.89839	1.37006
7.63837	3.83842
8.88031	1.3018
8.41616	4.30728
9.68608	2.07665
0.169678	4.82897
0.007397	3.70716
1.83623	2.03947
1.07955	8.90255
1.73218	5.16446
2.08994	3.68861
0.739775	3.81704
3.64504	2.97105
3.12634	3.73415
1.95131	4.1713
0.76697	4.38065
3.65105	5.37305
4.94695	4.57001
1.37155	2.98595
2.43036	5.54356
5.6342	3.32087
3.31616	3.14759
3.29002	3.94544
5.54446	3.74091
4.99586	8.23167
6.60846	3.88406
3.63103	1.98031
1.13018	1.64415
7.57979	5.2055
6.52167	4.44841
4.73969	2.66798
5.27089	5.95956
6.48662	5.64418
7.33979	5.4725
5.73598	5.05428
9.04151	6.96309
6.24713	4.66223
0.423491	5.50743
10.2403	4.46002
7.16527	3.76554
10.0384	5.31146
7.96757	6.65575
10.3896	4.72696
9.31525	5.56719
7.07395	2.42733
1.21285	5.63649
0.623528	7.43891
7.14884	6.75222
9.86255	6.33616
2.84583	4.8987
2.01712	4.14785
0.017819	6.13294
0.0189568	6.21801
2.05236	7.16481
1.84881	3.33292
2.10834	7.14601
3.59766	5.41708
2.92209	5.25188
4.96757	4.62578
1.71044	7.71954
4.35103	7.16429
5.1179	4.01109
0.379549	2.68311
3.79805	4.31346
4.40619	5.32901
2.43082	6.00064
3.7139	4.13466
5.06944	7.1926
5.15818	0.232684
8.73269	7.72474
5.67696	6.21964
5.71465	9.19568
4.1897	8.13003
9.25297	5.54728
5.1002	5.95996
8.48879	6.33472
4.32266	6.34009
8.75397	7.77369
8.26052	7.52956
7.3488	6.63793
5.92067	7.43134
9.62561	4.01176
9.94585	8.83607
1.46072	5.20518
10.0333	8.55543
9.20488	7.29068
8.08224	0.301101
10.6381	8.30583
0.47104	9.0076
9.89205	7.51499
8.81163	8.71228
0.629351	7.44332
1.13591	8.90795
2.71115	8.26222
0.522884	0.56946
10.6621	1.19183
3.20737	6.38887
0.560117	2.66539
3.64724	6.03027
3.09054	8.84125
3.0729	0.470503
5.36427	7.51038
0.853581	6.66703
3.4209	6.96189
4.61334	9.18694
3.89703	8.27002
4.57462	7.03338
8.75325	2.77383
6.40738	8.01872
6.82582	8.39638
6.27793	6.2421
7.60033	1.24212
6.04755	0.960646
7.85371	0.0654173
5.36457	1.51776
4.9929	8.2268
6.79671	0.0234901
8.26474	6.32294
5.83628	8.59193
7.82702	7.85805
10.2681	0.170768
7.5636	5.15784
8.01413	5.295
8.9869	0.00508461
7.65122	8.48267

195	33
5	53
66	162
44	167
79	2
8	164
44	59
7	44
83	10
2	170
102	39
58	174
121	166
166	134
175	11
7	168
4	58
168	174
16	11
61	101
19	49
19	175
4	12
56	11
16	23
147	180
26	189
102	82
75	189
23	26
20	75
30	64
22	13
23	61
22	189
119	25
27	17
74	119
186	69
25	31
184	199
186	74
77	69
198	34
29	186
34	77
39	169
188	21
41	199
2	33
198	161
167	83
39	37
5	40
123	110
156	73
194	199
40	35
3	72
73	35
156	43
45	156
18	46
43	40
86	81
82	93
172	46
172	51
37	63
102	46
137	172
55	48
59	174
51	93
87	96
49	14
63	19
14	82
52	56
17	22
55	52
13	61
64	20
101	52
30	114
27	100
98	136
3	74
17	64
27	95
111	104
114	100
107	62
30	119
98	111
108	103
161	188
114	68
108	107
35	182
68	76
100	104
31	3
25	76
78	65
66	159
182	31
65	182
72	77
79	5
73	78
50	90
86	51
86	50
88	96
80	90
129	93
125	89
89	84
48	129
132	94
85	125
48	96
89	50
177	121
132	131
131	91
85	129
97	124
141	138
88	97
54	57
54	105
95	105
14	55
88	85
101	87
49	56
54	87
95	98
136	92
57	136
138	92
13	105
154	122
57	141
111	62
109	62
107	185
196	103
185	67
185	145
154	108
192	150
122	67
197	71
144	160
154	116
104	196
126	127
68	196
76	65
70	45
159	152
70	71
45	113
42	43
113	117
115	117
112	120
110	160
84	94
126	112
150	110
158	120
158	90
124	125
131	173
127	177
124	132
120	0
158	84
140	94
9	177
9	128
173	171
171	178
140	0
138	91
130	128
135	178
141	97
139	133
151	173
149	139
181	135
140	6
133	109
91	139
151	149
106	109
142	145
176	190
92	133
106	145
155	176
149	106
122	28
155	24
144	152
24	28
116	153
144	153
193	146
197	192
192	116
78	71
148	70
184	183
118	148
103	197
118	115
80	112
159	157
164	160
165	36
33	34
118	123
8	32
1	169
166	10
9	0
134	128
171	6
47	130
134	7
130	6
47	15
47	168
180	15
4	180
178	15
151	181
12	179
190	147
147	135
99	179
176	142
99	190
181	142
99	193
26	143
155	67
187	38
20	29
143	60
187	75
21	191
21	38
38	29
183	24
60	187
183	193
194	28
69	161
41	165
79	72
150	148
152	165
66	164
157	36
153	194
32	123
163	83

7	83	10	166	134	7	44	167
6	134	128	130	47	168	7
6	82	93	51	172	46	102
6	13	61	23	26	189	22
5	119	74	3	31	25
7	52	56	11	16	23	61	101
6	105	54	87	101	61	13
6	30	114	100	27	17	64
5	77	69	161	198	34
7	165	41	199	194	153	144	152
7	69	186	29	38	21	188	161
8	40	35	182	31	3	72	79	5
5	73	35	40	43	156
8	19	49	14	82	102	39	37	63
5	7	168	174	59	44
5	49	19	175	11	56
6	76	68	114	30	119	25
7	98	111	62	109	133	92	136
6	111	98	95	27	100	104
6	74	186	69	77	72	3
5	182	65	76	25	31
6	55	52	101	87	96	48
7	124	97	141	138	91	131	132
6	129	93	82	14	55	48
5	138	92	133	139	91
6	17	22	189	75	20	64
6	108	154	122	67	185	107
6	70	148	150	192	197	71
5	65	182	35	73	78
6	71	78	73	156	45	70
6	94	84	89	125	124	132
5	48	96	88	85	129
6	98	136	57	54	105	95
7	57	141	97	88	96	87	54
6	185	145	106	109	62	107
7	104	196	103	108	107	62	111
5	152	159	157	36	165
8	78	71	197	103	196	68	76	65
8	86	51	93	129	85	125	89	50
5	50	89	84	158	90
5	97	124	125	85	88
5	56	52	55	14	49
6	22	17	27	95	105	13
5	67	122	28	24	155
5	149	139	133	109	106
6	154	108	103	197	192	116
5	120	112	80	90	158
7	112	120	0	9	177	127	126
7	173	171	6	140	94	132	131
6	140	0	120	158	84	94
6	147	135	181	142	176	190
6	91	139	149	151	173	131
5	92	138	141	57	136
6	194	28	122	154	116	153
7	116	192	150	110	160	144	153
5	196	104	100	114	68
7	148	70	45	113	117	115	118
5	135	147	180	15	178
6	128	9	0	140	6	130
6	145	142	181	151	149	106
6	176	142	145	185	67	155
7	176	155	24	183	193	99	190
6	159	152	144	160	164	66
6	164	160	110	123	32	8
6	128	134	166	121	177	9
7	15	180	4	58	174	168	47
6	47	130	6	171	178	15
6	181	135	178	171	173	151
6	187	75	189	26	143	60
6	194	199	184	183	24	28
5	150	148	118	123	110
7	4	180	147	190	99	179	12
7	74	119	30	64	20	29	186
5	29	20	75	187	38
6	79	72	77	34	33	2
