# Supplementary material for: Numerical assessment of the applicability of geometry-based force inference on homogeneous and heterogeneous cells
Source: PLoS One. 2024 Apr 16;19(4):e0299016. doi: 10.1371/journal.pone.0299016 (PMC11020637; doi:10.1371/journal.pone.0299016)
Supplement: S1 Data — Simulation results of homogeneous cells, based on different parameters, are stored in approximately 400 folders, each individually named from “data_004” to “data_400”. Please refer to the Excel file “parameter_settings.xlsx” for detailed parameter settings. Each folder contains one.dat file representing the cell structure, two.txt files listing the correct stress values, and two.vtk files containing the estimated stress values. If a folder is empty, it means that the simulation was stopped for some reason under the parameters. Simulation results of heterogeneous cells. Simulation results of heterogeneous cells, based on different parameters, are stored in four folders, each individually named from “data_1001” to “data_1004”. The Excel file “parameter_settings.xlsx” also contains the detailed parameter settings of those four results. Each folder contains five files, arranged in the same configuration as above. (ZIP) [file pone.0299016.s001.zip › supporting_data/data_040/000000_2dVertex(edge).vtk]

# vtk DataFile Version 2.0
S.O.
ASCII
DATASET UNSTRUCTURED_GRID
POINTS 200 float
7.97697 0.0084016 0
10.7423 8.00528 0
0.580372 2.53427 0
8.45829 0.671804 0
1.27939 9.02735 0
0.144689 8.24289 0
1.33356 0.651497 0
3.48343 1.50758 0
1.32173 9.06081 0
3.40759 2.11722 0
4.12873 1.17124 0
0.542985 0.740148 0
4.80108 0.0621032 0
0.268784 1.27535 0
4.94968 8.02542 0
2.82891 2.41676 0
4.41548 9.17512 0
4.54416 2.12604 0
2.25426 1.61036 0
2.12937 8.9597 0
4.94308 7.68574 0
6.04735 8.19448 0
4.61922 1.77546 0
3.52509 6.09869 0
4.84221 0.703522 0
5.37726 8.36065 0
5.57084 1.68458 0
5.34342 9.15479 0
7.32596 8.47142 0
7.3823 0.270322 0
6.23032 1.0138 0
7.52123 0.102192 0
7.41059 0.961838 0
9.32738 0.124255 0
8.50911 8.35772 0
5.65322 1.22609 0
9.75257 8.69465 0
8.12869 1.35706 0
9.45425 2.92653 0
9.42399 1.54754 0
10.119 1.12492 0
10.5944 2.33522 0
10.1953 2.51273 0
8.53774 8.65058 0
1.27875 1.82975 0
10.3021 2.52731 0
10.6049 1.4983 0
1.71496 2.84309 0
2.0956 3.18338 0
0.928124 4.96276 0
1.8186 1.99157 0
2.0836 5.87258 0
2.70561 2.85507 0
2.61725 4.12047 0
1.76192 4.76262 0
4.66254 4.54507 0
5.6484 3.6472 0
3.71005 4.28258 0
5.06037 2.754 0
2.95627 0.3302 0
3.2257 3.96394 0
5.74313 2.54869 0
5.89086 2.13796 0
3.96373 2.44139 0
4.25232 1.22274 0
6.77826 1.9675 0
8.19499 1.32856 0
7.72999 3.04639 0
9.75231 3.76876 0
6.81172 1.51771 0
6.61253 3.9797 0
5.98284 2.97517 0
9.38292 3.29739 0
9.43973 1.55711 0
6.40372 9.01884 0
6.99643 2.97502 0
9.07069 1.72408 0
1.00632 3.73718 0
10.6304 4.31171 0
9.57364 4.52031 0
1.92638 0.732167 0
8.53946 4.23197 0
10.678 5.44982 0
0.707641 4.57417 0
1.01549 1.93201 0
9.53726 8.18983 0
8.81 3.5176 0
10.6388 3.58479 0
2.2082 1.74271 0
0.8458 5.15362 0
2.99832 1.12409 0
0.904783 6.3136 0
3.41938 6.08611 0
3.09814 5.53893 0
3.12976 5.16871 0
3.15818 3.27764 0
6.86656 3.09126 0
5.63059 4.64402 0
4.11905 4.83182 0
6.05807 6.27355 0
3.97034 2.97877 0
3.78913 7.31082 0
5.26346 5.10075 0
7.47326 5.45145 0
4.89163 3.7746 0
6.15218 6.18724 0
6.8383 2.02366 0
7.45029 5.13189 0
4.72557 3.45882 0
9.69093 4.73166 0
6.86768 3.77432 0
8.07915 2.79032 0
10.6693 5.4466 0
8.87979 2.33185 0
9.65311 5.93524 0
10.467 6.80533 0
0.623166 3.36792 0
10.2473 4.79134 0
8.61853 4.44885 0
1.5283 3.78644 0
10.5437 3.52954 0
7.53961 4.25059 0
10.1892 6.76611 0
10.6716 0.197038 0
2.04382 5.84227 0
0.70205 7.15571 0
10.675 8.74168 0
1.08345 6.6963 0
1.77147 6.85171 0
1.98179 4.85048 0
2.54197 0.217513 0
2.56768 4.67559 0
4.82187 6.63597 0
3.8369 4.70113 0
1.0436 8.23744 0
3.00422 7.32122 0
2.88769 7.527 0
0.135959 7.18983 0
2.82963 6.77202 0
6.01008 7.12647 0
5.25944 4.97334 0
5.19931 7.26665 0
4.30001 8.5985 0
6.91991 7.2878 0
5.84277 3.96774 0
7.51079 5.19906 0
7.91432 7.67549 0
4.78414 5.95089 0
7.82536 2.07149 0
6.77754 5.07726 0
6.13799 5.89009 0
6.62048 5.15728 0
8.18755 6.27997 0
7.91259 3.96948 0
9.24798 5.60247 0
8.14681 6.47049 0
1.73352 7.8204 0
8.12247 2.61536 0
1.8499 7.65432 0
10.137 0.45569 0
8.82021 8.13747 0
1.21676 8.0038 0
8.83602 5.53792 0
9.49605 0.100048 0
3.30329 0.161708 0
1.24275 5.78942 0
9.1285 0.422397 0
0.0747866 9.17947 0
2.07104 3.49124 0
2.9415 8.33819 0
1.25165 0.58617 0
2.28263 8.68391 0
4.23127 5.62287 0
9.71384 7.19779 0
9.81807 7.81304 0
3.32254 8.62299 0
3.69484 0.305695 0
2.19763 6.57229 0
3.78748 8.41159 0
5.59017 9.28415 0
4.35066 3.44948 0
4.01255 6.79245 0
4.95948 6.22241 0
3.83783 7.38975 0
5.9967 7.14374 0
7.10587 7.20287 0
6.47057 8.45581 0
6.88549 8.30044 0
9.42331 5.87087 0
7.25783 6.71476 0
6.7694 0.172802 0
5.90363 1.00876 0
8.89502 6.91573 0
8.4424 4.99348 0
8.0103 8.0605 0
6.81834 6.21927 0
0.235808 6.13701 0
8.84713 6.9421 0
8.44705 6.83657 0
0.805363 2.91133 0
CELLS 380 1140 
2 73 39
2 76 113
2 39 76
2 38 42
2 38 113
2 73 42
2 7 90
2 7 10
2 59 90
2 15 52
2 50 88
2 88 15
2 50 47
2 47 48
2 48 52
2 15 9
2 52 95
2 9 63
2 15 52
2 95 100
2 100 63
2 21 25
2 186 21
2 22 26
2 62 61
2 26 62
2 58 17
2 17 22
2 61 58
2 197 160
2 146 194
2 198 197
2 198 146
2 7 90
2 15 9
2 9 7
2 90 18
2 88 15
2 88 18
2 20 183
2 183 178
2 20 14
2 54 129
2 168 53
2 54 119
2 131 129
2 119 168
2 131 53
2 32 29
2 30 69
2 32 69
2 22 64
2 22 26
2 26 35
2 37 32
2 148 37
2 65 69
2 65 106
2 32 69
2 106 148
2 166 39
2 40 73
2 73 39
2 44 6
2 84 44
2 50 44
2 44 6
2 50 88
2 88 18
2 18 80
2 180 100
2 17 63
2 108 58
2 58 17
2 108 180
2 100 63
2 60 57
2 94 133
2 94 131
2 131 53
2 60 53
2 133 57
2 180 100
2 60 57
2 180 57
2 60 95
2 95 100
2 26 62
2 26 35
2 30 69
2 65 62
2 65 69
2 66 37
2 76 66
2 148 37
2 76 113
2 148 157
2 157 113
2 38 42
2 72 68
2 38 72
2 120 68
2 42 45
2 40 73
2 73 42
2 42 45
2 47 199
2 50 44
2 50 47
2 84 44
2 168 48
2 47 199
2 47 48
2 119 168
2 77 119
2 54 129
2 54 49
2 124 165
2 124 129
2 98 55
2 98 172
2 172 147
2 102 147
2 55 140
2 140 102
2 108 58
2 61 58
2 56 104
2 108 104
2 61 71
2 71 56
2 62 61
2 65 62
2 65 106
2 71 96
2 106 75
2 61 71
2 75 96
2 96 110
2 75 67
2 153 67
2 75 96
2 121 110
2 121 153
2 67 111
2 106 148
2 148 157
2 106 75
2 75 67
2 111 157
2 68 79
2 72 68
2 81 86
2 81 118
2 72 86
2 79 118
2 67 111
2 81 86
2 153 67
2 111 86
2 81 153
2 138 177
2 158 128
2 177 128
2 158 136
2 135 136
2 138 135
2 131 129
2 51 93
2 94 131
2 124 129
2 124 51
2 94 93
2 23 172
2 172 147
2 182 132
2 181 23
2 147 182
2 132 181
2 98 55
2 180 57
2 108 180
2 133 98
2 133 57
2 108 104
2 55 104
2 149 70
2 70 110
2 121 110
2 149 107
2 107 121
2 71 96
2 70 144
2 71 56
2 70 110
2 96 110
2 144 56
2 38 113
2 38 72
2 111 157
2 157 113
2 111 86
2 72 86
2 68 79
2 120 68
2 109 117
2 79 109
2 54 119
2 54 49
2 77 119
2 168 48
2 52 95
2 168 53
2 60 95
2 48 52
2 60 53
2 94 133
2 93 92
2 133 98
2 94 93
2 98 172
2 23 172
2 92 23
2 97 140
2 150 151
2 140 102
2 97 151
2 150 102
2 56 104
2 97 140
2 55 140
2 55 104
2 144 97
2 144 56
2 70 144
2 149 70
2 97 151
2 144 97
2 151 149
2 156 161
2 128 127
2 158 156
2 158 128
2 109 117
2 109 154
2 188 154
2 114 188
2 124 165
2 124 51
2 128 127
2 177 51
2 177 128
2 156 161
2 171 156
2 102 147
2 147 182
2 150 102
2 99 105
2 182 99
2 150 105
2 182 132
2 141 132
2 139 184
2 184 141
2 99 139
2 182 99
2 152 103
2 155 189
2 195 103
2 195 189
2 152 155
2 193 162
2 145 193
2 145 103
2 152 103
2 162 152
2 81 118
2 145 193
2 193 118
2 121 153
2 81 153
2 145 107
2 107 121
2 51 93
2 93 92
2 177 51
2 138 177
2 138 92
2 158 156
2 171 156
2 158 136
2 136 169
2 92 23
2 138 92
2 181 23
2 138 135
2 135 101
2 181 101
2 99 139
2 99 105
2 105 195
2 143 139
2 189 185
2 185 143
2 195 189
2 21 25
2 184 141
2 141 20
2 21 184
2 20 14
2 150 151
2 151 149
2 105 195
2 145 103
2 149 107
2 150 105
2 145 107
2 195 103
2 162 152
2 188 154
2 198 155
2 154 162
2 188 192
2 192 197
2 152 155
2 198 197
2 193 162
2 193 118
2 79 109
2 109 154
2 79 118
2 154 162
2 90 18
2 18 80
2 59 90
2 135 136
2 136 169
2 183 101
2 135 101
2 183 178
2 139 184
2 143 139
2 21 184
2 186 21
2 143 187
2 185 146
2 143 187
2 185 143
2 146 194
2 155 189
2 185 146
2 198 155
2 189 185
2 198 146
2 197 160
2 192 197
2 192 173
2 188 192
2 192 173
2 114 188
2 7 10
2 9 63
2 9 7
2 22 64
2 17 63
2 17 22
2 20 183
2 141 132
2 183 101
2 132 181
2 181 101
2 141 20
2 66 37
2 37 32
2 32 29
2 3 66
2 166 39
2 76 66
2 3 66
2 39 76
CELL_TYPES 380
3
3
3
3
3
3
3
3
3
3
3
3
3
3
3
3
3
3
3
3
3
3
3
3
3
3
3
3
3
3
3
3
3
3
3
3
3
3
3
3
3
3
3
3
3
3
3
3
3
3
3
3
3
3
3
3
3
3
3
3
3
3
3
3
3
3
3
3
3
3
3
3
3
3
3
3
3
3
3
3
3
3
3
3
3
3
3
3
3
3
3
3
3
3
3
3
3
3
3
3
3
3
3
3
3
3
3
3
3
3
3
3
3
3
3
3
3
3
3
3
3
3
3
3
3
3
3
3
3
3
3
3
3
3
3
3
3
3
3
3
3
3
3
3
3
3
3
3
3
3
3
3
3
3
3
3
3
3
3
3
3
3
3
3
3
3
3
3
3
3
3
3
3
3
3
3
3
3
3
3
3
3
3
3
3
3
3
3
3
3
3
3
3
3
3
3
3
3
3
3
3
3
3
3
3
3
3
3
3
3
3
3
3
3
3
3
3
3
3
3
3
3
3
3
3
3
3
3
3
3
3
3
3
3
3
3
3
3
3
3
3
3
3
3
3
3
3
3
3
3
3
3
3
3
3
3
3
3
3
3
3
3
3
3
3
3
3
3
3
3
3
3
3
3
3
3
3
3
3
3
3
3
3
3
3
3
3
3
3
3
3
3
3
3
3
3
3
3
3
3
3
3
3
3
3
3
3
3
3
3
3
3
3
3
3
3
3
3
3
3
3
3
3
3
3
3
3
3
3
3
3
3
3
3
3
3
3
3
3
3
3
3
3
3
3
3
3
3
3
3
3
3
3
3
3
3
3
3
3
3
3
3
3
3
3
3
3
3
3
3
3
3
3
3
3
3
3
3
3
3
POINT_DATA 200
CELL_DATA 380
SCALARS ForceMap float
LOOKUP_TABLE default
0.611743
0.636395
1.01024
0.711029
0.693921
1.11123
0.881023
0.851991
1.17459
1.04918
1.02873
0.725168
0.763794
0.914317
0.997368
1.09406
1.01738
0.942143
1.04918
0.669206
1.0214
1.0685
0.935308
0.916959
1.08953
1.2031
0.908349
1.06587
0.945059
0.861085
1.27224
0.999348
0.757464
0.881023
1.09406
0.893024
0.946686
0.725168
1.30403
0.913116
1.02448
0.897658
1.10403
1.12998
0.758123
0.956181
0.822436
0.962577
1.12101
0.844504
0.882591
1.17392
0.916959
1.09039
0.803937
0.799315
1.09293
1.13245
0.882591
0.789968
0.702559
0.684186
0.611743
0.731297
1.15784
0.977491
0.731297
1.02873
1.30403
0.92079
1.00421
0.90008
1.03854
0.908349
0.944653
1.0214
1.09413
0.910994
1.05088
0.962577
0.855782
1.09516
1.00421
1.09413
0.74042
0.927879
0.669206
1.2031
1.09039
0.844504
0.977682
1.09293
1.12762
0.781565
0.799315
0.636395
0.902406
0.799945
0.711029
0.821524
1.03494
0.845484
1.79895
0.684186
1.11123
1.79895
0.925848
0.977491
0.763794
1.15784
1.23736
0.925848
0.914317
0.822436
1.08665
1.10403
1.10813
0.929344
0.691659
1.06987
0.975028
1.03541
0.652823
0.839716
1.34742
1.03854
0.945059
0.768198
0.964422
0.833289
0.967542
1.08953
0.977682
1.13245
0.83405
0.741553
0.833289
1.10315
1.06016
1.04391
0.945514
1.10315
0.917505
0.746139
1.15599
0.789968
0.902406
0.741553
1.04391
1.21485
0.898093
0.821524
0.899888
1.11899
0.754728
0.677097
1.15599
0.899888
0.945514
0.888194
0.901222
0.981114
0.688134
0.915471
0.63241
1.09477
1.07224
0.956181
0.822923
1.05088
0.691659
1.1505
1.12748
0.780354
1.03541
0.995983
0.840091
1.30485
0.825849
1.06987
0.74042
0.944653
1.09497
1.09516
0.964422
0.979874
0.804551
1.00085
0.917505
1.11121
1.00383
0.83405
0.93702
0.967542
1.00085
1.06016
0.827111
0.693921
1.03494
1.21485
0.799945
0.888194
0.754728
0.898093
0.845484
1.06454
1.09875
0.758123
1.10813
1.08665
1.23736
1.01738
1.12998
0.927879
0.997368
0.855782
0.910994
1.07757
1.09497
1.12748
0.975028
0.780354
1.20281
1.05885
0.996556
1.34742
0.91124
0.91724
0.768198
1.05885
0.839716
0.979874
0.887214
0.827111
0.93702
0.804551
0.91124
0.887214
1.18319
1.1717
1.01808
1.14805
0.688134
1.06454
0.997631
1.22503
1.12217
0.929344
1.1505
1.01808
0.978428
0.915471
1.1717
0.746755
0.652823
1.30485
0.91724
1.39108
1.09384
1.0797
0.995983
1.02005
0.472383
0.49695
0.884519
1.09384
0.794037
1.07493
0.948206
0.900463
1.14114
1.12697
1.09225
1.26474
0.794037
0.857725
1.11899
1.09225
1.07979
0.746139
0.901222
1.25646
1.00383
0.822923
1.07757
0.978428
0.981114
1.13332
1.14805
0.746755
0.63241
1.05759
1.20281
1.13332
0.840091
1.07224
0.974789
1.05192
0.884519
1.39108
1.03674
0.209134
0.900739
1.21974
0.900463
1.0685
0.49695
0.500014
-0.102976
0.897658
0.996556
1.18319
1.03674
1.26474
1.11121
1.0797
1.25646
0.948206
0.857725
1.22503
1.08471
1.02609
0.760307
1.15751
1.14114
0.999348
1.12697
1.07979
1.09875
0.997631
0.677097
1.02609
0.946686
0.92079
1.17459
1.09477
1.05759
1.03446
0.974789
1.02448
0.472383
0.209134
-0.102976
0.935308
0.162165
1.03321
0.162165
1.21974
1.27224
1.07493
1.03321
1.08471
0.900739
0.757464
0.861085
1.15751
0.701234
0.760307
0.701234
1.12217
0.851991
0.942143
0.893024
1.17392
0.90008
1.06587
0.913116
1.02005
1.03446
0.825849
1.05192
0.500014
1.12762
0.803937
1.12101
0.955434
0.702559
0.781565
0.955434
1.01024
