# Supplementary material for: Numerical assessment of the applicability of geometry-based force inference on homogeneous and heterogeneous cells
Source: PLoS One. 2024 Apr 16;19(4):e0299016. doi: 10.1371/journal.pone.0299016 (PMC11020637; doi:10.1371/journal.pone.0299016)
Supplement: S1 Data — Simulation results of homogeneous cells, based on different parameters, are stored in approximately 400 folders, each individually named from “data_004” to “data_400”. Please refer to the Excel file “parameter_settings.xlsx” for detailed parameter settings. Each folder contains one.dat file representing the cell structure, two.txt files listing the correct stress values, and two.vtk files containing the estimated stress values. If a folder is empty, it means that the simulation was stopped for some reason under the parameters. Simulation results of heterogeneous cells. Simulation results of heterogeneous cells, based on different parameters, are stored in four folders, each individually named from “data_1001” to “data_1004”. The Excel file “parameter_settings.xlsx” also contains the detailed parameter settings of those four results. Each folder contains five files, arranged in the same configuration as above. (ZIP) [file pone.0299016.s001.zip › supporting_data/data_040/000000_2dVertex(surface).vtk]

# vtk DataFile Version 2.0
S.O.
ASCII
DATASET UNSTRUCTURED_GRID
POINTS 275 float
7.97697 0.0084016 0
10.7423 8.00528 0
0.580372 2.53427 0
8.45829 0.671804 0
1.27939 9.02735 0
0.144689 8.24289 0
1.33356 0.651497 0
3.48343 1.50758 0
1.32173 9.06081 0
3.40759 2.11722 0
4.12873 1.17124 0
0.542985 0.740148 0
4.80108 0.0621032 0
0.268784 1.27535 0
4.94968 8.02542 0
2.82891 2.41676 0
4.41548 9.17512 0
4.54416 2.12604 0
2.25426 1.61036 0
2.12937 8.9597 0
4.94308 7.68574 0
6.04735 8.19448 0
4.61922 1.77546 0
3.52509 6.09869 0
4.84221 0.703522 0
5.37726 8.36065 0
5.57084 1.68458 0
5.34342 9.15479 0
7.32596 8.47142 0
7.3823 0.270322 0
6.23032 1.0138 0
7.52123 0.102192 0
7.41059 0.961838 0
9.32738 0.124255 0
8.50911 8.35772 0
5.65322 1.22609 0
9.75257 8.69465 0
8.12869 1.35706 0
9.45425 2.92653 0
9.42399 1.54754 0
10.119 1.12492 0
10.5944 2.33522 0
10.1953 2.51273 0
8.53774 8.65058 0
1.27875 1.82975 0
10.3021 2.52731 0
10.6049 1.4983 0
1.71496 2.84309 0
2.0956 3.18338 0
0.928124 4.96276 0
1.8186 1.99157 0
2.0836 5.87258 0
2.70561 2.85507 0
2.61725 4.12047 0
1.76192 4.76262 0
4.66254 4.54507 0
5.6484 3.6472 0
3.71005 4.28258 0
5.06037 2.754 0
2.95627 0.3302 0
3.2257 3.96394 0
5.74313 2.54869 0
5.89086 2.13796 0
3.96373 2.44139 0
4.25232 1.22274 0
6.77826 1.9675 0
8.19499 1.32856 0
7.72999 3.04639 0
9.75231 3.76876 0
6.81172 1.51771 0
6.61253 3.9797 0
5.98284 2.97517 0
9.38292 3.29739 0
9.43973 1.55711 0
6.40372 9.01884 0
6.99643 2.97502 0
9.07069 1.72408 0
1.00632 3.73718 0
10.6304 4.31171 0
9.57364 4.52031 0
1.92638 0.732167 0
8.53946 4.23197 0
10.678 5.44982 0
0.707641 4.57417 0
1.01549 1.93201 0
9.53726 8.18983 0
8.81 3.5176 0
10.6388 3.58479 0
2.2082 1.74271 0
0.8458 5.15362 0
2.99832 1.12409 0
0.904783 6.3136 0
3.41938 6.08611 0
3.09814 5.53893 0
3.12976 5.16871 0
3.15818 3.27764 0
6.86656 3.09126 0
5.63059 4.64402 0
4.11905 4.83182 0
6.05807 6.27355 0
3.97034 2.97877 0
3.78913 7.31082 0
5.26346 5.10075 0
7.47326 5.45145 0
4.89163 3.7746 0
6.15218 6.18724 0
6.8383 2.02366 0
7.45029 5.13189 0
4.72557 3.45882 0
9.69093 4.73166 0
6.86768 3.77432 0
8.07915 2.79032 0
10.6693 5.4466 0
8.87979 2.33185 0
9.65311 5.93524 0
10.467 6.80533 0
0.623166 3.36792 0
10.2473 4.79134 0
8.61853 4.44885 0
1.5283 3.78644 0
10.5437 3.52954 0
7.53961 4.25059 0
10.1892 6.76611 0
10.6716 0.197038 0
2.04382 5.84227 0
0.70205 7.15571 0
10.675 8.74168 0
1.08345 6.6963 0
1.77147 6.85171 0
1.98179 4.85048 0
2.54197 0.217513 0
2.56768 4.67559 0
4.82187 6.63597 0
3.8369 4.70113 0
1.0436 8.23744 0
3.00422 7.32122 0
2.88769 7.527 0
0.135959 7.18983 0
2.82963 6.77202 0
6.01008 7.12647 0
5.25944 4.97334 0
5.19931 7.26665 0
4.30001 8.5985 0
6.91991 7.2878 0
5.84277 3.96774 0
7.51079 5.19906 0
7.91432 7.67549 0
4.78414 5.95089 0
7.82536 2.07149 0
6.77754 5.07726 0
6.13799 5.89009 0
6.62048 5.15728 0
8.18755 6.27997 0
7.91259 3.96948 0
9.24798 5.60247 0
8.14681 6.47049 0
1.73352 7.8204 0
8.12247 2.61536 0
1.8499 7.65432 0
10.137 0.45569 0
8.82021 8.13747 0
1.21676 8.0038 0
8.83602 5.53792 0
9.49605 0.100048 0
3.30329 0.161708 0
1.24275 5.78942 0
9.1285 0.422397 0
0.0747866 9.17947 0
2.07104 3.49124 0
2.9415 8.33819 0
1.25165 0.58617 0
2.28263 8.68391 0
4.23127 5.62287 0
9.71384 7.19779 0
9.81807 7.81304 0
3.32254 8.62299 0
3.69484 0.305695 0
2.19763 6.57229 0
3.78748 8.41159 0
5.59017 9.28415 0
4.35066 3.44948 0
4.01255 6.79245 0
4.95948 6.22241 0
3.83783 7.38975 0
5.9967 7.14374 0
7.10587 7.20287 0
6.47057 8.45581 0
6.88549 8.30044 0
9.42331 5.87087 0
7.25783 6.71476 0
6.7694 0.172802 0
5.90363 1.00876 0
8.89502 6.91573 0
8.4424 4.99348 0
8.0103 8.0605 0
6.81834 6.21927 0
0.235808 6.13701 0
8.84713 6.9421 0
8.44705 6.83657 0
0.805363 2.91133 0
9.48778 2.2635 0
3.47506 0.836815 0
2.22074 2.48332 0
3.36534 2.70548 0
5.86928 8.73258 0
5.21629 2.16884 0
8.46274 7.59974 0
2.90042 1.76523 0
4.29136 7.96585 0
2.07113 4.19947 0
6.88306 0.806394 0
4.96998 1.30714 0
7.43201 1.59298 0
9.62845 0.792197 0
0.908875 1.2195 0
1.69832 1.32693 0
4.47673 2.81406 0
3.16579 4.53105 0
3.70618 3.58825 0
6.17882 1.59191 0
8.41611 1.97143 0
9.9889 3.16825 0
10.1291 1.80344 0
1.25298 2.41199 0
1.36672 3.29653 0
1.52878 5.31213 0
4.66055 5.21493 0
5.3568 3.18592 0
6.41797 2.54609 0
7.37759 3.55921 0
7.43582 2.51258 0
9.16702 3.97852 0
8.23851 3.52426 0
2.34338 7.15238 0
2.48496 5.27826 0
4.26506 6.2359 0
4.32437 4.13236 0
7.06788 4.50091 0
6.30409 3.49993 0
8.79606 2.9128 0
10.1432 4.16909 0
1.23517 4.36875 0
2.68081 3.50715 0
3.6776 5.39527 0
5.93427 5.22195 0
5.26297 4.25999 0
6.26373 4.51145 0
1.33023 7.31808 0
9.92009 5.33808 0
1.58205 6.30263 0
1.63314 8.492 0
5.4619 5.82121 0
5.48246 6.69663 0
7.50375 6.1586 0
8.15057 5.55451 0
7.98616 4.61203 0
2.72561 6.14027 0
2.40499 8.0267 0
3.41926 6.79414 0
6.58079 6.74223 0
5.54925 7.74533 0
6.80179 5.64312 0
8.79709 6.22537 0
9.05469 4.95722 0
2.50035 0.879805 0
3.37653 7.89917 0
6.4547 7.75226 0
7.35243 7.85718 0
7.78333 7.02738 0
9.25008 7.58873 0
9.53765 6.59641 0
4.00179 1.81952 0
4.51568 7.16601 0
7.88887 0.665821 0
8.85845 1.10544 0
CELLS 451 1804 
3 200 73 39
3 200 76 113
3 200 39 76
3 200 38 42
3 200 38 113
3 200 73 42
3 201 7 90
3 201 7 10
3 201 164 59
3 201 59 90
3 201 10 176
3 201 164 176
3 202 15 52
3 202 50 88
3 202 88 15
3 202 50 47
3 202 47 48
3 202 48 52
3 203 15 9
3 203 52 95
3 203 9 63
3 203 15 52
3 203 95 100
3 203 100 63
3 204 27 25
3 204 21 25
3 204 179 27
3 204 74 179
3 204 186 21
3 204 74 186
3 205 22 26
3 205 62 61
3 205 26 62
3 205 58 17
3 205 17 22
3 205 61 58
3 206 194 34
3 206 197 160
3 206 34 160
3 206 146 194
3 206 198 197
3 206 198 146
3 207 7 90
3 207 15 9
3 207 9 7
3 207 90 18
3 207 88 15
3 207 88 18
3 208 14 142
3 208 20 183
3 208 178 142
3 208 183 178
3 208 20 14
3 209 54 129
3 209 168 53
3 209 54 119
3 209 131 129
3 209 119 168
3 209 131 53
3 210 190 29
3 210 190 30
3 210 32 29
3 210 30 69
3 210 32 69
3 211 24 64
3 211 22 64
3 211 22 26
3 211 24 35
3 211 26 35
3 212 37 32
3 212 148 37
3 212 65 69
3 212 65 106
3 212 32 69
3 212 106 148
3 213 33 166
3 213 166 39
3 213 33 163
3 213 159 40
3 213 40 73
3 213 73 39
3 213 163 159
3 214 170 6
3 214 170 11
3 214 11 13
3 214 13 84
3 214 44 6
3 214 84 44
3 215 50 44
3 215 44 6
3 215 50 88
3 215 80 6
3 215 88 18
3 215 18 80
3 216 180 100
3 216 17 63
3 216 108 58
3 216 58 17
3 216 108 180
3 216 100 63
3 217 60 57
3 217 94 133
3 217 94 131
3 217 131 53
3 217 60 53
3 217 133 57
3 218 180 100
3 218 60 57
3 218 180 57
3 218 60 95
3 218 95 100
3 219 26 62
3 219 191 30
3 219 26 35
3 219 35 191
3 219 30 69
3 219 65 62
3 219 65 69
3 220 66 37
3 220 76 66
3 220 148 37
3 220 76 113
3 220 148 157
3 220 157 113
3 221 38 42
3 221 72 68
3 221 120 45
3 221 38 72
3 221 120 68
3 221 42 45
3 222 46 40
3 222 40 73
3 222 46 41
3 222 45 41
3 222 73 42
3 222 42 45
3 223 2 199
3 223 47 199
3 223 50 44
3 223 84 2
3 223 50 47
3 223 84 44
3 224 168 48
3 224 199 116
3 224 47 199
3 224 47 48
3 224 119 168
3 224 77 119
3 224 116 77
3 225 54 129
3 225 54 49
3 225 89 165
3 225 49 89
3 225 124 165
3 225 124 129
3 226 98 55
3 226 98 172
3 226 172 147
3 226 102 147
3 226 55 140
3 226 140 102
3 227 108 58
3 227 61 58
3 227 56 104
3 227 108 104
3 227 61 71
3 227 71 56
3 228 62 61
3 228 65 62
3 228 65 106
3 228 71 96
3 228 106 75
3 228 61 71
3 228 75 96
3 229 96 110
3 229 75 67
3 229 153 67
3 229 75 96
3 229 121 110
3 229 121 153
3 230 67 111
3 230 106 148
3 230 148 157
3 230 106 75
3 230 75 67
3 230 111 157
3 231 68 79
3 231 72 68
3 231 81 86
3 231 81 118
3 231 72 86
3 231 79 118
3 232 67 111
3 232 81 86
3 232 153 67
3 232 111 86
3 232 81 153
3 233 138 177
3 233 158 128
3 233 177 128
3 233 158 136
3 233 135 136
3 233 138 135
3 234 131 129
3 234 51 93
3 234 94 131
3 234 124 129
3 234 124 51
3 234 94 93
3 235 23 172
3 235 172 147
3 235 182 132
3 235 181 23
3 235 147 182
3 235 132 181
3 236 98 55
3 236 180 57
3 236 108 180
3 236 133 98
3 236 133 57
3 236 108 104
3 236 55 104
3 237 149 70
3 237 70 110
3 237 121 110
3 237 149 107
3 237 107 121
3 238 71 96
3 238 70 144
3 238 71 56
3 238 70 110
3 238 96 110
3 238 144 56
3 239 38 113
3 239 38 72
3 239 111 157
3 239 157 113
3 239 111 86
3 239 72 86
3 240 68 79
3 240 120 68
3 240 120 87
3 240 78 87
3 240 78 117
3 240 109 117
3 240 79 109
3 241 54 119
3 241 83 77
3 241 54 49
3 241 77 119
3 241 49 83
3 242 168 48
3 242 52 95
3 242 168 53
3 242 60 95
3 242 48 52
3 242 60 53
3 243 94 133
3 243 93 92
3 243 133 98
3 243 94 93
3 243 98 172
3 243 23 172
3 243 92 23
3 244 97 140
3 244 150 151
3 244 140 102
3 244 97 151
3 244 150 102
3 245 56 104
3 245 97 140
3 245 55 140
3 245 55 104
3 245 144 97
3 245 144 56
3 246 70 144
3 246 149 70
3 246 97 151
3 246 144 97
3 246 151 149
3 247 125 161
3 247 156 161
3 247 125 127
3 247 128 127
3 247 158 156
3 247 158 128
3 248 109 117
3 248 112 117
3 248 109 154
3 248 188 154
3 248 112 114
3 248 114 188
3 249 124 165
3 249 124 51
3 249 91 165
3 249 128 127
3 249 91 127
3 249 177 51
3 249 177 128
3 250 156 161
3 250 161 134
3 250 4 8
3 250 171 156
3 250 134 4
3 250 19 8
3 250 171 19
3 251 102 147
3 251 147 182
3 251 150 102
3 251 99 105
3 251 182 99
3 251 150 105
3 252 182 132
3 252 141 132
3 252 139 184
3 252 184 141
3 252 99 139
3 252 182 99
3 253 152 103
3 253 155 189
3 253 195 103
3 253 195 189
3 253 152 155
3 254 193 162
3 254 145 193
3 254 145 103
3 254 152 103
3 254 162 152
3 255 81 118
3 255 145 193
3 255 193 118
3 255 121 153
3 255 81 153
3 255 145 107
3 255 107 121
3 256 51 93
3 256 93 92
3 256 177 51
3 256 138 177
3 256 138 92
3 257 158 156
3 257 171 156
3 257 158 136
3 257 136 169
3 257 169 171
3 258 92 23
3 258 138 92
3 258 181 23
3 258 138 135
3 258 135 101
3 258 181 101
3 259 99 139
3 259 99 105
3 259 105 195
3 259 143 139
3 259 189 185
3 259 185 143
3 259 195 189
3 260 14 25
3 260 21 25
3 260 184 141
3 260 141 20
3 260 21 184
3 260 20 14
3 261 150 151
3 261 151 149
3 261 105 195
3 261 145 103
3 261 149 107
3 261 150 105
3 261 145 107
3 261 195 103
3 262 162 152
3 262 188 154
3 262 198 155
3 262 154 162
3 262 188 192
3 262 192 197
3 262 152 155
3 262 198 197
3 263 193 162
3 263 193 118
3 263 79 109
3 263 109 154
3 263 79 118
3 263 154 162
3 264 90 18
3 264 80 130
3 264 18 80
3 264 59 90
3 264 59 130
3 265 135 136
3 265 136 169
3 265 175 169
3 265 183 101
3 265 135 101
3 265 178 175
3 265 183 178
3 266 139 184
3 266 143 139
3 266 21 184
3 266 186 21
3 266 143 187
3 266 187 186
3 267 185 146
3 267 143 187
3 267 187 28
3 267 185 143
3 267 28 194
3 267 146 194
3 268 155 189
3 268 185 146
3 268 198 155
3 268 189 185
3 268 198 146
3 269 197 160
3 269 174 173
3 269 160 85
3 269 192 197
3 269 192 173
3 269 85 174
3 270 173 122
3 270 114 122
3 270 188 192
3 270 192 173
3 270 114 188
3 271 7 10
3 271 64 10
3 271 9 63
3 271 9 7
3 271 22 64
3 271 17 63
3 271 17 22
3 272 20 183
3 272 141 132
3 272 183 101
3 272 132 181
3 272 181 101
3 272 141 20
3 273 3 0
3 273 66 37
3 273 29 31
3 273 37 32
3 273 32 29
3 273 3 66
3 273 0 31
3 274 166 39
3 274 76 66
3 274 3 66
3 274 39 76
3 274 166 3
CELL_TYPES 451
5
5
5
5
5
5
5
5
5
5
5
5
5
5
5
5
5
5
5
5
5
5
5
5
5
5
5
5
5
5
5
5
5
5
5
5
5
5
5
5
5
5
5
5
5
5
5
5
5
5
5
5
5
5
5
5
5
5
5
5
5
5
5
5
5
5
5
5
5
5
5
5
5
5
5
5
5
5
5
5
5
5
5
5
5
5
5
5
5
5
5
5
5
5
5
5
5
5
5
5
5
5
5
5
5
5
5
5
5
5
5
5
5
5
5
5
5
5
5
5
5
5
5
5
5
5
5
5
5
5
5
5
5
5
5
5
5
5
5
5
5
5
5
5
5
5
5
5
5
5
5
5
5
5
5
5
5
5
5
5
5
5
5
5
5
5
5
5
5
5
5
5
5
5
5
5
5
5
5
5
5
5
5
5
5
5
5
5
5
5
5
5
5
5
5
5
5
5
5
5
5
5
5
5
5
5
5
5
5
5
5
5
5
5
5
5
5
5
5
5
5
5
5
5
5
5
5
5
5
5
5
5
5
5
5
5
5
5
5
5
5
5
5
5
5
5
5
5
5
5
5
5
5
5
5
5
5
5
5
5
5
5
5
5
5
5
5
5
5
5
5
5
5
5
5
5
5
5
5
5
5
5
5
5
5
5
5
5
5
5
5
5
5
5
5
5
5
5
5
5
5
5
5
5
5
5
5
5
5
5
5
5
5
5
5
5
5
5
5
5
5
5
5
5
5
5
5
5
5
5
5
5
5
5
5
5
5
5
5
5
5
5
5
5
5
5
5
5
5
5
5
5
5
5
5
5
5
5
5
5
5
5
5
5
5
5
5
5
5
5
5
5
5
5
5
5
5
5
5
5
5
5
5
5
5
5
5
5
5
5
5
5
5
5
5
5
5
5
5
5
5
5
5
5
5
5
5
5
5
5
5
5
5
5
5
5
5
5
5
5
5
5
5
5
5
5
5
5
5
5
5
5
5
5
5
5
5
5
5
5
5
5
5
5
5
5
5
5
5
5
5
POINT_DATA 275
CELL_DATA 451
SCALARS ForceMap float
LOOKUP_TABLE default
-0.270374
-0.270374
-0.270374
-0.270374
-0.270374
-0.270374
0.0923892
0.0923892
0.0923892
0.0923892
0.0923892
0.0923892
-0.213969
-0.213969
-0.213969
-0.213969
-0.213969
-0.213969
0.178882
0.178882
0.178882
0.178882
0.178882
0.178882
0.413751
0.413751
0.413751
0.413751
0.413751
0.413751
0.0419645
0.0419645
0.0419645
0.0419645
0.0419645
0.0419645
-0.0813618
-0.0813618
-0.0813618
-0.0813618
-0.0813618
-0.0813618
0.0598563
0.0598563
0.0598563
0.0598563
0.0598563
0.0598563
0.664328
0.664328
0.664328
0.664328
0.664328
0.065347
0.065347
0.065347
0.065347
0.065347
0.065347
0.0261613
0.0261613
0.0261613
0.0261613
0.0261613
0.0589178
0.0589178
0.0589178
0.0589178
0.0589178
-0.147673
-0.147673
-0.147673
-0.147673
-0.147673
-0.147673
-0.904519
-0.904519
-0.904519
-0.904519
-0.904519
-0.904519
-0.904519
0.258348
0.258348
0.258348
0.258348
0.258348
0.258348
0.0877467
0.0877467
0.0877467
0.0877467
0.0877467
0.0877467
0.156295
0.156295
0.156295
0.156295
0.156295
0.156295
-0.0195839
-0.0195839
-0.0195839
-0.0195839
-0.0195839
-0.0195839
0.156312
0.156312
0.156312
0.156312
0.156312
-0.0053738
-0.0053738
-0.0053738
-0.0053738
-0.0053738
-0.0053738
-0.0053738
-0.204871
-0.204871
-0.204871
-0.204871
-0.204871
-0.204871
-0.0401514
-0.0401514
-0.0401514
-0.0401514
-0.0401514
-0.0401514
0.608931
0.608931
0.608931
0.608931
0.608931
0.608931
0.0791474
0.0791474
0.0791474
0.0791474
0.0791474
0.0791474
-0.107127
-0.107127
-0.107127
-0.107127
-0.107127
-0.107127
-0.107127
0.161182
0.161182
0.161182
0.161182
0.161182
0.161182
-0.0802541
-0.0802541
-0.0802541
-0.0802541
-0.0802541
-0.0802541
-0.0487102
-0.0487102
-0.0487102
-0.0487102
-0.0487102
-0.0487102
-0.287817
-0.287817
-0.287817
-0.287817
-0.287817
-0.287817
-0.287817
0.130244
0.130244
0.130244
0.130244
0.130244
0.130244
-0.119547
-0.119547
-0.119547
-0.119547
-0.119547
-0.119547
-0.199305
-0.199305
-0.199305
-0.199305
-0.199305
-0.199305
0.221133
0.221133
0.221133
0.221133
0.221133
-0.262112
-0.262112
-0.262112
-0.262112
-0.262112
-0.262112
0.0411717
0.0411717
0.0411717
0.0411717
0.0411717
0.0411717
-0.165676
-0.165676
-0.165676
-0.165676
-0.165676
-0.165676
-0.179396
-0.179396
-0.179396
-0.179396
-0.179396
-0.179396
-0.179396
0.34382
0.34382
0.34382
0.34382
0.34382
0.138962
0.138962
0.138962
0.138962
0.138962
0.138962
0.0348239
0.0348239
0.0348239
0.0348239
0.0348239
0.0348239
-0.0451722
-0.0451722
-0.0451722
-0.0451722
-0.0451722
-0.0451722
-0.0451722
0.463473
0.463473
0.463473
0.463473
0.463473
0.203457
0.203457
0.203457
0.203457
0.203457
0.203457
-0.257978
-0.257978
-0.257978
-0.257978
-0.257978
-0.257978
-0.257978
0.59985
0.59985
0.59985
0.59985
0.59985
-0.142025
-0.142025
-0.142025
-0.142025
-0.142025
-0.142025
0.447338
0.447338
0.447338
0.447338
0.447338
0.0368574
0.0368574
0.0368574
0.0368574
0.0368574
0.0368574
0.00809938
0.00809938
0.00809938
0.00809938
0.00809938
0.00809938
0.0178504
0.0178504
0.0178504
0.0178504
0.0178504
0.0178504
0.0178504
0.198494
0.198494
0.198494
0.198494
0.198494
0.198494
0.198494
0.119838
0.119838
0.119838
0.119838
0.119838
0.119838
-0.0333727
-0.0333727
-0.0333727
-0.0333727
-0.0333727
-0.0333727
0.127929
0.127929
0.127929
0.127929
0.127929
0.112167
0.112167
0.112167
0.112167
0.112167
-0.0570419
-0.0570419
-0.0570419
-0.0570419
-0.0570419
-0.0570419
-0.0570419
0.0708286
0.0708286
0.0708286
0.0708286
0.0708286
0.0567869
0.0567869
0.0567869
0.0567869
0.0567869
0.0767921
0.0767921
0.0767921
0.0767921
0.0767921
0.0767921
-0.277648
-0.277648
-0.277648
-0.277648
-0.277648
-0.277648
-0.277648
-1.03317
-1.03317
-1.03317
-1.03317
-1.03317
-1.03317
-0.0637029
-0.0637029
-0.0637029
-0.0637029
-0.0637029
-0.0637029
-0.0637029
-0.0637029
-0.284185
-0.284185
-0.284185
-0.284185
-0.284185
-0.284185
-0.284185
-0.284185
-0.14017
-0.14017
-0.14017
-0.14017
-0.14017
-0.14017
0.345099
0.345099
0.345099
0.345099
0.345099
-0.083418
-0.083418
-0.083418
-0.083418
-0.083418
-0.083418
-0.083418
-1.28847
-1.28847
-1.28847
-1.28847
-1.28847
-1.28847
0.277606
0.277606
0.277606
0.277606
0.277606
0.277606
0.0509468
0.0509468
0.0509468
0.0509468
0.0509468
-0.0218262
-0.0218262
-0.0218262
-0.0218262
-0.0218262
-0.0218262
-0.245474
-0.245474
-0.245474
-0.245474
-0.245474
-0.038745
-0.038745
-0.038745
-0.038745
-0.038745
-0.038745
-0.038745
0.00836068
0.00836068
0.00836068
0.00836068
0.00836068
0.00836068
0.0731993
0.0731993
0.0731993
0.0731993
0.0731993
0.0731993
0.0731993
0.0367184
0.0367184
0.0367184
0.0367184
0.0367184
