# Supplementary material for: Numerical assessment of the applicability of geometry-based force inference on homogeneous and heterogeneous cells
Source: PLoS One. 2024 Apr 16;19(4):e0299016. doi: 10.1371/journal.pone.0299016 (PMC11020637; doi:10.1371/journal.pone.0299016)
Supplement: S1 Data — Simulation results of homogeneous cells, based on different parameters, are stored in approximately 400 folders, each individually named from “data_004” to “data_400”. Please refer to the Excel file “parameter_settings.xlsx” for detailed parameter settings. Each folder contains one.dat file representing the cell structure, two.txt files listing the correct stress values, and two.vtk files containing the estimated stress values. If a folder is empty, it means that the simulation was stopped for some reason under the parameters. Simulation results of heterogeneous cells. Simulation results of heterogeneous cells, based on different parameters, are stored in four folders, each individually named from “data_1001” to “data_1004”. The Excel file “parameter_settings.xlsx” also contains the detailed parameter settings of those four results. Each folder contains five files, arranged in the same configuration as above. (ZIP) [file pone.0299016.s001.zip › supporting_data/data_040/i2dvertex000000000000000.dat]

170629

20.0
20.0

200
274
75

7.97697	0.0084016
10.7423	8.00528
0.580372	2.53427
8.45829	0.671804
1.27939	9.02735
0.144689	8.24289
1.33356	0.651497
3.48343	1.50758
1.32173	9.06081
3.40759	2.11722
4.12873	1.17124
0.542985	0.740148
4.80108	0.0621032
0.268784	1.27535
4.94968	8.02542
2.82891	2.41676
4.41548	9.17512
4.54416	2.12604
2.25426	1.61036
2.12937	8.9597
4.94308	7.68574
6.04735	8.19448
4.61922	1.77546
3.52509	6.09869
4.84221	0.703522
5.37726	8.36065
5.57084	1.68458
5.34342	9.15479
7.32596	8.47142
7.3823	0.270322
6.23032	1.0138
7.52123	0.102192
7.41059	0.961838
9.32738	0.124255
8.50911	8.35772
5.65322	1.22609
9.75257	8.69465
8.12869	1.35706
9.45425	2.92653
9.42399	1.54754
10.119	1.12492
10.5944	2.33522
10.1953	2.51273
8.53774	8.65058
1.27875	1.82975
10.3021	2.52731
10.6049	1.4983
1.71496	2.84309
2.0956	3.18338
0.928124	4.96276
1.8186	1.99157
2.0836	5.87258
2.70561	2.85507
2.61725	4.12047
1.76192	4.76262
4.66254	4.54507
5.6484	3.6472
3.71005	4.28258
5.06037	2.754
2.95627	0.3302
3.2257	3.96394
5.74313	2.54869
5.89086	2.13796
3.96373	2.44139
4.25232	1.22274
6.77826	1.9675
8.19499	1.32856
7.72999	3.04639
9.75231	3.76876
6.81172	1.51771
6.61253	3.9797
5.98284	2.97517
9.38292	3.29739
9.43973	1.55711
6.40372	9.01884
6.99643	2.97502
9.07069	1.72408
1.00632	3.73718
10.6304	4.31171
9.57364	4.52031
1.92638	0.732167
8.53946	4.23197
10.678	5.44982
0.707641	4.57417
1.01549	1.93201
9.53726	8.18983
8.81	3.5176
10.6388	3.58479
2.2082	1.74271
0.8458	5.15362
2.99832	1.12409
0.904783	6.3136
3.41938	6.08611
3.09814	5.53893
3.12976	5.16871
3.15818	3.27764
6.86656	3.09126
5.63059	4.64402
4.11905	4.83182
6.05807	6.27355
3.97034	2.97877
3.78913	7.31082
5.26346	5.10075
7.47326	5.45145
4.89163	3.7746
6.15218	6.18724
6.8383	2.02366
7.45029	5.13189
4.72557	3.45882
9.69093	4.73166
6.86768	3.77432
8.07915	2.79032
10.6693	5.4466
8.87979	2.33185
9.65311	5.93524
10.467	6.80533
0.623166	3.36792
10.2473	4.79134
8.61853	4.44885
1.5283	3.78644
10.5437	3.52954
7.53961	4.25059
10.1892	6.76611
10.6716	0.197038
2.04382	5.84227
0.70205	7.15571
10.675	8.74168
1.08345	6.6963
1.77147	6.85171
1.98179	4.85048
2.54197	0.217513
2.56768	4.67559
4.82187	6.63597
3.8369	4.70113
1.0436	8.23744
3.00422	7.32122
2.88769	7.527
0.135959	7.18983
2.82963	6.77202
6.01008	7.12647
5.25944	4.97334
5.19931	7.26665
4.30001	8.5985
6.91991	7.2878
5.84277	3.96774
7.51079	5.19906
7.91432	7.67549
4.78414	5.95089
7.82536	2.07149
6.77754	5.07726
6.13799	5.89009
6.62048	5.15728
8.18755	6.27997
7.91259	3.96948
9.24798	5.60247
8.14681	6.47049
1.73352	7.8204
8.12247	2.61536
1.8499	7.65432
10.137	0.45569
8.82021	8.13747
1.21676	8.0038
8.83602	5.53792
9.49605	0.100048
3.30329	0.161708
1.24275	5.78942
9.1285	0.422397
0.0747866	9.17947
2.07104	3.49124
2.9415	8.33819
1.25165	0.58617
2.28263	8.68391
4.23127	5.62287
9.71384	7.19779
9.81807	7.81304
3.32254	8.62299
3.69484	0.305695
2.19763	6.57229
3.78748	8.41159
5.59017	9.28415
4.35066	3.44948
4.01255	6.79245
4.95948	6.22241
3.83783	7.38975
5.9967	7.14374
7.10587	7.20287
6.47057	8.45581
6.88549	8.30044
9.42331	5.87087
7.25783	6.71476
6.7694	0.172802
5.90363	1.00876
8.89502	6.91573
8.4424	4.99348
8.0103	8.0605
6.81834	6.21927
0.235808	6.13701
8.84713	6.9421
8.44705	6.83657
0.805363	2.91133

33	166
166	39
46	40
3	0
33	163
170	6
159	40
40	73
170	11
11	13
7	90
167	4
168	48
7	10
15	9
52	95
164	59
14	142
64	10
20	183
9	63
15	52
180	100
27	25
16	142
24	64
9	7
90	18
22	64
22	26
14	25
17	63
62	61
21	25
26	62
24	12
24	35
66	37
179	27
29	31
191	30
26	35
35	191
194	34
190	29
190	30
76	66
37	32
148	37
32	29
3	66
197	160
46	41
73	39
13	84
199	116
68	79
80	130
2	199
47	199
50	44
84	2
44	6
50	88
80	6
88	15
54	129
50	47
168	53
60	57
54	119
98	55
180	57
47	48
131	129
94	133
60	95
119	168
108	58
95	100
48	52
58	17
108	180
17	22
100	63
61	58
30	69
56	104
65	62
65	69
65	106
67	111
32	69
71	96
106	148
74	179
76	113
148	157
39	76
106	75
70	144
38	42
45	41
72	68
38	113
120	45
38	72
73	42
120	68
42	45
81	86
120	87
81	118
78	87
83	77
78	117
84	44
88	18
54	49
18	80
77	119
89	165
116	77
49	89
51	93
124	165
93	92
94	131
124	129
124	51
131	53
60	53
133	98
94	93
133	57
98	172
23	172
172	147
97	140
182	132
108	104
102	147
55	140
61	71
150	151
149	70
140	102
55	104
97	151
71	56
70	110
144	97
96	110
144	56
193	162
75	67
153	67
145	193
111	157
157	113
111	86
72	86
193	118
109	117
75	96
112	117
79	109
91	165
125	161
196	91
156	161
125	127
5	134
125	137
128	127
49	83
161	134
158	156
91	127
177	51
138	177
158	128
4	8
177	128
92	23
171	156
138	92
158	136
135	136
181	23
138	135
141	132
147	182
139	184
184	141
151	149
150	102
99	139
99	105
105	195
182	99
145	103
121	110
149	107
121	153
150	105
143	139
81	153
152	103
145	107
107	121
155	189
185	146
109	154
162	152
188	154
112	82
79	118
198	155
154	162
112	114
173	122
114	122
174	173
160	85
122	115
34	160
36	85
126	36
163	159
134	4
123	159
136	169
19	8
171	19
59	90
175	169
59	130
10	176
169	171
164	176
183	101
178	142
135	101
178	175
132	181
181	101
141	20
21	184
186	21
183	178
189	185
143	187
187	28
185	143
74	186
20	14
195	103
195	189
187	186
188	192
28	194
192	197
152	155
146	194
198	197
198	146
0	31
192	173
114	188
166	3
174	1
43	34
85	174

6	73	42	38	113	76	39
6	90	59	164	176	10	7
6	48	47	50	88	15	52
6	9	63	100	95	52	15
6	74	179	27	25	21	186
6	26	62	61	58	17	22
6	34	194	146	198	197	160
6	88	18	90	7	9	15
5	14	142	178	183	20
6	168	53	131	129	54	119
5	69	30	190	29	32
5	24	35	26	22	64
6	32	37	148	106	65	69
7	166	33	163	159	40	73	39
6	84	13	11	170	6	44
6	6	80	18	88	50	44
6	58	108	180	100	63	17
6	133	94	131	53	60	57
5	60	95	100	180	57
7	62	26	35	191	30	69	65
6	66	76	113	157	148	37
6	45	120	68	72	38	42
6	42	73	40	46	41	45
6	44	50	47	199	2	84
7	119	77	116	199	47	48	168
6	124	165	89	49	54	129
6	102	147	172	98	55	140
6	108	58	61	71	56	104
7	106	75	96	71	61	62	65
6	67	153	121	110	96	75
6	75	106	148	157	111	67
6	86	72	68	79	118	81
5	81	153	67	111	86
6	138	135	136	158	128	177
6	131	94	93	51	124	129
6	181	23	172	147	182	132
7	180	108	104	55	98	133	57
5	70	110	121	107	149
6	96	110	70	144	56	71
6	72	86	111	157	113	38
7	79	68	120	87	78	117	109
5	83	77	119	54	49
6	53	168	48	52	95	60
7	92	93	94	133	98	172	23
5	97	151	150	102	140
6	56	144	97	140	55	104
5	151	97	144	70	149
6	161	125	127	128	158	156
6	117	112	114	188	154	109
7	51	177	128	127	91	165	124
7	156	171	19	8	4	134	161
6	147	102	150	105	99	182
6	99	139	184	141	132	182
5	155	189	195	103	152
5	145	193	162	152	103
7	153	81	118	193	145	107	121
5	177	51	93	92	138
5	171	156	158	136	169
6	101	135	138	92	23	181
7	139	99	105	195	189	185	143
6	184	21	25	14	20	141
8	195	105	150	151	149	107	145	103
8	188	192	197	198	155	152	162	154
6	162	193	118	79	109	154
5	59	90	18	80	130
7	175	169	136	135	101	183	178
6	21	184	139	143	187	186
6	187	143	185	146	194	28
5	198	146	185	189	155
6	192	173	174	85	160	197
5	173	192	188	114	122
7	22	17	63	9	7	10	64
6	183	101	181	132	141	20
7	37	32	29	31	0	3	66
5	76	66	3	166	39
