# Supplementary material for: Numerical assessment of the applicability of geometry-based force inference on homogeneous and heterogeneous cells
Source: PLoS One. 2024 Apr 16;19(4):e0299016. doi: 10.1371/journal.pone.0299016 (PMC11020637; doi:10.1371/journal.pone.0299016)
Supplement: S1 Data — Simulation results of homogeneous cells, based on different parameters, are stored in approximately 400 folders, each individually named from “data_004” to “data_400”. Please refer to the Excel file “parameter_settings.xlsx” for detailed parameter settings. Each folder contains one.dat file representing the cell structure, two.txt files listing the correct stress values, and two.vtk files containing the estimated stress values. If a folder is empty, it means that the simulation was stopped for some reason under the parameters. Simulation results of heterogeneous cells. Simulation results of heterogeneous cells, based on different parameters, are stored in four folders, each individually named from “data_1001” to “data_1004”. The Excel file “parameter_settings.xlsx” also contains the detailed parameter settings of those four results. Each folder contains five files, arranged in the same configuration as above. (ZIP) [file pone.0299016.s001.zip › supporting_data/data_053/000000_2dVertex(edge).vtk]

# vtk DataFile Version 2.0
S.O.
ASCII
DATASET UNSTRUCTURED_GRID
POINTS 200 float
0.0935188 4.72163 0
10.1421 6.80616 0
1.13716 0.971463 0
2.86971 7.80676 0
10.2915 9.2412 0
0.451618 8.69416 0
2.66099 1.76339 0
1.30954 4.46983 0
4.88479 8.29735 0
2.50347 9.00455 0
2.26327 0.658149 0
2.50614 0.274202 0
1.31325 1.23025 0
3.74397 0.309525 0
3.97816 8.01811 0
4.93207 8.32987 0
2.6685 1.75239 0
0.611272 8.89076 0
3.96353 8.02045 0
1.76448 2.50114 0
10.549 2.41979 0
5.24227 3.93125 0
5.89222 8.95385 0
8.50004 1.79681 0
0.61962 5.53203 0
7.23969 0.0135771 0
3.96955 8.00787 0
7.98227 3.44755 0
3.83517 0.485402 0
8.67283 0.596381 0
7.83224 8.24383 0
6.60975 9.05044 0
6.96909 8.44908 0
2.50457 0.273653 0
9.95287 1.89032 0
0.00489619 1.56899 0
7.83302 8.24479 0
7.34216 1.4516 0
7.33264 0.202536 0
9.84684 4.58623 0
7.31992 1.6224 0
8.87004 4.82417 0
7.9815 3.44808 0
1.13879 0.967724 0
1.13917 0.964258 0
8.69285 0.60645 0
9.96298 4.29517 0
2.71885 1.61307 0
9.54613 2.55235 0
0.299029 4.24759 0
1.76411 2.50079 0
0.610761 8.89157 0
3.36059 6.21609 0
0.982519 2.7475 0
0.52162 8.726 0
2.29546 3.5764 0
5.3987 1.01818 0
3.38524 4.04365 0
5.00505 3.39563 0
7.27318 0.408912 0
3.29114 2.99097 0
4.54643 2.05804 0
4.76596 0.934605 0
4.4819 5.69461 0
5.39456 1.01635 0
3.97891 8.03328 0
3.38584 4.04554 0
3.97503 8.01354 0
8.50521 1.80155 0
4.76381 1.19115 0
6.92619 2.20613 0
8.5184 4.81564 0
1.13892 0.971061 0
4.73516 0.939022 0
8.91867 3.99064 0
7.97891 3.44683 0
8.50847 4.80303 0
9.7908 2.35908 0
8.70438 5.74602 0
5.37767 1.94321 0
0.98538 4.11758 0
1.30813 4.46971 0
0.000958053 6.71013 0
10.1971 6.56721 0
1.06057 5.87731 0
9.96011 4.29623 0
9.82324 4.58464 0
9.15099 8.38308 0
2.77015 8.0283 0
9.92343 0.939712 0
1.72131 6.0324 0
10.1978 6.56591 0
3.09207 3.49716 0
2.63425 5.18834 0
1.99253 1.79186 0
4.70869 1.20923 0
3.41403 6.22412 0
4.54942 2.05764 0
2.06092 6.94663 0
6.75425 6.59287 0
2.50499 9.00648 0
7.12226 5.81084 0
2.66294 1.75135 0
4.73301 0.932866 0
8.50846 4.79913 0
3.29003 2.98642 0
5.18174 5.12658 0
7.90598 6.3309 0
9.81924 4.58148 0
2.592 5.64233 0
5.39501 1.02153 0
5.68968 3.93904 0
5.19517 3.17971 0
8.6867 0.602739 0
8.91805 3.9874 0
10.5952 7.26553 0
9.78594 2.35712 0
0.841614 4.8637 0
10.3973 7.95032 0
0.299379 4.24763 0
10.1957 6.56838 0
6.0095 7.10589 0
9.14966 8.38491 0
0.984149 2.74818 0
1.30853 4.47013 0
10.5946 7.26787 0
3.41408 6.2144 0
8.68234 0.598117 0
10.077 6.82504 0
3.38059 4.04314 0
9.91997 0.940086 0
4.80735 4.35549 0
3.38331 4.04076 0
4.96413 7.29824 0
0.751092 7.95669 0
4.65066 4.54172 0
1.96628 7.22685 0
3.41401 6.225 0
3.29281 2.98829 0
2.13235 3.6273 0
0.743414 7.8924 0
0.619934 5.53129 0
6.62614 3.75921 0
6.01215 7.1031 0
7.1243 5.80972 0
6.75874 6.5971 0
6.00724 7.10652 0
5.05739 3.43538 0
5.17841 5.12793 0
6.58116 4.57687 0
2.66354 1.75466 0
8.32101 6.79596 0
0.981798 2.74496 0
9.15018 8.3843 0
5.14429 3.14641 0
7.15968 2.10093 0
6.73116 9.00857 0
5.18262 5.13049 0
8.51675 6.77647 0
7.83153 8.24666 0
7.65265 7.27416 0
9.5463 2.55374 0
7.04822 6.40905 0
9.58848 7.00698 0
9.92368 0.938577 0
2.09138 6.6269 0
6.82921 8.76519 0
0.793085 8.00998 0
10.5812 8.98602 0
2.50403 0.275466 0
4.36727 5.80789 0
2.76714 8.02897 0
4.36621 5.80535 0
5.88917 8.9514 0
4.75299 0.931369 0
4.36829 5.80887 0
2.05988 6.94693 0
3.99674 8.03568 0
5.18461 5.1275 0
6.00665 7.10263 0
4.23621 5.86072 0
7.10824 6.42023 0
10.1687 6.92903 0
6.7377 2.15613 0
6.71235 4.76371 0
6.00772 7.10174 0
7.24964 2.04469 0
6.62593 3.75519 0
8.51541 4.80549 0
6.6266 3.76046 0
2.56385 5.20764 0
8.50856 1.80009 0
9.15122 8.38195 0
6.95023 3.32605 0
8.86547 4.82469 0
7.83049 8.24582 0
8.68413 0.599592 0
9.64012 7.03975 0
10.5498 2.41599 0
6.92821 2.20638 0
CELLS 342 1026 
2 56 110
2 59 37
2 56 37
2 116 196
2 116 77
2 191 29
2 186 40
2 186 23
2 40 127
2 23 191
2 37 40
2 59 37
2 40 127
2 94 12
2 94 19
2 19 53
2 183 56
2 70 183
2 70 199
2 186 155
2 37 40
2 56 37
2 186 40
2 199 155
2 183 56
2 56 110
2 79 69
2 79 183
2 69 73
2 42 75
2 193 187
2 187 189
2 75 189
2 155 42
2 193 199
2 199 155
2 116 48
2 48 161
2 116 77
2 161 85
2 161 85
2 86 108
2 108 74
2 74 161
2 50 80
2 139 81
2 50 139
2 124 81
2 94 6
2 94 19
2 19 50
2 55 6
2 55 139
2 50 139
2 102 169
2 47 102
2 28 47
2 70 183
2 79 183
2 70 112
2 79 154
2 154 112
2 108 74
2 41 108
2 71 194
2 114 74
2 27 71
2 27 114
2 194 41
2 94 6
2 94 12
2 102 169
2 102 16
2 16 150
2 150 6
2 92 55
2 139 81
2 55 139
2 81 7
2 129 7
2 92 129
2 95 47
2 61 95
2 47 102
2 16 97
2 102 16
2 97 61
2 93 7
2 129 57
2 93 57
2 129 7
2 92 55
2 55 6
2 150 138
2 60 92
2 150 6
2 60 105
2 138 105
2 150 138
2 16 97
2 16 150
2 138 97
2 48 161
2 68 114
2 68 48
2 74 161
2 114 74
2 86 108
2 120 41
2 41 108
2 66 52
2 180 66
2 126 52
2 126 180
2 93 7
2 124 81
2 141 190
2 81 7
2 93 190
2 19 50
2 50 80
2 19 53
2 107 188
2 76 188
2 101 162
2 181 162
2 181 107
2 144 101
2 144 76
2 193 112
2 147 58
2 147 21
2 154 58
2 193 187
2 142 187
2 154 112
2 21 111
2 111 142
2 191 68
2 68 114
2 42 75
2 23 42
2 27 75
2 27 114
2 23 191
2 184 104
2 104 76
2 144 184
2 144 76
2 84 90
2 90 109
2 109 190
2 141 190
2 84 90
2 165 90
2 57 132
2 129 57
2 60 92
2 132 135
2 92 129
2 131 60
2 131 135
2 147 21
2 131 21
2 131 60
2 60 105
2 105 147
2 109 190
2 57 132
2 66 52
2 109 52
2 132 66
2 93 57
2 93 190
2 147 58
2 61 58
2 97 61
2 105 147
2 138 97
2 138 105
2 107 188
2 78 194
2 71 194
2 107 151
2 71 188
2 78 158
2 151 158
2 95 69
2 61 95
2 79 69
2 61 58
2 154 58
2 79 154
2 179 146
2 145 99
2 32 145
2 146 166
2 179 99
2 128 78
2 163 197
2 158 163
2 78 158
2 128 197
2 90 109
2 109 52
2 126 52
2 165 90
2 96 126
2 98 96
2 180 66
2 132 66
2 132 135
2 180 175
2 135 172
2 172 175
2 27 75
2 75 189
2 104 76
2 27 71
2 76 188
2 104 189
2 71 188
2 184 104
2 187 189
2 142 187
2 149 142
2 104 189
2 184 149
2 78 194
2 120 41
2 128 1
2 128 78
2 194 41
2 158 163
2 151 158
2 151 36
2 163 36
2 160 181
2 36 195
2 107 151
2 151 36
2 181 107
2 136 3
2 3 88
2 128 1
2 197 153
2 128 197
2 137 67
2 96 137
2 126 180
2 96 126
2 170 177
2 180 175
2 170 175
2 178 157
2 157 106
2 179 106
2 178 99
2 179 99
2 179 146
2 143 185
2 148 63
2 179 106
2 148 106
2 121 143
2 63 185
2 121 146
2 101 162
2 145 99
2 178 99
2 101 178
2 162 145
2 157 106
2 149 142
2 111 148
2 149 157
2 148 106
2 111 142
2 146 166
2 173 121
2 121 146
2 186 155
2 23 42
2 155 42
2 186 23
2 197 153
2 163 197
2 36 195
2 163 36
2 65 133
2 143 185
2 133 185
2 8 143
2 137 67
2 3 137
2 3 88
2 133 185
2 170 175
2 170 133
2 63 172
2 63 185
2 172 175
2 96 137
2 136 3
2 3 137
2 98 96
2 131 21
2 131 135
2 148 63
2 21 111
2 111 148
2 135 172
2 63 172
2 178 157
2 144 184
2 149 157
2 101 178
2 184 149
2 144 101
2 160 181
2 181 162
2 32 145
2 162 145
2 65 133
2 170 177
2 170 133
2 70 199
2 193 112
2 70 112
2 193 199
2 116 48
2 116 196
2 191 29
2 191 68
2 68 48
2 95 47
2 95 69
2 28 47
2 69 73
2 121 143
2 8 143
2 173 121
CELL_TYPES 342
3
3
3
3
3
3
3
3
3
3
3
3
3
3
3
3
3
3
3
3
3
3
3
3
3
3
3
3
3
3
3
3
3
3
3
3
3
3
3
3
3
3
3
3
3
3
3
3
3
3
3
3
3
3
3
3
3
3
3
3
3
3
3
3
3
3
3
3
3
3
3
3
3
3
3
3
3
3
3
3
3
3
3
3
3
3
3
3
3
3
3
3
3
3
3
3
3
3
3
3
3
3
3
3
3
3
3
3
3
3
3
3
3
3
3
3
3
3
3
3
3
3
3
3
3
3
3
3
3
3
3
3
3
3
3
3
3
3
3
3
3
3
3
3
3
3
3
3
3
3
3
3
3
3
3
3
3
3
3
3
3
3
3
3
3
3
3
3
3
3
3
3
3
3
3
3
3
3
3
3
3
3
3
3
3
3
3
3
3
3
3
3
3
3
3
3
3
3
3
3
3
3
3
3
3
3
3
3
3
3
3
3
3
3
3
3
3
3
3
3
3
3
3
3
3
3
3
3
3
3
3
3
3
3
3
3
3
3
3
3
3
3
3
3
3
3
3
3
3
3
3
3
3
3
3
3
3
3
3
3
3
3
3
3
3
3
3
3
3
3
3
3
3
3
3
3
3
3
3
3
3
3
3
3
3
3
3
3
3
3
3
3
3
3
3
3
3
3
3
3
3
3
3
3
3
3
3
3
3
3
3
3
3
3
3
3
3
3
3
3
3
3
3
3
3
3
3
3
3
3
3
3
3
3
3
3
3
3
3
3
3
3
POINT_DATA 200
CELL_DATA 342
SCALARS ForceMap float
LOOKUP_TABLE default
1.12921
1.05237
0.77933
0.863275
1.11082
-0.334381
0.573301
0.460293
0.125797
0.710721
0.257373
1.05237
0.125797
0.902811
1.04034
0.938746
0.187293
0.870839
1.43462
0.854278
0.257373
0.77933
0.573301
1.31424
0.187293
1.12921
0.784921
0.921884
0.838345
-0.0209244
0.31612
0.129794
0.41627
0.130049
0.718152
1.31424
0.265954
0.468825
1.11082
0.860783
0.860783
0.934883
0.625881
-0.179917
0.235626
0.626273
0.0359681
0.767366
0.60085
1.04034
0.872029
0.0789443
0.994178
0.0359681
0.0586201
0.219478
0.0297449
0.870839
0.921884
0.542551
-0.0519514
0.159037
0.625881
0.186354
0.436362
0.351004
-0.0950012
0.615392
0.662486
0.60085
0.902811
0.0586201
0.220524
0.0991525
0.0689716
0.42052
0.626273
0.994178
0.0285721
0.171081
0.70214
-0.139403
0.594796
0.219478
0.110103
0.220524
0.0446086
-0.466426
0.261976
0.0557705
0.171081
0.42052
0.0789443
0.00671059
0.357323
0.0689716
0.204065
0.18049
0.00671059
0.110103
0.0991525
0.187357
0.468825
-0.14306
0.288889
-0.179917
0.351004
0.934883
0.506522
0.186354
-0.14116
0.178873
0.991646
1.10757
-0.466426
0.767366
0.818271
0.0285721
0.588831
0.872029
0.235626
0.938746
0.1038
0.0719497
0.40584
0.707439
0.756956
-0.313572
0.375255
-0.0908294
0.298865
0.194463
-0.0348375
0.31612
0.0839193
0.159037
0.139817
0.17564
-0.30454
-0.14306
-0.0209244
-0.330323
0.526403
0.615392
0.710721
0.336732
1.14733
0.729686
0.375255
1.7724
0.927735
1.35438
0.818271
1.7724
0.223466
0.364369
0.261976
0.357323
0.467114
0.70214
0.126234
0.44527
0.194463
0.18232
0.126234
0.204065
-0.17582
1.35438
0.364369
-0.14116
0.352452
-0.187035
0.0557705
0.588831
0.298865
0.303101
0.0446086
-0.17582
0.187357
0.18049
0.1038
0.217824
0.436362
1.24998
0.392573
-0.228123
0.873518
0.025688
0.594796
0.784921
0.303101
-0.0348375
-0.0519514
0.317852
0.0289071
0.487129
0.817524
0.506498
0.382025
0.785266
0.880582
-0.228123
0.812362
0.927735
0.352452
0.991646
0.223466
0.291297
-0.195138
0.178873
-0.187035
0.467114
0.709876
0.404158
0.227926
0.526403
0.41627
1.14733
-0.0950012
0.0719497
-0.261851
0.392573
0.336732
0.129794
0.0839193
0.0849801
-0.261851
-0.377657
0.217824
0.506522
1.28445
0.382025
0.662486
0.880582
0.873518
1.30731
0.0448456
0.692995
1.07131
1.24998
1.30731
0.756956
0.642137
1.12952
1.28445
0.810839
0.812362
0.176048
0.720554
1.10757
0.291297
0.244396
0.709876
0.326177
0.756251
-0.153341
0.379937
0.0952539
0.506498
0.317852
0.811846
0.386909
0.379937
0.414583
0.706692
0.0965242
0.918145
0.40584
0.0289071
0.0952539
-0.160659
0.777701
-0.153341
0.0849801
0.0416435
0.107875
0.414583
0.17564
0.817524
1.26717
0.918145
0.854278
-0.330323
0.130049
0.460293
0.810839
0.785266
1.07131
0.0448456
1.42947
0.811846
0.403019
-0.398351
0.176048
0.383519
1.12952
0.403019
0.326177
0.224577
0.0424648
0.0965242
0.227926
0.720554
0.642137
0.383519
-0.195138
0.18232
0.44527
0.386909
0.139817
0.0416435
0.404158
0.0424648
0.756251
0.729686
0.107875
-0.160659
-0.377657
-0.313572
0.692995
0.707439
0.487129
0.777701
1.42947
0.244396
0.224577
1.43462
-0.0908294
0.542551
0.718152
0.265954
0.863275
-0.334381
-0.30454
0.288889
-0.139403
0.025688
0.0297449
0.838345
0.706692
-0.398351
1.26717
