# Supplementary material for: Numerical assessment of the applicability of geometry-based force inference on homogeneous and heterogeneous cells
Source: PLoS One. 2024 Apr 16;19(4):e0299016. doi: 10.1371/journal.pone.0299016 (PMC11020637; doi:10.1371/journal.pone.0299016)
Supplement: S1 Data — Simulation results of homogeneous cells, based on different parameters, are stored in approximately 400 folders, each individually named from “data_004” to “data_400”. Please refer to the Excel file “parameter_settings.xlsx” for detailed parameter settings. Each folder contains one.dat file representing the cell structure, two.txt files listing the correct stress values, and two.vtk files containing the estimated stress values. If a folder is empty, it means that the simulation was stopped for some reason under the parameters. Simulation results of heterogeneous cells. Simulation results of heterogeneous cells, based on different parameters, are stored in four folders, each individually named from “data_1001” to “data_1004”. The Excel file “parameter_settings.xlsx” also contains the detailed parameter settings of those four results. Each folder contains five files, arranged in the same configuration as above. (ZIP) [file pone.0299016.s001.zip › supporting_data/data_053/000000_2dVertex(surface).vtk]

# vtk DataFile Version 2.0
S.O.
ASCII
DATASET UNSTRUCTURED_GRID
POINTS 272 float
0.0935188 4.72163 0
10.1421 6.80616 0
1.13716 0.971463 0
2.86971 7.80676 0
10.2915 9.2412 0
0.451618 8.69416 0
2.66099 1.76339 0
1.30954 4.46983 0
4.88479 8.29735 0
2.50347 9.00455 0
2.26327 0.658149 0
2.50614 0.274202 0
1.31325 1.23025 0
3.74397 0.309525 0
3.97816 8.01811 0
4.93207 8.32987 0
2.6685 1.75239 0
0.611272 8.89076 0
3.96353 8.02045 0
1.76448 2.50114 0
10.549 2.41979 0
5.24227 3.93125 0
5.89222 8.95385 0
8.50004 1.79681 0
0.61962 5.53203 0
7.23969 0.0135771 0
3.96955 8.00787 0
7.98227 3.44755 0
3.83517 0.485402 0
8.67283 0.596381 0
7.83224 8.24383 0
6.60975 9.05044 0
6.96909 8.44908 0
2.50457 0.273653 0
9.95287 1.89032 0
0.00489619 1.56899 0
7.83302 8.24479 0
7.34216 1.4516 0
7.33264 0.202536 0
9.84684 4.58623 0
7.31992 1.6224 0
8.87004 4.82417 0
7.9815 3.44808 0
1.13879 0.967724 0
1.13917 0.964258 0
8.69285 0.60645 0
9.96298 4.29517 0
2.71885 1.61307 0
9.54613 2.55235 0
0.299029 4.24759 0
1.76411 2.50079 0
0.610761 8.89157 0
3.36059 6.21609 0
0.982519 2.7475 0
0.52162 8.726 0
2.29546 3.5764 0
5.3987 1.01818 0
3.38524 4.04365 0
5.00505 3.39563 0
7.27318 0.408912 0
3.29114 2.99097 0
4.54643 2.05804 0
4.76596 0.934605 0
4.4819 5.69461 0
5.39456 1.01635 0
3.97891 8.03328 0
3.38584 4.04554 0
3.97503 8.01354 0
8.50521 1.80155 0
4.76381 1.19115 0
6.92619 2.20613 0
8.5184 4.81564 0
1.13892 0.971061 0
4.73516 0.939022 0
8.91867 3.99064 0
7.97891 3.44683 0
8.50847 4.80303 0
9.7908 2.35908 0
8.70438 5.74602 0
5.37767 1.94321 0
0.98538 4.11758 0
1.30813 4.46971 0
0.000958053 6.71013 0
10.1971 6.56721 0
1.06057 5.87731 0
9.96011 4.29623 0
9.82324 4.58464 0
9.15099 8.38308 0
2.77015 8.0283 0
9.92343 0.939712 0
1.72131 6.0324 0
10.1978 6.56591 0
3.09207 3.49716 0
2.63425 5.18834 0
1.99253 1.79186 0
4.70869 1.20923 0
3.41403 6.22412 0
4.54942 2.05764 0
2.06092 6.94663 0
6.75425 6.59287 0
2.50499 9.00648 0
7.12226 5.81084 0
2.66294 1.75135 0
4.73301 0.932866 0
8.50846 4.79913 0
3.29003 2.98642 0
5.18174 5.12658 0
7.90598 6.3309 0
9.81924 4.58148 0
2.592 5.64233 0
5.39501 1.02153 0
5.68968 3.93904 0
5.19517 3.17971 0
8.6867 0.602739 0
8.91805 3.9874 0
10.5952 7.26553 0
9.78594 2.35712 0
0.841614 4.8637 0
10.3973 7.95032 0
0.299379 4.24763 0
10.1957 6.56838 0
6.0095 7.10589 0
9.14966 8.38491 0
0.984149 2.74818 0
1.30853 4.47013 0
10.5946 7.26787 0
3.41408 6.2144 0
8.68234 0.598117 0
10.077 6.82504 0
3.38059 4.04314 0
9.91997 0.940086 0
4.80735 4.35549 0
3.38331 4.04076 0
4.96413 7.29824 0
0.751092 7.95669 0
4.65066 4.54172 0
1.96628 7.22685 0
3.41401 6.225 0
3.29281 2.98829 0
2.13235 3.6273 0
0.743414 7.8924 0
0.619934 5.53129 0
6.62614 3.75921 0
6.01215 7.1031 0
7.1243 5.80972 0
6.75874 6.5971 0
6.00724 7.10652 0
5.05739 3.43538 0
5.17841 5.12793 0
6.58116 4.57687 0
2.66354 1.75466 0
8.32101 6.79596 0
0.981798 2.74496 0
9.15018 8.3843 0
5.14429 3.14641 0
7.15968 2.10093 0
6.73116 9.00857 0
5.18262 5.13049 0
8.51675 6.77647 0
7.83153 8.24666 0
7.65265 7.27416 0
9.5463 2.55374 0
7.04822 6.40905 0
9.58848 7.00698 0
9.92368 0.938577 0
2.09138 6.6269 0
6.82921 8.76519 0
0.793085 8.00998 0
10.5812 8.98602 0
2.50403 0.275466 0
4.36727 5.80789 0
2.76714 8.02897 0
4.36621 5.80535 0
5.88917 8.9514 0
4.75299 0.931369 0
4.36829 5.80887 0
2.05988 6.94693 0
3.99674 8.03568 0
5.18461 5.1275 0
6.00665 7.10263 0
4.23621 5.86072 0
7.10824 6.42023 0
10.1687 6.92903 0
6.7377 2.15613 0
6.71235 4.76371 0
6.00772 7.10174 0
7.24964 2.04469 0
6.62593 3.75519 0
8.51541 4.80549 0
6.6266 3.76046 0
2.56385 5.20764 0
8.50856 1.80009 0
9.15122 8.38195 0
6.95023 3.32605 0
8.86547 4.82469 0
7.83049 8.24582 0
8.68413 0.599592 0
9.64012 7.03975 0
10.5498 2.41599 0
6.92821 2.20638 0
1.41311 8.66988 0
6.55038 0.966579 0
9.45846 1.34456 0
8.05709 1.42291 0
7.78518 0.827208 0
1.37675 1.9253 0
6.44722 1.52766 0
5.67098 1.60032 0
7.23547 3.06163 0
10.0181 3.17076 0
0.735102 1.79209 0
1.87787 8.29823 0
9.50411 3.63882 0
1.58563 3.53613 0
2.21377 2.59184 0
3.01818 0.828479 0
5.87736 2.45794 0
8.78468 4.23648 0
2.15833 1.15228 0
2.35925 4.00397 0
3.8013 1.64868 0
2.41562 4.52756 0
2.75263 2.79768 0
3.52859 2.23662 0
8.95207 2.83041 0
9.68813 5.4576 0
3.62358 5.23101 0
1.53493 5.08633 0
1.02773 3.38143 0
7.79924 5.68685 0
5.92204 3.52603 0
8.49308 2.97515 0
7.51938 5.09777 0
1.68122 5.59895 0
1.07558 6.41393 0
3.87223 3.85189 0
4.32869 3.56228 0
3.11782 5.16756 0
4.27853 2.8516 0
8.44108 5.78755 0
4.94927 2.26466 0
6.61182 7.62767 0
9.17745 6.51068 0
2.49957 6.25863 0
4.07145 4.85075 0
7.69825 4.05172 0
7.38136 4.45849 0
9.38701 5.8809 0
8.57966 7.39825 0
7.78009 7.12536 0
1.82999 7.7557 0
9.79671 7.66053 0
3.94613 6.82147 0
5.8853 6.13567 0
5.32018 6.10839 0
6.23667 5.77749 0
5.94072 4.43176 0
6.23905 8.21286 0
7.89235 2.47044 0
8.85891 7.82814 0
5.01465 7.67206 0
3.38954 7.34061 0
5.07981 6.60049 0
2.76359 6.99351 0
4.96723 4.79362 0
6.2679 5.202 0
7.11324 7.38434 0
4.40288 6.98881 0
6.26745 2.91211 0
9.0451 1.65011 0
3.75529 1.13187 0
5.63046 8.06525 0
CELLS 430 1720 
3 200 51 54
3 200 9 167
3 200 17 51
3 200 167 54
3 200 9 17
3 201 56 110
3 201 59 37
3 201 56 37
3 201 110 59
3 202 130 164
3 202 116 196
3 202 116 77
3 202 130 45
3 202 89 34
3 202 196 45
3 202 77 34
3 202 164 89
3 203 191 29
3 203 127 29
3 203 186 40
3 203 186 23
3 203 40 127
3 203 23 191
3 204 38 127
3 204 37 40
3 204 59 37
3 204 59 38
3 204 40 127
3 205 123 53
3 205 12 2
3 205 152 123
3 205 94 12
3 205 94 19
3 205 19 53
3 205 152 2
3 206 183 56
3 206 70 183
3 206 70 199
3 206 186 155
3 206 37 40
3 206 56 37
3 206 186 40
3 206 199 155
3 207 183 56
3 207 64 110
3 207 56 110
3 207 64 103
3 207 79 69
3 207 103 73
3 207 79 183
3 207 69 73
3 208 42 75
3 208 193 187
3 208 187 189
3 208 75 189
3 208 155 42
3 208 193 199
3 208 199 155
3 209 198 20
3 209 116 48
3 209 48 161
3 209 20 46
3 209 116 77
3 209 77 198
3 209 161 85
3 209 46 85
3 210 35 43
3 210 35 152
3 210 2 43
3 210 152 2
3 211 9 167
3 211 171 100
3 211 9 100
3 211 167 134
3 211 171 134
3 212 86 85
3 212 161 85
3 212 86 108
3 212 108 74
3 212 74 161
3 213 50 80
3 213 80 124
3 213 139 81
3 213 50 139
3 213 124 81
3 214 94 6
3 214 94 19
3 214 19 50
3 214 55 6
3 214 55 139
3 214 50 139
3 215 33 169
3 215 13 28
3 215 13 33
3 215 102 169
3 215 47 102
3 215 28 47
3 216 70 183
3 216 79 183
3 216 70 112
3 216 79 154
3 216 154 112
3 217 108 74
3 217 41 108
3 217 71 194
3 217 114 74
3 217 27 71
3 217 27 114
3 217 194 41
3 218 94 6
3 218 94 12
3 218 102 169
3 218 12 10
3 218 10 169
3 218 102 16
3 218 16 150
3 218 150 6
3 219 92 55
3 219 139 81
3 219 55 139
3 219 81 7
3 219 129 7
3 219 92 129
3 220 95 47
3 220 61 95
3 220 47 102
3 220 16 97
3 220 102 16
3 220 97 61
3 221 93 7
3 221 129 57
3 221 93 57
3 221 129 7
3 222 92 55
3 222 55 6
3 222 150 138
3 222 60 92
3 222 150 6
3 222 60 105
3 222 138 105
3 223 150 138
3 223 16 97
3 223 16 150
3 223 138 97
3 224 48 161
3 224 68 114
3 224 68 48
3 224 74 161
3 224 114 74
3 225 86 108
3 225 120 41
3 225 83 39
3 225 41 108
3 225 86 39
3 225 120 83
3 226 66 52
3 226 180 66
3 226 126 52
3 226 126 180
3 227 117 24
3 227 93 7
3 227 117 124
3 227 24 141
3 227 124 81
3 227 141 190
3 227 81 7
3 227 93 190
3 228 19 50
3 228 50 80
3 228 119 80
3 228 119 53
3 228 19 53
3 229 107 188
3 229 76 188
3 229 101 162
3 229 181 162
3 229 181 107
3 229 144 101
3 229 144 76
3 230 193 112
3 230 147 58
3 230 147 21
3 230 154 58
3 230 193 187
3 230 142 187
3 230 154 112
3 230 21 111
3 230 111 142
3 231 191 68
3 231 68 114
3 231 42 75
3 231 23 42
3 231 27 75
3 231 27 114
3 231 23 191
3 232 184 104
3 232 104 76
3 232 144 184
3 232 144 76
3 233 84 90
3 233 90 109
3 233 109 190
3 233 84 141
3 233 141 190
3 234 84 90
3 234 82 84
3 234 165 82
3 234 165 90
3 235 57 132
3 235 129 57
3 235 60 92
3 235 132 135
3 235 92 129
3 235 131 60
3 235 131 135
3 236 147 21
3 236 131 21
3 236 131 60
3 236 60 105
3 236 105 147
3 237 109 190
3 237 57 132
3 237 66 52
3 237 109 52
3 237 132 66
3 237 93 57
3 237 93 190
3 238 147 58
3 238 61 58
3 238 97 61
3 238 105 147
3 238 138 97
3 238 138 105
3 239 107 188
3 239 78 194
3 239 71 194
3 239 107 151
3 239 71 188
3 239 78 158
3 239 151 158
3 240 95 69
3 240 61 95
3 240 79 69
3 240 61 58
3 240 154 58
3 240 79 154
3 241 179 146
3 241 145 99
3 241 32 145
3 241 146 166
3 241 179 99
3 241 166 32
3 242 128 78
3 242 163 197
3 242 158 163
3 242 78 158
3 242 128 197
3 243 90 109
3 243 109 52
3 243 126 52
3 243 165 90
3 243 96 126
3 243 165 98
3 243 98 96
3 244 180 66
3 244 132 66
3 244 132 135
3 244 180 175
3 244 135 172
3 244 172 175
3 245 27 75
3 245 75 189
3 245 104 76
3 245 27 71
3 245 76 188
3 245 104 189
3 245 71 188
3 246 184 104
3 246 187 189
3 246 142 187
3 246 149 142
3 246 104 189
3 246 184 149
3 247 78 194
3 247 120 41
3 247 128 1
3 247 128 78
3 247 194 41
3 247 1 120
3 248 158 163
3 248 151 158
3 248 151 36
3 248 163 36
3 249 160 181
3 249 36 195
3 249 107 151
3 249 151 36
3 249 181 107
3 249 160 195
3 250 140 134
3 250 171 88
3 250 140 136
3 250 136 3
3 250 3 88
3 250 171 134
3 251 128 1
3 251 182 118
3 251 197 153
3 251 153 87
3 251 182 1
3 251 118 87
3 251 128 197
3 252 18 67
3 252 137 67
3 252 96 137
3 252 126 180
3 252 96 126
3 252 18 14
3 252 170 177
3 252 177 14
3 252 180 175
3 252 170 175
3 253 178 157
3 253 157 106
3 253 179 106
3 253 178 99
3 253 179 99
3 254 179 146
3 254 143 185
3 254 148 63
3 254 179 106
3 254 148 106
3 254 121 143
3 254 63 185
3 254 121 146
3 255 101 162
3 255 145 99
3 255 178 99
3 255 101 178
3 255 162 145
3 256 157 106
3 256 149 142
3 256 111 148
3 256 149 157
3 256 148 106
3 256 111 142
3 257 31 156
3 257 146 166
3 257 156 166
3 257 173 22
3 257 22 31
3 257 173 121
3 257 121 146
3 258 186 155
3 258 23 42
3 258 155 42
3 258 186 23
3 259 159 30
3 259 197 153
3 259 195 30
3 259 163 197
3 259 153 192
3 259 36 195
3 259 163 36
3 259 159 192
3 260 65 133
3 260 143 185
3 260 133 185
3 260 65 8
3 260 8 143
3 261 137 67
3 261 67 26
3 261 3 137
3 261 3 88
3 261 88 26
3 262 133 185
3 262 170 175
3 262 170 133
3 262 63 172
3 262 63 185
3 262 172 175
3 263 96 137
3 263 176 136
3 263 136 3
3 263 3 137
3 263 98 176
3 263 98 96
3 264 131 21
3 264 131 135
3 264 148 63
3 264 21 111
3 264 111 148
3 264 135 172
3 264 63 172
3 265 178 157
3 265 144 184
3 265 149 157
3 265 101 178
3 265 184 149
3 265 144 101
3 266 160 181
3 266 181 162
3 266 32 145
3 266 162 145
3 266 160 32
3 267 65 177
3 267 65 133
3 267 170 177
3 267 170 133
3 268 70 199
3 268 193 112
3 268 70 112
3 268 193 199
3 269 116 48
3 269 116 196
3 269 191 29
3 269 113 196
3 269 191 68
3 269 68 48
3 269 29 113
3 270 95 47
3 270 73 28
3 270 95 69
3 270 28 47
3 270 69 73
3 271 15 8
3 271 173 15
3 271 121 143
3 271 8 143
3 271 173 121
CELL_TYPES 430
5
5
5
5
5
5
5
5
5
5
5
5
5
5
5
5
5
5
5
5
5
5
5
5
5
5
5
5
5
5
5
5
5
5
5
5
5
5
5
5
5
5
5
5
5
5
5
5
5
5
5
5
5
5
5
5
5
5
5
5
5
5
5
5
5
5
5
5
5
5
5
5
5
5
5
5
5
5
5
5
5
5
5
5
5
5
5
5
5
5
5
5
5
5
5
5
5
5
5
5
5
5
5
5
5
5
5
5
5
5
5
5
5
5
5
5
5
5
5
5
5
5
5
5
5
5
5
5
5
5
5
5
5
5
5
5
5
5
5
5
5
5
5
5
5
5
5
5
5
5
5
5
5
5
5
5
5
5
5
5
5
5
5
5
5
5
5
5
5
5
5
5
5
5
5
5
5
5
5
5
5
5
5
5
5
5
5
5
5
5
5
5
5
5
5
5
5
5
5
5
5
5
5
5
5
5
5
5
5
5
5
5
5
5
5
5
5
5
5
5
5
5
5
5
5
5
5
5
5
5
5
5
5
5
5
5
5
5
5
5
5
5
5
5
5
5
5
5
5
5
5
5
5
5
5
5
5
5
5
5
5
5
5
5
5
5
5
5
5
5
5
5
5
5
5
5
5
5
5
5
5
5
5
5
5
5
5
5
5
5
5
5
5
5
5
5
5
5
5
5
5
5
5
5
5
5
5
5
5
5
5
5
5
5
5
5
5
5
5
5
5
5
5
5
5
5
5
5
5
5
5
5
5
5
5
5
5
5
5
5
5
5
5
5
5
5
5
5
5
5
5
5
5
5
5
5
5
5
5
5
5
5
5
5
5
5
5
5
5
5
5
5
5
5
5
5
5
5
5
5
5
5
5
5
5
5
5
5
5
5
5
5
5
5
5
5
5
5
5
5
5
5
5
5
5
5
5
5
5
5
5
5
5
5
5
5
5
5
5
5
5
5
5
5
5
5
5
5
5
5
POINT_DATA 272
CELL_DATA 430
SCALARS ForceMap float
LOOKUP_TABLE default
-0
-0
-0
-0
-0
1.54876
1.54876
1.54876
1.54876
0.168227
0.168227
0.168227
0.168227
0.168227
0.168227
0.168227
0.168227
0.0115014
0.0115014
0.0115014
0.0115014
0.0115014
0.0115014
-0.389281
-0.389281
-0.389281
-0.389281
-0.389281
1.25367
1.25367
1.25367
1.25367
1.25367
1.25367
1.25367
0.49806
0.49806
0.49806
0.49806
0.49806
0.49806
0.49806
0.49806
0.928885
0.928885
0.928885
0.928885
0.928885
0.928885
0.928885
0.928885
0.369828
0.369828
0.369828
0.369828
0.369828
0.369828
0.369828
0.266226
0.266226
0.266226
0.266226
0.266226
0.266226
0.266226
0.266226
7.27407e-15
7.27407e-15
7.27407e-15
7.27407e-15
-1.44735e-14
-1.44735e-14
-1.44735e-14
-1.44735e-14
-1.44735e-14
0.448902
0.448902
0.448902
0.448902
0.448902
0.340218
0.340218
0.340218
0.340218
0.340218
0.788309
0.788309
0.788309
0.788309
0.788309
0.788309
0.447189
0.447189
0.447189
0.447189
0.447189
0.447189
0.45801
0.45801
0.45801
0.45801
0.45801
0.473862
0.473862
0.473862
0.473862
0.473862
0.473862
0.473862
0.37821
0.37821
0.37821
0.37821
0.37821
0.37821
0.37821
0.37821
0.84577
0.84577
0.84577
0.84577
0.84577
0.84577
0.403193
0.403193
0.403193
0.403193
0.403193
0.403193
0.279747
0.279747
0.279747
0.279747
0.143093
0.143093
0.143093
0.143093
0.143093
0.143093
0.143093
0.207258
0.207258
0.207258
0.207258
-0.0770046
-0.0770046
-0.0770046
-0.0770046
-0.0770046
0.980524
0.980524
0.980524
0.980524
0.980524
0.980524
0.926127
0.926127
0.926127
0.926127
0.738464
0.738464
0.738464
0.738464
0.738464
0.738464
0.738464
0.738464
1.28325
1.28325
1.28325
1.28325
1.28325
0.418696
0.418696
0.418696
0.418696
0.418696
0.418696
0.418696
0.153495
0.153495
0.153495
0.153495
0.153495
0.153495
0.153495
0.153495
0.153495
0.251076
0.251076
0.251076
0.251076
0.251076
0.251076
0.251076
1.3957
1.3957
1.3957
1.3957
2.05404
2.05404
2.05404
2.05404
2.05404
1.75557
1.75557
1.75557
1.75557
0.485246
0.485246
0.485246
0.485246
0.485246
0.485246
0.485246
0.208848
0.208848
0.208848
0.208848
0.208848
0.377821
0.377821
0.377821
0.377821
0.377821
0.377821
0.377821
0.133534
0.133534
0.133534
0.133534
0.133534
0.133534
0.832781
0.832781
0.832781
0.832781
0.832781
0.832781
0.832781
0.240995
0.240995
0.240995
0.240995
0.240995
0.240995
0.298509
0.298509
0.298509
0.298509
0.298509
0.298509
0.875908
0.875908
0.875908
0.875908
0.875908
0.254412
0.254412
0.254412
0.254412
0.254412
0.254412
0.254412
0.461818
0.461818
0.461818
0.461818
0.461818
0.461818
0.374518
0.374518
0.374518
0.374518
0.374518
0.374518
0.374518
-0.14536
-0.14536
-0.14536
-0.14536
-0.14536
-0.14536
1.24031
1.24031
1.24031
1.24031
1.24031
1.24031
1.65709
1.65709
1.65709
1.65709
1.87449
1.87449
1.87449
1.87449
1.87449
1.87449
1.90642
1.90642
1.90642
1.90642
1.90642
1.90642
1.08985
1.08985
1.08985
1.08985
1.08985
1.08985
1.08985
0.607027
0.607027
0.607027
0.607027
0.607027
0.607027
0.607027
0.607027
0.607027
0.607027
0.735411
0.735411
0.735411
0.735411
0.735411
0.27623
0.27623
0.27623
0.27623
0.27623
0.27623
0.27623
0.27623
0.284006
0.284006
0.284006
0.284006
0.284006
0.192765
0.192765
0.192765
0.192765
0.192765
0.192765
2.57487
2.57487
2.57487
2.57487
2.57487
2.57487
2.57487
-0.191411
-0.191411
-0.191411
-0.191411
1.43564
1.43564
1.43564
1.43564
1.43564
1.43564
1.43564
1.43564
0.730561
0.730561
0.730561
0.730561
0.730561
0.287516
0.287516
0.287516
0.287516
0.287516
-0.0421121
-0.0421121
-0.0421121
-0.0421121
-0.0421121
-0.0421121
0.736276
0.736276
0.736276
0.736276
0.736276
0.736276
0.104419
0.104419
0.104419
0.104419
0.104419
0.104419
0.104419
-0.294995
-0.294995
-0.294995
-0.294995
-0.294995
-0.294995
0.983084
0.983084
0.983084
0.983084
0.983084
1.03337
1.03337
1.03337
1.03337
0.723928
0.723928
0.723928
0.723928
-0.198466
-0.198466
-0.198466
-0.198466
-0.198466
-0.198466
-0.198466
-0.139286
-0.139286
-0.139286
-0.139286
-0.139286
0.818565
0.818565
0.818565
0.818565
0.818565
