# Supplementary material for: Numerical assessment of the applicability of geometry-based force inference on homogeneous and heterogeneous cells
Source: PLoS One. 2024 Apr 16;19(4):e0299016. doi: 10.1371/journal.pone.0299016 (PMC11020637; doi:10.1371/journal.pone.0299016)
Supplement: S1 Data — Simulation results of homogeneous cells, based on different parameters, are stored in approximately 400 folders, each individually named from “data_004” to “data_400”. Please refer to the Excel file “parameter_settings.xlsx” for detailed parameter settings. Each folder contains one.dat file representing the cell structure, two.txt files listing the correct stress values, and two.vtk files containing the estimated stress values. If a folder is empty, it means that the simulation was stopped for some reason under the parameters. Simulation results of heterogeneous cells. Simulation results of heterogeneous cells, based on different parameters, are stored in four folders, each individually named from “data_1001” to “data_1004”. The Excel file “parameter_settings.xlsx” also contains the detailed parameter settings of those four results. Each folder contains five files, arranged in the same configuration as above. (ZIP) [file pone.0299016.s001.zip › supporting_data/data_053/i2dvertex000000000000000.dat]

170629

20.0
20.0

200
271
72

0.0935188	4.72163
10.1421	6.80616
1.13716	0.971463
2.86971	7.80676
10.2915	9.2412
0.451618	8.69416
2.66099	1.76339
1.30954	4.46983
4.88479	8.29735
2.50347	9.00455
2.26327	0.658149
2.50614	0.274202
1.31325	1.23025
3.74397	0.309525
3.97816	8.01811
4.93207	8.32987
2.6685	1.75239
0.611272	8.89076
3.96353	8.02045
1.76448	2.50114
10.549	2.41979
5.24227	3.93125
5.89222	8.95385
8.50004	1.79681
0.61962	5.53203
7.23969	0.0135771
3.96955	8.00787
7.98227	3.44755
3.83517	0.485402
8.67283	0.596381
7.83224	8.24383
6.60975	9.05044
6.96909	8.44908
2.50457	0.273653
9.95287	1.89032
0.00489619	1.56899
7.83302	8.24479
7.34216	1.4516
7.33264	0.202536
9.84684	4.58623
7.31992	1.6224
8.87004	4.82417
7.9815	3.44808
1.13879	0.967724
1.13917	0.964258
8.69285	0.60645
9.96298	4.29517
2.71885	1.61307
9.54613	2.55235
0.299029	4.24759
1.76411	2.50079
0.610761	8.89157
3.36059	6.21609
0.982519	2.7475
0.52162	8.726
2.29546	3.5764
5.3987	1.01818
3.38524	4.04365
5.00505	3.39563
7.27318	0.408912
3.29114	2.99097
4.54643	2.05804
4.76596	0.934605
4.4819	5.69461
5.39456	1.01635
3.97891	8.03328
3.38584	4.04554
3.97503	8.01354
8.50521	1.80155
4.76381	1.19115
6.92619	2.20613
8.5184	4.81564
1.13892	0.971061
4.73516	0.939022
8.91867	3.99064
7.97891	3.44683
8.50847	4.80303
9.7908	2.35908
8.70438	5.74602
5.37767	1.94321
0.98538	4.11758
1.30813	4.46971
0.000958053	6.71013
10.1971	6.56721
1.06057	5.87731
9.96011	4.29623
9.82324	4.58464
9.15099	8.38308
2.77015	8.0283
9.92343	0.939712
1.72131	6.0324
10.1978	6.56591
3.09207	3.49716
2.63425	5.18834
1.99253	1.79186
4.70869	1.20923
3.41403	6.22412
4.54942	2.05764
2.06092	6.94663
6.75425	6.59287
2.50499	9.00648
7.12226	5.81084
2.66294	1.75135
4.73301	0.932866
8.50846	4.79913
3.29003	2.98642
5.18174	5.12658
7.90598	6.3309
9.81924	4.58148
2.592	5.64233
5.39501	1.02153
5.68968	3.93904
5.19517	3.17971
8.6867	0.602739
8.91805	3.9874
10.5952	7.26553
9.78594	2.35712
0.841614	4.8637
10.3973	7.95032
0.299379	4.24763
10.1957	6.56838
6.0095	7.10589
9.14966	8.38491
0.984149	2.74818
1.30853	4.47013
10.5946	7.26787
3.41408	6.2144
8.68234	0.598117
10.077	6.82504
3.38059	4.04314
9.91997	0.940086
4.80735	4.35549
3.38331	4.04076
4.96413	7.29824
0.751092	7.95669
4.65066	4.54172
1.96628	7.22685
3.41401	6.225
3.29281	2.98829
2.13235	3.6273
0.743414	7.8924
0.619934	5.53129
6.62614	3.75921
6.01215	7.1031
7.1243	5.80972
6.75874	6.5971
6.00724	7.10652
5.05739	3.43538
5.17841	5.12793
6.58116	4.57687
2.66354	1.75466
8.32101	6.79596
0.981798	2.74496
9.15018	8.3843
5.14429	3.14641
7.15968	2.10093
6.73116	9.00857
5.18262	5.13049
8.51675	6.77647
7.83153	8.24666
7.65265	7.27416
9.5463	2.55374
7.04822	6.40905
9.58848	7.00698
9.92368	0.938577
2.09138	6.6269
6.82921	8.76519
0.793085	8.00998
10.5812	8.98602
2.50403	0.275466
4.36727	5.80789
2.76714	8.02897
4.36621	5.80535
5.88917	8.9514
4.75299	0.931369
4.36829	5.80887
2.05988	6.94693
3.99674	8.03568
5.18461	5.1275
6.00665	7.10263
4.23621	5.86072
7.10824	6.42023
10.1687	6.92903
6.7377	2.15613
6.71235	4.76371
6.00772	7.10174
7.24964	2.04469
6.62593	3.75519
8.51541	4.80549
6.6266	3.76046
2.56385	5.20764
8.50856	1.80009
9.15122	8.38195
6.95023	3.32605
8.86547	4.82469
7.83049	8.24582
8.68413	0.599592
9.64012	7.03975
10.5498	2.41599
6.92821	2.20638

130	164
198	20
5	54
35	43
33	169
72	43
123	53
140	134
18	67
51	54
137	67
9	167
13	28
171	100
12	2
15	8
13	33
95	47
65	177
171	88
94	6
179	146
65	133
183	56
73	28
67	26
70	183
31	156
64	110
56	110
116	48
64	103
70	199
186	155
48	161
116	196
20	46
107	188
191	29
113	196
116	77
193	112
143	185
38	127
37	40
130	45
89	34
127	29
196	45
152	123
159	30
87	122
77	198
94	12
44	72
35	152
86	85
94	19
161	85
9	100
84	90
102	169
11	33
17	51
12	10
19	50
50	80
46	85
95	69
117	24
0	117
86	108
61	95
47	102
80	124
90	109
109	190
10	169
92	55
139	81
28	47
55	6
150	138
79	69
55	139
147	58
50	139
16	97
57	132
174	62
102	16
191	68
103	73
61	58
59	37
56	37
79	183
70	112
68	114
42	75
23	42
68	48
186	40
78	194
184	104
108	74
120	41
74	161
49	119
83	39
93	7
41	108
77	34
117	124
128	1
86	39
119	80
66	52
24	141
182	118
140	136
2	43
180	66
197	153
109	52
126	52
96	137
119	53
84	141
124	81
132	66
129	57
16	150
141	190
81	7
93	57
19	53
126	180
129	7
60	92
97	61
147	21
71	194
178	157
154	58
131	21
193	187
187	189
27	75
157	106
69	73
75	189
150	6
114	74
79	154
142	187
104	76
27	71
27	114
154	112
120	83
76	188
93	190
82	84
128	78
165	82
125	115
195	30
160	181
163	197
153	87
153	192
36	195
182	1
165	90
132	135
167	134
176	136
167	54
168	122
92	129
136	3
3	137
131	60
96	126
98	176
165	98
3	88
131	135
148	63
101	162
149	142
60	105
105	147
173	15
138	97
179	106
107	151
104	189
145	99
71	188
21	111
138	105
111	148
118	87
155	42
144	184
158	163
78	158
178	99
151	158
149	157
181	162
151	36
181	107
32	145
163	36
194	41
148	106
101	178
146	166
184	149
91	83
128	197
38	25
156	166
168	4
152	2
9	17
18	14
1	120
88	26
182	125
170	177
177	14
98	96
180	175
133	185
65	8
171	134
170	175
170	133
121	143
135	172
173	22
179	99
63	172
144	101
22	31
63	185
172	175
103	62
8	143
59	38
111	142
186	23
193	199
162	145
40	127
110	59
173	121
160	32
166	32
29	113
160	195
23	191
199	155
164	89
121	146
144	76
159	192

5	167	9	17	51	54
4	59	37	56	110
8	45	130	164	89	34	77	116	196
6	40	127	29	191	23	186
5	127	40	37	59	38
7	2	12	94	19	53	123	152
8	56	37	40	186	155	199	70	183
8	79	69	73	103	64	110	56	183
7	193	199	155	42	75	189	187
8	48	116	77	198	20	46	85	161
4	152	35	43	2
5	9	167	134	171	100
5	74	161	85	86	108
5	50	139	81	124	80
6	94	6	55	139	50	19
6	47	102	169	33	13	28
5	70	112	154	79	183
7	194	71	27	114	74	108	41
8	6	94	12	10	169	102	16	150
6	81	139	55	92	129	7
6	97	16	102	47	95	61
4	57	93	7	129
7	55	6	150	138	105	60	92
4	97	138	150	16
5	114	68	48	161	74
6	39	83	120	41	108	86
4	66	180	126	52
8	117	124	81	7	93	190	141	24
5	80	119	53	19	50
7	144	76	188	107	181	162	101
9	142	111	21	147	58	154	112	193	187
7	68	114	27	75	42	23	191
4	184	104	76	144
5	84	141	190	109	90
4	165	82	84	90
7	135	132	57	129	92	60	131
5	21	131	60	105	147
7	93	57	132	66	52	109	190
6	138	97	61	58	147	105
7	71	194	78	158	151	107	188
6	69	79	154	58	61	95
6	179	99	145	32	166	146
5	128	197	163	158	78
7	98	165	90	109	52	126	96
6	180	66	132	135	172	175
7	27	71	188	76	104	189	75
6	189	104	184	149	142	187
6	120	1	128	78	194	41
4	163	36	151	158
6	195	160	181	107	151	36
6	136	3	88	171	134	140
7	153	197	128	1	182	118	87
10	170	177	14	18	67	137	96	126	180	175
5	99	179	106	157	178
8	185	63	148	106	179	146	121	143
5	178	101	162	145	99
6	148	111	142	149	157	106
7	146	166	156	31	22	173	121
4	186	23	42	155
8	36	163	197	153	192	159	30	195
5	65	133	185	143	8
5	3	137	67	26	88
6	63	185	133	170	175	172
6	137	3	136	176	98	96
7	111	148	63	172	135	131	21
6	184	144	101	178	157	149
5	160	32	145	162	181
4	177	170	133	65
4	199	193	112	70
7	116	48	68	191	29	113	196
5	73	69	95	47	28
5	173	15	8	143	121
