# Supplementary material for: Numerical assessment of the applicability of geometry-based force inference on homogeneous and heterogeneous cells
Source: PLoS One. 2024 Apr 16;19(4):e0299016. doi: 10.1371/journal.pone.0299016 (PMC11020637; doi:10.1371/journal.pone.0299016)
Supplement: S1 Data — Simulation results of homogeneous cells, based on different parameters, are stored in approximately 400 folders, each individually named from “data_004” to “data_400”. Please refer to the Excel file “parameter_settings.xlsx” for detailed parameter settings. Each folder contains one.dat file representing the cell structure, two.txt files listing the correct stress values, and two.vtk files containing the estimated stress values. If a folder is empty, it means that the simulation was stopped for some reason under the parameters. Simulation results of heterogeneous cells. Simulation results of heterogeneous cells, based on different parameters, are stored in four folders, each individually named from “data_1001” to “data_1004”. The Excel file “parameter_settings.xlsx” also contains the detailed parameter settings of those four results. Each folder contains five files, arranged in the same configuration as above. (ZIP) [file pone.0299016.s001.zip › supporting_data/data_054/000000_2dVertex(edge).vtk]

# vtk DataFile Version 2.0
S.O.
ASCII
DATASET UNSTRUCTURED_GRID
POINTS 200 float
9.70927 9.18483 0
7.05754 7.5392 0
8.75919 4.78078 0
0.252195 0.504592 0
1.79795 7.54794 0
1.15706 3.83863 0
9.70647 9.16677 0
4.72608 2.77507 0
10.4534 1.67802 0
2.85652 1.32644 0
2.81971 2.64991 0
2.01142 3.07606 0
5.45617 3.2382 0
3.85366 3.24251 0
4.23873 9.0025 0
5.45763 3.23874 0
5.95297 8.27585 0
7.79629 6.3572 0
5.13881 1.58686 0
3.65636 0.203385 0
6.29865 0.0754231 0
5.56926 4.39301 0
1.20701 1.94494 0
6.49562 1.20393 0
3.94036 1.18312 0
7.56861 8.49647 0
5.95723 8.27885 0
5.93584 6.33418 0
1.20297 1.94312 0
5.81551 8.72367 0
2.8234 2.65083 0
8.05311 2.14654 0
5.89244 6.4167 0
4.54283 7.392 0
7.92783 0.302049 0
8.80836 2.35277 0
9.35726 0.815685 0
7.35836 2.12752 0
7.87503 0.164939 0
1.386 4.76308 0
7.87407 0.16126 0
9.75107 1.19852 0
9.05757 6.13391 0
9.25482 4.3751 0
0.0251132 3.07417 0
0.304229 0.480249 0
2.2589 4.0848 0
3.63122 4.53743 0
7.04736 5.4334 0
2.87793 1.26592 0
10.2026 4.06978 0
2.74347 2.69911 0
8.52907 3.45522 0
3.83968 0.9923 0
4.35344 3.02231 0
2.25976 4.08555 0
4.40628 2.24307 0
2.2689 9.05688 0
1.56202 0.469895 0
5.73742 3.75546 0
8.05817 2.14486 0
6.71257 2.79974 0
6.68668 2.8476 0
2.26904 9.05787 0
9.70682 2.27423 0
5.10143 0.0310355 0
7.20355 3.72071 0
7.19738 3.72495 0
6.58676 7.30482 0
7.92179 0.354205 0
7.34643 3.83815 0
7.87527 0.164883 0
5.01169 2.82978 0
10.4188 3.56153 0
9.12314 5.13925 0
10.5036 4.22225 0
10.3846 3.32484 0
7.61114 5.11257 0
8.96512 0.747278 0
0.282788 0.507109 0
10.26 4.8029 0
9.82199 6.07439 0
1.79449 7.54988 0
2.99614 4.43129 0
0.0306865 3.07161 0
2.78995 5.48363 0
1.85352 4.13791 0
0.854254 7.19671 0
9.66455 2.33818 0
0.993647 8.43774 0
0.855439 5.25364 0
2.59261 8.47033 0
4.54337 7.393 0
2.11731 4.1228 0
2.77556 7.9355 0
0.0267439 3.07395 0
2.45332 6.13475 0
6.00062 1.47563 0
4.28708 8.15359 0
2.98398 2.31173 0
3.85419 3.24425 0
5.51937 5.44562 0
5.53439 4.43202 0
4.80541 4.65548 0
3.94273 1.18394 0
1.77397 2.85648 0
5.13417 1.5899 0
9.05972 6.12628 0
8.06083 2.14203 0
5.1325 1.58607 0
2.62438 8.76582 0
6.4913 4.69293 0
8.52989 3.45566 0
1.15648 3.83987 0
8.9617 7.80242 0
8.80832 4.59677 0
0.624496 6.98113 0
7.24794 5.42383 0
8.06111 2.14207 0
0.10961 5.04999 0
0.574664 6.42112 0
1.48301 2.08804 0
10.6444 7.67831 0
10.0511 6.3669 0
1.38717 4.76277 0
1.60163 0.416495 0
8.69485 8.35018 0
4.2684 6.5618 0
4.35878 6.53948 0
2.4476 6.13834 0
5.95548 8.27881 0
3.3096 7.7444 0
0.396173 7.83752 0
2.45284 6.13244 0
2.60901 6.46571 0
0.747359 8.67882 0
6.58691 7.30857 0
4.40882 4.70591 0
2.61026 6.46525 0
2.78704 5.48472 0
4.811 4.66666 0
7.05382 5.36075 0
1.774 2.85463 0
4.27348 6.56945 0
4.2569 4.81734 0
9.00027 7.74708 0
9.05824 6.13296 0
3.30707 7.7476 0
1.23402 5.8961 0
7.3385 3.77348 0
10.4994 4.22014 0
0.854034 7.1976 0
8.52812 3.45574 0
7.98421 7.82063 0
2.45511 6.13021 0
10.3272 4.78059 0
0.713793 8.73295 0
5.89653 6.28461 0
6.58971 7.31067 0
7.59315 5.17232 0
4.01974 9.17653 0
0.674073 6.99997 0
10.4549 1.68168 0
9.05438 6.12912 0
5.13573 0.0677702 0
7.78867 6.36928 0
10.4256 8.11192 0
9.51626 0.621682 0
8.17556 8.82987 0
1.20674 1.9437 0
9.69979 9.17817 0
10.6444 7.67818 0
3.30805 7.74199 0
0.279009 0.48717 0
2.8941 0.535601 0
6.24718 1.13691 0
4.54155 7.39658 0
2.45044 1.06294 0
4.32065 8.61151 0
7.5665 8.49838 0
3.65504 0.204487 0
4.16607 5.19225 0
6.00336 1.47795 0
8.72493 8.29227 0
4.81307 6.18866 0
7.0957 1.91752 0
7.19685 3.72372 0
8.64395 8.07887 0
4.25453 6.56174 0
5.01092 2.83074 0
5.01214 6.1261 0
10.1004 9.01781 0
9.9718 5.57253 0
10.1274 7.52528 0
7.80463 6.36142 0
9.66291 2.54731 0
7.80937 6.37053 0
0.790471 9.02439 0
6.25 1.13669 0
6.29926 0.0753783 0
CELLS 356 1068 
2 121 142
2 49 9
2 9 142
2 121 177
2 72 106
2 56 7
2 56 104
2 189 7
2 72 189
2 136 32
2 92 32
2 92 68
2 68 136
2 118 35
2 118 78
2 36 35
2 193 114
2 183 166
2 171 193
2 187 114
2 183 187
2 11 113
2 11 51
2 93 86
2 51 55
2 55 93
2 72 106
2 97 18
2 72 12
2 12 97
2 61 62
2 66 62
2 37 61
2 37 31
2 31 66
2 31 60
2 69 185
2 185 37
2 37 31
2 69 60
2 61 62
2 182 97
2 182 61
2 12 97
2 62 15
2 12 15
2 23 71
2 198 23
2 37 61
2 185 37
2 182 61
2 185 23
2 182 175
2 198 23
2 69 34
2 118 108
2 60 108
2 118 78
2 69 60
2 11 51
2 105 11
2 105 142
2 9 142
2 51 10
2 99 10
2 9 99
2 84 105
2 121 142
2 105 142
2 22 121
2 49 9
2 99 24
2 9 99
2 99 24
2 56 104
2 30 10
2 30 56
2 99 10
2 51 55
2 51 10
2 30 10
2 13 46
2 46 55
2 30 13
2 54 137
2 189 7
2 7 54
2 103 137
2 189 103
2 77 70
2 149 67
2 67 186
2 70 149
2 141 111
2 117 48
2 186 111
2 159 77
2 48 141
2 159 117
2 56 7
2 100 13
2 30 56
2 54 100
2 7 54
2 30 13
2 35 88
2 36 35
2 31 60
2 60 108
2 149 67
2 149 152
2 31 66
2 67 66
2 112 152
2 108 112
2 83 139
2 46 83
2 93 133
2 46 55
2 55 93
2 139 133
2 83 139
2 144 181
2 83 47
2 85 181
2 144 47
2 139 85
2 138 134
2 127 138
2 127 143
2 147 134
2 143 131
2 90 148
2 161 148
2 52 73
2 52 112
2 112 152
2 50 43
2 43 152
2 195 52
2 52 73
2 82 87
2 138 134
2 138 129
2 4 134
2 129 151
2 4 82
2 54 137
2 54 100
2 47 100
2 144 47
2 144 137
2 89 82
2 4 82
2 91 89
2 4 94
2 141 101
2 48 141
2 190 101
2 48 157
2 157 190
2 111 21
2 141 111
2 141 101
2 21 102
2 102 101
2 118 108
2 35 88
2 118 35
2 195 52
2 52 112
2 108 112
2 42 146
2 2 74
2 2 77
2 159 77
2 107 74
2 42 107
2 163 146
2 163 159
2 96 148
2 129 151
2 129 96
2 161 148
2 4 134
2 147 134
2 4 94
2 154 133
2 93 86
2 93 133
2 124 154
2 66 62
2 15 59
2 67 186
2 59 186
2 67 66
2 62 15
2 163 165
2 163 159
2 117 165
2 159 117
2 59 186
2 111 21
2 59 21
2 186 111
2 77 70
2 2 77
2 115 70
2 2 115
2 80 74
2 107 74
2 107 81
2 43 115
2 2 74
2 50 43
2 80 74
2 2 115
2 89 82
2 82 87
2 135 89
2 154 133
2 96 154
2 188 85
2 138 129
2 127 138
2 139 133
2 139 85
2 129 96
2 188 127
2 90 148
2 96 148
2 96 154
2 124 154
2 27 17
2 17 194
2 136 32
2 27 32
2 194 136
2 176 98
2 33 128
2 143 131
2 176 33
2 143 128
2 100 13
2 46 83
2 13 46
2 83 47
2 47 100
2 72 12
2 15 59
2 72 189
2 103 140
2 59 21
2 21 102
2 12 15
2 140 102
2 189 103
2 188 85
2 85 181
2 181 188
2 114 145
2 196 145
2 153 196
2 187 114
2 187 153
2 149 152
2 70 149
2 43 115
2 43 152
2 115 70
2 135 89
2 91 89
2 184 190
2 33 128
2 27 157
2 128 184
2 92 33
2 157 190
2 27 32
2 92 32
2 153 1
2 183 187
2 187 153
2 25 1
2 183 126
2 158 68
2 176 33
2 92 33
2 176 16
2 16 158
2 92 68
2 117 48
2 27 17
2 27 157
2 48 157
2 17 165
2 117 165
2 193 42
2 42 146
2 114 145
2 193 114
2 145 146
2 16 26
2 176 98
2 176 16
2 144 181
2 103 137
2 127 143
2 144 137
2 103 140
2 140 184
2 128 184
2 143 128
2 188 127
2 181 188
2 16 26
2 158 1
2 16 158
2 25 1
2 184 190
2 140 184
2 140 102
2 190 101
2 102 101
2 158 68
2 158 1
2 153 196
2 196 194
2 68 136
2 194 136
2 153 1
2 23 71
2 69 185
2 69 34
2 185 23
2 193 42
2 42 107
2 171 193
2 107 81
2 183 166
2 183 126
2 22 121
2 121 177
2 182 97
2 97 18
2 182 175
2 196 145
2 163 146
2 163 165
2 196 194
2 17 194
2 17 165
2 145 146
2 84 105
2 11 113
2 105 11
CELL_TYPES 356
3
3
3
3
3
3
3
3
3
3
3
3
3
3
3
3
3
3
3
3
3
3
3
3
3
3
3
3
3
3
3
3
3
3
3
3
3
3
3
3
3
3
3
3
3
3
3
3
3
3
3
3
3
3
3
3
3
3
3
3
3
3
3
3
3
3
3
3
3
3
3
3
3
3
3
3
3
3
3
3
3
3
3
3
3
3
3
3
3
3
3
3
3
3
3
3
3
3
3
3
3
3
3
3
3
3
3
3
3
3
3
3
3
3
3
3
3
3
3
3
3
3
3
3
3
3
3
3
3
3
3
3
3
3
3
3
3
3
3
3
3
3
3
3
3
3
3
3
3
3
3
3
3
3
3
3
3
3
3
3
3
3
3
3
3
3
3
3
3
3
3
3
3
3
3
3
3
3
3
3
3
3
3
3
3
3
3
3
3
3
3
3
3
3
3
3
3
3
3
3
3
3
3
3
3
3
3
3
3
3
3
3
3
3
3
3
3
3
3
3
3
3
3
3
3
3
3
3
3
3
3
3
3
3
3
3
3
3
3
3
3
3
3
3
3
3
3
3
3
3
3
3
3
3
3
3
3
3
3
3
3
3
3
3
3
3
3
3
3
3
3
3
3
3
3
3
3
3
3
3
3
3
3
3
3
3
3
3
3
3
3
3
3
3
3
3
3
3
3
3
3
3
3
3
3
3
3
3
3
3
3
3
3
3
3
3
3
3
3
3
3
3
3
3
3
3
3
3
3
3
3
3
3
3
3
3
3
3
3
3
3
3
3
3
3
3
3
3
3
3
3
3
3
3
3
3
POINT_DATA 200
CELL_DATA 356
SCALARS ForceMap float
LOOKUP_TABLE default
0.852259
1.24743
0.395142
0.738288
1.31374
0.555639
1.27327
1.26643
0.518409
0.735521
0.393004
0.657882
1.31337
0.864485
0.487691
1.35939
0.968579
0.706018
1.00036
0.988729
0.746709
0.726515
0.950392
1.38299
0.4149
0.517005
1.31374
0.536192
1.12811
-0.159584
0.860788
0.684401
0.31395
1.25156
0.00667345
1.15785
0.549505
1.1026
1.25156
0.0804501
0.860788
0.525814
0.358001
-0.159584
0.963458
1.06189
0.952746
1.0329
0.31395
1.1026
0.358001
0.374514
-0.203758
1.0329
0.246172
0.078628
0.3809
0.487691
0.0804501
0.950392
0.945802
1.04096
0.395142
1.67116
1.23053
0.769097
0.740643
0.852259
1.04096
1.12219
1.24743
0.93983
0.769097
0.93983
1.27327
0.918058
0.356533
1.23053
0.4149
1.67116
0.918058
0.468327
0.480419
0.0984723
0.771255
1.26643
0.955331
1.20038
0.668
0.504647
0.706353
0.657628
0.774809
-0.23726
0.77453
0.217416
-0.0594059
0.159663
0.516991
0.555639
0.0568546
0.356533
0.414973
0.955331
0.0984723
0.924015
1.35939
1.15785
0.3809
0.706353
0.706833
0.00667345
0.405646
0.441967
-0.143753
-0.0350149
0.502961
0.283324
0.480419
0.517005
0.447726
-0.0350149
0.929771
0.707473
0.840343
0.8931
0.706596
0.869294
0.888229
1.57993
0.900881
1.33993
1.48636
0.435476
0.957083
0.0735921
0.441967
1.00831
0.321121
1.00232
0.957083
0.438891
0.869294
1.16452
1.24748
0.488977
0.997035
0.771255
0.414973
0.44327
0.8931
1.25146
0.707481
0.997035
0.540165
0.909638
0.493271
0.159663
0.970109
0.77471
0.792436
0.883664
-0.23726
0.493271
0.773113
0.680985
0.078628
0.924015
0.864485
1.00232
0.0735921
-0.143753
1.13571
0.312834
0.775402
-0.0594059
0.612763
0.6511
1.17477
0.412571
-0.22324
0.488977
0.621182
0.435476
1.24748
0.900881
0.909638
0.797766
1.38299
0.283324
0.355232
0.684401
0.687105
0.657628
1.23971
0.405646
0.963458
0.690264
0.412571
0.78749
0.516991
1.23971
0.883664
1.05691
0.217416
0.504647
0.775402
0.910951
1.16355
0.856247
0.612763
0.570713
1.01386
0.312834
1.00831
0.856247
1.16355
0.707481
0.438891
1.36587
0.797766
1.05171
0.301764
1.16452
0.888229
0.447726
0.706596
0.621182
0.416745
1.48636
-0.22324
1.05171
0.355232
0.636254
0.859973
0.735521
0.609826
0.615684
0.566123
0.421967
1.33993
1.4148
1.0552
0.0568546
0.502961
0.468327
0.707473
0.44327
1.12811
0.687105
0.518409
0.279411
1.05691
0.773113
1.06189
0.479401
0.668
0.301764
0.840343
1.3053
1.25986
0.920726
0.521068
0.988729
1.36112
0.706833
0.774809
1.01386
0.321121
0.910951
1.36587
0.540165
1.3647
0.421967
0.5509
1.41182
0.701276
0.792436
0.609826
0.393004
0.433325
0.746709
1.36112
0.759321
1.16991
1.13585
1.4148
0.701276
0.513497
0.823527
0.657882
0.77453
0.636254
0.5509
0.77471
1.10115
0.78749
1.52724
1.13571
1.25986
0.968579
0.811336
0.527856
0.566123
0.513497
0.929771
1.20038
1.57993
1.25146
0.279411
0.600352
1.41182
1.0552
0.416745
1.3053
0.527856
1.04759
0.823527
0.759321
1.3647
0.600352
0.479401
0.970109
0.680985
1.13585
1.04759
0.521068
0.9668
1.31337
0.615684
0.433325
0.952746
0.549505
0.246172
0.374514
1.52724
0.6511
1.00036
0.570713
0.706018
1.16991
1.12219
0.738288
0.525814
0.536192
-0.203758
0.920726
1.17477
0.690264
0.9668
0.859973
1.10115
0.811336
0.740643
0.726515
0.945802
