# Supplementary material for: Numerical assessment of the applicability of geometry-based force inference on homogeneous and heterogeneous cells
Source: PLoS One. 2024 Apr 16;19(4):e0299016. doi: 10.1371/journal.pone.0299016 (PMC11020637; doi:10.1371/journal.pone.0299016)
Supplement: S1 Data — Simulation results of homogeneous cells, based on different parameters, are stored in approximately 400 folders, each individually named from “data_004” to “data_400”. Please refer to the Excel file “parameter_settings.xlsx” for detailed parameter settings. Each folder contains one.dat file representing the cell structure, two.txt files listing the correct stress values, and two.vtk files containing the estimated stress values. If a folder is empty, it means that the simulation was stopped for some reason under the parameters. Simulation results of heterogeneous cells. Simulation results of heterogeneous cells, based on different parameters, are stored in four folders, each individually named from “data_1001” to “data_1004”. The Excel file “parameter_settings.xlsx” also contains the detailed parameter settings of those four results. Each folder contains five files, arranged in the same configuration as above. (ZIP) [file pone.0299016.s001.zip › supporting_data/data_054/000000_2dVertex(surface).vtk]

# vtk DataFile Version 2.0
S.O.
ASCII
DATASET UNSTRUCTURED_GRID
POINTS 274 float
9.70927 9.18483 0
7.05754 7.5392 0
8.75919 4.78078 0
0.252195 0.504592 0
1.79795 7.54794 0
1.15706 3.83863 0
9.70647 9.16677 0
4.72608 2.77507 0
10.4534 1.67802 0
2.85652 1.32644 0
2.81971 2.64991 0
2.01142 3.07606 0
5.45617 3.2382 0
3.85366 3.24251 0
4.23873 9.0025 0
5.45763 3.23874 0
5.95297 8.27585 0
7.79629 6.3572 0
5.13881 1.58686 0
3.65636 0.203385 0
6.29865 0.0754231 0
5.56926 4.39301 0
1.20701 1.94494 0
6.49562 1.20393 0
3.94036 1.18312 0
7.56861 8.49647 0
5.95723 8.27885 0
5.93584 6.33418 0
1.20297 1.94312 0
5.81551 8.72367 0
2.8234 2.65083 0
8.05311 2.14654 0
5.89244 6.4167 0
4.54283 7.392 0
7.92783 0.302049 0
8.80836 2.35277 0
9.35726 0.815685 0
7.35836 2.12752 0
7.87503 0.164939 0
1.386 4.76308 0
7.87407 0.16126 0
9.75107 1.19852 0
9.05757 6.13391 0
9.25482 4.3751 0
0.0251132 3.07417 0
0.304229 0.480249 0
2.2589 4.0848 0
3.63122 4.53743 0
7.04736 5.4334 0
2.87793 1.26592 0
10.2026 4.06978 0
2.74347 2.69911 0
8.52907 3.45522 0
3.83968 0.9923 0
4.35344 3.02231 0
2.25976 4.08555 0
4.40628 2.24307 0
2.2689 9.05688 0
1.56202 0.469895 0
5.73742 3.75546 0
8.05817 2.14486 0
6.71257 2.79974 0
6.68668 2.8476 0
2.26904 9.05787 0
9.70682 2.27423 0
5.10143 0.0310355 0
7.20355 3.72071 0
7.19738 3.72495 0
6.58676 7.30482 0
7.92179 0.354205 0
7.34643 3.83815 0
7.87527 0.164883 0
5.01169 2.82978 0
10.4188 3.56153 0
9.12314 5.13925 0
10.5036 4.22225 0
10.3846 3.32484 0
7.61114 5.11257 0
8.96512 0.747278 0
0.282788 0.507109 0
10.26 4.8029 0
9.82199 6.07439 0
1.79449 7.54988 0
2.99614 4.43129 0
0.0306865 3.07161 0
2.78995 5.48363 0
1.85352 4.13791 0
0.854254 7.19671 0
9.66455 2.33818 0
0.993647 8.43774 0
0.855439 5.25364 0
2.59261 8.47033 0
4.54337 7.393 0
2.11731 4.1228 0
2.77556 7.9355 0
0.0267439 3.07395 0
2.45332 6.13475 0
6.00062 1.47563 0
4.28708 8.15359 0
2.98398 2.31173 0
3.85419 3.24425 0
5.51937 5.44562 0
5.53439 4.43202 0
4.80541 4.65548 0
3.94273 1.18394 0
1.77397 2.85648 0
5.13417 1.5899 0
9.05972 6.12628 0
8.06083 2.14203 0
5.1325 1.58607 0
2.62438 8.76582 0
6.4913 4.69293 0
8.52989 3.45566 0
1.15648 3.83987 0
8.9617 7.80242 0
8.80832 4.59677 0
0.624496 6.98113 0
7.24794 5.42383 0
8.06111 2.14207 0
0.10961 5.04999 0
0.574664 6.42112 0
1.48301 2.08804 0
10.6444 7.67831 0
10.0511 6.3669 0
1.38717 4.76277 0
1.60163 0.416495 0
8.69485 8.35018 0
4.2684 6.5618 0
4.35878 6.53948 0
2.4476 6.13834 0
5.95548 8.27881 0
3.3096 7.7444 0
0.396173 7.83752 0
2.45284 6.13244 0
2.60901 6.46571 0
0.747359 8.67882 0
6.58691 7.30857 0
4.40882 4.70591 0
2.61026 6.46525 0
2.78704 5.48472 0
4.811 4.66666 0
7.05382 5.36075 0
1.774 2.85463 0
4.27348 6.56945 0
4.2569 4.81734 0
9.00027 7.74708 0
9.05824 6.13296 0
3.30707 7.7476 0
1.23402 5.8961 0
7.3385 3.77348 0
10.4994 4.22014 0
0.854034 7.1976 0
8.52812 3.45574 0
7.98421 7.82063 0
2.45511 6.13021 0
10.3272 4.78059 0
0.713793 8.73295 0
5.89653 6.28461 0
6.58971 7.31067 0
7.59315 5.17232 0
4.01974 9.17653 0
0.674073 6.99997 0
10.4549 1.68168 0
9.05438 6.12912 0
5.13573 0.0677702 0
7.78867 6.36928 0
10.4256 8.11192 0
9.51626 0.621682 0
8.17556 8.82987 0
1.20674 1.9437 0
9.69979 9.17817 0
10.6444 7.67818 0
3.30805 7.74199 0
0.279009 0.48717 0
2.8941 0.535601 0
6.24718 1.13691 0
4.54155 7.39658 0
2.45044 1.06294 0
4.32065 8.61151 0
7.5665 8.49838 0
3.65504 0.204487 0
4.16607 5.19225 0
6.00336 1.47795 0
8.72493 8.29227 0
4.81307 6.18866 0
7.0957 1.91752 0
7.19685 3.72372 0
8.64395 8.07887 0
4.25453 6.56174 0
5.01092 2.83074 0
5.01214 6.1261 0
10.1004 9.01781 0
9.9718 5.57253 0
10.1274 7.52528 0
7.80463 6.36142 0
9.66291 2.54731 0
7.80937 6.37053 0
0.790471 9.02439 0
6.25 1.13669 0
6.29926 0.0753783 0
2.13123 1.89591 0
4.61719 1.93576 0
5.60393 7.08278 0
8.7653 1.57604 0
9.64899 7.93334 0
2.04754 3.48168 0
0.99484 1.00485 0
5.45342 2.24829 0
7.35127 2.79046 0
7.70639 1.39746 0
6.03541 2.48082 0
6.89828 0.499628 0
6.64073 1.93932 0
8.28753 1.13355 0
2.48873 2.28488 0
0.962737 2.64507 0
3.24043 1.3611 0
3.64728 2.04447 0
2.94524 3.36878 0
4.65389 3.72769 0
7.12654 4.62701 0
3.82739 2.71971 0
9.37188 1.63606 0
7.90208 3.10204 0
2.52661 5.01393 0
3.44577 4.97153 0
3.4046 6.91154 0
0.663919 5.92647 0
9.48059 3.80252 0
9.52908 3.21575 0
1.81053 6.89131 0
4.08727 3.94614 0
1.91668 8.12682 0
6.01653 5.7577 0
6.14426 5.0241 0
8.79923 2.6717 0
8.51734 5.37702 0
1.46776 6.45986 0
2.5787 7.32058 0
2.03021 5.07883 0
6.34582 3.39492 0
8.07392 5.84587 0
6.34859 4.10379 0
7.95837 4.51669 0
9.61481 5.47098 0
9.65532 4.60243 0
1.01572 7.86111 0
3.26907 6.18957 0
1.62324 5.55623 0
6.80579 6.63517 0
4.05172 7.41304 0
3.21333 3.94992 0
5.20222 3.81032 0
3.71409 5.7697 0
8.27087 7.30549 0
8.33842 4.00305 0
1.6729 8.74148 0
5.04087 6.64704 0
7.87311 8.13769 0
5.6243 7.62042 0
6.89953 6.05123 0
9.37489 7.0972 0
4.96971 8.10196 0
4.50187 5.57769 0
6.77514 8.02639 0
5.13476 5.26522 0
7.44948 7.16872 0
7.26157 1.01514 0
9.90467 6.81012 0
9.63282 8.52843 0
1.72894 1.25787 0
5.5158 0.934904 0
8.61752 6.79353 0
1.04833 3.23377 0
CELLS 440 1760 
3 200 121 142
3 200 49 9
3 200 9 142
3 200 177 49
3 200 121 177
3 201 72 106
3 201 56 7
3 201 56 104
3 201 106 109
3 201 189 7
3 201 72 189
3 201 104 109
3 202 136 32
3 202 92 32
3 202 92 68
3 202 68 136
3 203 118 35
3 203 118 78
3 203 36 35
3 203 36 78
3 204 171 122
3 204 193 114
3 204 166 122
3 204 183 166
3 204 171 193
3 204 187 114
3 204 183 187
3 205 11 113
3 205 11 51
3 205 113 86
3 205 93 86
3 205 51 55
3 205 55 93
3 206 79 173
3 206 173 3
3 206 3 28
3 206 169 28
3 206 58 169
3 206 79 58
3 207 72 106
3 207 97 18
3 207 72 12
3 207 12 97
3 207 18 106
3 208 61 62
3 208 66 62
3 208 37 61
3 208 37 31
3 208 31 66
3 209 31 60
3 209 69 185
3 209 185 37
3 209 37 31
3 209 69 60
3 210 61 62
3 210 182 97
3 210 182 61
3 210 12 97
3 210 62 15
3 210 12 15
3 211 23 71
3 211 38 71
3 211 40 199
3 211 38 40
3 211 20 198
3 211 198 23
3 211 199 20
3 212 37 61
3 212 185 37
3 212 182 61
3 212 185 23
3 212 175 198
3 212 182 175
3 212 198 23
3 213 69 34
3 213 118 108
3 213 60 108
3 213 78 34
3 213 118 78
3 213 69 60
3 214 11 51
3 214 105 11
3 214 105 142
3 214 9 142
3 214 51 10
3 214 99 10
3 214 9 99
3 215 84 105
3 215 22 84
3 215 121 142
3 215 105 142
3 215 22 121
3 216 49 9
3 216 53 24
3 216 99 24
3 216 9 99
3 216 174 49
3 216 53 174
3 217 99 24
3 217 56 104
3 217 30 10
3 217 104 24
3 217 30 56
3 217 99 10
3 218 51 55
3 218 51 10
3 218 30 10
3 218 13 46
3 218 46 55
3 218 30 13
3 219 54 137
3 219 189 7
3 219 7 54
3 219 103 137
3 219 189 103
3 220 77 70
3 220 149 67
3 220 67 186
3 220 70 149
3 220 141 111
3 220 117 48
3 220 186 111
3 220 159 77
3 220 48 141
3 220 159 117
3 221 56 7
3 221 100 13
3 221 30 56
3 221 54 100
3 221 7 54
3 221 30 13
3 222 88 64
3 222 167 41
3 222 35 88
3 222 167 36
3 222 64 41
3 222 36 35
3 223 31 60
3 223 60 108
3 223 149 67
3 223 149 152
3 223 31 66
3 223 67 66
3 223 112 152
3 223 108 112
3 224 83 139
3 224 46 83
3 224 93 133
3 224 46 55
3 224 55 93
3 224 139 133
3 225 83 139
3 225 144 181
3 225 83 47
3 225 85 181
3 225 144 47
3 225 139 85
3 226 138 134
3 226 127 138
3 226 127 143
3 226 147 134
3 226 131 172
3 226 147 172
3 226 143 131
3 227 90 148
3 227 120 119
3 227 116 161
3 227 90 119
3 227 116 120
3 227 161 148
3 228 50 73
3 228 52 73
3 228 52 112
3 228 112 152
3 228 50 43
3 228 43 152
3 229 73 76
3 229 195 52
3 229 52 73
3 229 76 195
3 230 82 87
3 230 138 134
3 230 151 87
3 230 138 129
3 230 4 134
3 230 129 151
3 230 4 82
3 231 54 137
3 231 54 100
3 231 47 100
3 231 144 47
3 231 144 137
3 232 89 82
3 232 4 82
3 232 91 89
3 232 4 94
3 232 94 91
3 233 141 101
3 233 48 141
3 233 190 101
3 233 48 157
3 233 157 190
3 234 111 21
3 234 141 111
3 234 141 101
3 234 21 102
3 234 102 101
3 235 118 108
3 235 35 88
3 235 118 35
3 235 195 52
3 235 195 88
3 235 52 112
3 235 108 112
3 236 42 146
3 236 2 74
3 236 2 77
3 236 159 77
3 236 107 74
3 236 42 107
3 236 163 146
3 236 163 159
3 237 96 148
3 237 129 151
3 237 161 151
3 237 129 96
3 237 161 148
3 238 147 94
3 238 4 134
3 238 147 134
3 238 4 94
3 239 154 133
3 239 93 86
3 239 93 133
3 239 124 86
3 239 124 154
3 240 66 62
3 240 15 59
3 240 67 186
3 240 59 186
3 240 67 66
3 240 62 15
3 241 163 165
3 241 163 159
3 241 117 165
3 241 159 117
3 242 59 186
3 242 111 21
3 242 59 21
3 242 186 111
3 243 77 70
3 243 2 77
3 243 115 70
3 243 2 115
3 244 80 74
3 244 107 74
3 244 80 192
3 244 81 192
3 244 107 81
3 245 50 150
3 245 43 115
3 245 2 74
3 245 50 43
3 245 75 155
3 245 80 74
3 245 2 115
3 245 75 150
3 245 80 155
3 246 89 82
3 246 82 87
3 246 135 89
3 246 132 87
3 246 135 132
3 247 154 133
3 247 96 154
3 247 188 85
3 247 138 129
3 247 127 138
3 247 139 133
3 247 139 85
3 247 129 96
3 247 188 127
3 248 39 90
3 248 90 148
3 248 96 148
3 248 96 154
3 248 124 154
3 248 39 124
3 249 27 17
3 249 17 194
3 249 136 32
3 249 27 32
3 249 194 136
3 250 176 98
3 250 33 128
3 250 143 131
3 250 176 33
3 250 131 98
3 250 143 128
3 251 100 13
3 251 46 83
3 251 13 46
3 251 83 47
3 251 47 100
3 252 72 12
3 252 15 59
3 252 72 189
3 252 103 140
3 252 59 21
3 252 21 102
3 252 12 15
3 252 140 102
3 252 189 103
3 253 188 85
3 253 85 181
3 253 181 188
3 254 114 145
3 254 196 145
3 254 153 196
3 254 187 114
3 254 187 153
3 255 149 152
3 255 70 149
3 255 43 115
3 255 43 152
3 255 115 70
3 256 135 89
3 256 110 57
3 256 91 89
3 256 110 91
3 256 197 156
3 256 197 57
3 256 156 135
3 257 184 190
3 257 33 128
3 257 27 157
3 257 128 184
3 257 92 33
3 257 157 190
3 257 27 32
3 257 92 32
3 258 25 168
3 258 168 126
3 258 153 1
3 258 183 187
3 258 187 153
3 258 25 1
3 258 183 126
3 259 158 68
3 259 176 33
3 259 92 33
3 259 176 16
3 259 16 158
3 259 92 68
3 260 117 48
3 260 27 17
3 260 27 157
3 260 48 157
3 260 17 165
3 260 117 165
3 261 193 42
3 261 42 146
3 261 114 145
3 261 193 114
3 261 145 146
3 262 16 26
3 262 26 178
3 262 176 98
3 262 176 16
3 262 98 178
3 263 144 181
3 263 103 137
3 263 127 143
3 263 144 137
3 263 103 140
3 263 140 184
3 263 128 184
3 263 143 128
3 263 188 127
3 263 181 188
3 264 130 26
3 264 16 26
3 264 179 25
3 264 179 130
3 264 158 1
3 264 16 158
3 264 25 1
3 265 184 190
3 265 140 184
3 265 140 102
3 265 190 101
3 265 102 101
3 266 158 68
3 266 158 1
3 266 153 196
3 266 196 194
3 266 68 136
3 266 194 136
3 266 153 1
3 267 23 71
3 267 69 185
3 267 69 34
3 267 71 34
3 267 185 23
3 268 193 42
3 268 123 171
3 268 42 107
3 268 123 81
3 268 171 193
3 268 107 81
3 269 6 126
3 269 191 166
3 269 183 166
3 269 183 126
3 269 6 191
3 270 22 121
3 270 169 22
3 270 125 177
3 270 58 169
3 270 121 177
3 270 58 125
3 271 182 97
3 271 97 18
3 271 18 164
3 271 175 164
3 271 182 175
3 272 196 145
3 272 163 146
3 272 163 165
3 272 196 194
3 272 17 194
3 272 17 165
3 272 145 146
3 273 84 105
3 273 5 95
3 273 11 113
3 273 105 11
3 273 44 95
3 273 84 44
3 273 5 113
CELL_TYPES 440
5
5
5
5
5
5
5
5
5
5
5
5
5
5
5
5
5
5
5
5
5
5
5
5
5
5
5
5
5
5
5
5
5
5
5
5
5
5
5
5
5
5
5
5
5
5
5
5
5
5
5
5
5
5
5
5
5
5
5
5
5
5
5
5
5
5
5
5
5
5
5
5
5
5
5
5
5
5
5
5
5
5
5
5
5
5
5
5
5
5
5
5
5
5
5
5
5
5
5
5
5
5
5
5
5
5
5
5
5
5
5
5
5
5
5
5
5
5
5
5
5
5
5
5
5
5
5
5
5
5
5
5
5
5
5
5
5
5
5
5
5
5
5
5
5
5
5
5
5
5
5
5
5
5
5
5
5
5
5
5
5
5
5
5
5
5
5
5
5
5
5
5
5
5
5
5
5
5
5
5
5
5
5
5
5
5
5
5
5
5
5
5
5
5
5
5
5
5
5
5
5
5
5
5
5
5
5
5
5
5
5
5
5
5
5
5
5
5
5
5
5
5
5
5
5
5
5
5
5
5
5
5
5
5
5
5
5
5
5
5
5
5
5
5
5
5
5
5
5
5
5
5
5
5
5
5
5
5
5
5
5
5
5
5
5
5
5
5
5
5
5
5
5
5
5
5
5
5
5
5
5
5
5
5
5
5
5
5
5
5
5
5
5
5
5
5
5
5
5
5
5
5
5
5
5
5
5
5
5
5
5
5
5
5
5
5
5
5
5
5
5
5
5
5
5
5
5
5
5
5
5
5
5
5
5
5
5
5
5
5
5
5
5
5
5
5
5
5
5
5
5
5
5
5
5
5
5
5
5
5
5
5
5
5
5
5
5
5
5
5
5
5
5
5
5
5
5
5
5
5
5
5
5
5
5
5
5
5
5
5
5
5
5
5
5
5
5
5
5
5
5
5
5
5
5
5
5
5
5
5
5
5
5
5
5
5
5
5
5
5
5
5
5
5
5
5
5
5
5
5
5
5
5
5
5
5
5
5
5
5
POINT_DATA 274
CELL_DATA 440
SCALARS ForceMap float
LOOKUP_TABLE default
1.37512
1.37512
1.37512
1.37512
1.37512
0.484435
0.484435
0.484435
0.484435
0.484435
0.484435
0.484435
1.11206
1.11206
1.11206
1.11206
2.00488
2.00488
2.00488
2.00488
0.296234
0.296234
0.296234
0.296234
0.296234
0.296234
0.296234
0.447647
0.447647
0.447647
0.447647
0.447647
0.447647
-3.39665e-14
-3.39665e-14
-3.39665e-14
-3.39665e-14
-3.39665e-14
-3.39665e-14
1.20303
1.20303
1.20303
1.20303
1.20303
0.73901
0.73901
0.73901
0.73901
0.73901
1.75925
1.75925
1.75925
1.75925
1.75925
1.09426
1.09426
1.09426
1.09426
1.09426
1.09426
1.48628
1.48628
1.48628
1.48628
1.48628
1.48628
1.48628
0.546893
0.546893
0.546893
0.546893
0.546893
0.546893
0.546893
0.868557
0.868557
0.868557
0.868557
0.868557
0.868557
1.25873
1.25873
1.25873
1.25873
1.25873
1.25873
1.25873
1.40077
1.40077
1.40077
1.40077
1.40077
1.97429
1.97429
1.97429
1.97429
1.97429
1.97429
1.28096
1.28096
1.28096
1.28096
1.28096
1.28096
1.29347
1.29347
1.29347
1.29347
1.29347
1.29347
1.39985
1.39985
1.39985
1.39985
1.39985
0.0899786
0.0899786
0.0899786
0.0899786
0.0899786
0.0899786
0.0899786
0.0899786
0.0899786
0.0899786
0.311478
0.311478
0.311478
0.311478
0.311478
0.311478
2.48574
2.48574
2.48574
2.48574
2.48574
2.48574
0.558643
0.558643
0.558643
0.558643
0.558643
0.558643
0.558643
0.558643
0.420122
0.420122
0.420122
0.420122
0.420122
0.420122
0.788696
0.788696
0.788696
0.788696
0.788696
0.788696
1.31218
1.31218
1.31218
1.31218
1.31218
1.31218
1.31218
1.74254
1.74254
1.74254
1.74254
1.74254
1.74254
0.922084
0.922084
0.922084
0.922084
0.922084
0.922084
3.51822
3.51822
3.51822
3.51822
1.10302
1.10302
1.10302
1.10302
1.10302
1.10302
1.10302
1.16555
1.16555
1.16555
1.16555
1.16555
0.882529
0.882529
0.882529
0.882529
0.882529
1.03721
1.03721
1.03721
1.03721
1.03721
0.920209
0.920209
0.920209
0.920209
0.920209
0.169353
0.169353
0.169353
0.169353
0.169353
0.169353
0.169353
0.344303
0.344303
0.344303
0.344303
0.344303
0.344303
0.344303
0.344303
-0.0946812
-0.0946812
-0.0946812
-0.0946812
-0.0946812
2.02776
2.02776
2.02776
2.02776
1.26897
1.26897
1.26897
1.26897
1.26897
1.1408
1.1408
1.1408
1.1408
1.1408
1.1408
0.888992
0.888992
0.888992
0.888992
1.64537
1.64537
1.64537
1.64537
1.46721
1.46721
1.46721
1.46721
1.18744
1.18744
1.18744
1.18744
1.18744
0.778338
0.778338
0.778338
0.778338
0.778338
0.778338
0.778338
0.778338
0.778338
0.939698
0.939698
0.939698
0.939698
0.939698
1.1399
1.1399
1.1399
1.1399
1.1399
1.1399
1.1399
1.1399
1.1399
0.894382
0.894382
0.894382
0.894382
0.894382
0.894382
1.38766
1.38766
1.38766
1.38766
1.38766
0.0501937
0.0501937
0.0501937
0.0501937
0.0501937
0.0501937
0.914144
0.914144
0.914144
0.914144
0.914144
0.327591
0.327591
0.327591
0.327591
0.327591
0.327591
0.327591
0.327591
0.327591
1.62627
1.62627
1.62627
2.04008
2.04008
2.04008
2.04008
2.04008
1.09439
1.09439
1.09439
1.09439
1.09439
1.39512
1.39512
1.39512
1.39512
1.39512
1.39512
1.39512
0.56403
0.56403
0.56403
0.56403
0.56403
0.56403
0.56403
0.56403
1.37021
1.37021
1.37021
1.37021
1.37021
1.37021
1.37021
1.50503
1.50503
1.50503
1.50503
1.50503
1.50503
1.24533
1.24533
1.24533
1.24533
1.24533
1.24533
2.22756
2.22756
2.22756
2.22756
2.22756
0.583395
0.583395
0.583395
0.583395
0.583395
0.716673
0.716673
0.716673
0.716673
0.716673
0.716673
0.716673
0.716673
0.716673
0.716673
1.53681
1.53681
1.53681
1.53681
1.53681
1.53681
1.53681
1.02638
1.02638
1.02638
1.02638
1.02638
1.00154
1.00154
1.00154
1.00154
1.00154
1.00154
1.00154
1.07274
1.07274
1.07274
1.07274
1.07274
1.17115
1.17115
1.17115
1.17115
1.17115
1.17115
0.573399
0.573399
0.573399
0.573399
0.573399
1.79073
1.79073
1.79073
1.79073
1.79073
1.79073
0.578833
0.578833
0.578833
0.578833
0.578833
1.30983
1.30983
1.30983
1.30983
1.30983
1.30983
1.30983
1.07677
1.07677
1.07677
1.07677
1.07677
1.07677
1.07677
