# Supplementary material for: Numerical assessment of the applicability of geometry-based force inference on homogeneous and heterogeneous cells
Source: PLoS One. 2024 Apr 16;19(4):e0299016. doi: 10.1371/journal.pone.0299016 (PMC11020637; doi:10.1371/journal.pone.0299016)
Supplement: S1 Data — Simulation results of homogeneous cells, based on different parameters, are stored in approximately 400 folders, each individually named from “data_004” to “data_400”. Please refer to the Excel file “parameter_settings.xlsx” for detailed parameter settings. Each folder contains one.dat file representing the cell structure, two.txt files listing the correct stress values, and two.vtk files containing the estimated stress values. If a folder is empty, it means that the simulation was stopped for some reason under the parameters. Simulation results of heterogeneous cells. Simulation results of heterogeneous cells, based on different parameters, are stored in four folders, each individually named from “data_1001” to “data_1004”. The Excel file “parameter_settings.xlsx” also contains the detailed parameter settings of those four results. Each folder contains five files, arranged in the same configuration as above. (ZIP) [file pone.0299016.s001.zip › supporting_data/data_054/i2dvertex000000000000000.dat]

170629

20.0
20.0

200
273
74

9.70927	9.18483
7.05754	7.5392
8.75919	4.78078
0.252195	0.504592
1.79795	7.54794
1.15706	3.83863
9.70647	9.16677
4.72608	2.77507
10.4534	1.67802
2.85652	1.32644
2.81971	2.64991
2.01142	3.07606
5.45617	3.2382
3.85366	3.24251
4.23873	9.0025
5.45763	3.23874
5.95297	8.27585
7.79629	6.3572
5.13881	1.58686
3.65636	0.203385
6.29865	0.0754231
5.56926	4.39301
1.20701	1.94494
6.49562	1.20393
3.94036	1.18312
7.56861	8.49647
5.95723	8.27885
5.93584	6.33418
1.20297	1.94312
5.81551	8.72367
2.8234	2.65083
8.05311	2.14654
5.89244	6.4167
4.54283	7.392
7.92783	0.302049
8.80836	2.35277
9.35726	0.815685
7.35836	2.12752
7.87503	0.164939
1.386	4.76308
7.87407	0.16126
9.75107	1.19852
9.05757	6.13391
9.25482	4.3751
0.0251132	3.07417
0.304229	0.480249
2.2589	4.0848
3.63122	4.53743
7.04736	5.4334
2.87793	1.26592
10.2026	4.06978
2.74347	2.69911
8.52907	3.45522
3.83968	0.9923
4.35344	3.02231
2.25976	4.08555
4.40628	2.24307
2.2689	9.05688
1.56202	0.469895
5.73742	3.75546
8.05817	2.14486
6.71257	2.79974
6.68668	2.8476
2.26904	9.05787
9.70682	2.27423
5.10143	0.0310355
7.20355	3.72071
7.19738	3.72495
6.58676	7.30482
7.92179	0.354205
7.34643	3.83815
7.87527	0.164883
5.01169	2.82978
10.4188	3.56153
9.12314	5.13925
10.5036	4.22225
10.3846	3.32484
7.61114	5.11257
8.96512	0.747278
0.282788	0.507109
10.26	4.8029
9.82199	6.07439
1.79449	7.54988
2.99614	4.43129
0.0306865	3.07161
2.78995	5.48363
1.85352	4.13791
0.854254	7.19671
9.66455	2.33818
0.993647	8.43774
0.855439	5.25364
2.59261	8.47033
4.54337	7.393
2.11731	4.1228
2.77556	7.9355
0.0267439	3.07395
2.45332	6.13475
6.00062	1.47563
4.28708	8.15359
2.98398	2.31173
3.85419	3.24425
5.51937	5.44562
5.53439	4.43202
4.80541	4.65548
3.94273	1.18394
1.77397	2.85648
5.13417	1.5899
9.05972	6.12628
8.06083	2.14203
5.1325	1.58607
2.62438	8.76582
6.4913	4.69293
8.52989	3.45566
1.15648	3.83987
8.9617	7.80242
8.80832	4.59677
0.624496	6.98113
7.24794	5.42383
8.06111	2.14207
0.10961	5.04999
0.574664	6.42112
1.48301	2.08804
10.6444	7.67831
10.0511	6.3669
1.38717	4.76277
1.60163	0.416495
8.69485	8.35018
4.2684	6.5618
4.35878	6.53948
2.4476	6.13834
5.95548	8.27881
3.3096	7.7444
0.396173	7.83752
2.45284	6.13244
2.60901	6.46571
0.747359	8.67882
6.58691	7.30857
4.40882	4.70591
2.61026	6.46525
2.78704	5.48472
4.811	4.66666
7.05382	5.36075
1.774	2.85463
4.27348	6.56945
4.2569	4.81734
9.00027	7.74708
9.05824	6.13296
3.30707	7.7476
1.23402	5.8961
7.3385	3.77348
10.4994	4.22014
0.854034	7.1976
8.52812	3.45574
7.98421	7.82063
2.45511	6.13021
10.3272	4.78059
0.713793	8.73295
5.89653	6.28461
6.58971	7.31067
7.59315	5.17232
4.01974	9.17653
0.674073	6.99997
10.4549	1.68168
9.05438	6.12912
5.13573	0.0677702
7.78867	6.36928
10.4256	8.11192
9.51626	0.621682
8.17556	8.82987
1.20674	1.9437
9.69979	9.17817
10.6444	7.67818
3.30805	7.74199
0.279009	0.48717
2.8941	0.535601
6.24718	1.13691
4.54155	7.39658
2.45044	1.06294
4.32065	8.61151
7.5665	8.49838
3.65504	0.204487
4.16607	5.19225
6.00336	1.47795
8.72493	8.29227
4.81307	6.18866
7.0957	1.91752
7.19685	3.72372
8.64395	8.07887
4.25453	6.56174
5.01092	2.83074
5.01214	6.1261
10.1004	9.01781
9.9718	5.57253
10.1274	7.52528
7.80463	6.36142
9.66291	2.54731
7.80937	6.37053
0.790471	9.02439
6.25	1.13669
6.29926	0.0753783

171	122
84	105
88	64
5	95
79	173
22	84
193	42
173	3
121	142
11	113
11	51
113	86
105	11
3	28
105	142
22	121
57	63
49	9
53	24
99	24
72	106
160	14
56	7
56	104
130	26
61	62
16	26
26	178
182	97
180	19
66	62
31	60
97	18
37	61
130	29
18	164
42	146
158	68
23	71
38	71
179	25
179	130
40	199
6	126
154	133
69	185
185	37
167	41
38	40
69	34
77	70
118	108
73	76
44	95
35	88
93	86
167	36
9	142
50	73
84	44
169	22
51	55
83	139
169	28
51	10
177	49
100	13
30	10
46	83
104	24
125	177
30	56
54	137
106	109
93	133
72	12
58	169
144	181
15	59
121	177
189	7
99	10
182	61
54	100
60	108
37	31
12	97
13	46
20	198
72	189
7	54
71	34
104	109
149	67
149	152
67	186
118	35
70	149
59	186
31	66
78	34
195	52
195	88
118	78
64	41
36	35
36	78
52	73
52	112
5	113
39	90
89	82
147	94
90	148
50	150
82	87
46	55
124	86
96	148
96	154
55	93
188	85
138	134
184	190
83	47
151	87
124	154
47	100
138	129
39	124
4	134
127	138
176	98
30	13
85	181
103	137
9	99
144	47
111	21
43	115
127	143
144	137
18	106
103	140
67	66
2	74
2	77
141	111
69	60
112	152
108	112
117	48
59	21
50	43
186	111
75	155
114	145
196	145
80	74
159	77
43	152
139	133
129	151
120	119
123	171
116	161
161	151
147	134
58	125
4	82
135	89
110	57
90	119
132	87
139	85
91	89
131	172
4	94
110	91
129	96
33	128
147	172
27	17
14	178
143	131
141	101
176	33
27	157
21	102
62	15
140	184
131	98
12	15
140	102
128	184
107	74
189	103
143	128
42	107
48	141
92	33
163	146
115	70
158	1
2	115
190	101
48	157
80	192
163	165
153	196
196	194
17	194
163	159
75	150
116	120
81	192
193	114
80	155
136	32
161	148
25	168
123	81
191	166
0	170
135	132
166	122
183	166
197	156
76	195
8	162
197	57
171	193
79	58
156	135
174	49
180	53
94	91
176	16
53	174
8	64
157	190
27	32
188	127
98	178
185	23
181	188
16	158
92	32
92	68
175	164
164	65
102	101
175	198
182	175
17	165
117	165
198	23
68	136
159	117
168	126
145	146
107	81
194	136
187	114
153	1
183	187
79	45
199	20
187	153
25	1
6	0
183	126
6	191

5	142	121	177	49	9
7	104	109	106	72	189	7	56
4	68	92	32	136
4	36	35	118	78
7	166	183	187	114	193	171	122
6	86	113	11	51	55	93
6	79	58	169	28	3	173
5	72	106	18	97	12
5	61	37	31	66	62
5	69	60	31	37	185
6	62	15	12	97	182	61
7	71	23	198	20	199	40	38
7	37	61	182	175	198	23	185
6	60	69	34	78	118	108
7	142	9	99	10	51	11	105
5	105	84	22	121	142
6	53	24	99	9	49	174
6	99	24	104	56	30	10
6	55	51	10	30	13	46
5	189	103	137	54	7
10	70	77	159	117	48	141	111	186	67	149
6	13	30	56	7	54	100
6	35	36	167	41	64	88
8	108	112	152	149	67	66	31	60
6	133	93	55	46	83	139
6	83	47	144	181	85	139
7	143	131	172	147	134	138	127
6	120	119	90	148	161	116
6	50	43	152	112	52	73
4	76	73	52	195
7	134	4	82	87	151	129	138
5	54	137	144	47	100
5	4	94	91	89	82
5	190	101	141	48	157
5	21	111	141	101	102
7	112	108	118	35	88	195	52
8	74	107	42	146	163	159	77	2
5	161	148	96	129	151
4	134	147	94	4
5	93	133	154	124	86
6	15	62	66	67	186	59
4	159	163	165	117
4	111	21	59	186
4	77	70	115	2
5	192	81	107	74	80
9	43	50	150	75	155	80	74	2	115
5	135	132	87	82	89
9	138	129	96	154	133	139	85	188	127
6	148	90	39	124	154	96
5	27	17	194	136	32
6	128	33	176	98	131	143
5	47	83	46	13	100
9	59	21	102	140	103	189	72	12	15
3	188	85	181
5	187	153	196	145	114
5	152	43	115	70	149
7	110	57	197	156	135	89	91
8	32	92	33	128	184	190	157	27
7	153	187	183	126	168	25	1
6	92	68	158	16	176	33
6	48	117	165	17	27	157
5	145	146	42	193	114
5	26	178	98	176	16
10	140	184	128	143	127	188	181	144	137	103
7	158	1	25	179	130	26	16
5	101	190	184	140	102
7	1	158	68	136	194	196	153
5	23	71	34	69	185
6	123	171	193	42	107	81
5	6	126	183	166	191
6	177	121	22	169	58	125
5	97	18	164	175	182
7	165	163	146	145	196	194	17
7	11	113	5	95	44	84	105
