# Supplementary material for: Numerical assessment of the applicability of geometry-based force inference on homogeneous and heterogeneous cells
Source: PLoS One. 2024 Apr 16;19(4):e0299016. doi: 10.1371/journal.pone.0299016 (PMC11020637; doi:10.1371/journal.pone.0299016)
Supplement: S1 Data — Simulation results of homogeneous cells, based on different parameters, are stored in approximately 400 folders, each individually named from “data_004” to “data_400”. Please refer to the Excel file “parameter_settings.xlsx” for detailed parameter settings. Each folder contains one.dat file representing the cell structure, two.txt files listing the correct stress values, and two.vtk files containing the estimated stress values. If a folder is empty, it means that the simulation was stopped for some reason under the parameters. Simulation results of heterogeneous cells. Simulation results of heterogeneous cells, based on different parameters, are stored in four folders, each individually named from “data_1001” to “data_1004”. The Excel file “parameter_settings.xlsx” also contains the detailed parameter settings of those four results. Each folder contains five files, arranged in the same configuration as above. (ZIP) [file pone.0299016.s001.zip › supporting_data/data_055/000000_2dVertex(edge).vtk]

# vtk DataFile Version 2.0
S.O.
ASCII
DATASET UNSTRUCTURED_GRID
POINTS 200 float
7.81743 5.24133 0
7.30287 2.90543 0
8.23796 3.85878 0
0.504331 2.45512 0
2.75587 8.50512 0
1.69525 6.07012 0
3.25127 8.91721 0
1.02402 0.838856 0
0.518318 8.4199 0
1.57061 0.0957452 0
8.79045 2.04526 0
4.73206 1.52089 0
0.578405 6.61237 0
2.73947 7.62723 0
1.57068 0.0956749 0
2.64833 1.21349 0
2.18383 2.89033 0
4.65562 3.17025 0
2.18196 2.88843 0
4.13776 1.04686 0
3.24068 2.51725 0
4.76291 4.63785 0
4.4729 8.84386 0
10.0556 2.15368 0
6.81336 0.0670081 0
7.20552 2.84339 0
7.76568 8.51398 0
6.61897 2.62947 0
6.40903 1.9573 0
7.51812 1.36777 0
10.6922 3.73316 0
8.11135 1.09184 0
6.9771 7.9153 0
5.40653 8.19826 0
0.146199 7.56309 0
5.40767 8.20702 0
8.83921 2.71477 0
8.04762 6.39902 0
6.81845 0.077056 0
0.963716 1.59724 0
0.853242 3.65649 0
8.52499 4.17555 0
9.78285 0.151696 0
9.03354 3.04408 0
3.4702 4.56672 0
1.95375 0.590202 0
2.42305 3.50467 0
0.845077 1.46537 0
10.1431 1.46992 0
3.23776 2.51072 0
0.873815 2.18459 0
2.29234 2.97607 0
2.13703 1.08092 0
3.40897 8.92217 0
3.07976 5.43985 0
3.57641 3.7178 0
3.36432 3.89403 0
5.16257 6.96261 0
4.72635 3.15821 0
4.2569 6.07411 0
1.11697 7.87944 0
5.74833 0.560742 0
2.47102 3.45321 0
5.43991 1.46824 0
7.94725 2.55124 0
5.12828 1.72637 0
4.36618 0.46274 0
5.1958 4.19422 0
8.84935 8.83754 0
7.56027 7.56083 0
4.1401 1.04379 0
8.45402 0.945101 0
6.33366 0.34052 0
8.87276 2.76854 0
8.2227 5.3044 0
10.6427 3.20982 0
10.6431 3.20906 0
9.4943 4.08862 0
7.22337 0.0868281 0
5.38454 3.33583 0
0.273949 6.38541 0
1.92392 6.29838 0
6.96931 8.14063 0
10.4087 5.03865 0
3.23809 2.51109 0
10.1417 1.48543 0
0.519068 8.41697 0
2.7404 7.62293 0
0.928843 7.53071 0
0.828646 2.23298 0
0.854181 3.65675 0
1.09198 4.23331 0
1.90308 6.25228 0
1.79815 4.94716 0
3.88006 2.53801 0
2.74021 7.62098 0
5.02461 5.94986 0
3.46979 4.5666 0
6.38406 4.75329 0
1.4478 4.88202 0
5.28695 1.72667 0
5.54116 0.982853 0
4.18421 3.50861 0
7.87913 5.19996 0
6.42624 1.90399 0
7.82974 6.73319 0
6.71265 6.17431 0
8.35129 1.03283 0
0.274032 6.38426 0
4.45152 8.71094 0
5.74545 5.1715 0
5.78393 2.87393 0
6.67327 3.93758 0
10.1625 1.49666 0
8.24259 3.85256 0
10.5655 3.52873 0
0.0981656 5.36188 0
7.30403 2.90828 0
1.1103 8.37937 0
1.15471 8.29272 0
8.54991 4.3587 0
9.5413 6.49286 0
8.53617 0.921581 0
10.0672 6.82674 0
1.07372 4.28304 0
0.823176 7.50546 0
2.77322 1.20182 0
1.6029 4.96089 0
9.45664 7.30021 0
4.08119 7.63537 0
2.10803 4.59333 0
5.40057 8.22002 0
4.07898 7.6378 0
3.69314 5.81875 0
1.61768 1.37458 0
10.4714 4.90016 0
6.27833 6.40938 0
2.17876 2.89296 0
3.3918 6.25712 0
9.56921 5.6075 0
5.19501 4.19485 0
6.33498 6.97615 0
6.69149 4.90916 0
8.18012 9.03102 0
6.67289 3.94229 0
6.33102 6.97528 0
5.16019 6.96598 0
5.62396 5.58101 0
8.17407 5.33963 0
5.78685 2.87514 0
5.38604 8.21249 0
6.97447 8.13715 0
9.00363 2.83803 0
8.97323 7.4576 0
9.72177 5.38341 0
9.49169 5.71659 0
10.0465 9.23397 0
10.1321 1.48264 0
8.79395 7.57738 0
3.80521 7.64581 0
10.1547 5.07818 0
9.47631 6.28972 0
8.16648 1.13076 0
1.02417 0.839611 0
1.70338 6.12176 0
8.48602 9.05125 0
0.0381622 0.372982 0
0.0947866 5.36275 0
10.0632 7.93455 0
3.83025 0.938213 0
3.76194 5.81079 0
4.75797 4.63942 0
1.71685 6.81737 0
10.3397 1.37862 0
3.80233 7.64113 0
3.25193 8.91532 0
6.2769 6.40893 0
4.86335 6.10907 0
2.82639 1.23474 0
3.35668 5.43123 0
4.75751 4.63572 0
3.52684 8.94357 0
6.80249 0.0672485 0
7.16358 1.42211 0
2.96324 6.41739 0
2.68598 8.40418 0
6.6695 3.94107 0
8.18403 6.35343 0
7.38356 4.19589 0
4.83797 8.35442 0
8.97624 7.46151 0
8.79375 8.81882 0
10.1642 7.91148 0
5.80305 0.514571 0
8.1234 6.32338 0
6.40716 6.27238 0
10.0633 7.93397 0
10.6266 9.16424 0
9.54486 4.1136 0
9.77079 0.146383 0
CELLS 346 1038 
2 13 60
2 185 13
2 55 102
2 20 49
2 102 17
2 17 94
2 94 20
2 49 55
2 18 15
2 137 51
2 16 18
2 137 16
2 20 49
2 178 84
2 51 49
2 84 20
2 149 27
2 117 112
2 25 1
2 27 25
2 1 117
2 149 144
2 144 112
2 101 63
2 28 104
2 28 63
2 104 72
2 145 33
2 151 32
2 32 141
2 141 145
2 194 37
2 69 158
2 187 153
2 105 69
2 37 105
2 158 153
2 194 187
2 62 56
2 51 49
2 55 56
2 62 51
2 49 55
2 77 198
2 120 41
2 120 154
2 41 77
2 198 160
2 134 39
2 52 134
2 19 84
2 178 84
2 132 146
2 132 129
2 150 146
2 129 189
2 183 38
2 29 183
2 29 31
2 64 162
2 36 10
2 36 64
2 10 107
2 10 85
2 36 10
2 73 36
2 23 152
2 73 152
2 114 2
2 117 114
2 188 112
2 117 112
2 2 188
2 43 75
2 23 152
2 43 152
2 198 115
2 198 160
2 134 39
2 16 18
2 50 16
2 134 18
2 52 134
2 18 15
2 134 18
2 100 65
2 101 63
2 65 11
2 63 100
2 70 11
2 102 17
2 140 21
2 79 67
2 58 17
2 140 67
2 21 102
2 79 58
2 100 65
2 111 100
2 58 65
2 79 111
2 79 58
2 183 104
2 28 104
2 29 25
2 29 183
2 28 27
2 27 25
2 188 112
2 186 98
2 144 186
2 142 98
2 144 112
2 142 0
2 103 0
2 188 103
2 183 104
2 183 38
2 104 72
2 137 16
2 50 16
2 137 90
2 171 97
2 170 171
2 97 179
2 170 133
2 179 133
2 44 130
2 93 54
2 97 44
2 97 179
2 179 54
2 93 130
2 94 11
2 65 11
2 17 94
2 58 65
2 58 17
2 111 100
2 28 63
2 63 100
2 149 27
2 28 27
2 111 149
2 120 74
2 120 154
2 74 155
2 43 75
2 77 198
2 198 115
2 43 77
2 64 162
2 29 25
2 25 1
2 29 31
2 64 1
2 130 46
2 91 46
2 93 127
2 127 99
2 93 130
2 96 177
2 96 147
2 57 176
2 57 177
2 147 176
2 106 195
2 0 106
2 142 195
2 142 0
2 174 138
2 170 59
2 170 133
2 138 133
2 132 59
2 132 129
2 174 159
2 159 129
2 105 141
2 69 32
2 105 69
2 32 141
2 114 2
2 114 73
2 43 152
2 43 77
2 2 41
2 73 152
2 41 77
2 73 36
2 117 114
2 36 64
2 64 1
2 1 117
2 114 73
2 172 81
2 164 92
2 164 12
2 88 172
2 81 92
2 137 51
2 46 62
2 62 51
2 91 46
2 137 90
2 19 84
2 94 11
2 84 20
2 94 20
2 70 11
2 147 110
2 142 98
2 110 98
2 176 136
2 195 136
2 142 195
2 147 176
2 111 149
2 144 186
2 79 67
2 79 111
2 149 144
2 67 186
2 55 102
2 171 97
2 171 180
2 55 56
2 97 44
2 44 56
2 21 102
2 21 180
2 127 5
2 5 116
2 127 99
2 174 138
2 184 95
2 138 184
2 174 95
2 92 54
2 184 81
2 179 133
2 81 92
2 138 133
2 138 184
2 179 54
2 164 12
2 5 164
2 5 116
2 186 98
2 140 67
2 67 186
2 110 98
2 140 110
2 140 21
2 147 110
2 180 96
2 96 147
2 140 110
2 21 180
2 172 81
2 184 81
2 184 95
2 87 95
2 172 87
2 190 191
2 190 128
2 194 148
2 74 155
2 74 148
2 161 187
2 194 187
2 44 130
2 46 62
2 130 46
2 62 56
2 44 56
2 159 129
2 53 159
2 129 189
2 37 106
2 106 195
2 195 136
2 105 141
2 136 145
2 141 145
2 37 105
2 132 146
2 146 57
2 132 59
2 57 177
2 59 177
2 146 57
2 57 176
2 176 136
2 150 146
2 145 33
2 136 145
2 2 188
2 120 74
2 148 103
2 120 41
2 2 41
2 74 148
2 188 103
2 187 153
2 190 153
2 161 187
2 190 128
2 171 180
2 170 171
2 170 59
2 180 96
2 96 177
2 59 177
2 164 92
2 93 127
2 93 54
2 92 54
2 5 164
2 127 5
2 13 87
2 87 95
2 174 159
2 185 13
2 174 95
2 53 159
2 190 191
2 158 26
2 190 153
2 158 153
2 194 148
2 148 103
2 37 106
2 0 106
2 194 37
2 103 0
2 88 172
2 13 87
2 172 87
2 13 60
2 158 26
2 69 32
2 69 158
2 151 32
2 10 85
2 10 107
CELL_TYPES 346
3
3
3
3
3
3
3
3
3
3
3
3
3
3
3
3
3
3
3
3
3
3
3
3
3
3
3
3
3
3
3
3
3
3
3
3
3
3
3
3
3
3
3
3
3
3
3
3
3
3
3
3
3
3
3
3
3
3
3
3
3
3
3
3
3
3
3
3
3
3
3
3
3
3
3
3
3
3
3
3
3
3
3
3
3
3
3
3
3
3
3
3
3
3
3
3
3
3
3
3
3
3
3
3
3
3
3
3
3
3
3
3
3
3
3
3
3
3
3
3
3
3
3
3
3
3
3
3
3
3
3
3
3
3
3
3
3
3
3
3
3
3
3
3
3
3
3
3
3
3
3
3
3
3
3
3
3
3
3
3
3
3
3
3
3
3
3
3
3
3
3
3
3
3
3
3
3
3
3
3
3
3
3
3
3
3
3
3
3
3
3
3
3
3
3
3
3
3
3
3
3
3
3
3
3
3
3
3
3
3
3
3
3
3
3
3
3
3
3
3
3
3
3
3
3
3
3
3
3
3
3
3
3
3
3
3
3
3
3
3
3
3
3
3
3
3
3
3
3
3
3
3
3
3
3
3
3
3
3
3
3
3
3
3
3
3
3
3
3
3
3
3
3
3
3
3
3
3
3
3
3
3
3
3
3
3
3
3
3
3
3
3
3
3
3
3
3
3
3
3
3
3
3
3
3
3
3
3
3
3
3
3
3
3
3
3
3
3
3
3
3
3
3
3
3
3
3
3
3
3
3
3
3
3
3
3
3
3
3
3
3
3
3
3
3
3
POINT_DATA 200
CELL_DATA 346
SCALARS ForceMap float
LOOKUP_TABLE default
0.56759
1.12231
0.611272
0.298345
0.768854
0.775146
1.24569
0.415227
1.08889
1.21962
0.387018
0.598647
0.298345
0.966554
0.657328
0.916987
0.253176
-0.0543653
0.981143
0.678584
0.508654
0.149063
-0.0506746
0.948994
0.86571
0.618733
0.512463
1.25157
0.543454
0.905834
0.841065
0.766507
-0.315091
0.204357
1.13903
1.07991
0.350283
0.87668
1.18294
0.657328
0.411695
1.20733
0.415227
1.34126
1.29734
0.721134
0.120015
1.05401
1.13083
0.869338
1.12654
0.966554
0.741411
0.795785
0.932216
1.08459
0.562745
0.40106
0.923194
1.0457
1.40551
0.575396
1.49897
0.344782
1.40551
1.32099
0.930203
0.659191
0.395012
0.609877
0.367271
-0.0543653
0.756034
1.01785
0.930203
0.828806
0.944175
1.05401
1.13083
0.387018
0.61414
1.26363
0.869338
1.08889
1.26363
0.859757
0.948994
1.13212
0.947618
1.12395
0.768854
0.415553
0.425199
1.2252
0.604427
-0.163519
0.760937
0.859757
1.07505
0.755912
0.787502
0.760937
1.0327
0.86571
0.654999
0.40106
1.17843
0.678584
0.367271
0.283209
0.110617
0.496774
-0.0506746
0.316234
-0.0130814
0.541181
1.0327
0.562745
0.512463
0.598647
0.61414
0.972752
0.354551
0.943929
0.998285
1.49781
1.17291
0.278083
0.484232
0.341333
0.998285
0.751261
0.361872
1.04527
1.13212
0.775146
0.755912
1.2252
1.07505
0.618733
0.947618
0.253176
1.17843
0.765413
1.19123
0.721134
0.837304
1.01785
1.34126
0.944175
0.407272
1.0457
0.654999
0.981143
0.923194
0.668532
0.777637
0.515393
0.745201
1.40004
0.361872
1.59755
0.777494
0.944776
0.814507
1.20715
0.741724
0.279571
0.779363
0.316234
0.950461
1.21709
1.49781
1.22693
0.111057
0.795785
0.725744
0.930695
0.854313
0.924521
1.13903
0.905834
0.395012
0.49896
0.828806
0.407272
0.649401
0.659191
0.120015
1.32099
0.609877
0.575396
0.668532
0.508654
0.49896
0.662031
1.03983
0.915594
1.36389
0.964774
1.21962
1.32858
1.20733
0.515393
0.972752
1.12654
1.04527
0.916987
1.24569
1.12395
0.518289
0.496774
0.719606
1.05021
1.30567
0.779363
1.20715
0.765413
0.110617
0.425199
0.787502
0.149063
0.248945
0.611272
0.354551
0.461533
0.411695
0.341333
1.14244
-0.163519
0.336705
0.75034
0.632948
1.40004
0.950461
0.700361
1.33761
0.507341
0.46049
0.436381
1.17291
0.964774
1.22693
1.33761
0.751261
0.915594
1.05616
0.632948
0.283209
0.604427
0.248945
0.719606
-0.131132
0.415553
0.518289
-0.0312932
0.777494
-0.131132
0.336705
0.662031
0.436381
0.700361
0.33393
0.259201
0.995134
1.0034
0.902565
0.837304
1.12416
0.435714
0.87668
0.278083
1.32858
0.777637
1.18294
1.14244
0.930695
0.812213
1.08459
0.111716
0.741724
1.30567
0.854313
1.24222
0.841065
1.07991
0.741411
0.577642
0.111057
0.814507
0.858461
0.577642
0.944776
1.05021
0.932216
1.25157
1.24222
0.756034
1.19123
0.690426
1.29734
0.649401
1.12416
0.541181
0.204357
0.282089
0.435714
1.0034
0.461533
0.943929
1.21709
-0.0312932
1.59755
0.858461
1.03983
0.745201
0.484232
0.46049
1.05616
0.75034
1.01222
0.33393
0.725744
1.12231
0.507341
0.812213
0.995134
0.604109
0.282089
0.350283
0.902565
0.690426
0.111716
0.279571
0.766507
-0.0130814
1.36389
1.01222
0.259201
0.56759
0.604109
0.924521
-0.315091
0.543454
0.344782
1.49897
