# Supplementary material for: Numerical assessment of the applicability of geometry-based force inference on homogeneous and heterogeneous cells
Source: PLoS One. 2024 Apr 16;19(4):e0299016. doi: 10.1371/journal.pone.0299016 (PMC11020637; doi:10.1371/journal.pone.0299016)
Supplement: S1 Data — Simulation results of homogeneous cells, based on different parameters, are stored in approximately 400 folders, each individually named from “data_004” to “data_400”. Please refer to the Excel file “parameter_settings.xlsx” for detailed parameter settings. Each folder contains one.dat file representing the cell structure, two.txt files listing the correct stress values, and two.vtk files containing the estimated stress values. If a folder is empty, it means that the simulation was stopped for some reason under the parameters. Simulation results of heterogeneous cells. Simulation results of heterogeneous cells, based on different parameters, are stored in four folders, each individually named from “data_1001” to “data_1004”. The Excel file “parameter_settings.xlsx” also contains the detailed parameter settings of those four results. Each folder contains five files, arranged in the same configuration as above. (ZIP) [file pone.0299016.s001.zip › supporting_data/data_055/000000_2dVertex(surface).vtk]

# vtk DataFile Version 2.0
S.O.
ASCII
DATASET UNSTRUCTURED_GRID
POINTS 272 float
7.81743 5.24133 0
7.30287 2.90543 0
8.23796 3.85878 0
0.504331 2.45512 0
2.75587 8.50512 0
1.69525 6.07012 0
3.25127 8.91721 0
1.02402 0.838856 0
0.518318 8.4199 0
1.57061 0.0957452 0
8.79045 2.04526 0
4.73206 1.52089 0
0.578405 6.61237 0
2.73947 7.62723 0
1.57068 0.0956749 0
2.64833 1.21349 0
2.18383 2.89033 0
4.65562 3.17025 0
2.18196 2.88843 0
4.13776 1.04686 0
3.24068 2.51725 0
4.76291 4.63785 0
4.4729 8.84386 0
10.0556 2.15368 0
6.81336 0.0670081 0
7.20552 2.84339 0
7.76568 8.51398 0
6.61897 2.62947 0
6.40903 1.9573 0
7.51812 1.36777 0
10.6922 3.73316 0
8.11135 1.09184 0
6.9771 7.9153 0
5.40653 8.19826 0
0.146199 7.56309 0
5.40767 8.20702 0
8.83921 2.71477 0
8.04762 6.39902 0
6.81845 0.077056 0
0.963716 1.59724 0
0.853242 3.65649 0
8.52499 4.17555 0
9.78285 0.151696 0
9.03354 3.04408 0
3.4702 4.56672 0
1.95375 0.590202 0
2.42305 3.50467 0
0.845077 1.46537 0
10.1431 1.46992 0
3.23776 2.51072 0
0.873815 2.18459 0
2.29234 2.97607 0
2.13703 1.08092 0
3.40897 8.92217 0
3.07976 5.43985 0
3.57641 3.7178 0
3.36432 3.89403 0
5.16257 6.96261 0
4.72635 3.15821 0
4.2569 6.07411 0
1.11697 7.87944 0
5.74833 0.560742 0
2.47102 3.45321 0
5.43991 1.46824 0
7.94725 2.55124 0
5.12828 1.72637 0
4.36618 0.46274 0
5.1958 4.19422 0
8.84935 8.83754 0
7.56027 7.56083 0
4.1401 1.04379 0
8.45402 0.945101 0
6.33366 0.34052 0
8.87276 2.76854 0
8.2227 5.3044 0
10.6427 3.20982 0
10.6431 3.20906 0
9.4943 4.08862 0
7.22337 0.0868281 0
5.38454 3.33583 0
0.273949 6.38541 0
1.92392 6.29838 0
6.96931 8.14063 0
10.4087 5.03865 0
3.23809 2.51109 0
10.1417 1.48543 0
0.519068 8.41697 0
2.7404 7.62293 0
0.928843 7.53071 0
0.828646 2.23298 0
0.854181 3.65675 0
1.09198 4.23331 0
1.90308 6.25228 0
1.79815 4.94716 0
3.88006 2.53801 0
2.74021 7.62098 0
5.02461 5.94986 0
3.46979 4.5666 0
6.38406 4.75329 0
1.4478 4.88202 0
5.28695 1.72667 0
5.54116 0.982853 0
4.18421 3.50861 0
7.87913 5.19996 0
6.42624 1.90399 0
7.82974 6.73319 0
6.71265 6.17431 0
8.35129 1.03283 0
0.274032 6.38426 0
4.45152 8.71094 0
5.74545 5.1715 0
5.78393 2.87393 0
6.67327 3.93758 0
10.1625 1.49666 0
8.24259 3.85256 0
10.5655 3.52873 0
0.0981656 5.36188 0
7.30403 2.90828 0
1.1103 8.37937 0
1.15471 8.29272 0
8.54991 4.3587 0
9.5413 6.49286 0
8.53617 0.921581 0
10.0672 6.82674 0
1.07372 4.28304 0
0.823176 7.50546 0
2.77322 1.20182 0
1.6029 4.96089 0
9.45664 7.30021 0
4.08119 7.63537 0
2.10803 4.59333 0
5.40057 8.22002 0
4.07898 7.6378 0
3.69314 5.81875 0
1.61768 1.37458 0
10.4714 4.90016 0
6.27833 6.40938 0
2.17876 2.89296 0
3.3918 6.25712 0
9.56921 5.6075 0
5.19501 4.19485 0
6.33498 6.97615 0
6.69149 4.90916 0
8.18012 9.03102 0
6.67289 3.94229 0
6.33102 6.97528 0
5.16019 6.96598 0
5.62396 5.58101 0
8.17407 5.33963 0
5.78685 2.87514 0
5.38604 8.21249 0
6.97447 8.13715 0
9.00363 2.83803 0
8.97323 7.4576 0
9.72177 5.38341 0
9.49169 5.71659 0
10.0465 9.23397 0
10.1321 1.48264 0
8.79395 7.57738 0
3.80521 7.64581 0
10.1547 5.07818 0
9.47631 6.28972 0
8.16648 1.13076 0
1.02417 0.839611 0
1.70338 6.12176 0
8.48602 9.05125 0
0.0381622 0.372982 0
0.0947866 5.36275 0
10.0632 7.93455 0
3.83025 0.938213 0
3.76194 5.81079 0
4.75797 4.63942 0
1.71685 6.81737 0
10.3397 1.37862 0
3.80233 7.64113 0
3.25193 8.91532 0
6.2769 6.40893 0
4.86335 6.10907 0
2.82639 1.23474 0
3.35668 5.43123 0
4.75751 4.63572 0
3.52684 8.94357 0
6.80249 0.0672485 0
7.16358 1.42211 0
2.96324 6.41739 0
2.68598 8.40418 0
6.6695 3.94107 0
8.18403 6.35343 0
7.38356 4.19589 0
4.83797 8.35442 0
8.97624 7.46151 0
8.79375 8.81882 0
10.1642 7.91148 0
5.80305 0.514571 0
8.1234 6.32338 0
6.40716 6.27238 0
10.0633 7.93397 0
10.6266 9.16424 0
9.54486 4.1136 0
9.77079 0.146383 0
1.99 8.0407 0
3.85566 3.06856 0
2.69202 2.15595 0
6.5725 3.16336 0
6.03228 1.15547 0
6.23797 7.77689 0
8.21737 7.12403 0
2.99888 3.21411 0
9.36727 4.64646 0
1.46887 0.922754 0
3.42641 1.586 0
4.84934 7.70207 0
7.37059 0.76087 0
8.38572 1.97686 0
9.46304 2.12947 0
7.4245 3.65714 0
9.8522 2.80784 0
10.2106 4.28315 0
1.5457 2.13541 0
2.15498 1.86378 0
4.85263 1.09571 0
4.81792 3.80193 0
5.23609 2.60037 0
7.01397 2.07452 0
7.12004 4.63854 0
6.68111 0.995083 0
1.29841 2.91159 0
3.94683 5.04907 0
2.74076 4.93226 0
4.58114 2.3386 0
5.9248 2.19113 0
8.91918 5.12446 0
9.46637 0.867747 0
9.7995 3.46321 0
7.70021 2.00074 0
1.81155 4.23321 0
5.51408 6.28408 0
6.97996 5.53701 0
3.86765 6.70782 0
7.12407 7.21847 0
8.87513 3.60998 0
8.12354 3.08073 0
1.2209 6.77027 0
1.66095 3.56076 0
3.98104 1.87677 0
6.21039 5.52734 0
5.84975 3.66294 0
4.03239 4.1756 0
1.06901 5.44457 0
3.2507 7.07574 0
2.84566 5.99857 0
0.766278 6.00368 0
5.95462 4.44812 0
5.21039 5.08857 0
2.41261 6.85307 0
9.30038 8.04042 0
8.75042 5.90287 0
2.77459 4.15104 0
4.04791 8.34203 0
7.08074 6.56145 0
4.53045 6.81338 0
5.71624 7.24019 0
8.02055 4.5422 0
8.95977 6.75535 0
4.5043 5.50553 0
2.18024 5.54076 0
3.21843 8.15912 0
8.49067 8.30916 0
7.59259 5.89332 0
1.79044 7.45163 0
7.84776 7.91925 0
9.14724 1.45759 0
CELLS 431 1724 
3 200 119 185
3 200 60 119
3 200 13 60
3 200 185 13
3 201 55 102
3 201 20 49
3 201 102 17
3 201 17 94
3 201 94 20
3 201 49 55
3 202 18 15
3 202 15 126
3 202 137 51
3 202 16 18
3 202 137 16
3 202 20 49
3 202 178 84
3 202 51 49
3 202 84 20
3 202 126 178
3 203 149 27
3 203 117 112
3 203 25 1
3 203 27 25
3 203 1 117
3 203 149 144
3 203 144 112
3 204 193 61
3 204 61 101
3 204 101 63
3 204 28 104
3 204 28 63
3 204 104 72
3 204 72 193
3 205 82 151
3 205 82 33
3 205 145 33
3 205 151 32
3 205 32 141
3 205 141 145
3 206 194 37
3 206 69 158
3 206 187 153
3 206 105 69
3 206 37 105
3 206 158 153
3 206 194 187
3 207 62 56
3 207 51 49
3 207 55 56
3 207 62 51
3 207 49 55
3 208 77 198
3 208 120 41
3 208 154 160
3 208 120 154
3 208 41 77
3 208 198 160
3 209 39 47
3 209 134 39
3 209 163 9
3 209 14 9
3 209 45 14
3 209 52 134
3 209 163 47
3 209 45 52
3 210 169 178
3 210 169 19
3 210 19 84
3 210 178 84
3 211 132 146
3 211 189 131
3 211 150 131
3 211 132 129
3 211 150 146
3 211 129 189
3 212 38 24
3 212 24 78
3 212 183 38
3 212 31 78
3 212 29 183
3 212 29 31
3 213 64 162
3 213 36 10
3 213 162 107
3 213 36 64
3 213 10 107
3 214 10 85
3 214 48 85
3 214 36 10
3 214 73 36
3 214 48 113
3 214 23 113
3 214 23 152
3 214 73 152
3 215 114 2
3 215 117 114
3 215 188 112
3 215 117 112
3 215 2 188
3 216 75 76
3 216 43 75
3 216 76 23
3 216 23 152
3 216 43 152
3 217 30 115
3 217 198 115
3 217 83 160
3 217 135 30
3 217 135 83
3 217 198 160
3 218 134 39
3 218 16 18
3 218 50 16
3 218 39 50
3 218 134 18
3 219 52 134
3 219 18 15
3 219 134 18
3 219 52 15
3 220 100 65
3 220 101 63
3 220 65 11
3 220 63 100
3 220 70 66
3 220 70 11
3 220 101 66
3 221 102 17
3 221 140 21
3 221 79 67
3 221 58 17
3 221 140 67
3 221 21 102
3 221 79 58
3 222 100 65
3 222 111 100
3 222 58 65
3 222 79 111
3 222 79 58
3 223 183 104
3 223 28 104
3 223 29 25
3 223 29 183
3 223 28 27
3 223 27 25
3 224 188 112
3 224 186 98
3 224 144 186
3 224 142 98
3 224 144 112
3 224 142 0
3 224 103 0
3 224 188 103
3 225 183 104
3 225 183 38
3 225 104 72
3 225 182 38
3 225 182 72
3 226 89 50
3 226 137 16
3 226 40 89
3 226 50 16
3 226 40 90
3 226 137 90
3 227 171 97
3 227 170 171
3 227 97 179
3 227 170 133
3 227 179 133
3 228 44 130
3 228 93 54
3 228 97 44
3 228 97 179
3 228 179 54
3 228 93 130
3 229 94 11
3 229 65 11
3 229 17 94
3 229 58 65
3 229 58 17
3 230 111 100
3 230 28 63
3 230 63 100
3 230 149 27
3 230 28 27
3 230 111 149
3 231 139 154
3 231 120 74
3 231 120 154
3 231 139 155
3 231 74 155
3 232 122 199
3 232 122 157
3 232 42 157
3 232 199 42
3 233 43 75
3 233 77 198
3 233 198 115
3 233 43 77
3 233 75 115
3 234 64 162
3 234 29 25
3 234 25 1
3 234 29 31
3 234 64 1
3 234 31 162
3 235 130 46
3 235 124 91
3 235 99 124
3 235 91 46
3 235 93 127
3 235 127 99
3 235 93 130
3 236 96 177
3 236 96 147
3 236 57 176
3 236 57 177
3 236 147 176
3 237 106 195
3 237 0 106
3 237 142 195
3 237 142 0
3 238 174 138
3 238 170 59
3 238 170 133
3 238 138 133
3 238 132 59
3 238 132 129
3 238 174 159
3 238 159 129
3 239 105 141
3 239 69 32
3 239 105 69
3 239 32 141
3 240 114 2
3 240 114 73
3 240 43 152
3 240 43 77
3 240 2 41
3 240 73 152
3 240 41 77
3 241 73 36
3 241 117 114
3 241 36 64
3 241 64 1
3 241 1 117
3 241 114 73
3 242 172 81
3 242 125 88
3 242 164 92
3 242 164 12
3 242 88 172
3 242 12 125
3 242 81 92
3 243 137 51
3 243 46 62
3 243 62 51
3 243 91 46
3 243 137 90
3 243 90 91
3 244 70 19
3 244 19 84
3 244 94 11
3 244 84 20
3 244 94 20
3 244 70 11
3 245 147 110
3 245 142 98
3 245 110 98
3 245 176 136
3 245 195 136
3 245 142 195
3 245 147 176
3 246 111 149
3 246 144 186
3 246 79 67
3 246 79 111
3 246 149 144
3 246 67 186
3 247 55 102
3 247 171 97
3 247 171 180
3 247 55 56
3 247 97 44
3 247 44 56
3 247 21 102
3 247 21 180
3 248 99 116
3 248 127 5
3 248 5 116
3 248 127 99
3 249 174 138
3 249 184 95
3 249 138 184
3 249 174 95
3 250 92 54
3 250 184 81
3 250 179 133
3 250 81 92
3 250 138 133
3 250 138 184
3 250 179 54
3 251 167 80
3 251 80 108
3 251 164 12
3 251 5 164
3 251 5 116
3 251 108 12
3 251 116 167
3 252 186 98
3 252 140 67
3 252 67 186
3 252 110 98
3 252 140 110
3 253 140 21
3 253 147 110
3 253 180 96
3 253 96 147
3 253 140 110
3 253 21 180
3 254 172 81
3 254 184 81
3 254 184 95
3 254 87 95
3 254 172 87
3 255 190 191
3 255 196 168
3 255 168 68
3 255 128 196
3 255 190 128
3 255 191 68
3 256 194 148
3 256 155 161
3 256 74 155
3 256 74 148
3 256 161 187
3 256 194 187
3 257 44 130
3 257 46 62
3 257 130 46
3 257 62 56
3 257 44 56
3 258 181 53
3 258 109 189
3 258 159 129
3 258 53 159
3 258 129 189
3 258 181 109
3 259 37 106
3 259 106 195
3 259 195 136
3 259 105 141
3 259 136 145
3 259 141 145
3 259 37 105
3 260 132 146
3 260 146 57
3 260 132 59
3 260 57 177
3 260 59 177
3 261 33 35
3 261 146 57
3 261 57 176
3 261 176 136
3 261 150 146
3 261 145 33
3 261 150 35
3 261 136 145
3 262 2 188
3 262 120 74
3 262 148 103
3 262 120 41
3 262 2 41
3 262 74 148
3 262 188 103
3 263 187 153
3 263 161 121
3 263 190 153
3 263 161 187
3 263 128 121
3 263 190 128
3 264 171 180
3 264 170 171
3 264 170 59
3 264 180 96
3 264 96 177
3 264 59 177
3 265 164 92
3 265 93 127
3 265 93 54
3 265 92 54
3 265 5 164
3 265 127 5
3 266 185 4
3 266 13 87
3 266 87 95
3 266 6 53
3 266 174 159
3 266 185 13
3 266 174 95
3 266 53 159
3 266 4 6
3 267 190 191
3 267 158 26
3 267 190 153
3 267 143 165
3 267 26 143
3 267 158 153
3 267 165 191
3 268 194 148
3 268 148 103
3 268 37 106
3 268 0 106
3 268 194 37
3 268 103 0
3 269 88 172
3 269 13 87
3 269 172 87
3 269 13 60
3 269 88 60
3 270 158 26
3 270 69 32
3 270 69 158
3 270 151 26
3 270 151 32
3 271 10 85
3 271 107 71
3 271 122 71
3 271 122 157
3 271 157 85
3 271 10 107
CELL_TYPES 431
5
5
5
5
5
5
5
5
5
5
5
5
5
5
5
5
5
5
5
5
5
5
5
5
5
5
5
5
5
5
5
5
5
5
5
5
5
5
5
5
5
5
5
5
5
5
5
5
5
5
5
5
5
5
5
5
5
5
5
5
5
5
5
5
5
5
5
5
5
5
5
5
5
5
5
5
5
5
5
5
5
5
5
5
5
5
5
5
5
5
5
5
5
5
5
5
5
5
5
5
5
5
5
5
5
5
5
5
5
5
5
5
5
5
5
5
5
5
5
5
5
5
5
5
5
5
5
5
5
5
5
5
5
5
5
5
5
5
5
5
5
5
5
5
5
5
5
5
5
5
5
5
5
5
5
5
5
5
5
5
5
5
5
5
5
5
5
5
5
5
5
5
5
5
5
5
5
5
5
5
5
5
5
5
5
5
5
5
5
5
5
5
5
5
5
5
5
5
5
5
5
5
5
5
5
5
5
5
5
5
5
5
5
5
5
5
5
5
5
5
5
5
5
5
5
5
5
5
5
5
5
5
5
5
5
5
5
5
5
5
5
5
5
5
5
5
5
5
5
5
5
5
5
5
5
5
5
5
5
5
5
5
5
5
5
5
5
5
5
5
5
5
5
5
5
5
5
5
5
5
5
5
5
5
5
5
5
5
5
5
5
5
5
5
5
5
5
5
5
5
5
5
5
5
5
5
5
5
5
5
5
5
5
5
5
5
5
5
5
5
5
5
5
5
5
5
5
5
5
5
5
5
5
5
5
5
5
5
5
5
5
5
5
5
5
5
5
5
5
5
5
5
5
5
5
5
5
5
5
5
5
5
5
5
5
5
5
5
5
5
5
5
5
5
5
5
5
5
5
5
5
5
5
5
5
5
5
5
5
5
5
5
5
5
5
5
5
5
5
5
5
5
5
5
5
5
5
5
5
5
5
5
5
5
5
5
5
5
5
5
5
5
5
5
5
5
5
5
5
5
5
POINT_DATA 272
CELL_DATA 431
SCALARS ForceMap float
LOOKUP_TABLE default
1.79666
1.79666
1.79666
1.79666
1.13662
1.13662
1.13662
1.13662
1.13662
1.13662
0.416033
0.416033
0.416033
0.416033
0.416033
0.416033
0.416033
0.416033
0.416033
0.416033
-0.0892436
-0.0892436
-0.0892436
-0.0892436
-0.0892436
-0.0892436
-0.0892436
0.832735
0.832735
0.832735
0.832735
0.832735
0.832735
0.832735
0.928536
0.928536
0.928536
0.928536
0.928536
0.928536
0.57116
0.57116
0.57116
0.57116
0.57116
0.57116
0.57116
0.683647
0.683647
0.683647
0.683647
0.683647
0.962862
0.962862
0.962862
0.962862
0.962862
0.962862
0.757951
0.757951
0.757951
0.757951
0.757951
0.757951
0.757951
0.757951
2.81362
2.81362
2.81362
2.81362
1.95786
1.95786
1.95786
1.95786
1.95786
1.95786
0.85826
0.85826
0.85826
0.85826
0.85826
0.85826
1.56424
1.56424
1.56424
1.56424
1.56424
1.25477
1.25477
1.25477
1.25477
1.25477
1.25477
1.25477
1.25477
0.295562
0.295562
0.295562
0.295562
0.295562
1.40211
1.40211
1.40211
1.40211
1.40211
1.36391
1.36391
1.36391
1.36391
1.36391
1.36391
2.65413
2.65413
2.65413
2.65413
2.65413
2.24979
2.24979
2.24979
2.24979
0.18435
0.18435
0.18435
0.18435
0.18435
0.18435
0.18435
0.683645
0.683645
0.683645
0.683645
0.683645
0.683645
0.683645
1.11434
1.11434
1.11434
1.11434
1.11434
1.12229
1.12229
1.12229
1.12229
1.12229
1.12229
0.182697
0.182697
0.182697
0.182697
0.182697
0.182697
0.182697
0.182697
1.65064
1.65064
1.65064
1.65064
1.65064
0.00935013
0.00935013
0.00935013
0.00935013
0.00935013
0.00935013
1.03794
1.03794
1.03794
1.03794
1.03794
0.702553
0.702553
0.702553
0.702553
0.702553
0.702553
1.47011
1.47011
1.47011
1.47011
1.47011
0.9699
0.9699
0.9699
0.9699
0.9699
0.9699
1.34267
1.34267
1.34267
1.34267
1.34267
-3.23626e-14
-3.23626e-14
-3.23626e-14
-3.23626e-14
1.43343
1.43343
1.43343
1.43343
1.43343
1.37922
1.37922
1.37922
1.37922
1.37922
1.37922
0.93825
0.93825
0.93825
0.93825
0.93825
0.93825
0.93825
1.90217
1.90217
1.90217
1.90217
1.90217
1.08776
1.08776
1.08776
1.08776
0.952889
0.952889
0.952889
0.952889
0.952889
0.952889
0.952889
0.952889
1.91357
1.91357
1.91357
1.91357
-0.277124
-0.277124
-0.277124
-0.277124
-0.277124
-0.277124
-0.277124
0.654246
0.654246
0.654246
0.654246
0.654246
0.654246
1.3324
1.3324
1.3324
1.3324
1.3324
1.3324
1.3324
1.02846
1.02846
1.02846
1.02846
1.02846
1.02846
1.615
1.615
1.615
1.615
1.615
1.615
1.14653
1.14653
1.14653
1.14653
1.14653
1.14653
1.14653
0.39921
0.39921
0.39921
0.39921
0.39921
0.39921
0.406055
0.406055
0.406055
0.406055
0.406055
0.406055
0.406055
0.406055
1.57905
1.57905
1.57905
1.57905
1.54068
1.54068
1.54068
1.54068
0.74376
0.74376
0.74376
0.74376
0.74376
0.74376
0.74376
1.60079
1.60079
1.60079
1.60079
1.60079
1.60079
1.60079
0.44464
0.44464
0.44464
0.44464
0.44464
0.0978515
0.0978515
0.0978515
0.0978515
0.0978515
0.0978515
0.493097
0.493097
0.493097
0.493097
0.493097
1.685
1.685
1.685
1.685
1.685
1.685
0.858207
0.858207
0.858207
0.858207
0.858207
0.858207
1.46656
1.46656
1.46656
1.46656
1.46656
1.09436
1.09436
1.09436
1.09436
1.09436
1.09436
1.05735
1.05735
1.05735
1.05735
1.05735
1.05735
1.05735
0.624682
0.624682
0.624682
0.624682
0.624682
1.01574
1.01574
1.01574
1.01574
1.01574
1.01574
1.01574
1.01574
0.955574
0.955574
0.955574
0.955574
0.955574
0.955574
0.955574
0.139253
0.139253
0.139253
0.139253
0.139253
0.139253
1.38026
1.38026
1.38026
1.38026
1.38026
1.38026
0.786757
0.786757
0.786757
0.786757
0.786757
0.786757
0.658992
0.658992
0.658992
0.658992
0.658992
0.658992
0.658992
0.658992
0.658992
0.915266
0.915266
0.915266
0.915266
0.915266
0.915266
0.915266
0.393889
0.393889
0.393889
0.393889
0.393889
0.393889
1.48575
1.48575
1.48575
1.48575
1.48575
0.586052
0.586052
0.586052
0.586052
0.586052
1.46621
1.46621
1.46621
1.46621
1.46621
1.46621
