# Supplementary material for: Numerical assessment of the applicability of geometry-based force inference on homogeneous and heterogeneous cells
Source: PLoS One. 2024 Apr 16;19(4):e0299016. doi: 10.1371/journal.pone.0299016 (PMC11020637; doi:10.1371/journal.pone.0299016)
Supplement: S1 Data — Simulation results of homogeneous cells, based on different parameters, are stored in approximately 400 folders, each individually named from “data_004” to “data_400”. Please refer to the Excel file “parameter_settings.xlsx” for detailed parameter settings. Each folder contains one.dat file representing the cell structure, two.txt files listing the correct stress values, and two.vtk files containing the estimated stress values. If a folder is empty, it means that the simulation was stopped for some reason under the parameters. Simulation results of heterogeneous cells. Simulation results of heterogeneous cells, based on different parameters, are stored in four folders, each individually named from “data_1001” to “data_1004”. The Excel file “parameter_settings.xlsx” also contains the detailed parameter settings of those four results. Each folder contains five files, arranged in the same configuration as above. (ZIP) [file pone.0299016.s001.zip › supporting_data/data_055/i2dvertex000000000000000.dat]

170629

20.0
20.0

200
271
72

7.81743	5.24133
7.30287	2.90543
8.23796	3.85878
0.504331	2.45512
2.75587	8.50512
1.69525	6.07012
3.25127	8.91721
1.02402	0.838856
0.518318	8.4199
1.57061	0.0957452
8.79045	2.04526
4.73206	1.52089
0.578405	6.61237
2.73947	7.62723
1.57068	0.0956749
2.64833	1.21349
2.18383	2.89033
4.65562	3.17025
2.18196	2.88843
4.13776	1.04686
3.24068	2.51725
4.76291	4.63785
4.4729	8.84386
10.0556	2.15368
6.81336	0.0670081
7.20552	2.84339
7.76568	8.51398
6.61897	2.62947
6.40903	1.9573
7.51812	1.36777
10.6922	3.73316
8.11135	1.09184
6.9771	7.9153
5.40653	8.19826
0.146199	7.56309
5.40767	8.20702
8.83921	2.71477
8.04762	6.39902
6.81845	0.077056
0.963716	1.59724
0.853242	3.65649
8.52499	4.17555
9.78285	0.151696
9.03354	3.04408
3.4702	4.56672
1.95375	0.590202
2.42305	3.50467
0.845077	1.46537
10.1431	1.46992
3.23776	2.51072
0.873815	2.18459
2.29234	2.97607
2.13703	1.08092
3.40897	8.92217
3.07976	5.43985
3.57641	3.7178
3.36432	3.89403
5.16257	6.96261
4.72635	3.15821
4.2569	6.07411
1.11697	7.87944
5.74833	0.560742
2.47102	3.45321
5.43991	1.46824
7.94725	2.55124
5.12828	1.72637
4.36618	0.46274
5.1958	4.19422
8.84935	8.83754
7.56027	7.56083
4.1401	1.04379
8.45402	0.945101
6.33366	0.34052
8.87276	2.76854
8.2227	5.3044
10.6427	3.20982
10.6431	3.20906
9.4943	4.08862
7.22337	0.0868281
5.38454	3.33583
0.273949	6.38541
1.92392	6.29838
6.96931	8.14063
10.4087	5.03865
3.23809	2.51109
10.1417	1.48543
0.519068	8.41697
2.7404	7.62293
0.928843	7.53071
0.828646	2.23298
0.854181	3.65675
1.09198	4.23331
1.90308	6.25228
1.79815	4.94716
3.88006	2.53801
2.74021	7.62098
5.02461	5.94986
3.46979	4.5666
6.38406	4.75329
1.4478	4.88202
5.28695	1.72667
5.54116	0.982853
4.18421	3.50861
7.87913	5.19996
6.42624	1.90399
7.82974	6.73319
6.71265	6.17431
8.35129	1.03283
0.274032	6.38426
4.45152	8.71094
5.74545	5.1715
5.78393	2.87393
6.67327	3.93758
10.1625	1.49666
8.24259	3.85256
10.5655	3.52873
0.0981656	5.36188
7.30403	2.90828
1.1103	8.37937
1.15471	8.29272
8.54991	4.3587
9.5413	6.49286
8.53617	0.921581
10.0672	6.82674
1.07372	4.28304
0.823176	7.50546
2.77322	1.20182
1.6029	4.96089
9.45664	7.30021
4.08119	7.63537
2.10803	4.59333
5.40057	8.22002
4.07898	7.6378
3.69314	5.81875
1.61768	1.37458
10.4714	4.90016
6.27833	6.40938
2.17876	2.89296
3.3918	6.25712
9.56921	5.6075
5.19501	4.19485
6.33498	6.97615
6.69149	4.90916
8.18012	9.03102
6.67289	3.94229
6.33102	6.97528
5.16019	6.96598
5.62396	5.58101
8.17407	5.33963
5.78685	2.87514
5.38604	8.21249
6.97447	8.13715
9.00363	2.83803
8.97323	7.4576
9.72177	5.38341
9.49169	5.71659
10.0465	9.23397
10.1321	1.48264
8.79395	7.57738
3.80521	7.64581
10.1547	5.07818
9.47631	6.28972
8.16648	1.13076
1.02417	0.839611
1.70338	6.12176
8.48602	9.05125
0.0381622	0.372982
0.0947866	5.36275
10.0632	7.93455
3.83025	0.938213
3.76194	5.81079
4.75797	4.63942
1.71685	6.81737
10.3397	1.37862
3.80233	7.64113
3.25193	8.91532
6.2769	6.40893
4.86335	6.10907
2.82639	1.23474
3.35668	5.43123
4.75751	4.63572
3.52684	8.94357
6.80249	0.0672485
7.16358	1.42211
2.96324	6.41739
2.68598	8.40418
6.6695	3.94107
8.18403	6.35343
7.38356	4.19589
4.83797	8.35442
8.97624	7.46151
8.79375	8.81882
10.1642	7.91148
5.80305	0.514571
8.1234	6.32338
6.40716	6.27238
10.0633	7.93397
10.6266	9.16424
9.54486	4.1136
9.77079	0.146383

10	85
48	85
114	2
7	166
48	173
39	47
75	76
43	75
119	185
134	39
172	81
185	4
89	50
118	8
163	9
14	9
181	53
169	178
45	14
109	22
193	61
52	134
18	15
100	65
169	19
38	24
61	101
15	126
55	102
109	189
101	63
132	146
189	131
150	131
82	151
183	104
28	104
64	162
111	100
82	33
29	25
36	10
24	78
183	38
73	36
190	191
33	35
107	71
158	26
162	107
48	113
122	199
31	78
122	71
122	157
117	114
77	198
76	23
157	85
30	115
137	51
163	47
16	18
44	130
46	62
70	19
137	16
171	97
20	49
130	46
45	52
19	84
62	56
178	84
94	11
102	17
51	49
124	91
140	21
28	63
84	20
171	180
65	11
17	94
94	20
55	56
63	100
149	27
104	72
58	65
29	183
28	27
111	149
188	112
36	64
117	112
186	98
23	113
25	1
27	25
10	107
29	31
42	157
198	115
64	1
23	152
1	117
114	73
43	152
83	160
144	186
43	77
139	154
167	80
40	89
125	88
89	3
99	124
62	51
99	116
50	16
39	50
60	119
40	90
91	46
164	92
170	171
137	90
93	127
93	54
92	54
174	138
97	44
97	179
49	55
79	67
44	56
147	110
58	17
170	59
194	148
2	188
140	67
120	74
79	111
149	144
148	103
142	98
146	57
37	106
120	41
106	195
154	160
2	41
120	154
0	106
73	152
144	112
155	161
41	77
75	115
135	30
86	8
135	83
90	91
80	108
164	12
88	172
194	37
5	164
196	168
168	156
170	133
184	81
118	119
179	133
12	125
31	162
184	95
125	34
127	5
134	18
81	92
138	133
5	116
138	184
127	99
179	54
21	102
93	130
180	96
96	177
96	147
67	186
132	59
132	129
110	98
79	58
57	176
176	136
195	136
140	110
150	146
57	177
142	195
105	141
145	33
142	0
69	32
198	160
139	155
150	35
108	12
116	167
69	158
103	0
74	155
121	123
187	153
161	121
192	196
190	153
74	148
197	156
161	187
163	7
151	26
13	87
87	95
6	53
6	175
172	87
174	159
13	60
88	60
59	177
185	13
21	180
126	178
52	15
174	95
159	129
70	66
136	145
53	159
4	6
129	189
70	11
72	193
101	66
147	176
181	109
105	69
151	32
32	141
141	145
182	38
188	103
37	105
143	165
168	68
182	72
128	196
26	143
158	153
194	187
128	121
165	191
190	128
199	42
191	68

4	60	13	185	119
6	17	102	55	49	20	94
10	178	84	20	49	51	137	16	18	15	126
7	25	1	117	112	144	149	27
7	28	63	101	61	193	72	104
6	33	145	141	32	151	82
7	153	158	69	105	37	194	187
5	56	62	51	49	55
6	198	160	154	120	41	77
8	134	39	47	163	9	14	45	52
4	84	178	169	19
6	132	146	150	131	189	129
6	24	78	31	29	183	38
5	162	107	10	36	64
8	36	10	85	48	113	23	152	73
5	2	188	112	117	114
5	75	43	152	23	76
6	135	83	160	198	115	30
5	16	50	39	134	18
4	15	18	134	52
7	66	101	63	100	65	11	70
7	21	102	17	58	79	67	140
5	58	65	100	111	79
6	104	183	29	25	27	28
8	188	103	0	142	98	186	144	112
5	183	104	72	182	38
6	50	16	137	90	40	89
5	171	170	133	179	97
6	54	93	130	44	97	179
5	11	65	58	17	94
6	111	100	63	28	27	149
5	120	154	139	155	74
4	42	157	122	199
5	77	43	75	115	198
6	1	25	29	31	162	64
7	46	130	93	127	99	124	91
5	96	147	176	57	177
4	142	0	106	195
8	59	132	129	159	174	138	133	170
4	32	141	105	69
7	41	2	114	73	152	43	77
6	73	114	117	1	64	36
7	164	92	81	172	88	125	12
6	90	137	51	62	46	91
6	84	19	70	11	94	20
7	195	136	176	147	110	98	142
6	149	144	186	67	79	111
8	102	21	180	171	97	44	56	55
4	5	116	99	127
4	95	184	138	174
7	133	138	184	81	92	54	179
7	116	5	164	12	108	80	167
5	98	110	140	67	186
6	147	96	180	21	140	110
5	184	95	87	172	81
6	168	68	191	190	128	196
6	194	148	74	155	161	187
5	130	46	62	56	44
6	159	129	189	109	181	53
7	136	195	106	37	105	141	145
5	146	132	59	177	57
8	136	145	33	35	150	146	57	176
7	148	103	188	2	41	120	74
6	187	161	121	128	190	153
6	170	171	180	96	177	59
6	93	54	92	164	5	127
9	53	6	4	185	13	87	95	174	159
7	158	153	190	191	165	143	26
6	37	106	0	103	148	194
5	13	60	88	172	87
5	151	32	69	158	26
6	122	157	85	10	107	71
