# Supplementary material for: Numerical assessment of the applicability of geometry-based force inference on homogeneous and heterogeneous cells
Source: PLoS One. 2024 Apr 16;19(4):e0299016. doi: 10.1371/journal.pone.0299016 (PMC11020637; doi:10.1371/journal.pone.0299016)
Supplement: S1 Data — Simulation results of homogeneous cells, based on different parameters, are stored in approximately 400 folders, each individually named from “data_004” to “data_400”. Please refer to the Excel file “parameter_settings.xlsx” for detailed parameter settings. Each folder contains one.dat file representing the cell structure, two.txt files listing the correct stress values, and two.vtk files containing the estimated stress values. If a folder is empty, it means that the simulation was stopped for some reason under the parameters. Simulation results of heterogeneous cells. Simulation results of heterogeneous cells, based on different parameters, are stored in four folders, each individually named from “data_1001” to “data_1004”. The Excel file “parameter_settings.xlsx” also contains the detailed parameter settings of those four results. Each folder contains five files, arranged in the same configuration as above. (ZIP) [file pone.0299016.s001.zip › supporting_data/data_056/000000_2dVertex(edge).vtk]

# vtk DataFile Version 2.0
S.O.
ASCII
DATASET UNSTRUCTURED_GRID
POINTS 200 float
2.54051 5.49922 0
10.077 9.19338 0
2.24706 1.7211 0
9.79689 2.93758 0
2.74278 0.121308 0
9.96106 1.19419 0
1.92781 0.370368 0
0.496071 2.71109 0
2.12656 1.96409 0
9.65295 5.23831 0
0.476281 1.37235 0
8.34762 4.57521 0
2.04532 3.0146 0
1.92789 0.37055 0
8.67774 1.74069 0
2.82968 8.67958 0
6.57671 7.90001 0
3.73834 1.26337 0
4.40799 0.883175 0
7.03735 1.06618 0
10.7059 8.19895 0
4.53829 1.08581 0
5.53957 1.0727 0
7.79272 2.34735 0
7.29759 3.18097 0
7.03997 1.06049 0
7.67779 8.13423 0
0.96968 6.99112 0
8.9994 8.88091 0
10.0804 9.18882 0
6.54416 2.12851 0
9.86498 7.75943 0
10.3481 7.59285 0
7.17853 8.03657 0
7.65281 9.18028 0
9.86022 8.73258 0
10.1187 5.07398 0
9.66653 1.58122 0
9.66752 2.87999 0
0.965691 8.60869 0
1.77557 8.47877 0
7.23256 3.53152 0
8.29143 4.59822 0
7.47598 1.7735 0
8.6128 2.23129 0
0.757245 1.25506 0
2.2448 1.71907 0
0.47828 4.01254 0
0.496003 2.7111 0
1.87165 0.401095 0
0.887149 2.90821 0
10.477 2.32357 0
2.2375 2.479 0
3.61078 1.73715 0
3.82929 4.8282 0
2.38493 6.79629 0
3.23882 4.11217 0
3.56664 2.54299 0
3.4859 2.41409 0
1.40456 1.92111 0
5.70206 1.38642 0
4.33815 3.60247 0
5.46158 2.8017 0
2.71095 3.59864 0
8.07378 5.8816 0
3.97042 3.44926 0
8.64674 8.42775 0
7.09622 3.98269 0
8.45726 0.558326 0
8.5603 0.681282 0
9.85982 7.75278 0
9.66556 4.02232 0
4.38413 2.03084 0
4.42322 1.98082 0
8.56181 0.681074 0
9.66792 2.87873 0
10.3341 1.45293 0
10.5182 9.11265 0
6.48012 2.11928 0
7.23277 3.52915 0
10.0602 3.87019 0
10.115 5.0626 0
8.90616 4.84513 0
2.38405 4.5174 0
10.0924 3.71594 0
9.1506 5.10796 0
10.1659 3.72281 0
10.6701 8.01772 0
0.500545 5.3841 0
0.837663 2.9343 0
8.51602 3.53735 0
4.627 3.16004 0
1.26328 5.16756 0
4.26112 7.7747 0
2.05284 5.83068 0
5.16962 2.9974 0
3.59846 6.26226 0
5.91939 2.85959 0
1.99669 3.03776 0
5.37438 5.34684 0
6.29896 3.27378 0
4.51441 3.96315 0
3.76919 4.84577 0
4.36758 4.34415 0
6.07429 5.75707 0
1.71562 3.71657 0
5.92623 4.83781 0
5.92976 4.51216 0
4.69425 5.5228 0
5.96913 0.213757 0
5.21077 8.18742 0
7.13667 8.5744 0
7.63209 9.24364 0
6.47582 0.446404 0
7.05156 4.01232 0
7.21534 5.32966 0
7.21486 5.33012 0
7.36678 1.70932 0
1.9979 5.82276 0
0.570319 3.91653 0
1.26733 6.51086 0
9.56672 6.20727 0
5.19173 5.49505 0
1.08539 6.97941 0
2.88156 8.67096 0
10.6701 6.6307 0
0.97857 3.99079 0
1.03838 7.00749 0
3.56671 2.54307 0
1.21042 1.53728 0
4.11677 6.4835 0
2.54273 8.40428 0
3.36602 7.08768 0
2.89201 3.94899 0
5.18368 6.85589 0
0.0855064 1.17271 0
6.7338 6.79484 0
3.47432 4.73983 0
4.15346 8.65256 0
8.10981 6.00087 0
8.1501 0.498771 0
5.64727 6.82682 0
8.52531 3.53725 0
5.21432 0.012342 0
7.33317 7.3489 0
5.70177 1.38792 0
7.59621 5.4294 0
4.40586 0.881816 0
5.47376 5.14745 0
7.0213 6.49806 0
7.12446 7.96154 0
3.87157 7.57496 0
8.70296 7.21116 0
8.15625 2.51694 0
10.7164 6.57805 0
7.41261 6.345 0
0.0453439 4.94412 0
9.48502 6.07781 0
1.49352 7.19268 0
9.5696 6.20363 0
9.96169 1.19399 0
0.495582 5.38426 0
2.51539 8.17042 0
10.47 9.16215 0
2.76188 5.52161 0
1.09672 5.15624 0
0.737966 0.20885 0
2.15518 7.04652 0
5.73415 4.33373 0
2.06844 4.45778 0
0.969439 8.60226 0
3.24253 6.40982 0
3.13412 0.595224 0
0.687497 0.243845 0
3.15604 6.70068 0
4.02388 8.81815 0
4.0714 6.40255 0
5.04272 7.71174 0
5.28204 6.98552 0
3.12056 0.66799 0
4.22928 7.72707 0
5.10377 9.01139 0
6.05552 8.33044 0
6.05558 9.28783 0
8.07894 6.04202 0
5.39493 1.95734 0
4.00732 9.00993 0
5.19841 7.43627 0
6.48575 5.82368 0
5.73667 4.33464 0
8.65291 8.48072 0
6.01806 0.197312 0
8.70498 7.21003 0
6.47774 7.64088 0
9.25527 7.73001 0
8.52598 3.54615 0
1.70591 8.58186 0
8.51657 7.03509 0
0.058508 6.55523 0
8.41817 1.09919 0
CELLS 410 1230 
2 5 37
2 3 38
2 38 37
2 46 13
2 8 2
2 2 46
2 8 59
2 49 129
2 59 129
2 128 65
2 128 63
2 133 63
2 56 65
2 133 56
2 78 30
2 97 78
2 24 30
2 41 24
2 100 97
2 100 41
2 162 167
2 162 131
2 40 158
2 158 167
2 195 142
2 142 75
2 75 44
2 90 153
2 44 153
2 90 195
2 2 46
2 53 2
2 17 53
2 179 46
2 49 129
2 129 45
2 22 60
2 109 22
2 19 60
2 44 14
2 199 14
2 43 199
2 153 23
2 43 23
2 44 153
2 44 14
2 37 14
2 38 37
2 75 44
2 75 38
2 128 63
2 52 12
2 12 63
2 57 128
2 58 57
2 58 52
2 98 12
2 12 63
2 105 98
2 133 63
2 169 105
2 133 83
2 169 83
2 91 61
2 95 91
2 189 101
2 101 61
2 95 189
2 30 117
2 23 24
2 43 23
2 24 30
2 117 43
2 30 117
2 78 30
2 145 78
2 19 60
2 60 145
2 117 25
2 42 11
2 67 42
2 90 195
2 79 90
2 195 11
2 79 67
2 41 79
2 114 67
2 100 168
2 100 41
2 114 107
2 168 107
2 79 67
2 3 38
2 142 75
2 75 38
2 142 71
2 71 80
2 129 45
2 59 50
2 50 89
2 59 129
2 126 119
2 126 165
2 88 161
2 165 88
2 72 57
2 18 21
2 73 72
2 58 57
2 73 21
2 58 53
2 17 53
2 97 78
2 185 145
2 145 78
2 185 62
2 97 62
2 22 60
2 73 21
2 185 73
2 185 145
2 22 21
2 60 145
2 148 103
2 103 101
2 189 101
2 148 106
2 189 168
2 106 107
2 168 107
2 114 67
2 67 42
2 146 115
2 146 42
2 114 115
2 66 190
2 31 35
2 31 70
2 194 70
2 66 194
2 5 37
2 199 14
2 37 14
2 74 199
2 74 199
2 43 199
2 117 25
2 117 43
2 120 88
2 165 92
2 118 92
2 165 88
2 120 118
2 137 102
2 102 96
2 137 164
2 171 96
2 171 164
2 91 72
2 73 72
2 62 95
2 185 73
2 185 62
2 95 91
2 137 56
2 133 83
2 164 0
2 137 164
2 0 83
2 133 56
2 62 95
2 100 97
2 100 168
2 189 168
2 97 62
2 95 189
2 106 116
2 106 107
2 114 107
2 114 115
2 116 115
2 195 142
2 142 71
2 11 82
2 82 71
2 195 11
2 23 24
2 153 23
2 41 79
2 90 153
2 41 24
2 79 90
2 164 0
2 94 55
2 0 94
2 171 164
2 174 55
2 171 174
2 169 105
2 92 169
2 126 165
2 165 92
2 105 126
2 134 122
2 108 176
2 134 130
2 108 122
2 176 130
2 137 56
2 61 65
2 137 102
2 103 54
2 103 101
2 56 65
2 102 54
2 101 61
2 99 104
2 148 106
2 116 188
2 106 116
2 148 99
2 104 188
2 116 188
2 146 115
2 155 149
2 149 188
2 184 155
2 139 64
2 64 146
2 184 139
2 116 115
2 42 11
2 11 82
2 146 42
2 85 64
2 64 146
2 82 85
2 81 9
2 71 80
2 82 71
2 82 85
2 9 85
2 187 178
2 187 193
2 136 193
2 141 136
2 178 141
2 92 169
2 94 118
2 169 83
2 118 92
2 0 94
2 0 83
2 152 197
2 197 184
2 184 139
2 121 192
2 159 157
2 152 192
2 139 157
2 159 121
2 148 103
2 103 54
2 99 122
2 108 54
2 108 122
2 148 99
2 50 98
2 126 119
2 105 98
2 105 126
2 50 89
2 94 118
2 120 123
2 94 55
2 120 118
2 167 55
2 158 123
2 158 167
2 187 193
2 16 193
2 177 110
2 187 177
2 182 16
2 136 149
2 16 193
2 144 155
2 136 193
2 155 149
2 144 150
2 16 150
2 134 122
2 99 104
2 99 122
2 134 178
2 104 141
2 178 141
2 136 149
2 104 141
2 149 188
2 141 136
2 104 188
2 127 123
2 40 158
2 158 123
2 102 96
2 102 54
2 108 54
2 176 96
2 108 176
2 93 138
2 124 151
2 151 180
2 180 93
2 134 130
2 187 178
2 134 178
2 187 177
2 180 93
2 180 130
2 93 177
2 33 111
2 33 150
2 182 16
2 16 150
2 197 184
2 144 155
2 184 155
2 197 144
2 152 197
2 33 150
2 33 26
2 144 150
2 197 144
2 26 152
2 85 64
2 139 64
2 9 85
2 139 157
2 157 9
2 132 162
2 124 151
2 162 131
2 151 132
2 120 88
2 88 161
2 120 123
2 127 123
2 162 167
2 174 55
2 174 132
2 132 162
2 167 55
2 93 138
2 177 110
2 93 177
2 171 96
2 176 96
2 176 130
2 174 132
2 151 180
2 151 132
2 171 174
2 180 130
2 109 22
2 18 21
2 22 21
2 31 70
2 32 31
2 121 70
2 159 125
2 159 121
2 81 9
2 159 157
2 157 9
2 159 125
2 46 13
2 179 46
2 52 8
2 98 12
2 50 98
2 8 59
2 59 50
2 52 12
2 52 8
2 8 2
2 53 2
2 58 52
2 58 53
2 128 65
2 91 61
2 72 57
2 61 65
2 91 72
2 57 128
2 192 194
2 194 70
2 121 192
2 121 70
2 66 190
2 33 111
2 33 26
2 66 26
2 31 35
2 32 31
2 192 194
2 66 194
2 26 152
2 66 26
2 152 192
CELL_TYPES 410
3
3
3
3
3
3
3
3
3
3
3
3
3
3
3
3
3
3
3
3
3
3
3
3
3
3
3
3
3
3
3
3
3
3
3
3
3
3
3
3
3
3
3
3
3
3
3
3
3
3
3
3
3
3
3
3
3
3
3
3
3
3
3
3
3
3
3
3
3
3
3
3
3
3
3
3
3
3
3
3
3
3
3
3
3
3
3
3
3
3
3
3
3
3
3
3
3
3
3
3
3
3
3
3
3
3
3
3
3
3
3
3
3
3
3
3
3
3
3
3
3
3
3
3
3
3
3
3
3
3
3
3
3
3
3
3
3
3
3
3
3
3
3
3
3
3
3
3
3
3
3
3
3
3
3
3
3
3
3
3
3
3
3
3
3
3
3
3
3
3
3
3
3
3
3
3
3
3
3
3
3
3
3
3
3
3
3
3
3
3
3
3
3
3
3
3
3
3
3
3
3
3
3
3
3
3
3
3
3
3
3
3
3
3
3
3
3
3
3
3
3
3
3
3
3
3
3
3
3
3
3
3
3
3
3
3
3
3
3
3
3
3
3
3
3
3
3
3
3
3
3
3
3
3
3
3
3
3
3
3
3
3
3
3
3
3
3
3
3
3
3
3
3
3
3
3
3
3
3
3
3
3
3
3
3
3
3
3
3
3
3
3
3
3
3
3
3
3
3
3
3
3
3
3
3
3
3
3
3
3
3
3
3
3
3
3
3
3
3
3
3
3
3
3
3
3
3
3
3
3
3
3
3
3
3
3
3
3
3
3
3
3
3
3
3
3
3
3
3
3
3
3
3
3
3
3
3
3
3
3
3
3
3
3
3
3
3
3
3
3
3
3
3
3
3
3
3
3
3
3
3
3
3
3
3
3
3
3
3
3
3
3
3
3
3
3
3
3
3
3
3
3
3
3
3
3
3
3
3
3
POINT_DATA 200
CELL_DATA 410
SCALARS ForceMap float
LOOKUP_TABLE default
0.970463
1.22567
0.779338
1.38007
1.26493
0.781188
0.634514
0.756501
1.00006
0.636465
0.194499
1.04724
0.791289
0.91623
0.776235
0.553243
0.823338
0.898513
1.39921
0.651256
0.727389
1.30873
0.379382
0.987507
0.206841
0.427973
0.645399
0.451136
0.684036
1.43212
0.781188
0.619141
0.912644
0.638482
0.756501
1.09273
1.13898
0.959316
0.682914
1.3054
1.15323
0.626315
0.838275
1.37814
0.684036
1.3054
0.638493
0.779338
0.645399
0.514596
0.194499
1.04157
0.991178
0.69408
0.710986
0.843916
1.16136
0.991178
0.965052
1.04724
0.862199
0.707259
0.793694
0.552645
0.926518
0.711617
0.9522
0.308366
0.551075
0.568401
1.37814
0.823338
1.11826
0.551075
0.776235
0.276167
0.682914
0.989623
0.564755
1.31116
1.08067
1.43212
1.03044
0.812333
1.0223
0.445762
1.16639
0.0742449
0.651256
0.642487
0.528718
1.0223
1.22567
0.427973
0.514596
0.463032
0.725727
1.09273
0.592594
1.30423
1.00006
0.615052
0.501179
1.48398
1.14157
-0.0228039
0.517952
0.671652
0.710986
0.514782
0.813796
0.912644
0.553243
0.888339
0.276167
0.72086
1.04246
1.13898
0.514782
0.775728
0.888339
0.859385
0.989623
0.58308
0.931373
0.711617
0.766402
0.462685
1.20657
0.528718
1.16639
1.08067
1.01342
0.951444
0.983074
0.525119
1.05571
0.46095
1.2971
0.236701
0.970463
1.15323
0.638493
1.14591
1.14591
0.626315
0.564755
1.11826
0.589756
1.33591
0.829591
1.14157
0.693977
1.15585
0.839229
0.894992
1.02422
0.941684
0.4297
0.671652
1.38825
0.775728
0.72086
0.926518
0.944635
0.707259
0.75732
0.894992
0.608616
0.91623
1.38825
1.39921
0.0742449
0.462685
1.04246
0.308366
0.657514
1.20657
0.642487
0.983074
0.626734
0.206841
0.463032
0.646005
0.20627
0.812333
0.568401
0.838275
0.445762
0.451136
0.898513
1.03044
0.75732
0.676246
0.916061
0.941684
0.967657
1.15803
0.862199
0.793212
0.501179
1.33591
0.812146
0.786751
0.939705
0.548932
1.07131
1.17278
0.944635
0.683121
1.15585
0.971406
0.931373
0.791289
1.37371
0.9522
0.457177
0.766402
-0.125867
0.657514
0.802382
0.495515
-0.125867
1.01342
0.436982
0.188142
1.02877
0.615865
0.480589
0.697326
0.626734
1.31116
0.646005
0.951444
0.590635
0.480589
0.695314
1.12744
0.725727
0.20627
0.695314
1.00319
0.913218
0.557231
0.591883
0.543981
0.798968
0.793212
1.07575
0.793694
0.829591
0.916061
0.608616
0.830794
0.771276
0.697326
1.10918
0.889696
0.594259
0.687237
0.482767
0.58308
0.971406
1.15051
0.76808
1.07131
0.802382
0.689915
0.615052
0.965052
0.812146
1.30423
1.07575
1.08676
0.676246
0.693977
1.20121
0.665954
0.987507
0.557231
0.926518
1.1888
1.19791
1.04999
0.974958
0.926518
0.89596
0.591883
0.436982
1.12431
1.04559
0.786751
0.457177
1.15051
0.783797
0.505051
0.798968
0.974958
0.505051
0.188142
0.543981
0.495515
1.13807
0.379382
0.665954
0.839229
1.37371
0.76808
1.08418
0.939705
1.0678
0.471148
0.761611
1.01127
0.548932
0.913218
0.783797
1.19791
1.01127
0.536613
0.863105
0.817365
1.44448
1.04999
1.04559
0.771276
0.89596
1.02877
0.724941
0.830794
1.44448
0.925117
1.12431
0.724941
0.584137
0.590635
0.615865
1.00319
0.687237
0.742813
0.607457
0.471148
1.30873
1.36624
0.589756
1.48398
1.08676
1.13807
0.727389
0.967657
1.26388
0.607457
1.20121
1.0678
1.1888
0.863105
1.02422
1.08418
1.17278
1.26388
0.761611
1.36624
1.15803
0.536613
0.959316
0.517952
0.859385
0.46095
0.959379
0.267219
0.871943
0.482767
1.12744
0.889696
0.742813
0.871943
1.38007
0.638482
1.01561
1.16136
0.689915
0.634514
0.592594
1.04157
1.01561
1.26493
0.619141
0.843916
0.813796
0.636465
0.552645
-0.0228039
0.683121
0.4297
0.69408
0.88642
1.2971
1.10918
0.267219
0.525119
0.817365
0.925117
0.0643465
1.05571
0.959379
0.88642
0.236701
0.584137
0.0643465
0.594259
