# Supplementary material for: Numerical assessment of the applicability of geometry-based force inference on homogeneous and heterogeneous cells
Source: PLoS One. 2024 Apr 16;19(4):e0299016. doi: 10.1371/journal.pone.0299016 (PMC11020637; doi:10.1371/journal.pone.0299016)
Supplement: S1 Data — Simulation results of homogeneous cells, based on different parameters, are stored in approximately 400 folders, each individually named from “data_004” to “data_400”. Please refer to the Excel file “parameter_settings.xlsx” for detailed parameter settings. Each folder contains one.dat file representing the cell structure, two.txt files listing the correct stress values, and two.vtk files containing the estimated stress values. If a folder is empty, it means that the simulation was stopped for some reason under the parameters. Simulation results of heterogeneous cells. Simulation results of heterogeneous cells, based on different parameters, are stored in four folders, each individually named from “data_1001” to “data_1004”. The Excel file “parameter_settings.xlsx” also contains the detailed parameter settings of those four results. Each folder contains five files, arranged in the same configuration as above. (ZIP) [file pone.0299016.s001.zip › supporting_data/data_056/000000_2dVertex(surface).vtk]

# vtk DataFile Version 2.0
S.O.
ASCII
DATASET UNSTRUCTURED_GRID
POINTS 279 float
2.54051 5.49922 0
10.077 9.19338 0
2.24706 1.7211 0
9.79689 2.93758 0
2.74278 0.121308 0
9.96106 1.19419 0
1.92781 0.370368 0
0.496071 2.71109 0
2.12656 1.96409 0
9.65295 5.23831 0
0.476281 1.37235 0
8.34762 4.57521 0
2.04532 3.0146 0
1.92789 0.37055 0
8.67774 1.74069 0
2.82968 8.67958 0
6.57671 7.90001 0
3.73834 1.26337 0
4.40799 0.883175 0
7.03735 1.06618 0
10.7059 8.19895 0
4.53829 1.08581 0
5.53957 1.0727 0
7.79272 2.34735 0
7.29759 3.18097 0
7.03997 1.06049 0
7.67779 8.13423 0
0.96968 6.99112 0
8.9994 8.88091 0
10.0804 9.18882 0
6.54416 2.12851 0
9.86498 7.75943 0
10.3481 7.59285 0
7.17853 8.03657 0
7.65281 9.18028 0
9.86022 8.73258 0
10.1187 5.07398 0
9.66653 1.58122 0
9.66752 2.87999 0
0.965691 8.60869 0
1.77557 8.47877 0
7.23256 3.53152 0
8.29143 4.59822 0
7.47598 1.7735 0
8.6128 2.23129 0
0.757245 1.25506 0
2.2448 1.71907 0
0.47828 4.01254 0
0.496003 2.7111 0
1.87165 0.401095 0
0.887149 2.90821 0
10.477 2.32357 0
2.2375 2.479 0
3.61078 1.73715 0
3.82929 4.8282 0
2.38493 6.79629 0
3.23882 4.11217 0
3.56664 2.54299 0
3.4859 2.41409 0
1.40456 1.92111 0
5.70206 1.38642 0
4.33815 3.60247 0
5.46158 2.8017 0
2.71095 3.59864 0
8.07378 5.8816 0
3.97042 3.44926 0
8.64674 8.42775 0
7.09622 3.98269 0
8.45726 0.558326 0
8.5603 0.681282 0
9.85982 7.75278 0
9.66556 4.02232 0
4.38413 2.03084 0
4.42322 1.98082 0
8.56181 0.681074 0
9.66792 2.87873 0
10.3341 1.45293 0
10.5182 9.11265 0
6.48012 2.11928 0
7.23277 3.52915 0
10.0602 3.87019 0
10.115 5.0626 0
8.90616 4.84513 0
2.38405 4.5174 0
10.0924 3.71594 0
9.1506 5.10796 0
10.1659 3.72281 0
10.6701 8.01772 0
0.500545 5.3841 0
0.837663 2.9343 0
8.51602 3.53735 0
4.627 3.16004 0
1.26328 5.16756 0
4.26112 7.7747 0
2.05284 5.83068 0
5.16962 2.9974 0
3.59846 6.26226 0
5.91939 2.85959 0
1.99669 3.03776 0
5.37438 5.34684 0
6.29896 3.27378 0
4.51441 3.96315 0
3.76919 4.84577 0
4.36758 4.34415 0
6.07429 5.75707 0
1.71562 3.71657 0
5.92623 4.83781 0
5.92976 4.51216 0
4.69425 5.5228 0
5.96913 0.213757 0
5.21077 8.18742 0
7.13667 8.5744 0
7.63209 9.24364 0
6.47582 0.446404 0
7.05156 4.01232 0
7.21534 5.32966 0
7.21486 5.33012 0
7.36678 1.70932 0
1.9979 5.82276 0
0.570319 3.91653 0
1.26733 6.51086 0
9.56672 6.20727 0
5.19173 5.49505 0
1.08539 6.97941 0
2.88156 8.67096 0
10.6701 6.6307 0
0.97857 3.99079 0
1.03838 7.00749 0
3.56671 2.54307 0
1.21042 1.53728 0
4.11677 6.4835 0
2.54273 8.40428 0
3.36602 7.08768 0
2.89201 3.94899 0
5.18368 6.85589 0
0.0855064 1.17271 0
6.7338 6.79484 0
3.47432 4.73983 0
4.15346 8.65256 0
8.10981 6.00087 0
8.1501 0.498771 0
5.64727 6.82682 0
8.52531 3.53725 0
5.21432 0.012342 0
7.33317 7.3489 0
5.70177 1.38792 0
7.59621 5.4294 0
4.40586 0.881816 0
5.47376 5.14745 0
7.0213 6.49806 0
7.12446 7.96154 0
3.87157 7.57496 0
8.70296 7.21116 0
8.15625 2.51694 0
10.7164 6.57805 0
7.41261 6.345 0
0.0453439 4.94412 0
9.48502 6.07781 0
1.49352 7.19268 0
9.5696 6.20363 0
9.96169 1.19399 0
0.495582 5.38426 0
2.51539 8.17042 0
10.47 9.16215 0
2.76188 5.52161 0
1.09672 5.15624 0
0.737966 0.20885 0
2.15518 7.04652 0
5.73415 4.33373 0
2.06844 4.45778 0
0.969439 8.60226 0
3.24253 6.40982 0
3.13412 0.595224 0
0.687497 0.243845 0
3.15604 6.70068 0
4.02388 8.81815 0
4.0714 6.40255 0
5.04272 7.71174 0
5.28204 6.98552 0
3.12056 0.66799 0
4.22928 7.72707 0
5.10377 9.01139 0
6.05552 8.33044 0
6.05558 9.28783 0
8.07894 6.04202 0
5.39493 1.95734 0
4.00732 9.00993 0
5.19841 7.43627 0
6.48575 5.82368 0
5.73667 4.33464 0
8.65291 8.48072 0
6.01806 0.197312 0
8.70498 7.21003 0
6.47774 7.64088 0
9.25527 7.73001 0
8.52598 3.54615 0
1.70591 8.58186 0
8.51657 7.03509 0
0.058508 6.55523 0
8.41817 1.09919 0
9.99747 2.0723 0
1.78381 1.28825 0
3.36318 3.37985 0
6.63829 2.89861 0
2.01022 7.79262 0
8.81922 2.86374 0
3.04067 1.36178 0
1.18512 0.771769 0
6.21946 0.865959 0
8.15083 1.83582 0
9.25724 2.15893 0
2.77622 2.87013 0
2.25593 3.79679 0
5.06087 3.70875 0
7.2152 2.38303 0
6.57654 1.5566 0
7.88482 3.94521 0
6.46079 3.88143 0
9.40625 3.49216 0
0.841811 2.06151 0
0.636412 4.66919 0
4.01486 1.71341 0
5.83892 2.17317 0
5.01474 1.52079 0
5.17451 4.51248 0
7.54639 4.69544 0
9.35363 8.31327 0
9.10159 1.24281 0
7.80265 1.0833 0
1.24036 5.75774 0
3.34811 5.56138 0
4.92889 2.48206 0
2.87798 4.73577 0
5.72781 3.46151 0
6.67387 4.68728 0
8.90439 4.17671 0
7.87482 3.09414 0
2.64177 6.18581 0
1.44639 4.42164 0
4.77943 6.18072 0
3.88177 4.14649 0
6.26672 5.34092 0
7.28977 5.90472 0
8.34567 5.2164 0
9.6423 4.62009 0
5.99304 7.18045 0
1.9966 5.14136 0
8.78212 6.44453 0
4.65178 4.98923 0
1.24061 3.42225 0
1.77534 6.597 0
5.77512 7.86706 0
7.00052 7.1905 0
5.51553 6.14224 0
6.29898 6.39082 0
1.30759 7.88307 0
4.03788 5.64027 0
3.68449 8.29568 0
4.6253 7.1562 0
6.54449 8.53144 0
7.85514 6.75048 0
7.8682 7.55085 0
8.94986 5.68002 0
3.15695 7.88684 0
0.656293 6.27445 0
2.71379 7.31976 0
4.71225 8.32473 0
3.77894 6.95037 0
5.20971 0.612697 0
10.0602 6.93993 0
10.0842 5.8975 0
2.46565 0.828272 0
1.61811 2.51272 0
2.86738 2.07679 0
4.1602 2.81477 0
9.38144 7.09108 0
7.79624 8.53963 0
10.2479 8.39652 0
8.50306 7.87808 0
CELLS 476 1904 
3 200 160 76
3 200 5 37
3 200 160 5
3 200 3 38
3 200 38 37
3 200 51 76
3 200 51 3
3 201 46 13
3 201 8 2
3 201 2 46
3 201 8 59
3 201 49 129
3 201 6 49
3 201 59 129
3 201 6 13
3 202 128 65
3 202 128 63
3 202 133 63
3 202 56 65
3 202 133 56
3 203 78 30
3 203 97 78
3 203 24 30
3 203 41 24
3 203 100 97
3 203 100 41
3 204 162 167
3 204 131 40
3 204 162 131
3 204 40 158
3 204 158 167
3 205 195 142
3 205 142 75
3 205 75 44
3 205 90 153
3 205 44 153
3 205 90 195
3 206 2 46
3 206 17 179
3 206 53 2
3 206 17 53
3 206 179 46
3 207 173 166
3 207 49 166
3 207 49 129
3 207 129 45
3 207 45 173
3 208 113 191
3 208 22 60
3 208 109 22
3 208 191 109
3 208 19 60
3 208 19 113
3 209 44 14
3 209 199 14
3 209 43 199
3 209 153 23
3 209 43 23
3 209 44 153
3 210 44 14
3 210 37 14
3 210 38 37
3 210 75 44
3 210 75 38
3 211 128 63
3 211 52 12
3 211 12 63
3 211 57 128
3 211 58 57
3 211 58 52
3 212 98 12
3 212 12 63
3 212 105 98
3 212 133 63
3 212 169 105
3 212 133 83
3 212 169 83
3 213 91 61
3 213 95 91
3 213 189 101
3 213 101 61
3 213 95 189
3 214 30 117
3 214 23 24
3 214 43 23
3 214 24 30
3 214 117 43
3 215 30 117
3 215 78 30
3 215 19 25
3 215 145 78
3 215 19 60
3 215 60 145
3 215 117 25
3 216 42 11
3 216 67 42
3 216 90 195
3 216 79 90
3 216 195 11
3 216 79 67
3 217 41 79
3 217 114 67
3 217 100 168
3 217 100 41
3 217 114 107
3 217 168 107
3 217 79 67
3 218 3 38
3 218 80 84
3 218 142 75
3 218 84 3
3 218 75 38
3 218 142 71
3 218 71 80
3 219 45 10
3 219 129 45
3 219 48 10
3 219 59 50
3 219 48 89
3 219 50 89
3 219 59 129
3 220 47 119
3 220 126 119
3 220 47 156
3 220 126 165
3 220 88 161
3 220 165 88
3 220 161 156
3 221 147 17
3 221 72 57
3 221 18 21
3 221 73 72
3 221 58 57
3 221 73 21
3 221 58 53
3 221 17 53
3 221 18 147
3 222 97 78
3 222 185 145
3 222 145 78
3 222 185 62
3 222 97 62
3 223 22 60
3 223 73 21
3 223 185 73
3 223 185 145
3 223 22 21
3 223 60 145
3 224 148 103
3 224 103 101
3 224 189 101
3 224 148 106
3 224 189 168
3 224 106 107
3 224 168 107
3 225 114 67
3 225 67 42
3 225 146 115
3 225 146 42
3 225 114 115
3 226 66 190
3 226 28 190
3 226 35 28
3 226 31 35
3 226 31 70
3 226 194 70
3 226 66 194
3 227 5 37
3 227 199 14
3 227 37 14
3 227 74 199
3 227 5 69
3 227 69 74
3 228 74 199
3 228 43 199
3 228 25 140
3 228 117 25
3 228 117 43
3 228 68 74
3 228 140 68
3 229 120 88
3 229 165 92
3 229 118 92
3 229 165 88
3 229 120 118
3 230 137 102
3 230 102 96
3 230 137 164
3 230 171 96
3 230 171 164
3 231 91 72
3 231 73 72
3 231 62 95
3 231 185 73
3 231 185 62
3 231 95 91
3 232 137 56
3 232 133 83
3 232 164 0
3 232 137 164
3 232 0 83
3 232 133 56
3 233 62 95
3 233 100 97
3 233 100 168
3 233 189 168
3 233 97 62
3 233 95 189
3 234 106 116
3 234 106 107
3 234 114 107
3 234 114 115
3 234 116 115
3 235 195 142
3 235 142 71
3 235 11 82
3 235 82 71
3 235 195 11
3 236 23 24
3 236 153 23
3 236 41 79
3 236 90 153
3 236 41 24
3 236 79 90
3 237 164 0
3 237 94 55
3 237 0 94
3 237 171 164
3 237 174 55
3 237 171 174
3 238 169 105
3 238 92 169
3 238 126 165
3 238 165 92
3 238 105 126
3 239 134 122
3 239 108 176
3 239 134 130
3 239 108 122
3 239 176 130
3 240 137 56
3 240 61 65
3 240 137 102
3 240 103 54
3 240 103 101
3 240 56 65
3 240 102 54
3 240 101 61
3 241 99 104
3 241 148 106
3 241 116 188
3 241 106 116
3 241 148 99
3 241 104 188
3 242 116 188
3 242 146 115
3 242 155 149
3 242 149 188
3 242 184 155
3 242 139 64
3 242 64 146
3 242 184 139
3 242 116 115
3 243 42 11
3 243 11 82
3 243 146 42
3 243 85 64
3 243 64 146
3 243 82 85
3 244 81 9
3 244 80 81
3 244 71 80
3 244 82 71
3 244 82 85
3 244 9 85
3 245 187 178
3 245 187 193
3 245 136 193
3 245 141 136
3 245 178 141
3 246 92 169
3 246 94 118
3 246 169 83
3 246 118 92
3 246 0 94
3 246 0 83
3 247 152 197
3 247 197 184
3 247 184 139
3 247 121 192
3 247 159 157
3 247 152 192
3 247 139 157
3 247 159 121
3 248 148 103
3 248 103 54
3 248 99 122
3 248 108 54
3 248 108 122
3 248 148 99
3 249 50 98
3 249 126 119
3 249 105 98
3 249 105 126
3 249 50 89
3 249 89 119
3 250 94 118
3 250 120 123
3 250 94 55
3 250 120 118
3 250 167 55
3 250 158 123
3 250 158 167
3 251 187 193
3 251 16 193
3 251 177 110
3 251 187 177
3 251 110 182
3 251 182 16
3 252 136 149
3 252 16 193
3 252 144 155
3 252 136 193
3 252 155 149
3 252 144 150
3 252 16 150
3 253 134 122
3 253 99 104
3 253 99 122
3 253 134 178
3 253 104 141
3 253 178 141
3 254 136 149
3 254 104 141
3 254 149 188
3 254 141 136
3 254 104 188
3 255 170 196
3 255 127 123
3 255 40 196
3 255 40 158
3 255 158 123
3 255 170 127
3 256 102 96
3 256 102 54
3 256 108 54
3 256 176 96
3 256 108 176
3 257 93 138
3 257 124 151
3 257 151 180
3 257 124 175
3 257 138 175
3 257 180 93
3 258 134 130
3 258 187 178
3 258 134 178
3 258 187 177
3 258 180 93
3 258 180 130
3 258 93 177
3 259 33 111
3 259 33 150
3 259 183 182
3 259 182 16
3 259 183 111
3 259 16 150
3 260 197 184
3 260 144 155
3 260 184 155
3 260 197 144
3 261 152 197
3 261 33 150
3 261 33 26
3 261 144 150
3 261 197 144
3 261 26 152
3 262 85 64
3 262 139 64
3 262 9 85
3 262 139 157
3 262 157 9
3 263 15 124
3 263 132 162
3 263 124 151
3 263 131 15
3 263 162 131
3 263 151 132
3 264 120 88
3 264 27 198
3 264 88 161
3 264 120 123
3 264 198 161
3 264 127 123
3 264 127 27
3 265 162 167
3 265 174 55
3 265 174 132
3 265 132 162
3 265 167 55
3 266 138 181
3 266 110 181
3 266 93 138
3 266 177 110
3 266 93 177
3 267 171 96
3 267 176 96
3 267 176 130
3 267 174 132
3 267 151 180
3 267 151 132
3 267 171 174
3 267 180 130
3 268 18 143
3 268 109 22
3 268 18 21
3 268 22 21
3 268 109 143
3 269 31 70
3 269 32 31
3 269 121 70
3 269 159 125
3 269 125 32
3 269 159 121
3 270 81 9
3 270 81 36
3 270 154 36
3 270 125 154
3 270 159 157
3 270 157 9
3 270 159 125
3 271 46 13
3 271 4 13
3 271 4 172
3 271 179 46
3 271 179 172
3 272 52 8
3 272 98 12
3 272 50 98
3 272 8 59
3 272 59 50
3 272 52 12
3 273 52 8
3 273 8 2
3 273 53 2
3 273 58 52
3 273 58 53
3 274 128 65
3 274 91 61
3 274 72 57
3 274 61 65
3 274 91 72
3 274 57 128
3 275 192 194
3 275 194 70
3 275 121 192
3 275 121 70
3 276 66 190
3 276 34 190
3 276 33 111
3 276 111 34
3 276 33 26
3 276 66 26
3 277 87 20
3 277 20 77
3 277 163 77
3 277 35 29
3 277 31 35
3 277 163 29
3 277 32 87
3 277 32 31
3 278 192 194
3 278 66 194
3 278 26 152
3 278 66 26
3 278 152 192
CELL_TYPES 476
5
5
5
5
5
5
5
5
5
5
5
5
5
5
5
5
5
5
5
5
5
5
5
5
5
5
5
5
5
5
5
5
5
5
5
5
5
5
5
5
5
5
5
5
5
5
5
5
5
5
5
5
5
5
5
5
5
5
5
5
5
5
5
5
5
5
5
5
5
5
5
5
5
5
5
5
5
5
5
5
5
5
5
5
5
5
5
5
5
5
5
5
5
5
5
5
5
5
5
5
5
5
5
5
5
5
5
5
5
5
5
5
5
5
5
5
5
5
5
5
5
5
5
5
5
5
5
5
5
5
5
5
5
5
5
5
5
5
5
5
5
5
5
5
5
5
5
5
5
5
5
5
5
5
5
5
5
5
5
5
5
5
5
5
5
5
5
5
5
5
5
5
5
5
5
5
5
5
5
5
5
5
5
5
5
5
5
5
5
5
5
5
5
5
5
5
5
5
5
5
5
5
5
5
5
5
5
5
5
5
5
5
5
5
5
5
5
5
5
5
5
5
5
5
5
5
5
5
5
5
5
5
5
5
5
5
5
5
5
5
5
5
5
5
5
5
5
5
5
5
5
5
5
5
5
5
5
5
5
5
5
5
5
5
5
5
5
5
5
5
5
5
5
5
5
5
5
5
5
5
5
5
5
5
5
5
5
5
5
5
5
5
5
5
5
5
5
5
5
5
5
5
5
5
5
5
5
5
5
5
5
5
5
5
5
5
5
5
5
5
5
5
5
5
5
5
5
5
5
5
5
5
5
5
5
5
5
5
5
5
5
5
5
5
5
5
5
5
5
5
5
5
5
5
5
5
5
5
5
5
5
5
5
5
5
5
5
5
5
5
5
5
5
5
5
5
5
5
5
5
5
5
5
5
5
5
5
5
5
5
5
5
5
5
5
5
5
5
5
5
5
5
5
5
5
5
5
5
5
5
5
5
5
5
5
5
5
5
5
5
5
5
5
5
5
5
5
5
5
5
5
5
5
5
5
5
5
5
5
5
5
5
5
5
5
5
5
5
5
5
5
5
5
5
5
5
5
5
5
5
5
5
5
5
5
5
5
5
5
5
5
5
5
5
5
5
POINT_DATA 279
CELL_DATA 476
SCALARS ForceMap float
LOOKUP_TABLE default
1.70432
1.70432
1.70432
1.70432
1.70432
1.70432
1.70432
1.29219
1.29219
1.29219
1.29219
1.29219
1.29219
1.29219
1.29219
1.0113
1.0113
1.0113
1.0113
1.0113
1.5645
1.5645
1.5645
1.5645
1.5645
1.5645
1.33412
1.33412
1.33412
1.33412
1.33412
0.984783
0.984783
0.984783
0.984783
0.984783
0.984783
1.21432
1.21432
1.21432
1.21432
1.21432
1.7383
1.7383
1.7383
1.7383
1.7383
1.19282
1.19282
1.19282
1.19282
1.19282
1.19282
1.72765
1.72765
1.72765
1.72765
1.72765
1.72765
1.82277
1.82277
1.82277
1.82277
1.82277
1.07059
1.07059
1.07059
1.07059
1.07059
1.07059
1.29329
1.29329
1.29329
1.29329
1.29329
1.29329
1.29329
0.913586
0.913586
0.913586
0.913586
0.913586
1.64883
1.64883
1.64883
1.64883
1.64883
0.838528
0.838528
0.838528
0.838528
0.838528
0.838528
0.838528
1.66191
1.66191
1.66191
1.66191
1.66191
1.66191
0.40577
0.40577
0.40577
0.40577
0.40577
0.40577
0.40577
1.12913
1.12913
1.12913
1.12913
1.12913
1.12913
1.12913
1.0287
1.0287
1.0287
1.0287
1.0287
1.0287
1.0287
1.18275
1.18275
1.18275
1.18275
1.18275
1.18275
1.18275
0.38367
0.38367
0.38367
0.38367
0.38367
0.38367
0.38367
0.38367
0.38367
0.851673
0.851673
0.851673
0.851673
0.851673
1.26879
1.26879
1.26879
1.26879
1.26879
1.26879
1.2504
1.2504
1.2504
1.2504
1.2504
1.2504
1.2504
1.7276
1.7276
1.7276
1.7276
1.7276
1.27494
1.27494
1.27494
1.27494
1.27494
1.27494
1.27494
1.62876
1.62876
1.62876
1.62876
1.62876
1.62876
1.11041
1.11041
1.11041
1.11041
1.11041
1.11041
1.11041
1.32267
1.32267
1.32267
1.32267
1.32267
1.37989
1.37989
1.37989
1.37989
1.37989
1.28101
1.28101
1.28101
1.28101
1.28101
1.28101
0.976129
0.976129
0.976129
0.976129
0.976129
0.976129
1.50299
1.50299
1.50299
1.50299
1.50299
1.50299
1.38359
1.38359
1.38359
1.38359
1.38359
0.717849
0.717849
0.717849
0.717849
0.717849
0.925497
0.925497
0.925497
0.925497
0.925497
0.925497
1.0951
1.0951
1.0951
1.0951
1.0951
1.0951
1.49302
1.49302
1.49302
1.49302
1.49302
1.61505
1.61505
1.61505
1.61505
1.61505
1.05029
1.05029
1.05029
1.05029
1.05029
1.05029
1.05029
1.05029
0.771205
0.771205
0.771205
0.771205
0.771205
0.771205
0.249391
0.249391
0.249391
0.249391
0.249391
0.249391
0.249391
0.249391
0.249391
0.922062
0.922062
0.922062
0.922062
0.922062
0.922062
0.802835
0.802835
0.802835
0.802835
0.802835
0.802835
1.13774
1.13774
1.13774
1.13774
1.13774
1.19457
1.19457
1.19457
1.19457
1.19457
1.19457
0.946269
0.946269
0.946269
0.946269
0.946269
0.946269
0.946269
0.946269
1.31968
1.31968
1.31968
1.31968
1.31968
1.31968
1.1873
1.1873
1.1873
1.1873
1.1873
1.1873
1.27225
1.27225
1.27225
1.27225
1.27225
1.27225
1.27225
1.42855
1.42855
1.42855
1.42855
1.42855
1.42855
1.12618
1.12618
1.12618
1.12618
1.12618
1.12618
1.12618
1.33379
1.33379
1.33379
1.33379
1.33379
1.33379
1.33336
1.33336
1.33336
1.33336
1.33336
0.744187
0.744187
0.744187
0.744187
0.744187
0.744187
1.58384
1.58384
1.58384
1.58384
1.58384
0.950724
0.950724
0.950724
0.950724
0.950724
0.950724
0.935395
0.935395
0.935395
0.935395
0.935395
0.935395
0.935395
1.07047
1.07047
1.07047
1.07047
1.07047
1.07047
1.64111
1.64111
1.64111
1.64111
1.54776
1.54776
1.54776
1.54776
1.54776
1.54776
1.00146
1.00146
1.00146
1.00146
1.00146
1.78162
1.78162
1.78162
1.78162
1.78162
1.78162
1.53802
1.53802
1.53802
1.53802
1.53802
1.53802
1.53802
1.40406
1.40406
1.40406
1.40406
1.40406
1.2747
1.2747
1.2747
1.2747
1.2747
1.19832
1.19832
1.19832
1.19832
1.19832
1.19832
1.19832
1.19832
1.053
1.053
1.053
1.053
1.053
0.72268
0.72268
0.72268
0.72268
0.72268
0.72268
0.860008
0.860008
0.860008
0.860008
0.860008
0.860008
0.860008
2.54592
2.54592
2.54592
2.54592
2.54592
0.699138
0.699138
0.699138
0.699138
0.699138
0.699138
1.26165
1.26165
1.26165
1.26165
1.26165
0.475656
0.475656
0.475656
0.475656
0.475656
0.475656
2.00358
2.00358
2.00358
2.00358
0.869868
0.869868
0.869868
0.869868
0.869868
0.869868
2.28071
2.28071
2.28071
2.28071
2.28071
2.28071
2.28071
2.28071
0.641136
0.641136
0.641136
0.641136
0.641136
