# Supplementary material for: Numerical assessment of the applicability of geometry-based force inference on homogeneous and heterogeneous cells
Source: PLoS One. 2024 Apr 16;19(4):e0299016. doi: 10.1371/journal.pone.0299016 (PMC11020637; doi:10.1371/journal.pone.0299016)
Supplement: S1 Data — Simulation results of homogeneous cells, based on different parameters, are stored in approximately 400 folders, each individually named from “data_004” to “data_400”. Please refer to the Excel file “parameter_settings.xlsx” for detailed parameter settings. Each folder contains one.dat file representing the cell structure, two.txt files listing the correct stress values, and two.vtk files containing the estimated stress values. If a folder is empty, it means that the simulation was stopped for some reason under the parameters. Simulation results of heterogeneous cells. Simulation results of heterogeneous cells, based on different parameters, are stored in four folders, each individually named from “data_1001” to “data_1004”. The Excel file “parameter_settings.xlsx” also contains the detailed parameter settings of those four results. Each folder contains five files, arranged in the same configuration as above. (ZIP) [file pone.0299016.s001.zip › supporting_data/data_056/i2dvertex000000000000000.dat]

170629

20.0
20.0

200
278
79

2.54051	5.49922
10.077	9.19338
2.24706	1.7211
9.79689	2.93758
2.74278	0.121308
9.96106	1.19419
1.92781	0.370368
0.496071	2.71109
2.12656	1.96409
9.65295	5.23831
0.476281	1.37235
8.34762	4.57521
2.04532	3.0146
1.92789	0.37055
8.67774	1.74069
2.82968	8.67958
6.57671	7.90001
3.73834	1.26337
4.40799	0.883175
7.03735	1.06618
10.7059	8.19895
4.53829	1.08581
5.53957	1.0727
7.79272	2.34735
7.29759	3.18097
7.03997	1.06049
7.67779	8.13423
0.96968	6.99112
8.9994	8.88091
10.0804	9.18882
6.54416	2.12851
9.86498	7.75943
10.3481	7.59285
7.17853	8.03657
7.65281	9.18028
9.86022	8.73258
10.1187	5.07398
9.66653	1.58122
9.66752	2.87999
0.965691	8.60869
1.77557	8.47877
7.23256	3.53152
8.29143	4.59822
7.47598	1.7735
8.6128	2.23129
0.757245	1.25506
2.2448	1.71907
0.47828	4.01254
0.496003	2.7111
1.87165	0.401095
0.887149	2.90821
10.477	2.32357
2.2375	2.479
3.61078	1.73715
3.82929	4.8282
2.38493	6.79629
3.23882	4.11217
3.56664	2.54299
3.4859	2.41409
1.40456	1.92111
5.70206	1.38642
4.33815	3.60247
5.46158	2.8017
2.71095	3.59864
8.07378	5.8816
3.97042	3.44926
8.64674	8.42775
7.09622	3.98269
8.45726	0.558326
8.5603	0.681282
9.85982	7.75278
9.66556	4.02232
4.38413	2.03084
4.42322	1.98082
8.56181	0.681074
9.66792	2.87873
10.3341	1.45293
10.5182	9.11265
6.48012	2.11928
7.23277	3.52915
10.0602	3.87019
10.115	5.0626
8.90616	4.84513
2.38405	4.5174
10.0924	3.71594
9.1506	5.10796
10.1659	3.72281
10.6701	8.01772
0.500545	5.3841
0.837663	2.9343
8.51602	3.53735
4.627	3.16004
1.26328	5.16756
4.26112	7.7747
2.05284	5.83068
5.16962	2.9974
3.59846	6.26226
5.91939	2.85959
1.99669	3.03776
5.37438	5.34684
6.29896	3.27378
4.51441	3.96315
3.76919	4.84577
4.36758	4.34415
6.07429	5.75707
1.71562	3.71657
5.92623	4.83781
5.92976	4.51216
4.69425	5.5228
5.96913	0.213757
5.21077	8.18742
7.13667	8.5744
7.63209	9.24364
6.47582	0.446404
7.05156	4.01232
7.21534	5.32966
7.21486	5.33012
7.36678	1.70932
1.9979	5.82276
0.570319	3.91653
1.26733	6.51086
9.56672	6.20727
5.19173	5.49505
1.08539	6.97941
2.88156	8.67096
10.6701	6.6307
0.97857	3.99079
1.03838	7.00749
3.56671	2.54307
1.21042	1.53728
4.11677	6.4835
2.54273	8.40428
3.36602	7.08768
2.89201	3.94899
5.18368	6.85589
0.0855064	1.17271
6.7338	6.79484
3.47432	4.73983
4.15346	8.65256
8.10981	6.00087
8.1501	0.498771
5.64727	6.82682
8.52531	3.53725
5.21432	0.012342
7.33317	7.3489
5.70177	1.38792
7.59621	5.4294
4.40586	0.881816
5.47376	5.14745
7.0213	6.49806
7.12446	7.96154
3.87157	7.57496
8.70296	7.21116
8.15625	2.51694
10.7164	6.57805
7.41261	6.345
0.0453439	4.94412
9.48502	6.07781
1.49352	7.19268
9.5696	6.20363
9.96169	1.19399
0.495582	5.38426
2.51539	8.17042
10.47	9.16215
2.76188	5.52161
1.09672	5.15624
0.737966	0.20885
2.15518	7.04652
5.73415	4.33373
2.06844	4.45778
0.969439	8.60226
3.24253	6.40982
3.13412	0.595224
0.687497	0.243845
3.15604	6.70068
4.02388	8.81815
4.0714	6.40255
5.04272	7.71174
5.28204	6.98552
3.12056	0.66799
4.22928	7.72707
5.10377	9.01139
6.05552	8.33044
6.05558	9.28783
8.07894	6.04202
5.39493	1.95734
4.00732	9.00993
5.19841	7.43627
6.48575	5.82368
5.73667	4.33464
8.65291	8.48072
6.01806	0.197312
8.70498	7.21003
6.47774	7.64088
9.25527	7.73001
8.52598	3.54615
1.70591	8.58186
8.51657	7.03509
0.058508	6.55523
8.41817	1.09919

46	13
173	166
44	14
170	196
160	76
45	10
4	13
52	8
195	142
8	2
98	12
49	166
2	46
50	98
8	59
5	37
128	65
49	129
128	63
4	172
147	17
91	61
72	57
113	191
17	179
18	143
22	60
138	181
66	190
30	117
78	30
34	190
109	22
28	190
191	109
18	21
192	194
29	1
19	25
87	20
199	14
23	24
152	197
35	28
37	14
20	77
74	199
43	199
163	77
35	29
153	23
160	5
3	38
43	23
38	37
80	84
142	75
51	76
75	44
84	3
51	3
47	119
7	48
129	45
75	38
48	10
126	119
59	50
52	12
12	63
137	56
61	65
91	72
105	98
133	63
57	128
137	102
53	2
73	72
62	95
58	57
73	21
58	52
97	78
185	73
185	145
58	53
145	78
185	62
31	35
19	60
95	91
31	70
25	140
22	21
194	70
41	79
42	11
5	69
114	67
67	42
163	29
69	74
90	153
24	30
41	24
44	153
142	71
90	195
81	9
81	36
120	88
79	90
169	105
27	198
80	81
47	156
92	169
84	86
126	165
133	83
71	80
94	118
165	92
169	83
48	89
164	0
105	126
148	103
102	96
50	89
103	54
17	53
103	101
56	65
60	145
102	54
134	122
189	101
99	104
148	106
101	61
99	122
116	188
100	97
100	168
189	168
97	62
146	115
11	82
106	116
106	107
146	42
117	25
100	41
136	149
114	107
168	107
82	71
195	11
88	161
33	111
117	43
114	115
118	92
68	74
85	64
154	36
165	88
120	123
94	55
198	161
0	94
127	123
137	164
95	189
89	119
171	96
120	118
0	83
108	54
176	96
108	176
134	130
162	167
179	46
171	164
174	55
15	124
133	56
187	178
187	193
108	122
148	99
176	130
110	181
174	132
197	184
134	178
16	193
93	138
177	110
187	177
144	155
104	141
136	193
33	150
155	149
149	188
141	136
184	155
178	141
111	34
104	188
33	26
139	64
144	150
64	146
184	139
116	115
82	85
125	154
79	67
9	85
161	156
127	27
6	49
132	162
131	40
45	173
124	151
40	196
131	15
151	180
162	131
40	158
167	55
158	123
158	167
151	132
59	129
110	182
124	175
138	175
180	93
179	172
10	135
171	174
6	13
175	186
180	130
183	182
109	143
182	16
93	177
18	147
183	111
140	68
16	150
197	144
34	112
66	194
19	113
121	192
26	152
159	157
66	26
152	192
139	157
32	87
157	9
32	31
121	70
159	125
125	32
170	39
170	127
159	121

7	76	51	3	38	37	5	160
8	129	49	6	13	46	2	8	59
5	133	63	128	65	56
6	24	41	100	97	78	30
5	131	40	158	167	162
6	75	142	195	90	153	44
5	53	2	46	179	17
5	129	45	173	166	49
6	60	22	109	191	113	19
6	23	43	199	14	44	153
5	75	44	14	37	38
6	52	58	57	128	63	12
7	63	133	83	169	105	98	12
5	91	95	189	101	61
5	30	117	43	23	24
7	117	30	78	145	60	19	25
6	79	90	195	11	42	67
7	100	41	79	67	114	107	168
7	80	71	142	75	38	3	84
7	48	10	45	129	59	50	89
7	165	88	161	156	47	119	126
9	72	57	58	53	17	147	18	21	73
5	78	97	62	185	145
6	73	21	22	60	145	185
7	148	103	101	189	168	107	106
5	115	114	67	42	146
7	28	190	66	194	70	31	35
6	69	5	37	14	199	74
7	25	140	68	74	199	43	117
5	88	165	92	118	120
5	102	96	171	164	137
6	62	95	91	72	73	185
6	164	0	83	133	56	137
6	95	62	97	100	168	189
5	116	106	107	114	115
5	11	195	142	71	82
6	153	90	79	41	24	23
6	55	94	0	164	171	174
5	126	105	169	92	165
5	176	108	122	134	130
8	61	101	103	54	102	137	56	65
6	116	188	104	99	148	106
9	188	116	115	146	64	139	184	155	149
6	82	85	64	146	42	11
6	71	80	81	9	85	82
5	193	187	178	141	136
6	92	169	83	0	94	118
8	121	192	152	197	184	139	157	159
6	103	148	99	122	108	54
6	105	126	119	89	50	98
7	55	167	158	123	120	118	94
6	187	193	16	182	110	177
7	155	144	150	16	193	136	149
6	134	122	99	104	141	178
5	104	188	149	136	141
6	123	158	40	196	170	127
5	96	102	54	108	176
6	175	124	151	180	93	138
7	180	130	134	178	187	177	93
6	183	182	16	150	33	111
4	144	155	184	197
6	197	152	26	33	150	144
5	9	157	139	64	85
6	162	132	151	124	15	131
7	27	198	161	88	120	123	127
5	132	162	167	55	174
5	138	93	177	110	181
8	130	180	151	132	174	171	96	176
5	143	109	22	21	18
6	159	125	32	31	70	121
7	157	9	81	36	154	125	159
5	4	172	179	46	13
6	59	8	52	12	98	50
5	2	53	58	52	8
6	72	91	61	65	128	57
4	194	192	121	70
6	26	66	190	34	111	33
8	20	77	163	29	35	31	32	87
5	66	26	152	192	194
