# Supplementary material for: Numerical assessment of the applicability of geometry-based force inference on homogeneous and heterogeneous cells
Source: PLoS One. 2024 Apr 16;19(4):e0299016. doi: 10.1371/journal.pone.0299016 (PMC11020637; doi:10.1371/journal.pone.0299016)
Supplement: S1 Data — Simulation results of homogeneous cells, based on different parameters, are stored in approximately 400 folders, each individually named from “data_004” to “data_400”. Please refer to the Excel file “parameter_settings.xlsx” for detailed parameter settings. Each folder contains one.dat file representing the cell structure, two.txt files listing the correct stress values, and two.vtk files containing the estimated stress values. If a folder is empty, it means that the simulation was stopped for some reason under the parameters. Simulation results of heterogeneous cells. Simulation results of heterogeneous cells, based on different parameters, are stored in four folders, each individually named from “data_1001” to “data_1004”. The Excel file “parameter_settings.xlsx” also contains the detailed parameter settings of those four results. Each folder contains five files, arranged in the same configuration as above. (ZIP) [file pone.0299016.s001.zip › supporting_data/data_057/000000_2dVertex(edge).vtk]

# vtk DataFile Version 2.0
S.O.
ASCII
DATASET UNSTRUCTURED_GRID
POINTS 200 float
0.850435 8.06396 0
10.4437 0.508157 0
9.42634 1.62786 0
2.42487 6.04702 0
2.20598 3.74444 0
10.1524 6.60223 0
9.98429 3.58062 0
9.97056 2.10277 0
9.86426 1.60798 0
2.76529 3.93645 0
0.0771115 7.7307 0
4.17658 1.00153 0
2.23771 0.976838 0
1.45909 0.128256 0
2.64722 9.20391 0
3.03959 8.32904 0
3.61772 8.31329 0
2.60198 1.51434 0
4.37496 9.11246 0
5.32078 0.576612 0
2.94471 0.192936 0
4.18688 7.83037 0
3.21359 6.94348 0
4.05676 0.834882 0
10.3838 0.393228 0
3.32298 0.686909 0
7.02824 0.441526 0
1.76837 8.8881 0
5.94146 8.87765 0
6.93419 0.105107 0
5.99659 0.952288 0
4.45263 3.87243 0
6.79844 4.96041 0
10.3652 9.02763 0
9.39546 0.552409 0
7.29635 2.03544 0
0.538909 1.80245 0
8.1212 0.613594 0
6.88535 8.11238 0
8.34577 0.842879 0
5.61427 0.616451 0
10.0684 2.15125 0
10.0274 3.90644 0
1.28817 4.0588 0
1.70963 8.89918 0
9.31257 2.72263 0
0.469662 1.39861 0
9.74266 7.73562 0
2.37268 2.61201 0
9.78916 4.06995 0
8.86023 2.83087 0
1.49463 4.9989 0
3.11148 1.5814 0
2.07959 7.91146 0
1.73456 1.50749 0
5.00309 3.95652 0
4.04451 8.95972 0
4.06554 3.16815 0
4.50426 2.67124 0
2.37383 2.61136 0
3.31164 2.65387 0
4.06181 2.92395 0
7.12503 2.08453 0
3.01253 4.1058 0
7.45314 1.74591 0
4.79133 2.12177 0
5.08795 2.02591 0
4.60566 9.10374 0
5.83952 1.74006 0
4.0499 1.83972 0
7.65162 8.66396 0
6.92033 2.26746 0
8.87802 3.62419 0
8.51968 2.55606 0
7.31971 6.26827 0
6.28544 2.90788 0
7.31467 8.72279 0
8.85199 1.93449 0
8.43876 1.50057 0
0.455054 2.93118 0
8.54061 4.12851 0
0.454747 2.9303 0
0.619103 6.27797 0
2.33917 3.96714 0
9.06737 7.23404 0
9.93087 4.03255 0
1.31738 5.67331 0
3.20689 5.7492 0
1.59572 2.20809 0
0.344713 4.08098 0
9.25934 5.02525 0
10.6212 2.81838 0
3.56163 1.97477 0
0.244737 4.00744 0
3.77743 4.47152 0
2.52082 5.35262 0
5.64708 4.20685 0
0.39933 5.06169 0
1.42393 3.39189 0
7.35067 6.07979 0
4.31027 5.04229 0
7.74834 3.42073 0
8.42131 2.58194 0
5.19678 4.19538 0
1.47618 3.51504 0
6.16189 2.88708 0
7.60715 6.80212 0
7.46649 4.66555 0
7.47025 4.66006 0
5.08494 2.03031 0
9.49349 5.53077 0
5.70076 5.74224 0
7.74795 3.41837 0
9.37001 6.11044 0
0.744933 2.06303 0
2.11258 4.75206 0
9.30244 6.14279 0
10.3883 5.02816 0
0.475481 7.46759 0
8.42323 5.63936 0
1.08221 6.26903 0
0.813437 7.81867 0
8.58149 5.93083 0
2.11341 7.9554 0
1.37953 6.72889 0
4.73038 7.6026 0
0.471896 7.53412 0
0.86451 1.06633 0
2.74231 0.139192 0
4.72433 6.85256 0
3.12163 4.28367 0
4.71737 6.85689 0
0.357032 5.03117 0
8.58619 7.40564 0
2.08262 0.991216 0
2.91915 5.39195 0
3.20784 6.94006 0
4.31453 6.32756 0
6.75772 2.33001 0
6.27843 4.48021 0
8.27546 8.08511 0
6.15499 6.83169 0
3.17655 5.65482 0
5.35521 7.69566 0
10.0825 6.61016 0
6.35739 2.90452 0
4.84641 8.84237 0
5.72734 5.50905 0
7.81713 5.57731 0
5.22387 3.15207 0
6.27611 4.48118 0
6.04138 6.04552 0
8.29196 6.46272 0
8.67774 4.65016 0
0.0464988 6.18597 0
10.143 5.40165 0
0.72339 6.35524 0
8.59766 4.4885 0
7.29672 3.67567 0
9.72503 8.52313 0
1.01603 0.331756 0
9.33262 0.659973 0
8.18648 8.30876 0
1.63988 2.26727 0
9.62874 8.17136 0
2.4944 6.57366 0
2.79743 8.03539 0
0.456974 8.77792 0
5.48826 5.86993 0
2.45776 6.53083 0
3.20926 6.93895 0
4.54135 7.76221 0
6.70836 5.50917 0
4.96846 4.63763 0
1.42054 7.46349 0
3.31748 2.65118 0
5.04531 0.924537 0
4.43339 5.39169 0
4.4997 6.75396 0
6.36708 0.953873 0
4.16884 4.98291 0
6.15234 6.83543 0
5.74801 7.58079 0
6.74014 8.14284 0
6.8844 3.62118 0
7.23432 7.59234 0
6.06682 9.11378 0
6.15739 6.83952 0
7.3297 7.56165 0
8.12316 0.615589 0
8.86425 8.95118 0
9.75783 7.72824 0
8.17434 7.80419 0
10.3653 1.08248 0
9.2868 9.06323 0
7.26095 0.622991 0
1.09174 0.257684 0
10.3987 9.07479 0
1.50205 5.00404 0
5.64844 8.79545 0
CELLS 384 1152 
2 54 127
2 134 54
2 163 88
2 134 54
2 17 59
2 88 54
2 48 59
2 163 48
2 12 17
2 192 188
2 188 185
2 162 140
2 192 140
2 38 185
2 161 2
2 2 8
2 54 127
2 88 114
2 88 54
2 17 52
2 52 25
2 12 17
2 61 175
2 61 58
2 92 69
2 175 92
2 65 58
2 65 69
2 123 166
2 15 166
2 27 123
2 69 11
2 176 66
2 109 66
2 65 69
2 109 65
2 65 58
2 109 65
2 105 109
2 149 58
2 105 149
2 77 2
2 161 2
2 78 39
2 78 77
2 45 6
2 45 7
2 163 98
2 163 48
2 104 4
2 48 4
2 98 104
2 60 59
2 48 59
2 9 60
2 83 4
2 48 4
2 9 83
2 175 60
2 61 175
2 9 60
2 63 9
2 63 57
2 57 61
2 43 104
2 104 4
2 83 4
2 198 51
2 43 51
2 198 115
2 115 83
2 60 59
2 17 52
2 17 59
2 175 60
2 92 52
2 175 92
2 64 195
2 35 64
2 35 62
2 62 179
2 68 66
2 109 66
2 68 138
2 105 109
2 105 75
2 75 145
2 145 138
2 35 64
2 102 35
2 78 77
2 77 73
2 64 78
2 102 73
2 90 153
2 90 110
2 113 116
2 116 122
2 119 153
2 122 119
2 45 6
2 45 50
2 49 85
2 49 72
2 50 72
2 97 51
2 120 156
2 86 198
2 198 51
2 86 120
2 94 180
2 142 180
2 130 135
2 94 130
2 142 135
2 69 11
2 52 25
2 92 52
2 92 69
2 64 195
2 78 39
2 64 78
2 184 158
2 108 158
2 139 184
2 32 139
2 107 108
2 32 107
2 71 138
2 158 101
2 101 112
2 184 145
2 184 158
2 112 71
2 145 138
2 116 122
2 133 152
2 133 84
2 122 152
2 84 116
2 77 2
2 2 8
2 45 50
2 45 7
2 73 50
2 77 73
2 49 85
2 90 110
2 90 49
2 90 153
2 49 72
2 90 49
2 72 80
2 80 157
2 153 157
2 97 51
2 43 89
2 43 51
2 130 63
2 57 31
2 63 57
2 31 94
2 94 130
2 79 98
2 43 104
2 43 89
2 98 104
2 177 100
2 168 177
2 100 173
2 173 147
2 111 147
2 111 168
2 68 138
2 71 138
2 68 30
2 71 62
2 62 179
2 102 35
2 71 62
2 112 102
2 35 62
2 112 71
2 32 172
2 172 99
2 99 148
2 148 107
2 32 107
2 152 106
2 133 192
2 133 152
2 192 188
2 188 106
2 115 95
2 86 3
2 86 198
2 95 3
2 198 115
2 55 31
2 31 94
2 100 180
2 100 173
2 94 180
2 103 55
2 103 173
2 115 95
2 130 63
2 63 9
2 9 83
2 130 135
2 115 83
2 95 135
2 152 106
2 74 106
2 148 119
2 99 74
2 99 148
2 122 119
2 122 152
2 74 106
2 74 141
2 185 187
2 188 106
2 187 181
2 188 185
2 181 141
2 61 58
2 57 31
2 55 31
2 57 61
2 149 55
2 149 58
2 158 101
2 108 158
2 108 157
2 80 157
2 101 80
2 53 165
2 124 169
2 174 124
2 53 174
2 169 165
2 123 53
2 123 166
2 53 165
2 136 170
2 165 170
2 166 136
2 168 177
2 178 131
2 178 137
2 137 177
2 131 129
2 129 168
2 100 180
2 177 100
2 142 180
2 137 177
2 87 137
2 142 87
2 96 103
2 149 55
2 105 75
2 103 55
2 105 149
2 75 96
2 184 145
2 75 145
2 139 184
2 75 96
2 96 150
2 139 150
2 172 99
2 99 74
2 172 151
2 74 141
2 151 141
2 112 102
2 101 112
2 73 50
2 102 73
2 72 80
2 50 72
2 101 80
2 133 192
2 133 84
2 192 140
2 47 84
2 164 140
2 86 3
2 124 169
2 124 120
2 3 169
2 86 120
2 131 129
2 181 129
2 131 125
2 143 125
2 143 182
2 187 181
2 187 182
2 96 103
2 103 173
2 173 147
2 96 150
2 147 150
2 178 131
2 178 22
2 21 22
2 131 125
2 171 21
2 125 171
2 143 182
2 199 143
2 183 182
2 146 171
2 143 125
2 125 171
2 199 143
2 108 157
2 148 119
2 153 157
2 107 108
2 148 107
2 119 153
2 15 166
2 21 16
2 21 22
2 136 22
2 166 136
2 146 171
2 21 16
2 171 21
2 136 170
2 170 87
2 178 137
2 87 137
2 178 22
2 136 22
2 151 111
2 181 129
2 111 168
2 129 168
2 151 141
2 181 141
2 185 187
2 187 182
2 183 182
2 38 185
2 32 172
2 111 147
2 172 151
2 151 111
2 32 139
2 147 150
2 139 150
2 162 140
2 164 140
2 113 116
2 47 84
2 84 116
2 88 114
2 163 88
2 163 98
2 79 98
2 120 156
2 124 120
2 174 124
2 174 121
2 123 53
2 53 174
2 27 123
2 174 121
2 95 3
2 3 169
2 170 87
2 142 135
2 95 135
2 142 87
2 169 165
2 165 170
2 176 66
2 68 66
2 68 30
CELL_TYPES 384
3
3
3
3
3
3
3
3
3
3
3
3
3
3
3
3
3
3
3
3
3
3
3
3
3
3
3
3
3
3
3
3
3
3
3
3
3
3
3
3
3
3
3
3
3
3
3
3
3
3
3
3
3
3
3
3
3
3
3
3
3
3
3
3
3
3
3
3
3
3
3
3
3
3
3
3
3
3
3
3
3
3
3
3
3
3
3
3
3
3
3
3
3
3
3
3
3
3
3
3
3
3
3
3
3
3
3
3
3
3
3
3
3
3
3
3
3
3
3
3
3
3
3
3
3
3
3
3
3
3
3
3
3
3
3
3
3
3
3
3
3
3
3
3
3
3
3
3
3
3
3
3
3
3
3
3
3
3
3
3
3
3
3
3
3
3
3
3
3
3
3
3
3
3
3
3
3
3
3
3
3
3
3
3
3
3
3
3
3
3
3
3
3
3
3
3
3
3
3
3
3
3
3
3
3
3
3
3
3
3
3
3
3
3
3
3
3
3
3
3
3
3
3
3
3
3
3
3
3
3
3
3
3
3
3
3
3
3
3
3
3
3
3
3
3
3
3
3
3
3
3
3
3
3
3
3
3
3
3
3
3
3
3
3
3
3
3
3
3
3
3
3
3
3
3
3
3
3
3
3
3
3
3
3
3
3
3
3
3
3
3
3
3
3
3
3
3
3
3
3
3
3
3
3
3
3
3
3
3
3
3
3
3
3
3
3
3
3
3
3
3
3
3
3
3
3
3
3
3
3
3
3
3
3
3
3
3
3
3
3
3
3
3
3
3
3
3
3
3
3
3
3
3
3
3
3
3
3
3
3
3
3
3
3
3
3
3
3
3
3
3
3
3
3
3
3
3
3
3
3
3
3
3
3
POINT_DATA 200
CELL_DATA 384
SCALARS ForceMap float
LOOKUP_TABLE default
0.859385
1.0993
1.20233
1.0993
0.615287
1.0856
1.04245
0.871952
1.13324
0.759745
0.659712
0.978316
1.4481
1.405
0.859056
1.06915
0.859385
1.10983
1.0856
0.922659
0.951236
1.13324
1.03065
1.03664
1.38778
0.942183
0.927732
0.678112
1.32674
0.789194
0.893659
0.611152
0.422154
0.964438
0.678112
1.0194
0.927732
1.0194
0.707161
0.512428
0.798726
0.834731
0.859056
0.866166
0.934284
1.17149
0.853198
0.562847
0.871952
0.716109
0.868589
1.66362
0.804145
1.04245
0.720317
1.15495
0.868589
0.837079
1.40738
1.03065
0.720317
0.962428
0.614515
0.901049
1.22722
0.716109
1.15495
0.657432
0.722448
0.86715
0.998269
0.804145
0.922659
0.615287
1.40738
1.20371
0.942183
1.34847
1.62598
1.08962
0.891057
0.991266
0.964438
1.24894
0.707161
1.48607
1.61365
0.764668
1.62598
0.529106
0.934284
0.897756
0.635587
1.18074
0.900573
0.671126
0.939788
0.250511
0.148573
0.797596
1.17149
0.807233
0.585611
0.694147
0.805242
0.615046
0.637469
0.749272
0.657432
1.20025
0.474668
0.50808
0.478418
1.00999
0.827897
0.611152
0.951236
1.20371
1.38778
1.34847
0.866166
0.635587
1.16098
1.26361
1.56686
1.06814
0.60262
1.35965
1.35447
0.912671
0.505177
0.789768
1.16098
0.073683
0.764668
0.250511
-0.537047
0.844766
0.154478
0.23024
0.834731
1.06915
0.807233
0.853198
0.603374
0.897756
0.585611
0.671126
-0.0416395
0.900573
0.694147
-0.0416395
0.222219
1.21633
0.397942
0.615046
1.10031
0.722448
1.14717
0.842122
0.614515
0.772918
1.00999
1.1978
1.22722
1.10031
1.66362
0.953519
0.24944
0.709595
0.702676
1.31355
1.16404
1.24894
1.35447
1.16972
1.05391
0.891057
0.529106
1.05391
0.0652444
1.08962
0.073683
1.07125
0.507956
1.12238
0.210406
1.35965
0.529948
0.836963
-0.537047
0.759745
0.00707802
0.774209
0.46198
0.749272
0.672965
0.86715
0.645024
0.772918
0.952666
0.709595
0.474668
0.975919
0.881501
0.774209
1.14717
0.962428
0.837079
0.478418
0.998269
0.522628
0.529948
0.211912
-0.106663
0.733786
1.12238
0.797596
0.154478
0.211912
-0.0133688
0.428489
0.00707802
0.428713
0.659712
0.558189
1.03664
0.842122
0.645024
0.901049
0.716603
0.512428
0.912671
1.26361
0.195507
1.21633
0.978052
0.678981
0.904266
0.8408
0.852963
1.19363
1.33598
1.32674
0.678981
0.188038
1.2035
0.733463
0.24944
0.982153
0.820311
0.554102
1.13114
0.789042
0.952666
0.953519
0.50808
0.554102
0.717042
1.17333
1.18085
0.716603
1.48607
0.975919
0.798726
0.360088
0.789768
1.61365
1.56686
0.360088
1.07712
1.3907
0.507956
0.733786
0.3255
-0.0133688
0.803715
0.0652444
0.505177
0.603374
1.18074
0.222219
0.805242
0.978052
0.836963
0.844766
1.4481
1.38515
1.04694
0.46198
0.904266
1.17947
1.24868
1.20025
1.13114
0.664838
1.00681
1.14238
1.08392
0.428713
0.87542
1.18085
0.881501
0.702676
1.07712
1.05231
0.982153
0.662022
0.423322
1.00681
1.18962
1.31854
1.08392
0.481409
0.86154
0.706033
1.14238
1.31854
0.481409
0.195507
-0.106663
0.397942
0.60262
0.210406
0.148573
0.789194
0.866434
0.423322
1.05864
0.733463
0.706033
0.866434
1.18962
0.188038
0.651938
0.820311
0.717042
0.662022
1.05864
1.08336
0.664838
1.16404
0.789042
0.803715
0.558189
0.428489
0.87542
0.86154
1.405
1.07125
1.31355
0.3255
1.08336
1.06814
1.05231
1.3907
0.978316
1.04694
0.939788
1.38515
0.23024
1.10983
1.20233
0.562847
1.1978
0.637469
1.17947
0.8408
0.479389
1.33598
0.852963
0.893659
0.479389
0.672965
1.24868
0.651938
0.827897
0.522628
1.17333
1.19363
1.2035
0.422154
0.991266
1.16972
