# Supplementary material for: Numerical assessment of the applicability of geometry-based force inference on homogeneous and heterogeneous cells
Source: PLoS One. 2024 Apr 16;19(4):e0299016. doi: 10.1371/journal.pone.0299016 (PMC11020637; doi:10.1371/journal.pone.0299016)
Supplement: S1 Data — Simulation results of homogeneous cells, based on different parameters, are stored in approximately 400 folders, each individually named from “data_004” to “data_400”. Please refer to the Excel file “parameter_settings.xlsx” for detailed parameter settings. Each folder contains one.dat file representing the cell structure, two.txt files listing the correct stress values, and two.vtk files containing the estimated stress values. If a folder is empty, it means that the simulation was stopped for some reason under the parameters. Simulation results of heterogeneous cells. Simulation results of heterogeneous cells, based on different parameters, are stored in four folders, each individually named from “data_1001” to “data_1004”. The Excel file “parameter_settings.xlsx” also contains the detailed parameter settings of those four results. Each folder contains five files, arranged in the same configuration as above. (ZIP) [file pone.0299016.s001.zip › supporting_data/data_057/000000_2dVertex(surface).vtk]

# vtk DataFile Version 2.0
S.O.
ASCII
DATASET UNSTRUCTURED_GRID
POINTS 276 float
0.850435 8.06396 0
10.4437 0.508157 0
9.42634 1.62786 0
2.42487 6.04702 0
2.20598 3.74444 0
10.1524 6.60223 0
9.98429 3.58062 0
9.97056 2.10277 0
9.86426 1.60798 0
2.76529 3.93645 0
0.0771115 7.7307 0
4.17658 1.00153 0
2.23771 0.976838 0
1.45909 0.128256 0
2.64722 9.20391 0
3.03959 8.32904 0
3.61772 8.31329 0
2.60198 1.51434 0
4.37496 9.11246 0
5.32078 0.576612 0
2.94471 0.192936 0
4.18688 7.83037 0
3.21359 6.94348 0
4.05676 0.834882 0
10.3838 0.393228 0
3.32298 0.686909 0
7.02824 0.441526 0
1.76837 8.8881 0
5.94146 8.87765 0
6.93419 0.105107 0
5.99659 0.952288 0
4.45263 3.87243 0
6.79844 4.96041 0
10.3652 9.02763 0
9.39546 0.552409 0
7.29635 2.03544 0
0.538909 1.80245 0
8.1212 0.613594 0
6.88535 8.11238 0
8.34577 0.842879 0
5.61427 0.616451 0
10.0684 2.15125 0
10.0274 3.90644 0
1.28817 4.0588 0
1.70963 8.89918 0
9.31257 2.72263 0
0.469662 1.39861 0
9.74266 7.73562 0
2.37268 2.61201 0
9.78916 4.06995 0
8.86023 2.83087 0
1.49463 4.9989 0
3.11148 1.5814 0
2.07959 7.91146 0
1.73456 1.50749 0
5.00309 3.95652 0
4.04451 8.95972 0
4.06554 3.16815 0
4.50426 2.67124 0
2.37383 2.61136 0
3.31164 2.65387 0
4.06181 2.92395 0
7.12503 2.08453 0
3.01253 4.1058 0
7.45314 1.74591 0
4.79133 2.12177 0
5.08795 2.02591 0
4.60566 9.10374 0
5.83952 1.74006 0
4.0499 1.83972 0
7.65162 8.66396 0
6.92033 2.26746 0
8.87802 3.62419 0
8.51968 2.55606 0
7.31971 6.26827 0
6.28544 2.90788 0
7.31467 8.72279 0
8.85199 1.93449 0
8.43876 1.50057 0
0.455054 2.93118 0
8.54061 4.12851 0
0.454747 2.9303 0
0.619103 6.27797 0
2.33917 3.96714 0
9.06737 7.23404 0
9.93087 4.03255 0
1.31738 5.67331 0
3.20689 5.7492 0
1.59572 2.20809 0
0.344713 4.08098 0
9.25934 5.02525 0
10.6212 2.81838 0
3.56163 1.97477 0
0.244737 4.00744 0
3.77743 4.47152 0
2.52082 5.35262 0
5.64708 4.20685 0
0.39933 5.06169 0
1.42393 3.39189 0
7.35067 6.07979 0
4.31027 5.04229 0
7.74834 3.42073 0
8.42131 2.58194 0
5.19678 4.19538 0
1.47618 3.51504 0
6.16189 2.88708 0
7.60715 6.80212 0
7.46649 4.66555 0
7.47025 4.66006 0
5.08494 2.03031 0
9.49349 5.53077 0
5.70076 5.74224 0
7.74795 3.41837 0
9.37001 6.11044 0
0.744933 2.06303 0
2.11258 4.75206 0
9.30244 6.14279 0
10.3883 5.02816 0
0.475481 7.46759 0
8.42323 5.63936 0
1.08221 6.26903 0
0.813437 7.81867 0
8.58149 5.93083 0
2.11341 7.9554 0
1.37953 6.72889 0
4.73038 7.6026 0
0.471896 7.53412 0
0.86451 1.06633 0
2.74231 0.139192 0
4.72433 6.85256 0
3.12163 4.28367 0
4.71737 6.85689 0
0.357032 5.03117 0
8.58619 7.40564 0
2.08262 0.991216 0
2.91915 5.39195 0
3.20784 6.94006 0
4.31453 6.32756 0
6.75772 2.33001 0
6.27843 4.48021 0
8.27546 8.08511 0
6.15499 6.83169 0
3.17655 5.65482 0
5.35521 7.69566 0
10.0825 6.61016 0
6.35739 2.90452 0
4.84641 8.84237 0
5.72734 5.50905 0
7.81713 5.57731 0
5.22387 3.15207 0
6.27611 4.48118 0
6.04138 6.04552 0
8.29196 6.46272 0
8.67774 4.65016 0
0.0464988 6.18597 0
10.143 5.40165 0
0.72339 6.35524 0
8.59766 4.4885 0
7.29672 3.67567 0
9.72503 8.52313 0
1.01603 0.331756 0
9.33262 0.659973 0
8.18648 8.30876 0
1.63988 2.26727 0
9.62874 8.17136 0
2.4944 6.57366 0
2.79743 8.03539 0
0.456974 8.77792 0
5.48826 5.86993 0
2.45776 6.53083 0
3.20926 6.93895 0
4.54135 7.76221 0
6.70836 5.50917 0
4.96846 4.63763 0
1.42054 7.46349 0
3.31748 2.65118 0
5.04531 0.924537 0
4.43339 5.39169 0
4.4997 6.75396 0
6.36708 0.953873 0
4.16884 4.98291 0
6.15234 6.83543 0
5.74801 7.58079 0
6.74014 8.14284 0
6.8844 3.62118 0
7.23432 7.59234 0
6.06682 9.11378 0
6.15739 6.83952 0
7.3297 7.56165 0
8.12316 0.615589 0
8.86425 8.95118 0
9.75783 7.72824 0
8.17434 7.80419 0
10.3653 1.08248 0
9.2868 9.06323 0
7.26095 0.622991 0
1.09174 0.257684 0
10.3987 9.07479 0
1.50205 5.00404 0
5.64844 8.79545 0
1.44695 0.834108 0
2.12671 1.81381 0
7.57255 8.12348 0
9.85468 0.973525 0
1.11032 1.66875 0
2.82043 0.899534 0
4.03349 2.3652 0
2.40622 8.55538 0
4.61922 1.4996 0
5.28435 2.64753 0
8.91828 1.2424 0
9.97337 2.82102 0
1.90123 3.02437 0
2.69071 3.21577 0
3.38312 3.35114 0
1.768 4.23427 0
2.92923 2.13565 0
7.00285 1.24355 0
5.95525 2.28398 0
8.12012 2.00722 0
8.95057 5.44779 0
9.39868 3.41373 0
0.921835 5.56838 0
3.4429 4.94817 0
3.65316 1.31604 0
7.8206 1.13539 0
6.93713 4.30239 0
7.02647 3.04272 0
8.79333 6.63251 0
9.26803 2.20149 0
9.82143 4.85299 0
9.12416 4.29438 0
0.874193 4.57126 0
3.77338 3.88922 0
0.807799 3.59311 0
5.04068 5.28399 0
6.43432 1.64935 0
7.65706 2.64698 0
7.26582 5.35801 0
7.99136 7.1864 0
1.96804 5.4274 0
4.49538 4.42008 0
2.64342 4.64348 0
7.92834 6.14044 0
6.98529 6.90874 0
4.64238 3.32025 0
7.88637 4.11294 0
1.92634 7.12906 0
2.6263 7.35245 0
4.78428 6.08421 0
3.9392 5.65827 0
5.61424 3.51872 0
6.26807 3.73859 0
6.624 6.18178 0
8.42019 3.3331 0
8.97754 7.78392 0
1.75636 6.2341 0
5.36424 7.19516 0
5.62205 4.74176 0
4.09356 7.21217 0
5.95959 8.19184 0
5.09214 8.24764 0
8.11076 5.01822 0
3.41898 7.73685 0
4.29182 8.45293 0
3.70446 6.43204 0
5.52221 6.45758 0
6.47524 7.52642 0
6.25079 5.28792 0
8.98472 8.47871 0
9.56034 6.91361 0
1.09099 2.6844 0
0.954262 7.05655 0
1.49664 8.13069 0
2.84963 6.12705 0
5.4581 1.29607 0
CELLS 459 1836 
3 200 54 127
3 200 134 54
3 200 13 134
3 200 127 160
3 200 196 13
3 200 196 160
3 201 163 88
3 201 134 12
3 201 134 54
3 201 17 59
3 201 88 54
3 201 48 59
3 201 163 48
3 201 12 17
3 202 38 76
3 202 162 70
3 202 76 70
3 202 192 188
3 202 188 185
3 202 162 140
3 202 192 140
3 202 38 185
3 203 1 193
3 203 24 34
3 203 161 34
3 203 161 2
3 203 2 8
3 203 8 193
3 203 1 24
3 204 46 127
3 204 54 127
3 204 88 114
3 204 36 46
3 204 36 114
3 204 88 54
3 205 20 128
3 205 128 12
3 205 17 52
3 205 20 25
3 205 52 25
3 205 12 17
3 206 61 175
3 206 61 58
3 206 92 69
3 206 175 92
3 206 65 58
3 206 65 69
3 207 123 166
3 207 15 166
3 207 27 123
3 207 15 14
3 207 27 14
3 208 69 11
3 208 176 66
3 208 109 66
3 208 65 69
3 208 109 65
3 208 176 11
3 209 65 58
3 209 109 65
3 209 105 109
3 209 149 58
3 209 105 149
3 210 77 2
3 210 161 2
3 210 78 39
3 210 78 77
3 210 39 161
3 211 41 7
3 211 45 6
3 211 45 7
3 211 6 91
3 211 41 91
3 212 163 98
3 212 163 48
3 212 104 4
3 212 48 4
3 212 98 104
3 213 60 59
3 213 48 59
3 213 9 60
3 213 83 4
3 213 48 4
3 213 9 83
3 214 175 60
3 214 61 175
3 214 9 60
3 214 63 9
3 214 63 57
3 214 57 61
3 215 43 104
3 215 104 4
3 215 83 4
3 215 198 51
3 215 43 51
3 215 198 115
3 215 115 83
3 216 60 59
3 216 17 52
3 216 17 59
3 216 175 60
3 216 92 52
3 216 175 92
3 217 64 195
3 217 26 195
3 217 179 26
3 217 35 64
3 217 35 62
3 217 62 179
3 218 68 66
3 218 109 66
3 218 68 138
3 218 105 109
3 218 105 75
3 218 75 145
3 218 145 138
3 219 35 64
3 219 102 35
3 219 78 77
3 219 77 73
3 219 64 78
3 219 102 73
3 220 90 153
3 220 90 110
3 220 113 110
3 220 113 116
3 220 116 122
3 220 119 153
3 220 122 119
3 221 45 6
3 221 45 50
3 221 49 85
3 221 49 72
3 221 85 42
3 221 42 6
3 221 50 72
3 222 97 51
3 222 120 156
3 222 86 198
3 222 198 51
3 222 82 97
3 222 82 156
3 222 86 120
3 223 94 180
3 223 142 180
3 223 130 135
3 223 94 130
3 223 142 135
3 224 69 11
3 224 52 25
3 224 92 52
3 224 92 69
3 224 23 25
3 224 11 23
3 225 37 189
3 225 189 39
3 225 64 195
3 225 37 195
3 225 78 39
3 225 64 78
3 226 184 158
3 226 108 158
3 226 139 184
3 226 32 139
3 226 107 108
3 226 32 107
3 227 71 138
3 227 158 101
3 227 101 112
3 227 184 145
3 227 184 158
3 227 112 71
3 227 145 138
3 228 116 122
3 228 133 152
3 228 133 84
3 228 122 152
3 228 84 116
3 229 77 2
3 229 8 7
3 229 2 8
3 229 45 50
3 229 45 7
3 229 73 50
3 229 77 73
3 230 49 85
3 230 117 85
3 230 155 117
3 230 90 110
3 230 90 49
3 230 110 155
3 231 90 153
3 231 49 72
3 231 90 49
3 231 72 80
3 231 80 157
3 231 153 157
3 232 97 51
3 232 89 132
3 232 43 89
3 232 43 51
3 232 132 97
3 233 130 63
3 233 57 31
3 233 63 57
3 233 31 94
3 233 94 130
3 234 79 98
3 234 93 79
3 234 89 93
3 234 43 104
3 234 43 89
3 234 98 104
3 235 177 100
3 235 168 177
3 235 100 173
3 235 173 147
3 235 111 147
3 235 111 168
3 236 30 179
3 236 68 138
3 236 71 138
3 236 68 30
3 236 71 62
3 236 62 179
3 237 102 35
3 237 71 62
3 237 112 102
3 237 35 62
3 237 112 71
3 238 32 172
3 238 172 99
3 238 99 148
3 238 148 107
3 238 32 107
3 239 152 106
3 239 133 192
3 239 133 152
3 239 192 188
3 239 188 106
3 240 115 95
3 240 86 3
3 240 86 198
3 240 95 3
3 240 198 115
3 241 55 31
3 241 31 94
3 241 100 180
3 241 100 173
3 241 94 180
3 241 103 55
3 241 103 173
3 242 115 95
3 242 130 63
3 242 63 9
3 242 9 83
3 242 130 135
3 242 115 83
3 242 95 135
3 243 152 106
3 243 74 106
3 243 148 119
3 243 99 74
3 243 99 148
3 243 122 119
3 243 122 152
3 244 74 106
3 244 74 141
3 244 185 187
3 244 188 106
3 244 187 181
3 244 188 185
3 244 181 141
3 245 61 58
3 245 57 31
3 245 55 31
3 245 57 61
3 245 149 55
3 245 149 58
3 246 158 101
3 246 108 158
3 246 108 157
3 246 80 157
3 246 101 80
3 247 53 165
3 247 124 169
3 247 174 124
3 247 53 174
3 247 169 165
3 248 123 53
3 248 123 166
3 248 53 165
3 248 136 170
3 248 165 170
3 248 166 136
3 249 168 177
3 249 178 131
3 249 178 137
3 249 137 177
3 249 131 129
3 249 129 168
3 250 100 180
3 250 177 100
3 250 142 180
3 250 137 177
3 250 87 137
3 250 142 87
3 251 96 103
3 251 149 55
3 251 105 75
3 251 103 55
3 251 105 149
3 251 75 96
3 252 184 145
3 252 75 145
3 252 139 184
3 252 75 96
3 252 96 150
3 252 139 150
3 253 172 99
3 253 99 74
3 253 172 151
3 253 74 141
3 253 151 141
3 254 112 102
3 254 101 112
3 254 73 50
3 254 102 73
3 254 72 80
3 254 50 72
3 254 101 80
3 255 133 192
3 255 133 84
3 255 192 140
3 255 47 84
3 255 47 164
3 255 164 140
3 256 86 3
3 256 124 169
3 256 124 120
3 256 3 169
3 256 86 120
3 257 131 129
3 257 181 129
3 257 131 125
3 257 143 125
3 257 143 182
3 257 187 181
3 257 187 182
3 258 96 103
3 258 103 173
3 258 173 147
3 258 96 150
3 258 147 150
3 259 178 131
3 259 178 22
3 259 21 22
3 259 131 125
3 259 171 21
3 259 125 171
3 260 143 182
3 260 199 143
3 260 183 182
3 260 28 199
3 260 28 183
3 261 146 171
3 261 199 146
3 261 143 125
3 261 125 171
3 261 199 143
3 262 108 157
3 262 148 119
3 262 153 157
3 262 107 108
3 262 148 107
3 262 119 153
3 263 15 166
3 263 21 16
3 263 21 22
3 263 136 22
3 263 166 136
3 263 15 16
3 264 16 56
3 264 67 146
3 264 18 56
3 264 146 171
3 264 21 16
3 264 171 21
3 264 67 18
3 265 136 170
3 265 170 87
3 265 178 137
3 265 87 137
3 265 178 22
3 265 136 22
3 266 151 111
3 266 181 129
3 266 111 168
3 266 129 168
3 266 151 141
3 266 181 141
3 267 183 38
3 267 185 187
3 267 187 182
3 267 183 182
3 267 38 185
3 268 32 172
3 268 111 147
3 268 172 151
3 268 151 111
3 268 32 139
3 268 147 150
3 268 139 150
3 269 164 159
3 269 159 194
3 269 190 194
3 269 162 140
3 269 190 162
3 269 164 140
3 270 113 116
3 270 191 144
3 270 47 191
3 270 47 84
3 270 84 116
3 270 113 144
3 271 88 114
3 271 163 88
3 271 114 81
3 271 163 98
3 271 79 98
3 271 81 79
3 272 120 156
3 272 124 120
3 272 118 126
3 272 121 126
3 272 174 124
3 272 118 156
3 272 174 121
3 273 123 53
3 273 27 44
3 273 53 174
3 273 0 121
3 273 0 44
3 273 27 123
3 273 174 121
3 274 95 3
3 274 3 169
3 274 170 87
3 274 142 135
3 274 95 135
3 274 142 87
3 274 169 165
3 274 165 170
3 275 176 19
3 275 176 66
3 275 68 66
3 275 30 40
3 275 68 30
3 275 19 40
CELL_TYPES 459
5
5
5
5
5
5
5
5
5
5
5
5
5
5
5
5
5
5
5
5
5
5
5
5
5
5
5
5
5
5
5
5
5
5
5
5
5
5
5
5
5
5
5
5
5
5
5
5
5
5
5
5
5
5
5
5
5
5
5
5
5
5
5
5
5
5
5
5
5
5
5
5
5
5
5
5
5
5
5
5
5
5
5
5
5
5
5
5
5
5
5
5
5
5
5
5
5
5
5
5
5
5
5
5
5
5
5
5
5
5
5
5
5
5
5
5
5
5
5
5
5
5
5
5
5
5
5
5
5
5
5
5
5
5
5
5
5
5
5
5
5
5
5
5
5
5
5
5
5
5
5
5
5
5
5
5
5
5
5
5
5
5
5
5
5
5
5
5
5
5
5
5
5
5
5
5
5
5
5
5
5
5
5
5
5
5
5
5
5
5
5
5
5
5
5
5
5
5
5
5
5
5
5
5
5
5
5
5
5
5
5
5
5
5
5
5
5
5
5
5
5
5
5
5
5
5
5
5
5
5
5
5
5
5
5
5
5
5
5
5
5
5
5
5
5
5
5
5
5
5
5
5
5
5
5
5
5
5
5
5
5
5
5
5
5
5
5
5
5
5
5
5
5
5
5
5
5
5
5
5
5
5
5
5
5
5
5
5
5
5
5
5
5
5
5
5
5
5
5
5
5
5
5
5
5
5
5
5
5
5
5
5
5
5
5
5
5
5
5
5
5
5
5
5
5
5
5
5
5
5
5
5
5
5
5
5
5
5
5
5
5
5
5
5
5
5
5
5
5
5
5
5
5
5
5
5
5
5
5
5
5
5
5
5
5
5
5
5
5
5
5
5
5
5
5
5
5
5
5
5
5
5
5
5
5
5
5
5
5
5
5
5
5
5
5
5
5
5
5
5
5
5
5
5
5
5
5
5
5
5
5
5
5
5
5
5
5
5
5
5
5
5
5
5
5
5
5
5
5
5
5
5
5
5
5
5
5
5
5
5
5
5
5
5
5
5
5
5
5
5
5
5
5
5
5
5
5
5
5
POINT_DATA 276
CELL_DATA 459
SCALARS ForceMap float
LOOKUP_TABLE default
3.05591
3.05591
3.05591
3.05591
3.05591
3.05591
2.31712
2.31712
2.31712
2.31712
2.31712
2.31712
2.31712
2.31712
2.36192
2.36192
2.36192
2.36192
2.36192
2.36192
2.36192
2.36192
2.97696
2.97696
2.97696
2.97696
2.97696
2.97696
2.97696
2.90437
2.90437
2.90437
2.90437
2.90437
2.90437
2.81518
2.81518
2.81518
2.81518
2.81518
2.81518
2.39331
2.39331
2.39331
2.39331
2.39331
2.39331
2.4177
2.4177
2.4177
2.4177
2.4177
1.79793
1.79793
1.79793
1.79793
1.79793
1.79793
2.28987
2.28987
2.28987
2.28987
2.28987
2.23813
2.23813
2.23813
2.23813
2.23813
2.85486
2.85486
2.85486
2.85486
2.85486
2.23402
2.23402
2.23402
2.23402
2.23402
2.22281
2.22281
2.22281
2.22281
2.22281
2.22281
2.5254
2.5254
2.5254
2.5254
2.5254
2.5254
2.04201
2.04201
2.04201
2.04201
2.04201
2.04201
2.04201
2.32328
2.32328
2.32328
2.32328
2.32328
2.32328
2.93254
2.93254
2.93254
2.93254
2.93254
2.93254
2.52971
2.52971
2.52971
2.52971
2.52971
2.52971
2.52971
2.32015
2.32015
2.32015
2.32015
2.32015
2.32015
2.38083
2.38083
2.38083
2.38083
2.38083
2.38083
2.38083
2.56745
2.56745
2.56745
2.56745
2.56745
2.56745
2.56745
1.8637
1.8637
1.8637
1.8637
1.8637
1.8637
1.8637
2.17661
2.17661
2.17661
2.17661
2.17661
2.96621
2.96621
2.96621
2.96621
2.96621
2.96621
2.42837
2.42837
2.42837
2.42837
2.42837
2.42837
3.11853
3.11853
3.11853
3.11853
3.11853
3.11853
1.46717
1.46717
1.46717
1.46717
1.46717
1.46717
1.46717
1.4196
1.4196
1.4196
1.4196
1.4196
1.61774
1.61774
1.61774
1.61774
1.61774
1.61774
1.61774
1.49966
1.49966
1.49966
1.49966
1.49966
1.49966
1.86439
1.86439
1.86439
1.86439
1.86439
1.86439
2.48387
2.48387
2.48387
2.48387
2.48387
2.80926
2.80926
2.80926
2.80926
2.80926
3.24785
3.24785
3.24785
3.24785
3.24785
3.24785
2.58707
2.58707
2.58707
2.58707
2.58707
2.58707
2.9639
2.9639
2.9639
2.9639
2.9639
2.9639
1.08865
1.08865
1.08865
1.08865
1.08865
2.94492
2.94492
2.94492
2.94492
2.94492
1.67776
1.67776
1.67776
1.67776
1.67776
2.04241
2.04241
2.04241
2.04241
2.04241
2.22269
2.22269
2.22269
2.22269
2.22269
2.22269
2.22269
1.91336
1.91336
1.91336
1.91336
1.91336
1.91336
1.91336
2.52749
2.52749
2.52749
2.52749
2.52749
2.52749
2.52749
1.22957
1.22957
1.22957
1.22957
1.22957
1.22957
1.22957
2.31463
2.31463
2.31463
2.31463
2.31463
2.31463
2.63155
2.63155
2.63155
2.63155
2.63155
2.43914
2.43914
2.43914
2.43914
2.43914
2.75613
2.75613
2.75613
2.75613
2.75613
2.75613
2.16629
2.16629
2.16629
2.16629
2.16629
2.16629
2.686
2.686
2.686
2.686
2.686
2.686
2.60603
2.60603
2.60603
2.60603
2.60603
2.60603
2.58863
2.58863
2.58863
2.58863
2.58863
2.58863
1.8601
1.8601
1.8601
1.8601
1.8601
1.79487
1.79487
1.79487
1.79487
1.79487
1.79487
1.79487
3.26974
3.26974
3.26974
3.26974
3.26974
3.26974
2.79361
2.79361
2.79361
2.79361
2.79361
2.29845
2.29845
2.29845
2.29845
2.29845
2.29845
2.29845
2.74993
2.74993
2.74993
2.74993
2.74993
2.06534
2.06534
2.06534
2.06534
2.06534
2.06534
2.3353
2.3353
2.3353
2.3353
2.3353
2.27826
2.27826
2.27826
2.27826
2.27826
1.19362
1.19362
1.19362
1.19362
1.19362
1.19362
1.86124
1.86124
1.86124
1.86124
1.86124
1.86124
2.26467
2.26467
2.26467
2.26467
2.26467
2.26467
2.26467
2.45852
2.45852
2.45852
2.45852
2.45852
2.45852
2.54896
2.54896
2.54896
2.54896
2.54896
2.54896
2.51429
2.51429
2.51429
2.51429
2.51429
2.42543
2.42543
2.42543
2.42543
2.42543
2.42543
2.42543
2.74085
2.74085
2.74085
2.74085
2.74085
2.74085
2.26098
2.26098
2.26098
2.26098
2.26098
2.26098
2.32374
2.32374
2.32374
2.32374
2.32374
2.32374
2.02159
2.02159
2.02159
2.02159
2.02159
2.02159
2.02159
2.0661
2.0661
2.0661
2.0661
2.0661
2.0661
2.0661
2.14647
2.14647
2.14647
2.14647
2.14647
2.14647
2.14647
2.14647
2.42939
2.42939
2.42939
2.42939
2.42939
2.42939
