# Supplementary material for: Numerical assessment of the applicability of geometry-based force inference on homogeneous and heterogeneous cells
Source: PLoS One. 2024 Apr 16;19(4):e0299016. doi: 10.1371/journal.pone.0299016 (PMC11020637; doi:10.1371/journal.pone.0299016)
Supplement: S1 Data — Simulation results of homogeneous cells, based on different parameters, are stored in approximately 400 folders, each individually named from “data_004” to “data_400”. Please refer to the Excel file “parameter_settings.xlsx” for detailed parameter settings. Each folder contains one.dat file representing the cell structure, two.txt files listing the correct stress values, and two.vtk files containing the estimated stress values. If a folder is empty, it means that the simulation was stopped for some reason under the parameters. Simulation results of heterogeneous cells. Simulation results of heterogeneous cells, based on different parameters, are stored in four folders, each individually named from “data_1001” to “data_1004”. The Excel file “parameter_settings.xlsx” also contains the detailed parameter settings of those four results. Each folder contains five files, arranged in the same configuration as above. (ZIP) [file pone.0299016.s001.zip › supporting_data/data_057/i2dvertex000000000000000.dat]

170629

20.0
20.0

200
275
76

0.850435	8.06396
10.4437	0.508157
9.42634	1.62786
2.42487	6.04702
2.20598	3.74444
10.1524	6.60223
9.98429	3.58062
9.97056	2.10277
9.86426	1.60798
2.76529	3.93645
0.0771115	7.7307
4.17658	1.00153
2.23771	0.976838
1.45909	0.128256
2.64722	9.20391
3.03959	8.32904
3.61772	8.31329
2.60198	1.51434
4.37496	9.11246
5.32078	0.576612
2.94471	0.192936
4.18688	7.83037
3.21359	6.94348
4.05676	0.834882
10.3838	0.393228
3.32298	0.686909
7.02824	0.441526
1.76837	8.8881
5.94146	8.87765
6.93419	0.105107
5.99659	0.952288
4.45263	3.87243
6.79844	4.96041
10.3652	9.02763
9.39546	0.552409
7.29635	2.03544
0.538909	1.80245
8.1212	0.613594
6.88535	8.11238
8.34577	0.842879
5.61427	0.616451
10.0684	2.15125
10.0274	3.90644
1.28817	4.0588
1.70963	8.89918
9.31257	2.72263
0.469662	1.39861
9.74266	7.73562
2.37268	2.61201
9.78916	4.06995
8.86023	2.83087
1.49463	4.9989
3.11148	1.5814
2.07959	7.91146
1.73456	1.50749
5.00309	3.95652
4.04451	8.95972
4.06554	3.16815
4.50426	2.67124
2.37383	2.61136
3.31164	2.65387
4.06181	2.92395
7.12503	2.08453
3.01253	4.1058
7.45314	1.74591
4.79133	2.12177
5.08795	2.02591
4.60566	9.10374
5.83952	1.74006
4.0499	1.83972
7.65162	8.66396
6.92033	2.26746
8.87802	3.62419
8.51968	2.55606
7.31971	6.26827
6.28544	2.90788
7.31467	8.72279
8.85199	1.93449
8.43876	1.50057
0.455054	2.93118
8.54061	4.12851
0.454747	2.9303
0.619103	6.27797
2.33917	3.96714
9.06737	7.23404
9.93087	4.03255
1.31738	5.67331
3.20689	5.7492
1.59572	2.20809
0.344713	4.08098
9.25934	5.02525
10.6212	2.81838
3.56163	1.97477
0.244737	4.00744
3.77743	4.47152
2.52082	5.35262
5.64708	4.20685
0.39933	5.06169
1.42393	3.39189
7.35067	6.07979
4.31027	5.04229
7.74834	3.42073
8.42131	2.58194
5.19678	4.19538
1.47618	3.51504
6.16189	2.88708
7.60715	6.80212
7.46649	4.66555
7.47025	4.66006
5.08494	2.03031
9.49349	5.53077
5.70076	5.74224
7.74795	3.41837
9.37001	6.11044
0.744933	2.06303
2.11258	4.75206
9.30244	6.14279
10.3883	5.02816
0.475481	7.46759
8.42323	5.63936
1.08221	6.26903
0.813437	7.81867
8.58149	5.93083
2.11341	7.9554
1.37953	6.72889
4.73038	7.6026
0.471896	7.53412
0.86451	1.06633
2.74231	0.139192
4.72433	6.85256
3.12163	4.28367
4.71737	6.85689
0.357032	5.03117
8.58619	7.40564
2.08262	0.991216
2.91915	5.39195
3.20784	6.94006
4.31453	6.32756
6.75772	2.33001
6.27843	4.48021
8.27546	8.08511
6.15499	6.83169
3.17655	5.65482
5.35521	7.69566
10.0825	6.61016
6.35739	2.90452
4.84641	8.84237
5.72734	5.50905
7.81713	5.57731
5.22387	3.15207
6.27611	4.48118
6.04138	6.04552
8.29196	6.46272
8.67774	4.65016
0.0464988	6.18597
10.143	5.40165
0.72339	6.35524
8.59766	4.4885
7.29672	3.67567
9.72503	8.52313
1.01603	0.331756
9.33262	0.659973
8.18648	8.30876
1.63988	2.26727
9.62874	8.17136
2.4944	6.57366
2.79743	8.03539
0.456974	8.77792
5.48826	5.86993
2.45776	6.53083
3.20926	6.93895
4.54135	7.76221
6.70836	5.50917
4.96846	4.63763
1.42054	7.46349
3.31748	2.65118
5.04531	0.924537
4.43339	5.39169
4.4997	6.75396
6.36708	0.953873
4.16884	4.98291
6.15234	6.83543
5.74801	7.58079
6.74014	8.14284
6.8844	3.62118
7.23432	7.59234
6.06682	9.11378
6.15739	6.83952
7.3297	7.56165
8.12316	0.615589
8.86425	8.95118
9.75783	7.72824
8.17434	7.80419
10.3653	1.08248
9.2868	9.06323
7.26095	0.622991
1.09174	0.257684
10.3987	9.07479
1.50205	5.00404
5.64844	8.79545

1	193
41	7
77	2
46	127
54	127
45	6
0	167
88	114
163	88
114	81
36	46
134	12
36	114
123	53
134	54
13	134
123	166
15	166
27	44
16	56
20	128
60	59
67	146
128	12
17	52
17	59
18	56
20	25
69	11
52	25
176	19
176	66
68	66
183	38
30	179
30	40
38	76
162	70
37	189
109	66
189	39
64	195
37	195
76	70
24	34
161	34
161	2
8	7
2	8
45	50
45	7
127	160
6	91
163	98
88	54
79	98
97	51
49	85
48	59
117	85
155	117
175	60
115	95
89	132
93	79
89	93
163	48
61	175
9	60
61	58
130	63
92	52
12	17
63	9
43	104
92	69
57	31
63	57
175	92
23	25
65	58
11	23
55	31
57	61
65	69
109	65
26	29
68	138
26	195
71	138
105	109
68	30
179	26
176	11
35	64
158	101
102	35
71	62
112	102
78	39
90	153
101	112
78	77
73	50
77	73
64	78
102	73
90	110
81	79
113	110
86	3
113	116
154	82
120	156
49	72
90	49
85	42
86	198
53	165
104	4
110	155
43	89
42	6
83	4
124	169
48	4
198	51
98	104
31	94
9	83
124	120
96	103
100	180
43	51
177	100
149	55
168	177
100	173
94	180
184	145
105	75
75	145
152	106
35	62
103	55
133	192
149	58
105	149
74	106
32	172
62	179
184	158
112	71
145	138
116	122
72	80
108	158
108	157
148	119
80	157
133	152
153	157
82	97
50	72
132	97
133	84
118	126
136	170
8	193
121	126
5	144
174	124
95	3
53	174
0	121
3	169
198	115
146	171
142	180
178	131
170	87
130	135
178	137
137	177
115	83
94	130
87	137
131	129
142	135
103	173
139	184
95	135
142	87
172	99
75	96
173	147
96	150
111	147
99	74
172	151
151	111
32	139
99	148
74	141
199	146
107	108
148	107
192	188
185	187
101	80
119	153
32	107
122	119
122	152
188	106
164	159
159	194
118	156
82	156
86	120
191	144
0	44
47	191
196	13
27	123
41	91
169	165
165	170
126	10
178	22
21	16
196	160
181	129
21	22
136	22
111	168
166	136
174	121
15	16
15	14
27	14
129	168
131	125
147	150
171	21
143	125
139	150
143	182
67	18
151	141
28	186
125	171
187	181
199	143
19	40
188	185
187	182
183	182
190	194
28	199
28	183
181	141
162	140
190	162
192	140
47	84
1	24
47	164
38	185
164	140
84	116
113	144
33	159
33	197
39	161

6	54	127	160	196	13	134
8	48	163	88	54	134	12	17	59
8	76	38	185	188	192	140	162	70
7	2	161	34	24	1	193	8
6	36	46	127	54	88	114
6	25	52	17	12	128	20
6	92	69	65	58	61	175
5	166	15	14	27	123
6	69	11	176	66	109	65
5	109	105	149	58	65
5	161	2	77	78	39
5	45	7	41	91	6
5	163	48	4	104	98
6	59	60	9	83	4	48
6	175	61	57	63	9	60
7	115	198	51	43	104	4	83
6	60	59	17	52	92	175
6	179	26	195	64	35	62
7	105	109	66	68	138	145	75
6	35	64	78	77	73	102
7	116	122	119	153	90	110	113
7	49	72	50	45	6	42	85
7	198	86	120	156	82	97	51
5	180	142	135	130	94
6	69	92	52	25	23	11
6	195	37	189	39	78	64
6	158	108	107	32	139	184
7	71	112	101	158	184	145	138
5	133	152	122	116	84
7	7	45	50	73	77	2	8
6	90	49	85	117	155	110
6	49	90	153	157	80	72
5	43	51	97	132	89
5	63	57	31	94	130
6	93	79	98	104	43	89
6	111	168	177	100	173	147
6	138	68	30	179	62	71
5	112	71	62	35	102
5	107	148	99	172	32
5	133	192	188	106	152
5	86	198	115	95	3
7	31	55	103	173	100	180	94
7	63	130	135	95	115	83	9
7	99	148	119	122	152	106	74
7	106	188	185	187	181	141	74
6	55	31	57	61	58	149
5	108	158	101	80	157
5	124	169	165	53	174
6	53	165	170	136	166	123
6	177	168	129	131	178	137
6	177	137	87	142	180	100
6	75	96	103	55	149	105
6	96	75	145	184	139	150
5	141	151	172	99	74
7	112	102	73	50	72	80	101
6	84	47	164	140	192	133
5	169	124	120	86	3
7	125	131	129	181	187	182	143
5	150	147	173	103	96
6	131	125	171	21	22	178
5	182	183	28	199	143
5	199	146	171	125	143
6	148	107	108	157	153	119
6	166	136	22	21	16	15
7	171	146	67	18	56	16	21
6	170	87	137	178	22	136
6	181	129	168	111	151	141
5	187	185	38	183	182
7	172	151	111	147	150	139	32
6	162	140	164	159	194	190
6	47	84	116	113	144	191
6	163	98	79	81	114	88
7	174	121	126	118	156	120	124
7	121	174	53	123	27	44	0
8	87	170	165	169	3	95	135	142
6	30	68	66	176	19	40
