# Supplementary material for: Numerical assessment of the applicability of geometry-based force inference on homogeneous and heterogeneous cells
Source: PLoS One. 2024 Apr 16;19(4):e0299016. doi: 10.1371/journal.pone.0299016 (PMC11020637; doi:10.1371/journal.pone.0299016)
Supplement: S1 Data — Simulation results of homogeneous cells, based on different parameters, are stored in approximately 400 folders, each individually named from “data_004” to “data_400”. Please refer to the Excel file “parameter_settings.xlsx” for detailed parameter settings. Each folder contains one.dat file representing the cell structure, two.txt files listing the correct stress values, and two.vtk files containing the estimated stress values. If a folder is empty, it means that the simulation was stopped for some reason under the parameters. Simulation results of heterogeneous cells. Simulation results of heterogeneous cells, based on different parameters, are stored in four folders, each individually named from “data_1001” to “data_1004”. The Excel file “parameter_settings.xlsx” also contains the detailed parameter settings of those four results. Each folder contains five files, arranged in the same configuration as above. (ZIP) [file pone.0299016.s001.zip › supporting_data/data_058/000000_2dVertex(edge).vtk]

# vtk DataFile Version 2.0
S.O.
ASCII
DATASET UNSTRUCTURED_GRID
POINTS 200 float
2.54011 7.17002 0
1.1283 0.429633 0
0.31525 0.1929 0
10.5187 2.80389 0
3.74731 8.79568 0
1.91751 1.18657 0
1.59659 1.03154 0
8.90001 1.76085 0
2.53415 6.99434 0
0.226749 1.51167 0
2.43176 4.07742 0
4.64047 8.51662 0
3.36868 7.66115 0
2.13058 2.45733 0
2.66786 8.58468 0
2.00742 9.24855 0
3.98341 8.0311 0
3.80756 2.3509 0
4.69086 0.226224 0
2.99986 0.578136 0
5.98067 7.87855 0
7.36866 7.78813 0
1.58347 2.51065 0
6.07952 9.29009 0
8.32255 7.98965 0
6.92376 0.590447 0
10.1486 7.90922 0
8.24477 9.27539 0
7.92488 9.06191 0
6.10372 0.186267 0
6.01599 1.74152 0
6.08304 2.7141 0
8.23714 0.664697 0
8.17143 0.69641 0
7.31477 2.21117 0
6.95414 3.64126 0
7.22442 0.751105 0
7.14723 1.75752 0
10.1098 3.47838 0
7.8976 3.09027 0
0.0373509 1.82317 0
9.75674 2.20641 0
0.336077 3.97976 0
8.5583 2.48733 0
1.24495 2.31614 0
2.7301 0.805605 0
0.794961 4.54045 0
2.25273 2.09088 0
2.96952 8.86264 0
1.28866 1.62131 0
3.96098 0.315469 0
3.92259 6.63925 0
0.263499 2.49 0
4.03722 8.24446 0
1.30408 4.40406 0
3.49637 2.22496 0
4.3941 4.12705 0
3.10048 1.72309 0
4.85527 1.73325 0
5.42636 3.4782 0
4.99489 0.809049 0
6.90573 0.461116 0
5.5233 3.26429 0
2.5287 0.786145 0
6.51718 8.65471 0
7.43029 9.01796 0
5.95171 1.58444 0
6.6517 4.06022 0
7.77339 1.85904 0
6.7686 6.13828 0
5.83162 5.4914 0
8.4866 7.07961 0
7.3794 1.98384 0
7.19925 4.86354 0
8.21321 3.88577 0
9.37412 4.55288 0
1.29845 0.426021 0
9.89822 1.52364 0
7.336 5.12991 0
7.74746 5.2683 0
9.6846 2.03709 0
7.81378 3.34563 0
0.696261 5.10169 0
10.685 4.12123 0
0.551191 3.40696 0
8.7184 3.75642 0
0.991317 7.38078 0
10.1333 3.73121 0
2.50065 2.87296 0
9.08653 3.22552 0
1.12115 3.25947 0
1.41726 3.46493 0
4.91879 4.77808 0
2.25943 3.4769 0
10.2332 6.57144 0
3.41505 3.41286 0
2.02506 5.25514 0
5.61607 0.781209 0
5.15757 2.6239 0
4.33326 2.9453 0
5.24415 2.09869 0
5.87804 3.19561 0
4.75099 5.28158 0
8.17275 3.95222 0
6.65557 3.84253 0
8.86167 5.01067 0
6.69809 5.93499 0
8.64943 7.83327 0
6.88696 2.49875 0
5.85493 5.13358 0
0.0439032 2.78267 0
6.24366 6.6914 0
9.36982 4.46036 0
7.11674 4.42519 0
5.32081 5.84755 0
10.1856 5.18444 0
10.5277 0.558897 0
9.08034 3.17284 0
10.2539 5.12174 0
8.90324 7.97808 0
10.4102 5.97634 0
0.0436291 8.36897 0
8.62692 2.06227 0
8.98501 8.92898 0
3.38617 7.73306 0
10.5234 6.92561 0
9.8216 1.00912 0
1.13926 7.4916 0
1.91868 5.35568 0
0.673489 5.82387 0
1.9994 4.62689 0
3.14752 5.75382 0
1.75818 6.05982 0
0.797615 5.27213 0
1.99725 7.95399 0
3.76273 0.587578 0
2.96972 2.91054 0
3.76071 4.49077 0
3.07036 4.17526 0
3.12537 4.26949 0
5.7641 4.52443 0
5.94373 1.65247 0
4.14591 3.44471 0
1.99199 6.35137 0
3.923 5.3766 0
5.56797 4.43807 0
4.41238 3.76941 0
9.22371 0.630088 0
8.44056 6.07309 0
7.56898 7.03669 0
8.05644 5.91281 0
9.2954 9.06874 0
9.62974 6.64312 0
7.00904 7.4249 0
9.34361 5.92857 0
10.6786 7.41971 0
1.00766 6.39497 0
10.12 5.18366 0
7.34365 6.42947 0
8.29936 4.873 0
10.2824 7.9113 0
10.3368 0.535943 0
10.1805 9.12153 0
0.454824 8.3661 0
1.60727 7.98472 0
1.49292 9.13585 0
1.37531 9.21732 0
0.297204 8.40852 0
0.865685 6.2927 0
2.78679 5.28924 0
1.14832 7.72086 0
3.32057 6.40187 0
3.16479 5.65923 0
2.0442 6.77173 0
3.37079 1.82434 0
4.74642 0.0343159 0
5.44297 8.14001 0
5.31662 5.90398 0
4.16947 6.59405 0
2.65605 8.50501 0
4.24924 5.43779 0
5.09851 8.06852 0
4.71515 1.39309 0
5.90822 6.6914 0
4.49559 6.70355 0
4.83047 7.15486 0
3.92478 1.25293 0
5.76233 9.12724 0
4.65141 7.06854 0
5.74393 6.91028 0
7.22667 8.64726 0
7.23906 7.49727 0
9.5632 6.76912 0
9.70945 7.67654 0
6.2293 7.98901 0
8.81358 0.956027 0
9.24986 9.0921 0
8.53547 7.01158 0
8.98281 5.80548 0
0.293853 1.50147 0
CELLS 394 1182 
2 164 165
2 164 170
2 135 186
2 186 182
2 60 182
2 17 55
2 186 182
2 174 186
2 182 58
2 55 174
2 17 58
2 28 24
2 107 24
2 123 119
2 107 119
2 68 33
2 68 122
2 7 122
2 195 7
2 37 30
2 34 108
2 72 37
2 31 108
2 30 31
2 34 72
2 6 49
2 199 49
2 47 5
2 57 47
2 57 45
2 174 57
2 47 13
2 55 174
2 136 55
2 57 47
2 136 88
2 88 13
2 28 24
2 190 21
2 24 21
2 31 108
2 101 104
2 104 35
2 101 31
2 108 35
2 7 80
2 43 122
2 117 43
2 117 41
2 7 122
2 43 39
2 39 81
2 117 43
2 81 74
2 89 85
2 74 85
2 89 117
2 6 49
2 22 44
2 47 5
2 44 49
2 47 13
2 22 13
2 54 130
2 91 93
2 130 10
2 91 54
2 93 10
2 182 58
2 60 182
2 141 66
2 100 141
2 58 100
2 97 66
2 37 30
2 36 37
2 141 66
2 25 66
2 141 30
2 67 113
2 81 35
2 104 35
2 113 103
2 81 74
2 67 104
2 103 74
2 79 159
2 150 79
2 148 150
2 105 159
2 105 198
2 148 198
2 78 106
2 109 70
2 78 73
2 73 109
2 70 106
2 44 52
2 199 49
2 44 49
2 93 88
2 22 90
2 91 93
2 88 13
2 22 13
2 90 91
2 90 84
2 44 52
2 22 44
2 22 90
2 17 58
2 100 98
2 99 17
2 98 99
2 58 100
2 17 55
2 136 55
2 99 17
2 95 136
2 142 99
2 95 142
2 100 98
2 141 30
2 30 31
2 101 31
2 62 98
2 100 141
2 62 101
2 73 113
2 79 78
2 113 103
2 78 73
2 159 103
2 79 159
2 67 113
2 73 113
2 140 109
2 73 109
2 67 140
2 159 103
2 74 85
2 105 159
2 75 105
2 75 112
2 85 112
2 103 74
2 34 108
2 39 81
2 81 35
2 34 39
2 108 35
2 90 84
2 90 91
2 46 54
2 91 54
2 54 130
2 46 54
2 128 133
2 96 130
2 128 96
2 93 88
2 136 88
2 138 10
2 95 136
2 93 10
2 95 138
2 62 59
2 101 104
2 145 59
2 62 101
2 67 104
2 67 140
2 145 140
2 140 109
2 109 70
2 145 92
2 114 70
2 145 140
2 114 102
2 102 92
2 69 111
2 153 111
2 153 191
2 158 69
2 149 191
2 158 149
2 71 197
2 148 150
2 197 148
2 158 150
2 71 149
2 158 149
2 89 85
2 112 87
2 85 112
2 38 89
2 117 41
2 38 89
2 89 117
2 152 192
2 152 94
2 26 193
2 192 193
2 130 10
2 96 130
2 138 10
2 139 169
2 96 169
2 138 139
2 145 59
2 145 92
2 56 146
2 92 56
2 146 59
2 25 66
2 97 66
2 183 177
2 183 189
2 189 185
2 188 185
2 188 184
2 184 177
2 114 70
2 69 106
2 70 106
2 114 177
2 69 111
2 183 177
2 183 111
2 154 152
2 157 115
2 152 94
2 154 157
2 112 87
2 75 112
2 75 157
2 157 115
2 197 148
2 154 152
2 152 192
2 192 197
2 148 198
2 198 154
2 128 96
2 132 128
2 172 169
2 96 169
2 132 143
2 131 172
2 143 131
2 139 169
2 172 169
2 137 139
2 172 144
2 144 137
2 95 138
2 56 146
2 138 139
2 95 142
2 137 139
2 146 142
2 56 137
2 92 56
2 144 137
2 102 92
2 56 137
2 180 144
2 180 102
2 62 59
2 98 99
2 142 99
2 62 98
2 146 142
2 146 59
2 183 189
2 194 20
2 153 111
2 183 111
2 189 20
2 153 194
2 107 71
2 71 197
2 192 197
2 107 119
2 193 119
2 192 193
2 132 156
2 173 127
2 132 143
2 143 173
2 164 165
2 14 179
2 164 134
2 179 134
2 164 134
2 173 127
2 8 173
2 164 170
2 8 0
2 0 134
2 8 173
2 171 131
2 8 171
2 143 173
2 143 131
2 132 156
2 128 133
2 132 128
2 171 131
2 178 51
2 172 144
2 178 180
2 180 144
2 131 172
2 51 171
2 114 177
2 184 178
2 114 102
2 178 180
2 184 177
2 180 102
2 78 106
2 79 78
2 69 106
2 150 79
2 158 150
2 158 69
2 64 194
2 153 191
2 21 191
2 190 21
2 153 194
2 75 105
2 75 157
2 105 198
2 154 157
2 198 154
2 8 171
2 8 0
2 12 0
2 51 12
2 51 171
2 12 124
2 184 178
2 178 51
2 51 12
2 16 124
2 16 188
2 188 184
2 53 16
2 185 181
2 188 185
2 16 188
2 189 185
2 185 181
2 20 176
2 189 20
2 43 39
2 68 122
2 43 122
2 68 72
2 34 39
2 34 72
2 12 124
2 179 134
2 124 179
2 0 134
2 12 0
2 14 179
2 53 16
2 124 179
2 16 124
2 135 186
2 174 57
2 174 186
2 57 45
2 64 194
2 194 20
2 20 176
2 107 71
2 107 24
2 21 191
2 71 149
2 149 191
2 24 21
2 7 80
2 195 7
2 123 119
2 26 193
2 193 119
2 68 33
2 36 37
2 72 37
2 68 72
CELL_TYPES 394
3
3
3
3
3
3
3
3
3
3
3
3
3
3
3
3
3
3
3
3
3
3
3
3
3
3
3
3
3
3
3
3
3
3
3
3
3
3
3
3
3
3
3
3
3
3
3
3
3
3
3
3
3
3
3
3
3
3
3
3
3
3
3
3
3
3
3
3
3
3
3
3
3
3
3
3
3
3
3
3
3
3
3
3
3
3
3
3
3
3
3
3
3
3
3
3
3
3
3
3
3
3
3
3
3
3
3
3
3
3
3
3
3
3
3
3
3
3
3
3
3
3
3
3
3
3
3
3
3
3
3
3
3
3
3
3
3
3
3
3
3
3
3
3
3
3
3
3
3
3
3
3
3
3
3
3
3
3
3
3
3
3
3
3
3
3
3
3
3
3
3
3
3
3
3
3
3
3
3
3
3
3
3
3
3
3
3
3
3
3
3
3
3
3
3
3
3
3
3
3
3
3
3
3
3
3
3
3
3
3
3
3
3
3
3
3
3
3
3
3
3
3
3
3
3
3
3
3
3
3
3
3
3
3
3
3
3
3
3
3
3
3
3
3
3
3
3
3
3
3
3
3
3
3
3
3
3
3
3
3
3
3
3
3
3
3
3
3
3
3
3
3
3
3
3
3
3
3
3
3
3
3
3
3
3
3
3
3
3
3
3
3
3
3
3
3
3
3
3
3
3
3
3
3
3
3
3
3
3
3
3
3
3
3
3
3
3
3
3
3
3
3
3
3
3
3
3
3
3
3
3
3
3
3
3
3
3
3
3
3
3
3
3
3
3
3
3
3
3
3
3
3
3
3
3
3
3
3
3
3
3
3
3
3
3
3
3
3
3
3
3
3
3
3
3
3
3
3
3
3
3
3
3
3
3
3
3
3
3
3
3
3
3
3
POINT_DATA 200
CELL_DATA 394
SCALARS ForceMap float
LOOKUP_TABLE default
0.82306
1.12929
0.9958
1.00129
0.873833
0.910348
1.00129
0.991476
0.90878
1.02086
0.585753
0.888963
0.902723
1.01509
1.19607
0.523471
0.567756
1.21637
0.998687
0.818713
0.869755
1.10295
0.759332
0.704446
1.08563
1.13553
0.835531
1.12054
0.887064
1.07913
0.967279
1.009
1.02086
0.711732
0.887064
1.02609
1.14689
0.888963
1.29572
0.863065
0.759332
1.0764
1.2379
1.12069
0.419609
1.00133
1.27033
0.663246
0.832365
1.21637
0.704189
1.03481
0.663246
0.816623
1.00755
1.05963
1.09671
1.13553
0.8467
1.12054
1.03732
1.009
1.14802
0.773255
0.791374
1.22873
0.821328
1.05345
0.90878
0.873833
1.35887
0.942776
0.921235
0.951751
0.818713
0.956789
1.35887
1.15447
1.16097
1.17325
1.04101
1.2379
0.879666
0.816623
1.16604
1.22015
0.798909
0.781377
1.09318
0.669364
0.794918
0.948323
0.877842
1.20776
1.31428
0.354819
1.06814
1.07141
0.835531
1.03732
0.862537
0.627361
0.791374
1.14689
1.14802
1.02063
1.14798
1.07141
0.8467
0.627361
0.585753
1.30407
0.6441
0.989016
0.921235
0.910348
0.711732
0.6441
0.894586
0.886426
0.897845
1.30407
1.16097
0.704446
1.12069
1.1519
0.942776
1.01713
1.02345
1.04378
0.879666
1.31428
0.673146
0.798909
1.17325
1.02345
0.91435
0.354819
0.950815
0.673146
1.05963
0.669364
0.89503
0.837176
0.868596
1.22015
0.869755
1.03481
1.04101
0.750153
0.419609
1.14798
1.02063
0.942321
0.821328
0.773255
0.942321
0.686281
0.988168
1.49491
0.862537
1.02609
0.834996
0.894586
1.05345
0.722287
1.34524
1.0764
0.918661
1.01713
1.16604
0.950815
1.02312
0.91435
1.20776
1.02483
1.06522
1.02312
1.08338
1.23099
0.747525
0.935251
1.09749
0.925056
0.909426
1.02556
1.28499
1.09318
0.935358
0.739196
0.938105
1.02556
1.00755
0.579404
0.868596
0.853142
0.832365
0.853142
1.09671
1.07364
0.880382
1.05551
0.718682
1.22873
0.988168
0.834996
0.706258
1.22088
1.02195
0.918661
1.02483
1.004
0.943201
0.861674
1.15447
0.951751
1.01121
1.09755
1.03445
0.959517
1.23235
0.9747
1.06522
0.977698
1.06814
1.41389
0.747525
1.01121
1.24098
1.06129
1.07882
0.880382
0.95442
0.579404
0.837176
0.751938
1.07882
0.935358
1.06129
1.07364
0.779791
0.948323
1.14373
1.49491
1.21771
1.19878
1.22088
0.989957
1.26265
0.688385
0.706258
1.19878
0.680404
1.05785
0.657882
0.722287
1.004
1.02195
0.897845
0.680404
1.13801
0.684068
0.943201
0.657882
1.23099
0.684068
1.1693
1.27937
1.34524
0.989016
0.886426
1.1519
1.13801
0.861674
1.09755
1.11926
0.935251
1.24098
0.923636
0.577428
0.959595
1.28499
0.779791
1.19607
1.01052
0.718682
0.801414
0.653271
0.989957
0.962744
0.82306
1.06303
0.814912
1.05953
0.814912
0.653271
0.767836
1.12929
0.604643
0.746729
0.767836
0.910416
0.866731
0.962744
0.688385
0.801414
0.686281
1.21771
0.910416
1.1607
1.05785
0.54647
1.1693
1.26265
0.808911
1.41389
1.2016
1.08338
0.54647
0.9747
1.27937
0.877842
1.04378
0.977698
0.781377
0.739196
0.925056
0.918612
1.09749
1.16858
1.29572
0.577428
0.89503
0.751938
0.794918
0.95442
1.14373
0.866731
0.604643
0.766055
0.661399
0.808911
1.24328
1.2016
1.1607
0.661399
0.855109
0.789901
1.23235
0.985832
0.845745
0.959517
0.789901
1.03445
0.845745
1.14261
0.923636
0.704189
0.567756
1.27033
1.16861
0.750153
1.08563
1.24328
1.05953
0.908758
0.746729
0.766055
1.06303
0.985832
0.908758
0.855109
0.9958
0.967279
0.991476
1.07913
0.918612
1.11926
1.14261
0.959595
0.902723
1.16858
0.938105
0.909426
0.863065
1.00133
0.998687
1.01509
1.05551
1.01052
0.523471
0.956789
1.10295
1.16861
