# Supplementary material for: Numerical assessment of the applicability of geometry-based force inference on homogeneous and heterogeneous cells
Source: PLoS One. 2024 Apr 16;19(4):e0299016. doi: 10.1371/journal.pone.0299016 (PMC11020637; doi:10.1371/journal.pone.0299016)
Supplement: S1 Data — Simulation results of homogeneous cells, based on different parameters, are stored in approximately 400 folders, each individually named from “data_004” to “data_400”. Please refer to the Excel file “parameter_settings.xlsx” for detailed parameter settings. Each folder contains one.dat file representing the cell structure, two.txt files listing the correct stress values, and two.vtk files containing the estimated stress values. If a folder is empty, it means that the simulation was stopped for some reason under the parameters. Simulation results of heterogeneous cells. Simulation results of heterogeneous cells, based on different parameters, are stored in four folders, each individually named from “data_1001” to “data_1004”. The Excel file “parameter_settings.xlsx” also contains the detailed parameter settings of those four results. Each folder contains five files, arranged in the same configuration as above. (ZIP) [file pone.0299016.s001.zip › supporting_data/data_058/000000_2dVertex(surface).vtk]

# vtk DataFile Version 2.0
S.O.
ASCII
DATASET UNSTRUCTURED_GRID
POINTS 278 float
2.54011 7.17002 0
1.1283 0.429633 0
0.31525 0.1929 0
10.5187 2.80389 0
3.74731 8.79568 0
1.91751 1.18657 0
1.59659 1.03154 0
8.90001 1.76085 0
2.53415 6.99434 0
0.226749 1.51167 0
2.43176 4.07742 0
4.64047 8.51662 0
3.36868 7.66115 0
2.13058 2.45733 0
2.66786 8.58468 0
2.00742 9.24855 0
3.98341 8.0311 0
3.80756 2.3509 0
4.69086 0.226224 0
2.99986 0.578136 0
5.98067 7.87855 0
7.36866 7.78813 0
1.58347 2.51065 0
6.07952 9.29009 0
8.32255 7.98965 0
6.92376 0.590447 0
10.1486 7.90922 0
8.24477 9.27539 0
7.92488 9.06191 0
6.10372 0.186267 0
6.01599 1.74152 0
6.08304 2.7141 0
8.23714 0.664697 0
8.17143 0.69641 0
7.31477 2.21117 0
6.95414 3.64126 0
7.22442 0.751105 0
7.14723 1.75752 0
10.1098 3.47838 0
7.8976 3.09027 0
0.0373509 1.82317 0
9.75674 2.20641 0
0.336077 3.97976 0
8.5583 2.48733 0
1.24495 2.31614 0
2.7301 0.805605 0
0.794961 4.54045 0
2.25273 2.09088 0
2.96952 8.86264 0
1.28866 1.62131 0
3.96098 0.315469 0
3.92259 6.63925 0
0.263499 2.49 0
4.03722 8.24446 0
1.30408 4.40406 0
3.49637 2.22496 0
4.3941 4.12705 0
3.10048 1.72309 0
4.85527 1.73325 0
5.42636 3.4782 0
4.99489 0.809049 0
6.90573 0.461116 0
5.5233 3.26429 0
2.5287 0.786145 0
6.51718 8.65471 0
7.43029 9.01796 0
5.95171 1.58444 0
6.6517 4.06022 0
7.77339 1.85904 0
6.7686 6.13828 0
5.83162 5.4914 0
8.4866 7.07961 0
7.3794 1.98384 0
7.19925 4.86354 0
8.21321 3.88577 0
9.37412 4.55288 0
1.29845 0.426021 0
9.89822 1.52364 0
7.336 5.12991 0
7.74746 5.2683 0
9.6846 2.03709 0
7.81378 3.34563 0
0.696261 5.10169 0
10.685 4.12123 0
0.551191 3.40696 0
8.7184 3.75642 0
0.991317 7.38078 0
10.1333 3.73121 0
2.50065 2.87296 0
9.08653 3.22552 0
1.12115 3.25947 0
1.41726 3.46493 0
4.91879 4.77808 0
2.25943 3.4769 0
10.2332 6.57144 0
3.41505 3.41286 0
2.02506 5.25514 0
5.61607 0.781209 0
5.15757 2.6239 0
4.33326 2.9453 0
5.24415 2.09869 0
5.87804 3.19561 0
4.75099 5.28158 0
8.17275 3.95222 0
6.65557 3.84253 0
8.86167 5.01067 0
6.69809 5.93499 0
8.64943 7.83327 0
6.88696 2.49875 0
5.85493 5.13358 0
0.0439032 2.78267 0
6.24366 6.6914 0
9.36982 4.46036 0
7.11674 4.42519 0
5.32081 5.84755 0
10.1856 5.18444 0
10.5277 0.558897 0
9.08034 3.17284 0
10.2539 5.12174 0
8.90324 7.97808 0
10.4102 5.97634 0
0.0436291 8.36897 0
8.62692 2.06227 0
8.98501 8.92898 0
3.38617 7.73306 0
10.5234 6.92561 0
9.8216 1.00912 0
1.13926 7.4916 0
1.91868 5.35568 0
0.673489 5.82387 0
1.9994 4.62689 0
3.14752 5.75382 0
1.75818 6.05982 0
0.797615 5.27213 0
1.99725 7.95399 0
3.76273 0.587578 0
2.96972 2.91054 0
3.76071 4.49077 0
3.07036 4.17526 0
3.12537 4.26949 0
5.7641 4.52443 0
5.94373 1.65247 0
4.14591 3.44471 0
1.99199 6.35137 0
3.923 5.3766 0
5.56797 4.43807 0
4.41238 3.76941 0
9.22371 0.630088 0
8.44056 6.07309 0
7.56898 7.03669 0
8.05644 5.91281 0
9.2954 9.06874 0
9.62974 6.64312 0
7.00904 7.4249 0
9.34361 5.92857 0
10.6786 7.41971 0
1.00766 6.39497 0
10.12 5.18366 0
7.34365 6.42947 0
8.29936 4.873 0
10.2824 7.9113 0
10.3368 0.535943 0
10.1805 9.12153 0
0.454824 8.3661 0
1.60727 7.98472 0
1.49292 9.13585 0
1.37531 9.21732 0
0.297204 8.40852 0
0.865685 6.2927 0
2.78679 5.28924 0
1.14832 7.72086 0
3.32057 6.40187 0
3.16479 5.65923 0
2.0442 6.77173 0
3.37079 1.82434 0
4.74642 0.0343159 0
5.44297 8.14001 0
5.31662 5.90398 0
4.16947 6.59405 0
2.65605 8.50501 0
4.24924 5.43779 0
5.09851 8.06852 0
4.71515 1.39309 0
5.90822 6.6914 0
4.49559 6.70355 0
4.83047 7.15486 0
3.92478 1.25293 0
5.76233 9.12724 0
4.65141 7.06854 0
5.74393 6.91028 0
7.22667 8.64726 0
7.23906 7.49727 0
9.5632 6.76912 0
9.70945 7.67654 0
6.2293 7.98901 0
8.81358 0.956027 0
9.24986 9.0921 0
8.53547 7.01158 0
8.98281 5.80548 0
0.293853 1.50147 0
1.14987 8.43976 0
4.37541 0.801322 0
4.07968 1.76814 0
8.50087 8.58788 0
8.37117 1.42048 0
6.59916 2.15133 0
1.00807 1.11689 0
2.49943 1.43675 0
2.82993 2.31852 0
7.72761 8.39681 0
6.51831 3.13459 0
9.11355 2.39787 0
8.4502 3.22792 0
1.72085 1.84969 0
1.83641 3.9937 0
5.32584 1.3965 0
6.69636 1.30488 0
7.41524 3.88289 0
8.41005 5.45972 0
6.58281 5.33507 0
0.678136 1.97286 0
1.83712 3.01818 0
0.815118 2.80484 0
4.58525 2.35529 0
3.66948 2.90694 0
5.6757 2.47052 0
7.75423 4.61726 0
6.46024 4.64668 0
8.70454 4.39444 0
7.30301 2.9708 0
0.923541 3.88436 0
1.37918 4.9143 0
2.80377 3.52542 0
5.95749 3.85851 0
5.36668 5.12751 0
6.95356 6.80712 0
8.00409 6.56395 0
9.42532 3.77142 0
9.80789 2.91285 0
10.0891 7.2136 0
2.53576 4.70183 0
5.0189 4.09311 0
6.21455 0.81247 0
5.19577 6.61065 0
6.03616 6.09044 0
9.93178 5.97037 0
10.0619 4.44658 0
8.97861 6.43234 0
2.38428 5.73828 0
3.36035 4.98899 0
3.75402 3.93051 0
4.31061 4.82304 0
4.83026 3.22571 0
6.28947 7.31565 0
9.11581 7.35692 0
1.44822 6.74779 0
1.97991 8.59826 0
1.8568 7.405 0
2.67517 6.38823 0
1.26701 5.75447 0
3.76644 5.98669 0
4.63577 5.97436 0
7.3811 5.80106 0
6.86255 8.09383 0
9.40708 5.24925 0
3.24304 6.99537 0
4.01403 7.29427 0
4.57765 7.84289 0
5.42092 7.51981 0
7.97182 2.37531 0
2.67556 7.82634 0
3.37347 8.36158 0
3.3409 1.11149 0
5.97784 8.54763 0
7.98204 7.50056 0
9.35308 1.34799 0
9.42828 8.30502 0
7.60346 1.25458 0
CELLS 467 1868 
3 200 164 165
3 200 166 165
3 200 164 170
3 200 163 170
3 200 163 166
3 201 50 135
3 201 135 186
3 201 186 182
3 201 60 182
3 201 18 50
3 201 18 60
3 202 17 55
3 202 186 182
3 202 174 186
3 202 182 58
3 202 55 174
3 202 17 58
3 203 28 24
3 203 107 24
3 203 27 28
3 203 123 119
3 203 107 119
3 203 123 27
3 204 68 33
3 204 68 122
3 204 7 122
3 204 33 32
3 204 195 32
3 204 195 7
3 205 37 30
3 205 34 108
3 205 72 37
3 205 31 108
3 205 30 31
3 205 34 72
3 206 6 76
3 206 6 49
3 206 1 199
3 206 199 49
3 206 76 1
3 207 63 5
3 207 63 45
3 207 47 5
3 207 57 47
3 207 57 45
3 208 174 57
3 208 47 13
3 208 55 174
3 208 136 55
3 208 57 47
3 208 136 88
3 208 88 13
3 209 65 190
3 209 28 24
3 209 28 65
3 209 190 21
3 209 24 21
3 210 31 108
3 210 101 104
3 210 104 35
3 210 101 31
3 210 108 35
3 211 7 80
3 211 80 41
3 211 43 122
3 211 117 43
3 211 117 41
3 211 7 122
3 212 43 39
3 212 39 81
3 212 117 43
3 212 81 74
3 212 89 85
3 212 74 85
3 212 89 117
3 213 6 49
3 213 5 6
3 213 22 44
3 213 47 5
3 213 44 49
3 213 47 13
3 213 22 13
3 214 54 130
3 214 91 93
3 214 130 10
3 214 91 54
3 214 93 10
3 215 182 58
3 215 60 97
3 215 60 182
3 215 141 66
3 215 100 141
3 215 58 100
3 215 97 66
3 216 37 30
3 216 36 37
3 216 25 36
3 216 141 66
3 216 25 66
3 216 141 30
3 217 67 113
3 217 81 35
3 217 104 35
3 217 113 103
3 217 81 74
3 217 67 104
3 217 103 74
3 218 79 159
3 218 150 79
3 218 148 150
3 218 105 159
3 218 105 198
3 218 148 198
3 219 78 106
3 219 109 70
3 219 78 73
3 219 73 109
3 219 70 106
3 220 52 40
3 220 44 52
3 220 199 49
3 220 9 199
3 220 44 49
3 220 40 9
3 221 93 88
3 221 22 90
3 221 91 93
3 221 88 13
3 221 22 13
3 221 90 91
3 222 110 52
3 222 90 84
3 222 44 52
3 222 22 44
3 222 22 90
3 222 84 110
3 223 17 58
3 223 100 98
3 223 99 17
3 223 98 99
3 223 58 100
3 224 17 55
3 224 136 55
3 224 99 17
3 224 95 136
3 224 142 99
3 224 95 142
3 225 100 98
3 225 141 30
3 225 30 31
3 225 101 31
3 225 62 98
3 225 100 141
3 225 62 101
3 226 73 113
3 226 79 78
3 226 113 103
3 226 78 73
3 226 159 103
3 226 79 159
3 227 67 113
3 227 73 113
3 227 140 109
3 227 73 109
3 227 67 140
3 228 159 103
3 228 74 85
3 228 105 159
3 228 75 105
3 228 75 112
3 228 85 112
3 228 103 74
3 229 34 108
3 229 39 81
3 229 81 35
3 229 34 39
3 229 108 35
3 230 90 84
3 230 42 84
3 230 90 91
3 230 46 42
3 230 46 54
3 230 91 54
3 231 46 82
3 231 54 130
3 231 82 133
3 231 46 54
3 231 128 133
3 231 96 130
3 231 128 96
3 232 93 88
3 232 136 88
3 232 138 10
3 232 95 136
3 232 93 10
3 232 95 138
3 233 62 59
3 233 101 104
3 233 145 59
3 233 62 101
3 233 67 104
3 233 67 140
3 233 145 140
3 234 140 109
3 234 109 70
3 234 145 92
3 234 114 70
3 234 145 140
3 234 114 102
3 234 102 92
3 235 69 111
3 235 153 111
3 235 153 191
3 235 158 69
3 235 149 191
3 235 158 149
3 236 71 197
3 236 148 150
3 236 197 148
3 236 158 150
3 236 71 149
3 236 158 149
3 237 89 85
3 237 112 87
3 237 85 112
3 237 38 89
3 237 87 38
3 238 117 41
3 238 41 3
3 238 38 89
3 238 89 117
3 238 3 38
3 239 152 192
3 239 152 94
3 239 125 155
3 239 160 155
3 239 94 125
3 239 26 193
3 239 26 160
3 239 192 193
3 240 130 10
3 240 96 130
3 240 138 10
3 240 139 169
3 240 96 169
3 240 138 139
3 241 145 59
3 241 145 92
3 241 56 146
3 241 92 56
3 241 146 59
3 242 97 29
3 242 29 61
3 242 25 66
3 242 25 61
3 242 97 66
3 243 183 177
3 243 183 189
3 243 189 185
3 243 188 185
3 243 188 184
3 243 184 177
3 244 114 70
3 244 69 106
3 244 70 106
3 244 114 177
3 244 69 111
3 244 183 177
3 244 183 111
3 245 115 120
3 245 94 120
3 245 154 152
3 245 157 115
3 245 152 94
3 245 154 157
3 246 115 118
3 246 83 118
3 246 112 87
3 246 75 112
3 246 75 157
3 246 83 87
3 246 157 115
3 247 197 148
3 247 154 152
3 247 152 192
3 247 192 197
3 247 148 198
3 247 198 154
3 248 128 96
3 248 132 128
3 248 172 169
3 248 96 169
3 248 132 143
3 248 131 172
3 248 143 131
3 249 139 169
3 249 172 169
3 249 137 139
3 249 172 144
3 249 144 137
3 250 95 138
3 250 56 146
3 250 138 139
3 250 95 142
3 250 137 139
3 250 146 142
3 250 56 137
3 251 92 56
3 251 144 137
3 251 102 92
3 251 56 137
3 251 180 144
3 251 180 102
3 252 62 59
3 252 98 99
3 252 142 99
3 252 62 98
3 252 146 142
3 252 146 59
3 253 183 189
3 253 194 20
3 253 153 111
3 253 183 111
3 253 189 20
3 253 153 194
3 254 107 71
3 254 71 197
3 254 192 197
3 254 107 119
3 254 193 119
3 254 192 193
3 255 132 156
3 255 173 127
3 255 132 143
3 255 156 86
3 255 127 86
3 255 143 173
3 256 165 15
3 256 164 165
3 256 14 179
3 256 164 134
3 256 179 134
3 256 15 14
3 257 170 127
3 257 164 134
3 257 173 127
3 257 8 173
3 257 164 170
3 257 8 0
3 257 0 134
3 258 8 173
3 258 171 131
3 258 8 171
3 258 143 173
3 258 143 131
3 259 168 156
3 259 133 129
3 259 132 156
3 259 128 133
3 259 129 168
3 259 132 128
3 260 171 131
3 260 178 51
3 260 172 144
3 260 178 180
3 260 180 144
3 260 131 172
3 260 51 171
3 261 114 177
3 261 184 178
3 261 114 102
3 261 178 180
3 261 184 177
3 261 180 102
3 262 78 106
3 262 79 78
3 262 69 106
3 262 150 79
3 262 158 150
3 262 158 69
3 263 64 190
3 263 64 194
3 263 153 191
3 263 21 191
3 263 190 21
3 263 153 194
3 264 75 105
3 264 75 157
3 264 105 198
3 264 154 157
3 264 198 154
3 265 8 171
3 265 8 0
3 265 12 0
3 265 51 12
3 265 51 171
3 266 12 124
3 266 184 178
3 266 178 51
3 266 51 12
3 266 16 124
3 266 16 188
3 266 188 184
3 267 53 16
3 267 11 53
3 267 185 181
3 267 188 185
3 267 16 188
3 267 181 11
3 268 189 185
3 268 185 181
3 268 20 176
3 268 176 181
3 268 189 20
3 269 43 39
3 269 68 122
3 269 43 122
3 269 68 72
3 269 34 39
3 269 34 72
3 270 12 124
3 270 179 134
3 270 124 179
3 270 0 134
3 270 12 0
3 271 14 179
3 271 53 16
3 271 48 14
3 271 124 179
3 271 16 124
3 271 4 53
3 271 4 48
3 272 19 45
3 272 19 135
3 272 135 186
3 272 174 57
3 272 174 186
3 272 57 45
3 273 187 176
3 273 64 194
3 273 194 20
3 273 20 176
3 273 23 187
3 273 23 64
3 274 107 71
3 274 107 24
3 274 21 191
3 274 71 149
3 274 149 191
3 274 24 21
3 275 126 77
3 275 7 80
3 275 80 77
3 275 147 126
3 275 195 147
3 275 195 7
3 276 123 119
3 276 151 196
3 276 26 193
3 276 193 119
3 276 196 123
3 276 151 26
3 277 68 33
3 277 36 37
3 277 36 33
3 277 72 37
3 277 68 72
CELL_TYPES 467
5
5
5
5
5
5
5
5
5
5
5
5
5
5
5
5
5
5
5
5
5
5
5
5
5
5
5
5
5
5
5
5
5
5
5
5
5
5
5
5
5
5
5
5
5
5
5
5
5
5
5
5
5
5
5
5
5
5
5
5
5
5
5
5
5
5
5
5
5
5
5
5
5
5
5
5
5
5
5
5
5
5
5
5
5
5
5
5
5
5
5
5
5
5
5
5
5
5
5
5
5
5
5
5
5
5
5
5
5
5
5
5
5
5
5
5
5
5
5
5
5
5
5
5
5
5
5
5
5
5
5
5
5
5
5
5
5
5
5
5
5
5
5
5
5
5
5
5
5
5
5
5
5
5
5
5
5
5
5
5
5
5
5
5
5
5
5
5
5
5
5
5
5
5
5
5
5
5
5
5
5
5
5
5
5
5
5
5
5
5
5
5
5
5
5
5
5
5
5
5
5
5
5
5
5
5
5
5
5
5
5
5
5
5
5
5
5
5
5
5
5
5
5
5
5
5
5
5
5
5
5
5
5
5
5
5
5
5
5
5
5
5
5
5
5
5
5
5
5
5
5
5
5
5
5
5
5
5
5
5
5
5
5
5
5
5
5
5
5
5
5
5
5
5
5
5
5
5
5
5
5
5
5
5
5
5
5
5
5
5
5
5
5
5
5
5
5
5
5
5
5
5
5
5
5
5
5
5
5
5
5
5
5
5
5
5
5
5
5
5
5
5
5
5
5
5
5
5
5
5
5
5
5
5
5
5
5
5
5
5
5
5
5
5
5
5
5
5
5
5
5
5
5
5
5
5
5
5
5
5
5
5
5
5
5
5
5
5
5
5
5
5
5
5
5
5
5
5
5
5
5
5
5
5
5
5
5
5
5
5
5
5
5
5
5
5
5
5
5
5
5
5
5
5
5
5
5
5
5
5
5
5
5
5
5
5
5
5
5
5
5
5
5
5
5
5
5
5
5
5
5
5
5
5
5
5
5
5
5
5
5
5
5
5
5
5
5
5
5
5
5
5
5
5
5
5
5
5
5
5
5
5
5
5
5
5
5
POINT_DATA 278
CELL_DATA 467
SCALARS ForceMap float
LOOKUP_TABLE default
0.163694
0.163694
0.163694
0.163694
0.163694
0.226346
0.226346
0.226346
0.226346
0.226346
0.226346
0.0608603
0.0608603
0.0608603
0.0608603
0.0608603
0.0608603
0.0213819
0.0213819
0.0213819
0.0213819
0.0213819
0.0213819
-0.271995
-0.271995
-0.271995
-0.271995
-0.271995
-0.271995
0.0136434
0.0136434
0.0136434
0.0136434
0.0136434
0.0136434
0.401533
0.401533
0.401533
0.401533
0.401533
0.478225
0.478225
0.478225
0.478225
0.478225
-0.306576
-0.306576
-0.306576
-0.306576
-0.306576
-0.306576
-0.306576
0.547336
0.547336
0.547336
0.547336
0.547336
0.243489
0.243489
0.243489
0.243489
0.243489
0.206756
0.206756
0.206756
0.206756
0.206756
0.206756
-0.294694
-0.294694
-0.294694
-0.294694
-0.294694
-0.294694
-0.294694
-0.140941
-0.140941
-0.140941
-0.140941
-0.140941
-0.140941
-0.140941
0.238958
0.238958
0.238958
0.238958
0.238958
-0.427177
-0.427177
-0.427177
-0.427177
-0.427177
-0.427177
-0.427177
0.298766
0.298766
0.298766
0.298766
0.298766
0.298766
0.0802885
0.0802885
0.0802885
0.0802885
0.0802885
0.0802885
0.0802885
-0.117609
-0.117609
-0.117609
-0.117609
-0.117609
-0.117609
0.204546
0.204546
0.204546
0.204546
0.204546
0.45226
0.45226
0.45226
0.45226
0.45226
0.45226
-0.162516
-0.162516
-0.162516
-0.162516
-0.162516
-0.162516
-0.326583
-0.326583
-0.326583
-0.326583
-0.326583
-0.326583
0.00382962
0.00382962
0.00382962
0.00382962
0.00382962
-0.277699
-0.277699
-0.277699
-0.277699
-0.277699
-0.277699
-0.214208
-0.214208
-0.214208
-0.214208
-0.214208
-0.214208
-0.214208
0.0411054
0.0411054
0.0411054
0.0411054
0.0411054
0.0411054
-0.136382
-0.136382
-0.136382
-0.136382
-0.136382
-0.0923911
-0.0923911
-0.0923911
-0.0923911
-0.0923911
-0.0923911
-0.0923911
0.180551
0.180551
0.180551
0.180551
0.180551
0.416944
0.416944
0.416944
0.416944
0.416944
0.416944
-0.226465
-0.226465
-0.226465
-0.226465
-0.226465
-0.226465
-0.226465
-0.258493
-0.258493
-0.258493
-0.258493
-0.258493
-0.258493
-0.246885
-0.246885
-0.246885
-0.246885
-0.246885
-0.246885
-0.246885
-0.193519
-0.193519
-0.193519
-0.193519
-0.193519
-0.193519
-0.193519
-0.0748401
-0.0748401
-0.0748401
-0.0748401
-0.0748401
-0.0748401
0.13898
0.13898
0.13898
0.13898
0.13898
0.13898
0.0216982
0.0216982
0.0216982
0.0216982
0.0216982
0.242815
0.242815
0.242815
0.242815
0.242815
-0.349979
-0.349979
-0.349979
-0.349979
-0.349979
-0.349979
-0.349979
-0.349979
0.0108755
0.0108755
0.0108755
0.0108755
0.0108755
0.0108755
-0.0739955
-0.0739955
-0.0739955
-0.0739955
-0.0739955
0.658229
0.658229
0.658229
0.658229
0.658229
-0.014968
-0.014968
-0.014968
-0.014968
-0.014968
-0.014968
-0.108129
-0.108129
-0.108129
-0.108129
-0.108129
-0.108129
-0.108129
0.0530312
0.0530312
0.0530312
0.0530312
0.0530312
0.0530312
-0.411036
-0.411036
-0.411036
-0.411036
-0.411036
-0.411036
-0.411036
0.00979845
0.00979845
0.00979845
0.00979845
0.00979845
0.00979845
0.205811
0.205811
0.205811
0.205811
0.205811
0.205811
0.205811
-0.134444
-0.134444
-0.134444
-0.134444
-0.134444
-0.227753
-0.227753
-0.227753
-0.227753
-0.227753
-0.227753
-0.227753
-0.0348537
-0.0348537
-0.0348537
-0.0348537
-0.0348537
-0.0348537
0.0749546
0.0749546
0.0749546
0.0749546
0.0749546
0.0749546
0.0896542
0.0896542
0.0896542
0.0896542
0.0896542
0.0896542
-0.118348
-0.118348
-0.118348
-0.118348
-0.118348
-0.118348
-0.273871
-0.273871
-0.273871
-0.273871
-0.273871
-0.273871
-0.132044
-0.132044
-0.132044
-0.132044
-0.132044
-0.132044
-0.464659
-0.464659
-0.464659
-0.464659
-0.464659
-0.464659
-0.464659
0.0884754
0.0884754
0.0884754
0.0884754
0.0884754
-0.11875
-0.11875
-0.11875
-0.11875
-0.11875
-0.11875
-0.204137
-0.204137
-0.204137
-0.204137
-0.204137
-0.204137
-0.204137
-0.139026
-0.139026
-0.139026
-0.139026
-0.139026
-0.139026
-0.164312
-0.164312
-0.164312
-0.164312
-0.164312
-0.164312
-0.0315985
-0.0315985
-0.0315985
-0.0315985
-0.0315985
-0.0315985
0.107652
0.107652
0.107652
0.107652
0.107652
-0.162737
-0.162737
-0.162737
-0.162737
-0.162737
-0.0158574
-0.0158574
-0.0158574
-0.0158574
-0.0158574
-0.0158574
-0.0158574
-0.17559
-0.17559
-0.17559
-0.17559
-0.17559
-0.17559
0.49069
0.49069
0.49069
0.49069
0.49069
0.0836417
0.0836417
0.0836417
0.0836417
0.0836417
0.0836417
0.302393
0.302393
0.302393
0.302393
0.302393
-0.0952238
-0.0952238
-0.0952238
-0.0952238
-0.0952238
-0.0952238
-0.0952238
0.0713101
0.0713101
0.0713101
0.0713101
0.0713101
0.0713101
0.388048
0.388048
0.388048
0.388048
0.388048
0.388048
-0.164839
-0.164839
-0.164839
-0.164839
-0.164839
-0.164839
-0.243991
-0.243991
-0.243991
-0.243991
-0.243991
-0.243991
-0.00465782
-0.00465782
-0.00465782
-0.00465782
-0.00465782
-0.00465782
0.315253
0.315253
0.315253
0.315253
0.315253
