# Supplementary material for: Numerical assessment of the applicability of geometry-based force inference on homogeneous and heterogeneous cells
Source: PLoS One. 2024 Apr 16;19(4):e0299016. doi: 10.1371/journal.pone.0299016 (PMC11020637; doi:10.1371/journal.pone.0299016)
Supplement: S1 Data — Simulation results of homogeneous cells, based on different parameters, are stored in approximately 400 folders, each individually named from “data_004” to “data_400”. Please refer to the Excel file “parameter_settings.xlsx” for detailed parameter settings. Each folder contains one.dat file representing the cell structure, two.txt files listing the correct stress values, and two.vtk files containing the estimated stress values. If a folder is empty, it means that the simulation was stopped for some reason under the parameters. Simulation results of heterogeneous cells. Simulation results of heterogeneous cells, based on different parameters, are stored in four folders, each individually named from “data_1001” to “data_1004”. The Excel file “parameter_settings.xlsx” also contains the detailed parameter settings of those four results. Each folder contains five files, arranged in the same configuration as above. (ZIP) [file pone.0299016.s001.zip › supporting_data/data_058/i2dvertex000000000000000.dat]

170629

20.0
20.0

200
277
78

2.54011	7.17002
1.1283	0.429633
0.31525	0.1929
10.5187	2.80389
3.74731	8.79568
1.91751	1.18657
1.59659	1.03154
8.90001	1.76085
2.53415	6.99434
0.226749	1.51167
2.43176	4.07742
4.64047	8.51662
3.36868	7.66115
2.13058	2.45733
2.66786	8.58468
2.00742	9.24855
3.98341	8.0311
3.80756	2.3509
4.69086	0.226224
2.99986	0.578136
5.98067	7.87855
7.36866	7.78813
1.58347	2.51065
6.07952	9.29009
8.32255	7.98965
6.92376	0.590447
10.1486	7.90922
8.24477	9.27539
7.92488	9.06191
6.10372	0.186267
6.01599	1.74152
6.08304	2.7141
8.23714	0.664697
8.17143	0.69641
7.31477	2.21117
6.95414	3.64126
7.22442	0.751105
7.14723	1.75752
10.1098	3.47838
7.8976	3.09027
0.0373509	1.82317
9.75674	2.20641
0.336077	3.97976
8.5583	2.48733
1.24495	2.31614
2.7301	0.805605
0.794961	4.54045
2.25273	2.09088
2.96952	8.86264
1.28866	1.62131
3.96098	0.315469
3.92259	6.63925
0.263499	2.49
4.03722	8.24446
1.30408	4.40406
3.49637	2.22496
4.3941	4.12705
3.10048	1.72309
4.85527	1.73325
5.42636	3.4782
4.99489	0.809049
6.90573	0.461116
5.5233	3.26429
2.5287	0.786145
6.51718	8.65471
7.43029	9.01796
5.95171	1.58444
6.6517	4.06022
7.77339	1.85904
6.7686	6.13828
5.83162	5.4914
8.4866	7.07961
7.3794	1.98384
7.19925	4.86354
8.21321	3.88577
9.37412	4.55288
1.29845	0.426021
9.89822	1.52364
7.336	5.12991
7.74746	5.2683
9.6846	2.03709
7.81378	3.34563
0.696261	5.10169
10.685	4.12123
0.551191	3.40696
8.7184	3.75642
0.991317	7.38078
10.1333	3.73121
2.50065	2.87296
9.08653	3.22552
1.12115	3.25947
1.41726	3.46493
4.91879	4.77808
2.25943	3.4769
10.2332	6.57144
3.41505	3.41286
2.02506	5.25514
5.61607	0.781209
5.15757	2.6239
4.33326	2.9453
5.24415	2.09869
5.87804	3.19561
4.75099	5.28158
8.17275	3.95222
6.65557	3.84253
8.86167	5.01067
6.69809	5.93499
8.64943	7.83327
6.88696	2.49875
5.85493	5.13358
0.0439032	2.78267
6.24366	6.6914
9.36982	4.46036
7.11674	4.42519
5.32081	5.84755
10.1856	5.18444
10.5277	0.558897
9.08034	3.17284
10.2539	5.12174
8.90324	7.97808
10.4102	5.97634
0.0436291	8.36897
8.62692	2.06227
8.98501	8.92898
3.38617	7.73306
10.5234	6.92561
9.8216	1.00912
1.13926	7.4916
1.91868	5.35568
0.673489	5.82387
1.9994	4.62689
3.14752	5.75382
1.75818	6.05982
0.797615	5.27213
1.99725	7.95399
3.76273	0.587578
2.96972	2.91054
3.76071	4.49077
3.07036	4.17526
3.12537	4.26949
5.7641	4.52443
5.94373	1.65247
4.14591	3.44471
1.99199	6.35137
3.923	5.3766
5.56797	4.43807
4.41238	3.76941
9.22371	0.630088
8.44056	6.07309
7.56898	7.03669
8.05644	5.91281
9.2954	9.06874
9.62974	6.64312
7.00904	7.4249
9.34361	5.92857
10.6786	7.41971
1.00766	6.39497
10.12	5.18366
7.34365	6.42947
8.29936	4.873
10.2824	7.9113
10.3368	0.535943
10.1805	9.12153
0.454824	8.3661
1.60727	7.98472
1.49292	9.13585
1.37531	9.21732
0.297204	8.40852
0.865685	6.2927
2.78679	5.28924
1.14832	7.72086
3.32057	6.40187
3.16479	5.65923
2.0442	6.77173
3.37079	1.82434
4.74642	0.0343159
5.44297	8.14001
5.31662	5.90398
4.16947	6.59405
2.65605	8.50501
4.24924	5.43779
5.09851	8.06852
4.71515	1.39309
5.90822	6.6914
4.49559	6.70355
4.83047	7.15486
3.92478	1.25293
5.76233	9.12724
4.65141	7.06854
5.74393	6.91028
7.22667	8.64726
7.23906	7.49727
9.5632	6.76912
9.70945	7.67654
6.2293	7.98901
8.81358	0.956027
9.24986	9.0921
8.53547	7.01158
8.98281	5.80548
0.293853	1.50147

126	77
116	161
2	1
7	80
80	41
165	15
6	76
164	165
166	165
6	49
14	179
53	16
48	14
50	135
19	45
12	124
19	135
63	5
135	186
18	175
174	57
63	45
17	55
186	182
174	186
182	58
65	190
187	176
60	97
107	71
64	190
28	24
107	24
27	28
28	65
68	33
37	30
123	119
36	37
67	113
36	33
34	108
72	37
43	39
73	113
31	108
39	81
68	122
43	122
162	151
117	43
117	41
41	3
1	199
5	6
110	52
52	40
90	84
44	52
199	49
22	44
46	82
9	199
47	5
44	49
47	13
93	88
22	90
55	174
136	55
54	130
57	47
91	93
136	88
17	58
88	13
62	59
25	36
100	98
99	17
60	182
141	66
97	29
29	61
25	66
141	30
68	72
30	31
101	104
25	61
78	106
140	109
81	35
109	70
79	78
104	35
113	103
71	197
78	73
101	31
73	109
34	39
81	74
159	103
34	72
108	35
89	85
40	9
80	77
74	85
84	110
168	156
22	13
115	120
133	129
42	84
115	118
90	91
46	42
132	156
83	118
82	133
46	54
130	10
128	133
91	54
96	130
138	10
95	136
93	10
95	138
98	99
142	99
145	59
62	98
100	141
145	92
58	100
97	66
62	101
67	104
114	70
56	146
69	106
70	106
114	177
67	140
69	111
183	177
79	159
150	79
148	150
112	87
197	148
183	189
105	159
75	105
75	112
85	112
75	157
103	74
38	89
87	38
89	117
3	38
83	87
94	120
154	152
157	115
152	192
170	127
152	94
125	155
160	155
164	134
129	168
173	127
128	96
132	128
8	173
171	131
139	169
172	169
96	169
138	139
132	143
184	178
95	142
137	139
178	51
92	56
146	142
172	144
145	140
146	59
144	137
114	102
102	92
8	171
178	180
56	137
180	144
189	185
64	194
194	20
153	111
153	191
158	150
21	191
71	149
183	111
105	198
158	69
192	197
154	157
148	198
190	21
156	86
94	125
127	86
198	154
107	119
164	170
121	167
163	170
147	126
163	167
76	1
143	173
179	134
163	166
8	0
15	14
124	179
0	134
12	0
51	12
131	172
16	124
143	131
4	53
4	48
51	171
11	53
18	50
185	181
57	45
18	60
188	185
16	188
20	176
188	184
181	11
23	187
184	177
176	181
189	20
180	102
23	64
151	196
149	191
158	149
24	21
153	194
26	193
193	119
26	160
7	122
196	123
192	193
33	32
123	27
151	26
195	147
195	32
126	161
195	7

5	164	165	166	163	170
6	50	18	60	182	186	135
6	58	17	55	174	186	182
6	24	107	119	123	27	28
6	68	33	32	195	7	122
6	108	31	30	37	72	34
5	199	1	76	6	49
5	5	63	45	57	47
7	55	136	88	13	47	57	174
5	65	190	21	24	28
5	31	108	35	104	101
6	117	43	122	7	80	41
7	39	43	117	89	85	74	81
7	49	6	5	47	13	22	44
5	10	130	54	91	93
7	97	66	141	100	58	182	60
6	66	25	36	37	30	141
7	35	81	74	103	113	67	104
6	105	198	148	150	79	159
5	78	106	70	109	73
6	52	40	9	199	49	44
6	13	88	93	91	90	22
6	22	90	84	110	52	44
5	99	17	58	100	98
6	136	55	17	99	142	95
7	30	31	101	62	98	100	141
6	103	159	79	78	73	113
5	73	109	140	67	113
7	85	112	75	105	159	103	74
5	81	35	108	34	39
6	84	90	91	54	46	42
7	82	46	54	130	96	128	133
6	93	88	136	95	138	10
7	104	67	140	145	59	62	101
7	140	109	70	114	102	92	145
6	153	111	69	158	149	191
6	150	148	197	71	149	158
5	38	87	112	85	89
5	117	41	3	38	89
8	125	155	160	26	193	192	152	94
6	139	169	96	130	10	138
5	146	59	145	92	56
5	66	97	29	61	25
6	177	183	189	185	188	184
7	183	177	114	70	106	69	111
6	157	115	120	94	152	154
7	87	83	118	115	157	75	112
6	192	197	148	198	154	152
7	128	96	169	172	131	143	132
5	169	139	137	144	172
7	137	139	138	95	142	146	56
6	102	180	144	137	56	92
6	99	98	62	59	146	142
6	20	189	183	111	153	194
6	197	192	193	119	107	71
6	156	132	143	173	127	86
6	14	15	165	164	134	179
7	170	127	173	8	0	134	164
5	8	173	143	131	171
6	132	156	168	129	133	128
7	180	178	51	171	131	172	144
6	184	178	180	102	114	177
6	106	78	79	150	158	69
6	190	64	194	153	191	21
5	198	105	75	157	154
5	171	51	12	0	8
7	12	51	178	184	188	16	124
6	16	188	185	181	11	53
5	185	189	20	176	181
6	122	43	39	34	72	68
5	0	12	124	179	134
7	179	124	16	53	4	48	14
6	186	174	57	45	19	135
6	187	176	20	194	64	23
6	149	71	107	24	21	191
6	147	126	77	80	7	195
6	119	193	26	151	196	123
5	33	68	72	37	36
