# Supplementary material for: Numerical assessment of the applicability of geometry-based force inference on homogeneous and heterogeneous cells
Source: PLoS One. 2024 Apr 16;19(4):e0299016. doi: 10.1371/journal.pone.0299016 (PMC11020637; doi:10.1371/journal.pone.0299016)
Supplement: S1 Data — Simulation results of homogeneous cells, based on different parameters, are stored in approximately 400 folders, each individually named from “data_004” to “data_400”. Please refer to the Excel file “parameter_settings.xlsx” for detailed parameter settings. Each folder contains one.dat file representing the cell structure, two.txt files listing the correct stress values, and two.vtk files containing the estimated stress values. If a folder is empty, it means that the simulation was stopped for some reason under the parameters. Simulation results of heterogeneous cells. Simulation results of heterogeneous cells, based on different parameters, are stored in four folders, each individually named from “data_1001” to “data_1004”. The Excel file “parameter_settings.xlsx” also contains the detailed parameter settings of those four results. Each folder contains five files, arranged in the same configuration as above. (ZIP) [file pone.0299016.s001.zip › supporting_data/data_059/000000_2dVertex(edge).vtk]

# vtk DataFile Version 2.0
S.O.
ASCII
DATASET UNSTRUCTURED_GRID
POINTS 200 float
2.70928 0.206742 0
9.89629 3.62992 0
10.2452 9.27792 0
2.28749 2.26254 0
10.427 1.84117 0
9.8395 1.24332 0
1.50927 1.58605 0
2.8928 1.75769 0
1.87248 8.79135 0
5.10278 0.181002 0
0.0438876 8.89602 0
3.7286 0.22218 0
1.75257 8.23561 0
1.03287 0.408195 0
4.21125 2.16669 0
4.94126 1.35389 0
4.45898 7.90328 0
3.80973 8.55333 0
2.07582 0.527095 0
5.25201 1.46989 0
5.16309 8.87077 0
2.99099 0.364882 0
8.08959 1.22925 0
4.55254 2.46372 0
9.08948 2.11746 0
6.85518 0.98301 0
6.51873 9.05415 0
8.76811 2.51897 0
6.85702 8.42934 0
8.48196 1.23112 0
3.95333 9.14376 0
9.5746 8.20735 0
8.10789 2.46547 0
7.50733 7.49961 0
9.89136 2.61841 0
9.38935 0.366732 0
7.60862 7.95319 0
9.261 0.65909 0
8.77341 0.792815 0
0.251291 1.72776 0
10.4885 9.29134 0
0.282354 1.68433 0
9.88039 4.11341 0
0.404146 4.46638 0
0.621938 2.40114 0
1.53946 2.19451 0
1.22194 4.19775 0
0.316835 3.21712 0
1.21307 1.43252 0
1.21561 0.271529 0
3.37182 4.92316 0
1.29318 5.28856 0
4.20505 2.05906 0
3.63834 1.46624 0
3.12884 3.88034 0
3.70196 5.32608 0
5.52315 2.38666 0
3.03987 1.45901 0
3.44714 2.62149 0
4.33755 3.75974 0
7.84815 9.20375 0
5.90249 0.480138 0
7.52576 3.86546 0
6.52335 3.24711 0
5.7003 8.00538 0
5.96737 0.853765 0
5.60993 2.21362 0
7.55429 2.7907 0
7.5083 0.349999 0
7.42275 1.62804 0
4.82286 3.63331 0
8.29814 6.23548 0
9.7835 1.24308 0
9.20375 3.41563 0
8.40881 2.59903 0
0.055122 3.67553 0
0.28012 3.11364 0
10.1985 2.51833 0
8.52878 5.74015 0
9.3503 4.71955 0
9.36644 5.76577 0
9.75193 5.37214 0
1.88221 4.43128 0
1.84956 4.39245 0
5.59972 4.26031 0
0.341499 4.61753 0
10.2868 5.42563 0
0.564563 8.85097 0
2.15778 3.36567 0
4.48514 5.34389 0
1.42208 2.33267 0
2.60747 5.67112 0
5.63363 2.82867 0
3.73499 2.65088 0
4.66399 3.59639 0
3.53421 6.13998 0
2.65129 3.16281 0
4.82666 6.06917 0
3.90027 3.52669 0
4.73343 4.87199 0
6.35826 1.12663 0
1.87856 4.65133 0
6.28027 2.08207 0
3.39837 4.77306 0
6.06328 3.24761 0
7.43923 3.91539 0
5.3486 4.70619 0
6.33149 4.48154 0
7.8138 1.61078 0
6.71104 2.33165 0
9.02876 2.12509 0
8.7755 3.92454 0
9.00851 4.65076 0
6.77041 2.52155 0
8.16456 3.77285 0
6.5209 7.63633 0
1.41203 3.14224 0
10.3109 7.01408 0
9.82444 3.54063 0
7.90885 3.90495 0
1.04146 3.46692 0
6.82042 3.71014 0
0.592765 7.73624 0
7.89193 6.25861 0
10.5337 7.97549 0
10.472 5.73425 0
9.40644 7.70423 0
10.6094 7.84175 0
1.56061 6.2547 0
0.786631 7.28 0
2.54882 3.14356 0
0.864264 5.27276 0
10.6856 4.78867 0
0.453352 6.36002 0
0.324293 5.88344 0
1.68574 6.41873 0
3.03466 4.11956 0
0.385486 6.55745 0
5.03467 6.6908 0
2.61428 5.15657 0
4.2615 4.20835 0
3.80604 6.35526 0
5.4068 6.88792 0
5.98334 5.67125 0
5.69966 5.55895 0
2.94671 6.15373 0
5.45107 4.31965 0
4.84761 6.01704 0
7.33894 5.25855 0
6.5545 4.9367 0
3.35634 8.40295 0
7.10345 7.03861 0
7.26862 5.59686 0
6.67945 6.09705 0
8.51321 6.86467 0
7.13671 4.94425 0
9.66953 6.67962 0
8.16905 5.11389 0
9.58775 8.21238 0
8.54157 6.71557 0
9.85334 6.80852 0
9.92161 6.79806 0
0.129453 0.560764 0
1.21371 0.20449 0
1.5098 7.12766 0
1.07999 8.25551 0
4.74866 0.917996 0
2.0092 1.28117 0
2.57835 7.26538 0
1.57057 5.70806 0
3.30998 8.42174 0
2.97276 1.51471 0
2.68389 9.14346 0
1.65438 8.33527 0
4.0076 0.736987 0
2.65422 8.15749 0
2.74436 6.56933 0
1.73358 7.36756 0
3.97007 7.15056 0
6.94641 7.01466 0
3.48661 7.35354 0
2.88497 6.98259 0
4.25229 7.29626 0
5.66695 8.63569 0
5.78535 6.74098 0
4.38785 8.11389 0
6.59355 7.30723 0
5.39204 7.71184 0
8.53226 8.7953 0
8.19833 9.17337 0
7.14829 0.332965 0
6.44866 9.07096 0
6.09175 5.88237 0
8.40918 5.24702 0
10.6629 0.477283 0
8.80233 7.62239 0
8.34149 8.12181 0
9.00819 8.78355 0
4.99353 9.20824 0
7.30422 8.39899 0
CELLS 402 1206 
2 128 133
2 135 164
2 164 129
2 135 128
2 185 20
2 185 17
2 166 15
2 19 15
2 19 65
2 108 22
2 25 69
2 108 69
2 64 115
2 183 64
2 115 28
2 72 24
2 34 24
2 48 6
2 18 167
2 13 48
2 6 167
2 116 90
2 130 3
2 116 88
2 3 45
2 130 88
2 45 90
2 3 7
2 167 171
2 6 167
2 3 45
2 6 45
2 171 7
2 15 52
2 52 14
2 19 15
2 19 66
2 56 23
2 14 23
2 56 66
2 19 66
2 19 65
2 100 102
2 66 102
2 110 27
2 108 32
2 74 32
2 108 22
2 74 27
2 29 110
2 74 32
2 119 114
2 67 32
2 114 74
2 62 67
2 62 119
2 47 120
2 120 116
2 116 90
2 44 90
2 48 41
2 13 48
2 48 6
2 48 41
2 6 45
2 44 90
2 45 90
2 3 7
2 130 3
2 130 96
2 7 58
2 96 58
2 171 57
2 53 57
2 52 14
2 171 7
2 7 58
2 52 53
2 93 58
2 93 14
2 56 23
2 92 56
2 94 70
2 23 94
2 92 70
2 73 27
2 74 27
2 114 74
2 111 73
2 114 111
2 108 32
2 67 113
2 69 109
2 67 32
2 108 69
2 109 113
2 120 116
2 116 88
2 120 46
2 83 88
2 46 83
2 47 120
2 120 46
2 43 46
2 14 23
2 93 14
2 23 94
2 93 98
2 94 59
2 59 98
2 54 96
2 96 58
2 93 58
2 98 54
2 93 98
2 92 70
2 146 70
2 84 104
2 104 92
2 146 84
2 92 56
2 56 66
2 104 63
2 66 102
2 109 102
2 104 92
2 63 113
2 109 113
2 100 102
2 25 69
2 109 102
2 69 109
2 72 24
2 29 110
2 24 110
2 119 114
2 112 193
2 157 193
2 112 111
2 157 119
2 114 111
2 79 112
2 112 193
2 79 81
2 81 80
2 80 78
2 193 78
2 42 79
2 79 81
2 86 81
2 130 96
2 54 96
2 130 88
2 82 83
2 136 54
2 83 88
2 136 82
2 140 59
2 98 54
2 136 54
2 103 140
2 59 98
2 103 136
2 140 59
2 94 70
2 94 59
2 146 70
2 106 146
2 140 99
2 106 99
2 43 46
2 82 83
2 82 101
2 51 101
2 46 83
2 51 131
2 104 63
2 84 104
2 107 84
2 121 107
2 121 63
2 67 113
2 63 113
2 62 67
2 121 63
2 62 105
2 121 105
2 152 153
2 152 123
2 179 153
2 179 151
2 123 151
2 42 79
2 79 112
2 112 111
2 118 73
2 111 73
2 62 105
2 155 105
2 62 119
2 148 157
2 157 119
2 155 148
2 160 126
2 160 161
2 31 126
2 101 139
2 139 91
2 51 101
2 51 169
2 91 169
2 103 140
2 99 89
2 140 99
2 50 103
2 55 89
2 50 55
2 168 181
2 180 181
2 175 168
2 150 180
2 175 170
2 176 145
2 135 176
2 91 145
2 91 169
2 128 169
2 135 128
2 55 89
2 55 95
2 95 141
2 147 89
2 147 97
2 97 141
2 157 193
2 148 157
2 152 123
2 193 78
2 123 71
2 148 152
2 78 71
2 152 153
2 155 149
2 149 143
2 192 153
2 192 143
2 155 148
2 148 152
2 110 27
2 73 27
2 34 24
2 24 110
2 118 73
2 160 126
2 160 156
2 154 159
2 156 159
2 154 195
2 126 195
2 128 133
2 51 131
2 51 169
2 128 169
2 139 91
2 139 50
2 55 95
2 91 145
2 145 95
2 50 55
2 82 101
2 101 139
2 103 136
2 139 50
2 50 103
2 136 82
2 99 89
2 106 99
2 147 89
2 147 144
2 144 106
2 147 97
2 147 144
2 143 144
2 142 138
2 184 192
2 192 143
2 184 142
2 138 97
2 121 107
2 155 105
2 155 149
2 121 105
2 107 149
2 80 78
2 156 80
2 159 71
2 78 71
2 156 159
2 164 129
2 12 173
2 177 164
2 177 12
2 12 173
2 12 175
2 175 170
2 175 168
2 177 168
2 12 175
2 177 12
2 97 141
2 141 178
2 138 182
2 182 178
2 138 97
2 106 146
2 107 84
2 146 84
2 144 106
2 143 144
2 107 149
2 149 143
2 195 196
2 31 126
2 188 196
2 126 195
2 186 184
2 186 115
2 184 142
2 187 142
2 187 64
2 64 115
2 195 196
2 33 36
2 196 36
2 154 33
2 154 195
2 86 81
2 81 80
2 156 80
2 160 156
2 160 161
2 18 167
2 171 57
2 167 171
2 21 57
2 174 53
2 53 57
2 21 57
2 150 180
2 180 178
2 185 17
2 185 16
2 182 16
2 182 178
2 176 145
2 176 181
2 180 181
2 145 95
2 95 141
2 180 178
2 141 178
2 186 184
2 179 153
2 192 153
2 184 192
2 186 179
2 142 138
2 138 182
2 182 16
2 187 142
2 16 187
2 186 115
2 151 33
2 179 151
2 186 179
2 115 28
2 33 36
2 199 36
2 123 71
2 151 33
2 154 159
2 159 71
2 123 151
2 154 33
2 135 164
2 135 176
2 176 181
2 168 181
2 177 168
2 177 164
2 174 53
2 15 52
2 166 15
2 52 53
2 185 20
2 185 16
2 16 187
2 187 64
2 183 64
2 188 196
2 199 36
2 196 36
CELL_TYPES 402
3
3
3
3
3
3
3
3
3
3
3
3
3
3
3
3
3
3
3
3
3
3
3
3
3
3
3
3
3
3
3
3
3
3
3
3
3
3
3
3
3
3
3
3
3
3
3
3
3
3
3
3
3
3
3
3
3
3
3
3
3
3
3
3
3
3
3
3
3
3
3
3
3
3
3
3
3
3
3
3
3
3
3
3
3
3
3
3
3
3
3
3
3
3
3
3
3
3
3
3
3
3
3
3
3
3
3
3
3
3
3
3
3
3
3
3
3
3
3
3
3
3
3
3
3
3
3
3
3
3
3
3
3
3
3
3
3
3
3
3
3
3
3
3
3
3
3
3
3
3
3
3
3
3
3
3
3
3
3
3
3
3
3
3
3
3
3
3
3
3
3
3
3
3
3
3
3
3
3
3
3
3
3
3
3
3
3
3
3
3
3
3
3
3
3
3
3
3
3
3
3
3
3
3
3
3
3
3
3
3
3
3
3
3
3
3
3
3
3
3
3
3
3
3
3
3
3
3
3
3
3
3
3
3
3
3
3
3
3
3
3
3
3
3
3
3
3
3
3
3
3
3
3
3
3
3
3
3
3
3
3
3
3
3
3
3
3
3
3
3
3
3
3
3
3
3
3
3
3
3
3
3
3
3
3
3
3
3
3
3
3
3
3
3
3
3
3
3
3
3
3
3
3
3
3
3
3
3
3
3
3
3
3
3
3
3
3
3
3
3
3
3
3
3
3
3
3
3
3
3
3
3
3
3
3
3
3
3
3
3
3
3
3
3
3
3
3
3
3
3
3
3
3
3
3
3
3
3
3
3
3
3
3
3
3
3
3
3
3
3
3
3
3
3
3
3
3
3
3
3
3
3
3
3
3
3
3
3
3
3
3
3
3
3
3
3
3
3
3
3
3
3
POINT_DATA 200
CELL_DATA 402
SCALARS ForceMap float
LOOKUP_TABLE default
0.615541
0.802933
0.61658
1.015
0.847169
1.11368
1.11264
1.11666
0.802451
0.913264
1.00235
1.00547
0.863511
1.10045
0.9703
0.748957
1.20381
1.02708
0.764956
0.875041
0.91385
0.742511
0.747983
0.800174
0.677466
0.9215
1.0962
1.021
0.796836
0.91385
0.677466
0.961513
1.08926
0.81061
1.27119
1.11666
0.908596
0.833985
0.892455
1.03212
0.908596
0.802451
0.991007
0.850852
1.25587
0.691139
0.968144
0.913264
1.24966
0.931738
0.968144
1.12785
0.93848
0.961068
0.778388
1.16141
1.08513
1.24328
0.742511
0.864478
1.11729
0.875041
1.02708
1.11729
0.961513
0.864478
1.0962
1.021
0.747983
1.29097
0.709891
0.916947
1.47291
1.17097
1.27119
1.08926
0.709891
1.00677
0.916564
0.901692
0.833985
1.0724
1.35625
0.790562
0.794471
1.18915
1.24966
0.961068
1.00844
1.00326
0.691139
0.665059
0.980046
0.93848
1.00547
1.00538
1.24328
0.800174
1.21284
0.968115
1.15767
1.08513
1.21284
0.696038
0.892455
0.901692
0.790562
0.75105
1.11971
0.919036
0.774839
0.916947
0.916564
0.887634
0.75105
0.794471
1.12708
0.878322
0.847032
1.06719
1.0724
1.03212
0.879993
0.850852
1.27386
0.847032
0.815403
1.00538
0.991007
1.00235
1.27386
0.980046
0.748957
0.931738
1.28653
1.12785
0.841545
0.963265
0.757961
0.559618
1.00326
0.877821
0.841545
0.975888
0.879483
0.727575
1.13747
0.800249
0.975888
1.23133
1.29097
0.774839
0.9215
1.14884
1.09035
0.968115
0.845382
1.04907
0.887634
1.09035
0.573906
0.919036
0.841815
1.04907
1.35625
1.11971
1.12708
1.19747
0.62337
0.988466
0.696038
1.14884
1.0416
1.01005
1.15767
1.16369
0.879993
0.878322
0.697256
0.946554
1.11946
0.665059
0.815403
0.778388
1.11946
1.21258
1.09897
0.927613
0.712295
1.12697
1.22721
0.92918
0.800249
0.877821
0.757961
0.91522
1.00844
1.21258
1.05064
1.16141
0.757477
0.559618
0.996414
0.801039
1.10183
0.872086
1.11458
0.875131
1.01005
1.37751
0.815628
0.573906
0.819852
0.62337
0.926435
0.72679
0.804076
1.15833
1.03133
0.816615
1.00573
1.14837
0.870973
1.053
1.0421
0.815628
1.10738
1.015
0.72679
0.750744
0.943359
0.988686
1.20165
0.995587
0.963265
0.757477
0.712295
1.13747
1.0826
1.02909
1.14356
0.927613
1.08882
0.818458
1.06605
1.19404
0.996414
1.02909
1.25587
1.18915
1.20381
1.28653
0.91522
0.801039
1.17475
1.20803
0.687765
0.839315
1.02756
0.615541
1.16369
1.37751
1.10738
0.875131
0.759215
0.750744
1.0421
0.760969
0.804076
1.0416
1.11458
0.841815
0.759215
0.926435
0.845382
0.819852
0.988466
0.988686
0.960411
1.03083
1.20165
0.960411
1.03573
0.993221
0.854813
1.19404
0.862181
1.11137
0.946554
1.05064
1.08882
1.09897
0.885681
0.727575
0.636867
1.14774
1.14356
0.687765
0.61658
1.14915
1.00505
0.951113
1.14915
1.13766
1.14837
0.816615
1.05278
1.13766
0.951113
0.995587
0.891504
1.04012
1.19003
1.11137
1.19747
0.697256
1.06719
1.03083
1.03573
0.885681
0.818458
0.966565
0.872086
1.04695
1.02756
0.916951
1.19854
0.862181
0.890155
1.0123
0.863511
0.966565
0.941115
0.922515
0.635652
0.839315
1.23133
0.879483
0.636867
1.17475
1.10183
0.764956
1.47291
0.796836
1.01053
0.886403
1.17097
1.01053
1.00573
0.554113
1.11368
1.13633
1.02148
1.19003
0.870973
1.07597
1.03133
0.760969
0.943359
0.554113
0.891504
0.916951
1.12697
1.06605
0.854813
1.24535
0.993221
1.04012
1.02148
0.890155
0.855043
1.19854
0.958121
1.22721
1.24535
0.9703
0.941115
0.984666
1.0826
0.958121
1.20803
1.14774
0.92918
0.635652
0.802933
1.053
1.07597
1.15833
1.05278
1.00505
0.886403
0.81061
1.11264
1.00677
0.847169
1.13633
0.855043
1.0123
1.10045
1.04695
0.984666
0.922515
