# Supplementary material for: Numerical assessment of the applicability of geometry-based force inference on homogeneous and heterogeneous cells
Source: PLoS One. 2024 Apr 16;19(4):e0299016. doi: 10.1371/journal.pone.0299016 (PMC11020637; doi:10.1371/journal.pone.0299016)
Supplement: S1 Data — Simulation results of homogeneous cells, based on different parameters, are stored in approximately 400 folders, each individually named from “data_004” to “data_400”. Please refer to the Excel file “parameter_settings.xlsx” for detailed parameter settings. Each folder contains one.dat file representing the cell structure, two.txt files listing the correct stress values, and two.vtk files containing the estimated stress values. If a folder is empty, it means that the simulation was stopped for some reason under the parameters. Simulation results of heterogeneous cells. Simulation results of heterogeneous cells, based on different parameters, are stored in four folders, each individually named from “data_1001” to “data_1004”. The Excel file “parameter_settings.xlsx” also contains the detailed parameter settings of those four results. Each folder contains five files, arranged in the same configuration as above. (ZIP) [file pone.0299016.s001.zip › supporting_data/data_059/000000_2dVertex(surface).vtk]

# vtk DataFile Version 2.0
S.O.
ASCII
DATASET UNSTRUCTURED_GRID
POINTS 279 float
2.70928 0.206742 0
9.89629 3.62992 0
10.2452 9.27792 0
2.28749 2.26254 0
10.427 1.84117 0
9.8395 1.24332 0
1.50927 1.58605 0
2.8928 1.75769 0
1.87248 8.79135 0
5.10278 0.181002 0
0.0438876 8.89602 0
3.7286 0.22218 0
1.75257 8.23561 0
1.03287 0.408195 0
4.21125 2.16669 0
4.94126 1.35389 0
4.45898 7.90328 0
3.80973 8.55333 0
2.07582 0.527095 0
5.25201 1.46989 0
5.16309 8.87077 0
2.99099 0.364882 0
8.08959 1.22925 0
4.55254 2.46372 0
9.08948 2.11746 0
6.85518 0.98301 0
6.51873 9.05415 0
8.76811 2.51897 0
6.85702 8.42934 0
8.48196 1.23112 0
3.95333 9.14376 0
9.5746 8.20735 0
8.10789 2.46547 0
7.50733 7.49961 0
9.89136 2.61841 0
9.38935 0.366732 0
7.60862 7.95319 0
9.261 0.65909 0
8.77341 0.792815 0
0.251291 1.72776 0
10.4885 9.29134 0
0.282354 1.68433 0
9.88039 4.11341 0
0.404146 4.46638 0
0.621938 2.40114 0
1.53946 2.19451 0
1.22194 4.19775 0
0.316835 3.21712 0
1.21307 1.43252 0
1.21561 0.271529 0
3.37182 4.92316 0
1.29318 5.28856 0
4.20505 2.05906 0
3.63834 1.46624 0
3.12884 3.88034 0
3.70196 5.32608 0
5.52315 2.38666 0
3.03987 1.45901 0
3.44714 2.62149 0
4.33755 3.75974 0
7.84815 9.20375 0
5.90249 0.480138 0
7.52576 3.86546 0
6.52335 3.24711 0
5.7003 8.00538 0
5.96737 0.853765 0
5.60993 2.21362 0
7.55429 2.7907 0
7.5083 0.349999 0
7.42275 1.62804 0
4.82286 3.63331 0
8.29814 6.23548 0
9.7835 1.24308 0
9.20375 3.41563 0
8.40881 2.59903 0
0.055122 3.67553 0
0.28012 3.11364 0
10.1985 2.51833 0
8.52878 5.74015 0
9.3503 4.71955 0
9.36644 5.76577 0
9.75193 5.37214 0
1.88221 4.43128 0
1.84956 4.39245 0
5.59972 4.26031 0
0.341499 4.61753 0
10.2868 5.42563 0
0.564563 8.85097 0
2.15778 3.36567 0
4.48514 5.34389 0
1.42208 2.33267 0
2.60747 5.67112 0
5.63363 2.82867 0
3.73499 2.65088 0
4.66399 3.59639 0
3.53421 6.13998 0
2.65129 3.16281 0
4.82666 6.06917 0
3.90027 3.52669 0
4.73343 4.87199 0
6.35826 1.12663 0
1.87856 4.65133 0
6.28027 2.08207 0
3.39837 4.77306 0
6.06328 3.24761 0
7.43923 3.91539 0
5.3486 4.70619 0
6.33149 4.48154 0
7.8138 1.61078 0
6.71104 2.33165 0
9.02876 2.12509 0
8.7755 3.92454 0
9.00851 4.65076 0
6.77041 2.52155 0
8.16456 3.77285 0
6.5209 7.63633 0
1.41203 3.14224 0
10.3109 7.01408 0
9.82444 3.54063 0
7.90885 3.90495 0
1.04146 3.46692 0
6.82042 3.71014 0
0.592765 7.73624 0
7.89193 6.25861 0
10.5337 7.97549 0
10.472 5.73425 0
9.40644 7.70423 0
10.6094 7.84175 0
1.56061 6.2547 0
0.786631 7.28 0
2.54882 3.14356 0
0.864264 5.27276 0
10.6856 4.78867 0
0.453352 6.36002 0
0.324293 5.88344 0
1.68574 6.41873 0
3.03466 4.11956 0
0.385486 6.55745 0
5.03467 6.6908 0
2.61428 5.15657 0
4.2615 4.20835 0
3.80604 6.35526 0
5.4068 6.88792 0
5.98334 5.67125 0
5.69966 5.55895 0
2.94671 6.15373 0
5.45107 4.31965 0
4.84761 6.01704 0
7.33894 5.25855 0
6.5545 4.9367 0
3.35634 8.40295 0
7.10345 7.03861 0
7.26862 5.59686 0
6.67945 6.09705 0
8.51321 6.86467 0
7.13671 4.94425 0
9.66953 6.67962 0
8.16905 5.11389 0
9.58775 8.21238 0
8.54157 6.71557 0
9.85334 6.80852 0
9.92161 6.79806 0
0.129453 0.560764 0
1.21371 0.20449 0
1.5098 7.12766 0
1.07999 8.25551 0
4.74866 0.917996 0
2.0092 1.28117 0
2.57835 7.26538 0
1.57057 5.70806 0
3.30998 8.42174 0
2.97276 1.51471 0
2.68389 9.14346 0
1.65438 8.33527 0
4.0076 0.736987 0
2.65422 8.15749 0
2.74436 6.56933 0
1.73358 7.36756 0
3.97007 7.15056 0
6.94641 7.01466 0
3.48661 7.35354 0
2.88497 6.98259 0
4.25229 7.29626 0
5.66695 8.63569 0
5.78535 6.74098 0
4.38785 8.11389 0
6.59355 7.30723 0
5.39204 7.71184 0
8.53226 8.7953 0
8.19833 9.17337 0
7.14829 0.332965 0
6.44866 9.07096 0
6.09175 5.88237 0
8.40918 5.24702 0
10.6629 0.477283 0
8.80233 7.62239 0
8.34149 8.12181 0
9.00819 8.78355 0
4.99353 9.20824 0
7.30422 8.39899 0
1.05733 6.71165 0
4.45362 8.75825 0
5.33046 0.812771 0
7.46016 0.99993 0
6.26257 8.35298 0
9.80677 1.96919 0
1.544 0.890347 0
1.93433 2.77214 0
2.17452 1.77172 0
4.93189 2.0005 0
5.87346 1.56748 0
8.39441 1.91345 0
7.93045 3.1953 0
0.923188 2.87212 0
0.654806 1.03015 0
0.95404 1.92459 0
2.82169 2.4809 0
3.53796 2.00372 0
5.01895 2.91219 0
8.64721 3.26122 0
7.45236 2.22624 0
1.59948 3.73745 0
0.627993 3.84741 0
4.23026 2.99209 0
3.3345 3.23786 0
5.48332 3.56795 0
6.16092 2.64799 0
6.75983 1.6395 0
9.11296 1.33854 0
8.42451 4.45436 0
9.06053 5.27927 0
10.005 4.81677 0
2.45397 3.84564 0
3.68344 4.1054 0
4.83039 4.24921 0
1.13073 4.70737 0
6.2148 3.859 0
7.0999 3.2168 0
7.2265 6.31486 0
9.34685 4.03518 0
7.65885 4.61014 0
9.98753 7.56733 0
1.99543 5.27993 0
4.07636 4.85973 0
3.03275 7.70912 0
2.21889 6.09737 0
4.13883 5.82459 0
7.93542 5.65107 0
6.68737 5.48917 0
9.37783 2.84432 0
9.16171 7.10899 0
0.983456 5.86841 0
3.15569 5.55538 0
2.66235 4.63561 0
5.08126 5.34723 0
5.4807 6.20788 0
6.90178 4.3578 0
8.98534 6.26007 0
1.25879 7.72999 0
2.46759 8.56395 0
2.1834 7.76293 0
4.39807 6.64074 0
5.91108 4.91376 0
8.93817 8.20546 0
5.9026 7.37599 0
8.18223 7.54521 0
9.90119 6.01126 0
2.57322 0.896026 0
3.4343 0.851355 0
3.86786 7.86093 0
3.37554 6.71497 0
6.3814 6.59715 0
4.89166 7.3411 0
7.05421 7.74663 0
7.84385 6.84317 0
2.15801 6.89504 0
4.27371 1.34954 0
5.11685 8.23584 0
7.94092 8.55954 0
CELLS 472 1888 
3 200 137 129
3 200 133 137
3 200 128 133
3 200 135 164
3 200 164 129
3 200 135 128
3 201 30 198
3 201 30 17
3 201 185 20
3 201 20 198
3 201 185 17
3 202 166 9
3 202 166 15
3 202 19 15
3 202 19 65
3 202 9 61
3 202 61 65
3 203 190 68
3 203 25 190
3 203 68 22
3 203 108 22
3 203 25 69
3 203 108 69
3 204 26 191
3 204 28 26
3 204 64 115
3 204 183 64
3 204 191 183
3 204 115 28
3 205 5 72
3 205 34 77
3 205 4 5
3 205 72 24
3 205 4 77
3 205 34 24
3 206 13 49
3 206 49 18
3 206 48 6
3 206 18 167
3 206 13 48
3 206 6 167
3 207 116 90
3 207 130 3
3 207 116 88
3 207 3 45
3 207 130 88
3 207 45 90
3 208 3 7
3 208 167 171
3 208 6 167
3 208 3 45
3 208 6 45
3 208 171 7
3 209 15 52
3 209 52 14
3 209 19 15
3 209 19 66
3 209 56 23
3 209 14 23
3 209 56 66
3 210 19 66
3 210 19 65
3 210 100 102
3 210 66 102
3 210 65 100
3 211 110 27
3 211 108 32
3 211 74 32
3 211 108 22
3 211 74 27
3 211 29 22
3 211 29 110
3 212 74 32
3 212 119 114
3 212 67 32
3 212 114 74
3 212 62 67
3 212 62 119
3 213 47 120
3 213 120 116
3 213 116 90
3 213 76 47
3 213 44 76
3 213 44 90
3 214 162 13
3 214 41 162
3 214 48 41
3 214 13 48
3 215 48 6
3 215 48 41
3 215 39 44
3 215 6 45
3 215 41 39
3 215 44 90
3 215 45 90
3 216 3 7
3 216 130 3
3 216 130 96
3 216 7 58
3 216 96 58
3 217 171 57
3 217 53 57
3 217 52 14
3 217 171 7
3 217 7 58
3 217 52 53
3 217 93 58
3 217 93 14
3 218 56 23
3 218 92 56
3 218 94 70
3 218 23 94
3 218 92 70
3 219 73 27
3 219 74 27
3 219 114 74
3 219 111 73
3 219 114 111
3 220 108 32
3 220 67 113
3 220 69 109
3 220 67 32
3 220 108 69
3 220 109 113
3 221 120 116
3 221 116 88
3 221 120 46
3 221 83 88
3 221 46 83
3 222 47 120
3 222 43 75
3 222 120 46
3 222 47 75
3 222 43 46
3 223 14 23
3 223 93 14
3 223 23 94
3 223 93 98
3 223 94 59
3 223 59 98
3 224 54 96
3 224 96 58
3 224 93 58
3 224 98 54
3 224 93 98
3 225 92 70
3 225 146 70
3 225 84 104
3 225 104 92
3 225 146 84
3 226 92 56
3 226 56 66
3 226 104 63
3 226 66 102
3 226 109 102
3 226 104 92
3 226 63 113
3 226 109 113
3 227 100 102
3 227 25 69
3 227 100 25
3 227 109 102
3 227 69 109
3 228 72 37
3 228 72 24
3 228 37 38
3 228 38 29
3 228 29 110
3 228 24 110
3 229 119 114
3 229 112 193
3 229 157 193
3 229 112 111
3 229 157 119
3 229 114 111
3 230 79 112
3 230 112 193
3 230 79 81
3 230 81 80
3 230 80 78
3 230 193 78
3 231 42 79
3 231 132 42
3 231 79 81
3 231 86 81
3 231 132 86
3 232 130 96
3 232 54 96
3 232 130 88
3 232 82 83
3 232 136 54
3 232 83 88
3 232 136 82
3 233 140 59
3 233 98 54
3 233 136 54
3 233 103 140
3 233 59 98
3 233 103 136
3 234 140 59
3 234 94 70
3 234 94 59
3 234 146 70
3 234 106 146
3 234 140 99
3 234 106 99
3 235 43 46
3 235 82 83
3 235 85 43
3 235 82 101
3 235 85 131
3 235 51 101
3 235 46 83
3 235 51 131
3 236 104 63
3 236 84 104
3 236 107 84
3 236 121 107
3 236 121 63
3 237 67 113
3 237 63 113
3 237 62 67
3 237 121 63
3 237 62 105
3 237 121 105
3 238 152 153
3 238 152 123
3 238 179 153
3 238 179 151
3 238 123 151
3 239 42 79
3 239 42 1
3 239 1 118
3 239 79 112
3 239 112 111
3 239 118 73
3 239 111 73
3 240 62 105
3 240 155 105
3 240 62 119
3 240 148 157
3 240 157 119
3 240 155 148
3 241 117 161
3 241 160 126
3 241 117 127
3 241 160 161
3 241 127 124
3 241 31 126
3 241 158 31
3 241 124 158
3 242 101 139
3 242 139 91
3 242 51 101
3 242 51 169
3 242 91 169
3 243 103 140
3 243 99 89
3 243 140 99
3 243 50 103
3 243 55 89
3 243 50 55
3 244 168 181
3 244 180 181
3 244 175 168
3 244 150 180
3 244 175 170
3 244 150 170
3 245 176 145
3 245 135 176
3 245 91 145
3 245 91 169
3 245 128 169
3 245 135 128
3 246 55 89
3 246 55 95
3 246 95 141
3 246 147 89
3 246 147 97
3 246 97 141
3 247 157 193
3 247 148 157
3 247 152 123
3 247 193 78
3 247 123 71
3 247 148 152
3 247 78 71
3 248 152 153
3 248 155 149
3 248 149 143
3 248 192 153
3 248 192 143
3 248 155 148
3 248 148 152
3 249 110 27
3 249 73 27
3 249 34 24
3 249 118 34
3 249 24 110
3 249 118 73
3 250 160 126
3 250 160 156
3 250 154 159
3 250 156 159
3 250 154 195
3 250 126 195
3 251 128 133
3 251 51 131
3 251 134 131
3 251 51 169
3 251 134 133
3 251 128 169
3 252 139 91
3 252 139 50
3 252 55 95
3 252 91 145
3 252 145 95
3 252 50 55
3 253 82 101
3 253 101 139
3 253 103 136
3 253 139 50
3 253 50 103
3 253 136 82
3 254 99 89
3 254 106 99
3 254 147 89
3 254 147 144
3 254 144 106
3 255 147 97
3 255 147 144
3 255 143 144
3 255 142 138
3 255 184 192
3 255 192 143
3 255 184 142
3 255 138 97
3 256 121 107
3 256 155 105
3 256 155 149
3 256 121 105
3 256 107 149
3 257 80 78
3 257 156 80
3 257 159 71
3 257 78 71
3 257 156 159
3 258 122 129
3 258 165 122
3 258 173 165
3 258 164 129
3 258 12 173
3 258 177 164
3 258 177 12
3 259 8 173
3 259 8 172
3 259 12 173
3 259 12 175
3 259 170 172
3 259 175 170
3 260 175 168
3 260 177 168
3 260 12 175
3 260 177 12
3 261 97 141
3 261 141 178
3 261 138 182
3 261 182 178
3 261 138 97
3 262 106 146
3 262 107 84
3 262 146 84
3 262 144 106
3 262 143 144
3 262 107 149
3 262 149 143
3 263 195 196
3 263 31 126
3 263 188 196
3 263 197 188
3 263 197 31
3 263 126 195
3 264 186 184
3 264 186 115
3 264 184 142
3 264 187 142
3 264 187 64
3 264 64 115
3 265 195 196
3 265 33 36
3 265 196 36
3 265 154 33
3 265 154 195
3 266 86 81
3 266 81 80
3 266 156 80
3 266 160 156
3 266 86 125
3 266 160 161
3 266 161 125
3 267 18 167
3 267 171 57
3 267 167 171
3 267 0 18
3 267 21 57
3 267 0 21
3 268 174 11
3 268 174 53
3 268 53 57
3 268 21 57
3 268 11 21
3 269 150 180
3 269 150 17
3 269 180 178
3 269 185 17
3 269 185 16
3 269 182 16
3 269 182 178
3 270 176 145
3 270 176 181
3 270 180 181
3 270 145 95
3 270 95 141
3 270 180 178
3 270 141 178
3 271 186 184
3 271 179 153
3 271 192 153
3 271 184 192
3 271 186 179
3 272 142 138
3 272 138 182
3 272 182 16
3 272 187 142
3 272 16 187
3 273 186 115
3 273 151 33
3 273 179 151
3 273 186 179
3 273 115 28
3 273 33 36
3 273 199 28
3 273 199 36
3 274 123 71
3 274 151 33
3 274 154 159
3 274 159 71
3 274 123 151
3 274 154 33
3 275 135 164
3 275 135 176
3 275 176 181
3 275 168 181
3 275 177 168
3 275 177 164
3 276 174 53
3 276 166 174
3 276 15 52
3 276 166 15
3 276 52 53
3 277 185 20
3 277 20 183
3 277 185 16
3 277 16 187
3 277 187 64
3 277 183 64
3 278 189 60
3 278 188 189
3 278 199 60
3 278 188 196
3 278 199 36
3 278 196 36
CELL_TYPES 472
5
5
5
5
5
5
5
5
5
5
5
5
5
5
5
5
5
5
5
5
5
5
5
5
5
5
5
5
5
5
5
5
5
5
5
5
5
5
5
5
5
5
5
5
5
5
5
5
5
5
5
5
5
5
5
5
5
5
5
5
5
5
5
5
5
5
5
5
5
5
5
5
5
5
5
5
5
5
5
5
5
5
5
5
5
5
5
5
5
5
5
5
5
5
5
5
5
5
5
5
5
5
5
5
5
5
5
5
5
5
5
5
5
5
5
5
5
5
5
5
5
5
5
5
5
5
5
5
5
5
5
5
5
5
5
5
5
5
5
5
5
5
5
5
5
5
5
5
5
5
5
5
5
5
5
5
5
5
5
5
5
5
5
5
5
5
5
5
5
5
5
5
5
5
5
5
5
5
5
5
5
5
5
5
5
5
5
5
5
5
5
5
5
5
5
5
5
5
5
5
5
5
5
5
5
5
5
5
5
5
5
5
5
5
5
5
5
5
5
5
5
5
5
5
5
5
5
5
5
5
5
5
5
5
5
5
5
5
5
5
5
5
5
5
5
5
5
5
5
5
5
5
5
5
5
5
5
5
5
5
5
5
5
5
5
5
5
5
5
5
5
5
5
5
5
5
5
5
5
5
5
5
5
5
5
5
5
5
5
5
5
5
5
5
5
5
5
5
5
5
5
5
5
5
5
5
5
5
5
5
5
5
5
5
5
5
5
5
5
5
5
5
5
5
5
5
5
5
5
5
5
5
5
5
5
5
5
5
5
5
5
5
5
5
5
5
5
5
5
5
5
5
5
5
5
5
5
5
5
5
5
5
5
5
5
5
5
5
5
5
5
5
5
5
5
5
5
5
5
5
5
5
5
5
5
5
5
5
5
5
5
5
5
5
5
5
5
5
5
5
5
5
5
5
5
5
5
5
5
5
5
5
5
5
5
5
5
5
5
5
5
5
5
5
5
5
5
5
5
5
5
5
5
5
5
5
5
5
5
5
5
5
5
5
5
5
5
5
5
5
5
5
5
5
5
5
5
5
5
5
5
5
5
5
5
5
5
5
5
5
5
5
POINT_DATA 279
CELL_DATA 472
SCALARS ForceMap float
LOOKUP_TABLE default
-0.254301
-0.254301
-0.254301
-0.254301
-0.254301
-0.254301
0.129636
0.129636
0.129636
0.129636
0.129636
0.0504868
0.0504868
0.0504868
0.0504868
0.0504868
0.0504868
-0.0241319
-0.0241319
-0.0241319
-0.0241319
-0.0241319
-0.0241319
-0.0119172
-0.0119172
-0.0119172
-0.0119172
-0.0119172
-0.0119172
-0.0296504
-0.0296504
-0.0296504
-0.0296504
-0.0296504
-0.0296504
-0.000665638
-0.000665638
-0.000665638
-0.000665638
-0.000665638
-0.000665638
-0.182118
-0.182118
-0.182118
-0.182118
-0.182118
-0.182118
-0.0565065
-0.0565065
-0.0565065
-0.0565065
-0.0565065
-0.0565065
-0.136951
-0.136951
-0.136951
-0.136951
-0.136951
-0.136951
-0.136951
-0.132902
-0.132902
-0.132902
-0.132902
-0.132902
-0.512242
-0.512242
-0.512242
-0.512242
-0.512242
-0.512242
-0.512242
0.0969586
0.0969586
0.0969586
0.0969586
0.0969586
0.0969586
0.15835
0.15835
0.15835
0.15835
0.15835
0.15835
0.509989
0.509989
0.509989
0.509989
0.153018
0.153018
0.153018
0.153018
0.153018
0.153018
0.153018
0.322532
0.322532
0.322532
0.322532
0.322532
-0.0424944
-0.0424944
-0.0424944
-0.0424944
-0.0424944
-0.0424944
-0.0424944
-0.0424944
0.200406
0.200406
0.200406
0.200406
0.200406
0.345138
0.345138
0.345138
0.345138
0.345138
-0.160512
-0.160512
-0.160512
-0.160512
-0.160512
-0.160512
0.483183
0.483183
0.483183
0.483183
0.483183
0.100035
0.100035
0.100035
0.100035
0.100035
-0.181254
-0.181254
-0.181254
-0.181254
-0.181254
-0.181254
0.0598344
0.0598344
0.0598344
0.0598344
0.0598344
0.166031
0.166031
0.166031
0.166031
0.166031
-0.289483
-0.289483
-0.289483
-0.289483
-0.289483
-0.289483
-0.289483
-0.289483
0.428827
0.428827
0.428827
0.428827
0.428827
-0.533844
-0.533844
-0.533844
-0.533844
-0.533844
-0.533844
-0.217841
-0.217841
-0.217841
-0.217841
-0.217841
-0.217841
-0.113862
-0.113862
-0.113862
-0.113862
-0.113862
-0.113862
0.129483
0.129483
0.129483
0.129483
0.129483
0.0940184
0.0940184
0.0940184
0.0940184
0.0940184
0.0940184
0.0940184
0.0447044
0.0447044
0.0447044
0.0447044
0.0447044
0.0447044
0.119462
0.119462
0.119462
0.119462
0.119462
0.119462
0.119462
-0.539912
-0.539912
-0.539912
-0.539912
-0.539912
-0.539912
-0.539912
-0.539912
0.173635
0.173635
0.173635
0.173635
0.173635
-0.129557
-0.129557
-0.129557
-0.129557
-0.129557
-0.129557
0.070009
0.070009
0.070009
0.070009
0.070009
-0.205451
-0.205451
-0.205451
-0.205451
-0.205451
-0.205451
-0.205451
-0.184678
-0.184678
-0.184678
-0.184678
-0.184678
-0.184678
-0.504141
-0.504141
-0.504141
-0.504141
-0.504141
-0.504141
-0.504141
-0.504141
0.268266
0.268266
0.268266
0.268266
0.268266
-0.250426
-0.250426
-0.250426
-0.250426
-0.250426
-0.250426
0.35765
0.35765
0.35765
0.35765
0.35765
0.35765
0.16756
0.16756
0.16756
0.16756
0.16756
0.16756
0.0114126
0.0114126
0.0114126
0.0114126
0.0114126
0.0114126
-0.106847
-0.106847
-0.106847
-0.106847
-0.106847
-0.106847
-0.106847
-0.118885
-0.118885
-0.118885
-0.118885
-0.118885
-0.118885
-0.118885
0.0198835
0.0198835
0.0198835
0.0198835
0.0198835
0.0198835
-0.000892317
-0.000892317
-0.000892317
-0.000892317
-0.000892317
-0.000892317
0.134746
0.134746
0.134746
0.134746
0.134746
0.134746
-0.186502
-0.186502
-0.186502
-0.186502
-0.186502
-0.186502
0.00831801
0.00831801
0.00831801
0.00831801
0.00831801
0.00831801
0.123806
0.123806
0.123806
0.123806
0.123806
-0.313834
-0.313834
-0.313834
-0.313834
-0.313834
-0.313834
-0.313834
-0.313834
0.290666
0.290666
0.290666
0.290666
0.290666
-0.200136
-0.200136
-0.200136
-0.200136
-0.200136
-0.0492137
-0.0492137
-0.0492137
-0.0492137
-0.0492137
-0.0492137
-0.0492137
0.16025
0.16025
0.16025
0.16025
0.16025
0.16025
0.678824
0.678824
0.678824
0.678824
0.300068
0.300068
0.300068
0.300068
0.300068
-0.289995
-0.289995
-0.289995
-0.289995
-0.289995
-0.289995
-0.289995
0.10918
0.10918
0.10918
0.10918
0.10918
0.10918
-0.091067
-0.091067
-0.091067
-0.091067
-0.091067
-0.091067
-0.0654951
-0.0654951
-0.0654951
-0.0654951
-0.0654951
-0.040494
-0.040494
-0.040494
-0.040494
-0.040494
-0.040494
-0.040494
0.127791
0.127791
0.127791
0.127791
0.127791
0.127791
0.121695
0.121695
0.121695
0.121695
0.121695
-0.315289
-0.315289
-0.315289
-0.315289
-0.315289
-0.315289
-0.315289
-0.469565
-0.469565
-0.469565
-0.469565
-0.469565
-0.469565
-0.469565
0.0810644
0.0810644
0.0810644
0.0810644
0.0810644
0.0739145
0.0739145
0.0739145
0.0739145
0.0739145
-0.329422
-0.329422
-0.329422
-0.329422
-0.329422
-0.329422
-0.329422
-0.329422
0.040733
0.040733
0.040733
0.040733
0.040733
0.040733
0.345692
0.345692
0.345692
0.345692
0.345692
0.345692
-0.0657805
-0.0657805
-0.0657805
-0.0657805
-0.0657805
0.00255247
0.00255247
0.00255247
0.00255247
0.00255247
0.00255247
0.0785887
0.0785887
0.0785887
0.0785887
0.0785887
0.0785887
