# Supplementary material for: Numerical assessment of the applicability of geometry-based force inference on homogeneous and heterogeneous cells
Source: PLoS One. 2024 Apr 16;19(4):e0299016. doi: 10.1371/journal.pone.0299016 (PMC11020637; doi:10.1371/journal.pone.0299016)
Supplement: S1 Data — Simulation results of homogeneous cells, based on different parameters, are stored in approximately 400 folders, each individually named from “data_004” to “data_400”. Please refer to the Excel file “parameter_settings.xlsx” for detailed parameter settings. Each folder contains one.dat file representing the cell structure, two.txt files listing the correct stress values, and two.vtk files containing the estimated stress values. If a folder is empty, it means that the simulation was stopped for some reason under the parameters. Simulation results of heterogeneous cells. Simulation results of heterogeneous cells, based on different parameters, are stored in four folders, each individually named from “data_1001” to “data_1004”. The Excel file “parameter_settings.xlsx” also contains the detailed parameter settings of those four results. Each folder contains five files, arranged in the same configuration as above. (ZIP) [file pone.0299016.s001.zip › supporting_data/data_059/data_true_tens.txt]

0.397158
0.260891
0.241624
0.277134
0.269018
0.164643
0.332977
0.295884
0.232624
0.317308
0.290934
0.276441
0.243063
0.18521
0.374157
0.197021
0.237375
0.205669
0.24713
0.328932
0.237082
0.390125
0.27155
0.320314
0.318134
0.255483
0.341203
0.296851
0.332776
0.242141
0.391511
0.244619
0.31163
0.355228
0.344971
0.364268
0.250521
0.28075
0.313371
0.223647
0.267681
0.328204
0.324608
0.281636
0.29726
0.339937
0.242468
0.334877
0.317317
0.356261
0.311672
0.239126
0.244963
0.332127
0.156183
0.284813
0.207953
0.215086
0.374919
0.199007
0.219683
0.177133
0.298614
0.27025
0.200707
0.389983
0.292362
0.2435
0.306578
0.312266
0.203219
0.267666
0.289871
0.270115
0.265122
0.275165
0.279955
0.272905
0.348832
0.416341
0.249251
0.249833
0.333796
0.265644
0.247988
0.191418
0.27244
0.263178
0.314856
0.312992
0.244072
0.346656
0.293246
0.261844
0.306128
0.291158
0.360036
0.278876
0.298859
0.274371
0.23812
0.309556
0.38327
0.339602
0.30174
0.259578
0.269621
0.242488
0.239163
0.279691
0.329884
0.261748
0.303314
0.289598
0.454422
0.346424
0.339191
0.324055
0.223977
0.248352
0.340249
0.316294
0.229845
0.21121
0.247481
0.266777
0.330876
0.281602
0.251405
0.230102
0.286369
0.258349
0.31453
0.232182
0.334294
0.212915
0.265229
0.253495
0.304643
0.274855
0.244829
0.254272
0.240381
0.242358
0.207745
0.305178
0.244978
0.280787
0.330796
0.297172
0.392267
0.336635
0.387172
0.282315
0.311249
0.254716
0.428792
0.245567
0.235463
0.275842
0.221156
0.183208
0.28659
0.262903
0.274484
0.211905
0.325889
0.206413
0.305906
0.272643
0.282985
0.372981
0.24001
0.343333
0.38436
0.291231
0.233212
0.328913
0.36646
0.191066
0.305008
0.280298
0.24478
0.31811
0.296417
0.25398
0.243799
0.297007
0.301422
0.208317
0.26554
0.237913
0.29647
0.240461
0.260477
0.277637
0.335806
0.284462
0.29436
0.430511
0.261957
0.269368
0.27727
0.321353
0.305062
0.251191
0.259712
0.232551
0.32207
0.2869
0.307396
0.243242
0.345602
0.358846
0.279606
0.322329
0.349258
0.304843
0.261766
0.329352
0.332683
0.205108
0.267072
0.381802
0.252021
0.29378
0.308019
0.29025
0.2839
0.231635
0.251567
0.324078
0.209892
0.272328
0.25717
0.327268
0.295719
0.215712
0.24725
0.26281
0.282722
0.255494
0.272155
0.25838
0.194263
0.334351
0.398969
0.25066
0.28121
0.334064
0.303965
0.307448
0.265281
0.266676
0.255342
0.298658
0.298471
0.201988
0.263774
0.380334
0.273666
0.240108
0.247967
0.355827
0.252679
0.305804
0.253786
0.282082
0.270197
0.294205
0.264082
0.183223
0.322569
0.270316
0.274195
0.20226
0.242505
0.352582
