# Supplementary material for: Numerical assessment of the applicability of geometry-based force inference on homogeneous and heterogeneous cells
Source: PLoS One. 2024 Apr 16;19(4):e0299016. doi: 10.1371/journal.pone.0299016 (PMC11020637; doi:10.1371/journal.pone.0299016)
Supplement: S1 Data — Simulation results of homogeneous cells, based on different parameters, are stored in approximately 400 folders, each individually named from “data_004” to “data_400”. Please refer to the Excel file “parameter_settings.xlsx” for detailed parameter settings. Each folder contains one.dat file representing the cell structure, two.txt files listing the correct stress values, and two.vtk files containing the estimated stress values. If a folder is empty, it means that the simulation was stopped for some reason under the parameters. Simulation results of heterogeneous cells. Simulation results of heterogeneous cells, based on different parameters, are stored in four folders, each individually named from “data_1001” to “data_1004”. The Excel file “parameter_settings.xlsx” also contains the detailed parameter settings of those four results. Each folder contains five files, arranged in the same configuration as above. (ZIP) [file pone.0299016.s001.zip › supporting_data/data_059/i2dvertex000000000000000.dat]

170629

20.0
20.0

200
278
79

2.70928	0.206742
9.89629	3.62992
10.2452	9.27792
2.28749	2.26254
10.427	1.84117
9.8395	1.24332
1.50927	1.58605
2.8928	1.75769
1.87248	8.79135
5.10278	0.181002
0.0438876	8.89602
3.7286	0.22218
1.75257	8.23561
1.03287	0.408195
4.21125	2.16669
4.94126	1.35389
4.45898	7.90328
3.80973	8.55333
2.07582	0.527095
5.25201	1.46989
5.16309	8.87077
2.99099	0.364882
8.08959	1.22925
4.55254	2.46372
9.08948	2.11746
6.85518	0.98301
6.51873	9.05415
8.76811	2.51897
6.85702	8.42934
8.48196	1.23112
3.95333	9.14376
9.5746	8.20735
8.10789	2.46547
7.50733	7.49961
9.89136	2.61841
9.38935	0.366732
7.60862	7.95319
9.261	0.65909
8.77341	0.792815
0.251291	1.72776
10.4885	9.29134
0.282354	1.68433
9.88039	4.11341
0.404146	4.46638
0.621938	2.40114
1.53946	2.19451
1.22194	4.19775
0.316835	3.21712
1.21307	1.43252
1.21561	0.271529
3.37182	4.92316
1.29318	5.28856
4.20505	2.05906
3.63834	1.46624
3.12884	3.88034
3.70196	5.32608
5.52315	2.38666
3.03987	1.45901
3.44714	2.62149
4.33755	3.75974
7.84815	9.20375
5.90249	0.480138
7.52576	3.86546
6.52335	3.24711
5.7003	8.00538
5.96737	0.853765
5.60993	2.21362
7.55429	2.7907
7.5083	0.349999
7.42275	1.62804
4.82286	3.63331
8.29814	6.23548
9.7835	1.24308
9.20375	3.41563
8.40881	2.59903
0.055122	3.67553
0.28012	3.11364
10.1985	2.51833
8.52878	5.74015
9.3503	4.71955
9.36644	5.76577
9.75193	5.37214
1.88221	4.43128
1.84956	4.39245
5.59972	4.26031
0.341499	4.61753
10.2868	5.42563
0.564563	8.85097
2.15778	3.36567
4.48514	5.34389
1.42208	2.33267
2.60747	5.67112
5.63363	2.82867
3.73499	2.65088
4.66399	3.59639
3.53421	6.13998
2.65129	3.16281
4.82666	6.06917
3.90027	3.52669
4.73343	4.87199
6.35826	1.12663
1.87856	4.65133
6.28027	2.08207
3.39837	4.77306
6.06328	3.24761
7.43923	3.91539
5.3486	4.70619
6.33149	4.48154
7.8138	1.61078
6.71104	2.33165
9.02876	2.12509
8.7755	3.92454
9.00851	4.65076
6.77041	2.52155
8.16456	3.77285
6.5209	7.63633
1.41203	3.14224
10.3109	7.01408
9.82444	3.54063
7.90885	3.90495
1.04146	3.46692
6.82042	3.71014
0.592765	7.73624
7.89193	6.25861
10.5337	7.97549
10.472	5.73425
9.40644	7.70423
10.6094	7.84175
1.56061	6.2547
0.786631	7.28
2.54882	3.14356
0.864264	5.27276
10.6856	4.78867
0.453352	6.36002
0.324293	5.88344
1.68574	6.41873
3.03466	4.11956
0.385486	6.55745
5.03467	6.6908
2.61428	5.15657
4.2615	4.20835
3.80604	6.35526
5.4068	6.88792
5.98334	5.67125
5.69966	5.55895
2.94671	6.15373
5.45107	4.31965
4.84761	6.01704
7.33894	5.25855
6.5545	4.9367
3.35634	8.40295
7.10345	7.03861
7.26862	5.59686
6.67945	6.09705
8.51321	6.86467
7.13671	4.94425
9.66953	6.67962
8.16905	5.11389
9.58775	8.21238
8.54157	6.71557
9.85334	6.80852
9.92161	6.79806
0.129453	0.560764
1.21371	0.20449
1.5098	7.12766
1.07999	8.25551
4.74866	0.917996
2.0092	1.28117
2.57835	7.26538
1.57057	5.70806
3.30998	8.42174
2.97276	1.51471
2.68389	9.14346
1.65438	8.33527
4.0076	0.736987
2.65422	8.15749
2.74436	6.56933
1.73358	7.36756
3.97007	7.15056
6.94641	7.01466
3.48661	7.35354
2.88497	6.98259
4.25229	7.29626
5.66695	8.63569
5.78535	6.74098
4.38785	8.11389
6.59355	7.30723
5.39204	7.71184
8.53226	8.7953
8.19833	9.17337
7.14829	0.332965
6.44866	9.07096
6.09175	5.88237
8.40918	5.24702
10.6629	0.477283
8.80233	7.62239
8.34149	8.12181
9.00819	8.78355
4.99353	9.20824
7.30422	8.39899

5	72
34	77
4	5
162	13
194	5
41	162
13	49
49	18
137	129
48	6
3	7
174	11
174	53
18	167
171	57
167	171
48	41
166	174
15	52
53	57
166	9
52	14
30	198
30	17
166	15
185	20
19	15
19	66
20	183
19	65
26	191
9	61
61	65
20	198
190	68
110	27
25	190
28	26
68	22
108	32
195	196
189	60
74	32
72	37
108	22
188	189
72	24
37	38
38	29
40	2
47	120
4	77
39	44
43	75
13	48
120	116
42	79
116	90
76	47
132	42
130	3
116	88
120	46
6	167
3	45
130	96
6	45
54	96
140	59
171	7
7	58
96	58
52	53
93	58
98	54
56	23
14	23
93	14
92	56
94	70
23	94
100	102
56	66
104	63
25	69
67	113
66	102
100	25
109	102
73	27
69	109
119	114
67	32
65	100
108	69
34	24
74	27
114	74
29	22
29	110
44	76
42	1
1	118
41	39
47	75
44	90
79	112
112	193
79	81
157	193
86	81
43	46
117	161
130	88
82	83
85	43
136	54
82	101
122	129
83	88
45	90
101	139
93	98
103	140
85	131
139	91
94	59
59	98
92	70
103	136
51	101
99	89
146	70
139	50
106	146
140	99
176	145
84	104
50	103
55	89
104	92
106	99
55	95
63	113
107	84
146	84
62	67
121	107
121	63
109	113
62	105
155	105
62	119
152	153
155	149
118	34
24	110
148	157
112	111
118	73
152	123
157	119
111	73
114	111
81	80
80	78
193	78
156	80
123	71
160	126
132	86
160	156
117	127
86	125
160	161
127	124
165	122
46	83
133	137
128	133
51	131
134	131
135	164
51	169
134	133
135	176
136	82
91	145
176	181
91	169
168	181
128	169
180	181
175	168
145	95
177	168
95	141
50	55
147	89
147	97
147	144
97	141
144	106
121	105
143	144
186	184
107	149
149	143
179	153
192	153
142	138
184	192
192	143
186	115
151	33
155	148
154	159
148	152
161	125
159	71
78	71
156	159
31	126
158	31
10	87
163	49
0	18
8	173
8	172
165	87
21	57
173	165
164	129
11	21
12	173
135	128
12	175
177	164
170	172
177	12
0	21
150	180
150	17
175	170
180	178
185	17
150	170
141	178
138	182
185	16
182	16
182	178
184	142
187	142
16	187
187	64
138	97
64	115
183	64
179	151
191	183
199	60
188	196
186	179
115	28
33	36
199	28
199	36
123	151
197	188
196	36
154	33
197	31
154	195
126	195
158	2
124	158
35	37

6	137	133	128	135	164	129
5	185	20	198	30	17
6	19	15	166	9	61	65
6	69	25	190	68	22	108
6	28	26	191	183	64	115
6	5	4	77	34	24	72
6	48	13	49	18	167	6
6	116	90	45	3	130	88
6	7	3	45	6	167	171
7	56	23	14	52	15	19	66
5	100	102	66	19	65
7	74	32	108	22	29	110	27
6	32	74	114	119	62	67
6	44	90	116	120	47	76
4	13	48	41	162
7	45	90	44	39	41	48	6
5	7	58	96	130	3
8	58	7	171	57	53	52	14	93
5	92	70	94	23	56
5	114	74	27	73	111
6	109	69	108	32	67	113
5	116	88	83	46	120
5	46	43	75	47	120
6	94	59	98	93	14	23
5	93	98	54	96	58
5	92	104	84	146	70
8	113	63	104	92	56	66	102	109
5	102	100	25	69	109
6	110	29	38	37	72	24
6	157	119	114	111	112	193
6	80	78	193	112	79	81
5	132	86	81	79	42
7	83	88	130	96	54	136	82
6	103	136	54	98	59	140
7	106	99	140	59	94	70	146
8	51	131	85	43	46	83	82	101
5	63	121	107	84	104
6	63	113	67	62	105	121
5	123	151	179	153	152
7	112	111	73	118	1	42	79
6	157	148	155	105	62	119
8	124	158	31	126	160	161	117	127
5	101	139	91	169	51
6	99	89	55	50	103	140
6	181	180	150	170	175	168
6	176	135	128	169	91	145
6	89	147	97	141	95	55
7	148	157	193	78	71	123	152
7	143	149	155	148	152	153	192
6	27	110	24	34	118	73
6	195	154	159	156	160	126
6	131	51	169	128	133	134
6	50	55	95	145	91	139
6	139	101	82	136	103	50
5	147	89	99	106	144
8	138	97	147	144	143	192	184	142
5	155	149	107	121	105
5	78	80	156	159	71
7	165	122	129	164	177	12	173
6	172	8	173	12	175	170
4	175	12	177	168
5	178	141	97	138	182
7	84	107	149	143	144	106	146
6	196	195	126	31	197	188
6	184	186	115	64	187	142
5	33	154	195	196	36
7	156	80	81	86	125	161	160
6	0	21	57	171	167	18
5	57	21	11	174	53
7	150	180	178	182	16	185	17
7	178	180	181	176	145	95	141
5	186	184	192	153	179
5	187	16	182	138	142
8	151	33	36	199	28	115	186	179
6	154	33	151	123	71	159
6	168	177	164	135	176	181
5	166	15	52	53	174
6	20	185	16	187	64	183
6	60	199	36	196	188	189
