# Supplementary material for: Numerical assessment of the applicability of geometry-based force inference on homogeneous and heterogeneous cells
Source: PLoS One. 2024 Apr 16;19(4):e0299016. doi: 10.1371/journal.pone.0299016 (PMC11020637; doi:10.1371/journal.pone.0299016)
Supplement: S1 Data — Simulation results of homogeneous cells, based on different parameters, are stored in approximately 400 folders, each individually named from “data_004” to “data_400”. Please refer to the Excel file “parameter_settings.xlsx” for detailed parameter settings. Each folder contains one.dat file representing the cell structure, two.txt files listing the correct stress values, and two.vtk files containing the estimated stress values. If a folder is empty, it means that the simulation was stopped for some reason under the parameters. Simulation results of heterogeneous cells. Simulation results of heterogeneous cells, based on different parameters, are stored in four folders, each individually named from “data_1001” to “data_1004”. The Excel file “parameter_settings.xlsx” also contains the detailed parameter settings of those four results. Each folder contains five files, arranged in the same configuration as above. (ZIP) [file pone.0299016.s001.zip › supporting_data/data_060/000000_2dVertex(edge).vtk]

# vtk DataFile Version 2.0
S.O.
ASCII
DATASET UNSTRUCTURED_GRID
POINTS 200 float
0.915415 6.48372 0
7.74108 1.04367 0
8.92222 2.69329 0
9.70664 3.30019 0
9.28719 4.50062 0
0.741611 0.0721007 0
9.02339 2.14808 0
0.41664 2.11468 0
2.35214 8.59648 0
2.86308 7.37593 0
0.601761 1.40743 0
1.0125 0.165426 0
3.46661 8.69746 0
2.92217 6.52486 0
2.88148 0.432492 0
1.12652 1.23426 0
5.70627 2.64744 0
3.56315 1.16941 0
1.7614 8.60467 0
4.26256 2.03745 0
6.15032 0.207678 0
3.14778 1.74411 0
5.20051 0.499108 0
3.57052 2.54951 0
7.68342 9.15479 0
6.97491 1.23459 0
5.54161 0.128382 0
8.30302 0.700662 0
7.26461 8.41513 0
4.15059 1.49336 0
4.4722 0.366023 0
9.51912 0.314624 0
10.1277 0.198385 0
8.38285 0.209344 0
7.50316 7.14008 0
8.99509 1.31096 0
9.96721 2.13922 0
6.39959 0.04018 0
9.43992 1.13175 0
8.26467 9.27615 0
7.70667 3.23768 0
10.0967 1.37819 0
0.2296 3.05287 0
1.24371 2.66378 0
0.555501 2.45997 0
0.264449 3.21372 0
2.2958 0.831458 0
10.6557 3.84063 0
4.08545 7.88222 0
1.19597 3.73975 0
1.40149 2.45868 0
4.18756 3.22677 0
2.34777 2.38908 0
3.42537 9.13218 0
2.69193 0.402986 0
4.81424 3.65136 0
4.92232 2.14033 0
2.48064 1.82282 0
3.22562 2.83143 0
4.53666 3.28408 0
7.00177 2.9616 0
2.64706 1.63063 0
7.99211 3.07736 0
4.76357 4.29152 0
6.15403 2.12233 0
5.52143 1.41181 0
6.86948 3.88767 0
5.20278 0.988435 0
6.25138 1.08325 0
7.13941 0.267079 0
8.75147 3.88186 0
5.88516 1.41695 0
9.72367 3.43716 0
5.81894 3.51372 0
7.04795 2.06891 0
7.23168 3.17964 0
8.32124 3.15769 0
7.32633 0.967229 0
7.95825 2.14507 0
10.1473 3.83952 0
9.80472 5.63049 0
9.84068 4.46483 0
9.89794 5.83328 0
1.3328 4.45979 0
8.79076 1.89902 0
0.150955 4.92829 0
1.19356 1.0944 0
1.50132 3.35932 0
2.16267 4.72464 0
2.78835 6.40912 0
2.13494 3.4228 0
3.66273 4.07859 0
2.58266 2.79847 0
1.3275 1.5934 0
2.00453 4.52172 0
4.14603 4.57679 0
5.16283 2.59213 0
3.20296 3.84996 0
2.43795 3.85925 0
4.82754 6.3016 0
5.97296 3.81026 0
7.90591 4.47348 0
6.45441 5.39268 0
3.51161 4.08302 0
6.90027 2.22592 0
5.9713 3.10961 0
5.97156 8.33493 0
7.77416 5.7647 0
7.01181 4.21088 0
7.67261 4.60805 0
9.31902 6.44472 0
9.06501 5.38911 0
8.19919 4.53798 0
8.69945 6.25276 0
8.97986 7.57575 0
8.7327 4.16325 0
8.12662 1.96813 0
10.1654 2.66549 0
10.1916 4.89915 0
0.38 4.4312 0
9.42359 6.62878 0
1.26462 5.84435 0
0.392104 7.60382 0
0.357902 5.44758 0
1.9608 6.46806 0
1.49118 5.85902 0
10.6471 5.96749 0
0.469549 8.83775 0
3.34002 5.3195 0
3.12165 4.72262 0
1.44561 7.32795 0
2.06863 8.47538 0
2.73973 5.70562 0
0.0410216 6.38593 0
2.06427 5.36649 0
3.66925 7.44093 0
3.86167 2.58841 0
3.01525 7.49135 0
4.22187 5.33252 0
4.60634 5.58952 0
7.43724 5.24058 0
5.21908 4.62872 0
3.71218 6.3189 0
4.6597 6.65125 0
8.57532 5.53751 0
5.75217 4.45226 0
6.39387 5.48277 0
5.23083 5.27328 0
7.82649 8.0242 0
7.30524 6.37324 0
6.85204 6.30297 0
8.25542 6.79153 0
5.87799 5.59587 0
8.4601 5.77499 0
7.4304 8.43331 0
8.5962 8.67442 0
1.19314 4.31274 0
10.2393 7.33882 0
9.46157 7.8829 0
10.1515 6.97375 0
10.6878 7.66585 0
0.52486 6.60016 0
10.1503 1.87685 0
9.68039 0.172571 0
0.913893 8.12228 0
1.07757 5.57028 0
10.6807 0.887973 0
4.68183 7.68214 0
2.35584 0.62731 0
0.881886 7.91236 0
2.07104 7.53904 0
1.47464 9.22462 0
4.85202 7.18821 0
2.98206 8.40574 0
6.33112 4.95508 0
1.80463 7.32306 0
3.97168 6.6396 0
3.96588 8.47298 0
4.13274 0.5746 0
3.86215 1.16108 0
5.66482 6.38247 0
5.24612 8.42693 0
6.64864 7.72531 0
5.65535 7.2613 0
6.40501 8.95362 0
4.41242 8.77562 0
5.18549 8.67064 0
5.75098 8.23865 0
6.63849 7.3856 0
6.09556 6.78957 0
3.81865 5.56461 0
8.34282 8.05942 0
7.5968 6.82818 0
9.5683 8.43514 0
9.36536 8.69061 0
10.6835 0.808651 0
10.6943 8.78041 0
8.65726 7.62901 0
10.4917 8.50405 0
6.09389 6.90271 0
CELLS 378 1134 
2 35 27
2 35 38
2 31 38
2 6 2
2 36 6
2 2 3
2 48 177
2 173 137
2 48 135
2 135 137
2 57 52
2 21 23
2 21 61
2 58 92
2 23 58
2 52 92
2 61 57
2 29 179
2 67 29
2 22 67
2 65 67
2 71 68
2 65 71
2 22 67
2 20 68
2 155 191
2 148 154
2 191 148
2 31 38
2 38 41
2 4 81
2 4 111
2 80 111
2 19 56
2 136 19
2 51 136
2 96 56
2 96 59
2 59 51
2 20 68
2 68 25
2 77 25
2 116 1
2 77 25
2 25 74
2 78 74
2 116 78
2 35 27
2 84 35
2 116 1
2 116 84
2 6 2
2 84 6
2 116 84
2 116 78
2 62 78
2 2 76
2 76 62
2 21 17
2 46 61
2 21 61
2 15 93
2 46 61
2 93 57
2 61 57
2 23 58
2 58 97
2 23 136
2 51 91
2 51 136
2 91 103
2 97 103
2 21 17
2 29 179
2 21 23
2 29 19
2 23 136
2 136 19
2 16 105
2 16 64
2 105 60
2 104 64
2 60 104
2 105 73
2 66 100
2 105 60
2 66 75
2 75 60
2 73 100
2 71 68
2 68 25
2 104 64
2 64 71
2 74 104
2 25 74
2 75 40
2 74 104
2 60 104
2 75 60
2 78 74
2 62 40
2 62 78
2 87 43
2 87 49
2 43 44
2 15 93
2 43 44
2 93 50
2 43 50
2 57 52
2 93 57
2 93 50
2 52 50
2 58 92
2 58 97
2 92 90
2 90 98
2 98 97
2 59 55
2 96 16
2 16 105
2 105 73
2 96 59
2 55 73
2 66 75
2 75 40
2 66 108
2 108 109
2 109 101
2 101 40
2 65 71
2 96 16
2 16 64
2 65 56
2 96 56
2 64 71
2 148 34
2 151 197
2 192 151
2 192 34
2 197 191
2 191 148
2 4 81
2 115 70
2 115 4
2 72 70
2 2 3
2 70 76
2 2 76
2 72 70
2 87 43
2 52 92
2 43 50
2 92 90
2 52 50
2 87 90
2 88 129
2 98 94
2 98 97
2 97 103
2 94 88
2 103 129
2 87 49
2 83 156
2 98 94
2 83 94
2 87 90
2 90 98
2 174 145
2 145 141
2 141 147
2 147 152
2 102 174
2 146 152
2 146 102
2 63 55
2 55 73
2 100 145
2 73 100
2 145 141
2 141 63
2 112 101
2 109 101
2 140 107
2 140 109
2 153 144
2 144 112
2 153 107
2 112 101
2 70 76
2 62 40
2 76 62
2 101 40
2 115 70
2 112 115
2 4 111
2 144 112
2 112 115
2 115 4
2 111 144
2 153 144
2 113 153
2 110 113
2 80 111
2 111 144
2 83 94
2 165 83
2 94 88
2 88 134
2 125 121
2 134 125
2 124 89
2 175 170
2 175 124
2 13 89
2 13 9
2 9 170
2 88 129
2 132 128
2 128 129
2 88 134
2 132 134
2 63 95
2 147 139
2 138 95
2 139 138
2 141 147
2 141 63
2 132 128
2 190 128
2 132 89
2 13 89
2 142 190
2 142 13
2 66 100
2 100 145
2 174 145
2 66 108
2 108 174
2 140 107
2 102 140
2 146 102
2 146 150
2 149 150
2 107 149
2 83 156
2 165 83
2 125 124
2 132 89
2 124 89
2 134 125
2 132 134
2 175 170
2 170 131
2 175 130
2 169 130
2 63 55
2 59 55
2 51 91
2 59 51
2 95 91
2 63 95
2 99 180
2 183 172
2 172 143
2 180 189
2 199 183
2 143 99
2 189 199
2 190 128
2 138 190
2 128 129
2 91 103
2 95 91
2 103 129
2 138 95
2 108 109
2 140 109
2 102 174
2 108 174
2 102 140
2 113 153
2 153 107
2 113 151
2 192 151
2 107 149
2 192 149
2 114 120
2 110 113
2 151 197
2 113 151
2 197 114
2 114 120
2 158 114
2 157 158
2 167 48
2 135 176
2 172 143
2 48 135
2 143 176
2 167 172
2 125 124
2 125 121
2 0 130
2 175 124
2 175 130
2 152 180
2 147 139
2 99 180
2 147 152
2 139 99
2 183 172
2 167 172
2 167 181
2 183 187
2 152 180
2 180 189
2 189 150
2 146 152
2 146 150
2 182 106
2 199 183
2 183 187
2 188 182
2 188 199
2 193 158
2 157 158
2 158 114
2 197 191
2 197 114
2 193 158
2 155 191
2 170 131
2 137 9
2 173 137
2 9 170
2 135 176
2 137 9
2 142 176
2 135 137
2 13 9
2 142 13
2 0 130
2 169 130
2 167 48
2 48 177
2 167 181
2 182 106
2 182 28
2 189 150
2 149 150
2 192 34
2 189 199
2 188 34
2 188 199
2 192 149
2 36 6
2 84 6
2 35 38
2 84 35
2 38 41
2 138 190
2 142 176
2 142 190
2 139 138
2 143 176
2 139 99
2 143 99
2 19 56
2 67 29
2 29 19
2 65 67
2 65 56
2 148 34
2 182 28
2 188 182
2 188 34
2 148 154
CELL_TYPES 378
3
3
3
3
3
3
3
3
3
3
3
3
3
3
3
3
3
3
3
3
3
3
3
3
3
3
3
3
3
3
3
3
3
3
3
3
3
3
3
3
3
3
3
3
3
3
3
3
3
3
3
3
3
3
3
3
3
3
3
3
3
3
3
3
3
3
3
3
3
3
3
3
3
3
3
3
3
3
3
3
3
3
3
3
3
3
3
3
3
3
3
3
3
3
3
3
3
3
3
3
3
3
3
3
3
3
3
3
3
3
3
3
3
3
3
3
3
3
3
3
3
3
3
3
3
3
3
3
3
3
3
3
3
3
3
3
3
3
3
3
3
3
3
3
3
3
3
3
3
3
3
3
3
3
3
3
3
3
3
3
3
3
3
3
3
3
3
3
3
3
3
3
3
3
3
3
3
3
3
3
3
3
3
3
3
3
3
3
3
3
3
3
3
3
3
3
3
3
3
3
3
3
3
3
3
3
3
3
3
3
3
3
3
3
3
3
3
3
3
3
3
3
3
3
3
3
3
3
3
3
3
3
3
3
3
3
3
3
3
3
3
3
3
3
3
3
3
3
3
3
3
3
3
3
3
3
3
3
3
3
3
3
3
3
3
3
3
3
3
3
3
3
3
3
3
3
3
3
3
3
3
3
3
3
3
3
3
3
3
3
3
3
3
3
3
3
3
3
3
3
3
3
3
3
3
3
3
3
3
3
3
3
3
3
3
3
3
3
3
3
3
3
3
3
3
3
3
3
3
3
3
3
3
3
3
3
3
3
3
3
3
3
3
3
3
3
3
3
3
3
3
3
3
3
3
3
3
3
3
3
3
3
3
3
3
3
3
3
3
3
3
3
3
3
3
3
3
3
POINT_DATA 200
CELL_DATA 378
SCALARS ForceMap float
LOOKUP_TABLE default
1.01214
0.993961
0.995336
1.03581
0.921797
0.960714
1.08905
0.780545
0.939978
1.00625
1.16219
0.867234
0.912523
1.07867
1.00343
0.847717
1.02398
1.18508
0.83374
1.05697
0.942869
1.03158
1.02506
1.05697
0.869282
0.948282
1.10186
0.980371
0.995336
1.00425
1.16088
0.79275
1.01
1.07603
1.08198
1.15451
0.833505
0.83747
1.19613
0.869282
0.978452
1.14419
0.872648
1.14419
0.915408
0.777638
1.16615
1.01214
0.974214
0.872648
1.15603
1.03581
0.994245
1.15603
1.16615
0.786218
1.02524
1.02894
0.644007
0.99369
0.912523
1.0135
0.99369
0.723884
1.02398
1.00343
0.776491
1.08738
1.02071
1.15451
1.1954
1.13597
0.644007
1.18508
0.867234
1.17351
1.08738
1.08198
0.935034
0.946558
0.923648
0.949554
0.910062
1.01121
0.990762
0.923648
0.853833
1.2192
1.04754
1.03158
0.978452
0.949554
0.82507
0.987402
0.915408
1.19096
0.987402
0.910062
1.2192
0.777638
1.04192
0.786218
1.11606
0.988198
0.97842
1.0135
0.97842
0.987662
0.938789
1.16219
0.723884
0.987662
0.965391
1.07867
0.776491
1.07317
0.981562
1.24284
1.05022
1.00039
0.935034
1.01121
0.83747
0.781267
0.853833
1.19096
1.12406
0.801338
1.1157
0.734143
1.02506
1.00039
0.946558
0.988503
0.833505
0.82507
0.952321
0.825468
0.852071
0.925732
1.03677
0.980371
1.16088
0.929467
0.974476
0.826674
0.960714
0.987381
1.02524
0.826674
1.11606
0.847717
0.938789
1.07317
0.965391
0.976521
0.996197
0.819562
1.24284
1.13597
1.09106
0.812895
0.988198
1.13615
0.819562
1.00096
0.976521
0.981562
1.01502
0.911947
0.843634
1.02761
0.947282
1.21003
1.17829
1.02872
0.781267
1.12055
1.04754
0.911947
1.02115
0.946114
1.1157
0.884246
1.03413
1.18528
0.903975
1.01282
0.946114
0.987381
1.04192
1.02894
0.734143
0.929467
0.975248
0.79275
0.903975
0.975248
0.974476
1.00587
1.18528
1.19989
1.29679
1.01
1.00587
1.00096
0.795261
1.09106
1.00223
1.25406
0.959872
0.775163
1.10738
0.811165
1.1826
0.962601
1.03177
0.996197
1.00004
0.866701
1.00223
0.929125
0.910292
0.951693
1.13982
1.15192
0.843634
1.02115
1.00004
1.00397
0.889862
1.1826
0.97318
1.02871
0.990762
1.12055
1.01502
1.12406
0.730441
0.884246
0.927566
1.17829
0.914907
1.08343
0.914164
1.13615
0.795261
1.01228
0.889862
0.775163
0.959872
0.929125
1.10738
0.87033
0.98875
1.00387
1.02872
1.05022
1.02071
1.19613
1.14389
0.910292
0.932252
0.722888
1.0717
1.128
1.04007
0.945173
1.09605
1.00397
0.839906
0.866701
1.1954
1.14389
0.812895
1.13982
0.801338
1.03413
0.947282
0.730441
0.927566
1.19989
1.01282
0.979395
0.852071
0.914164
0.983872
0.899178
1.29679
0.825468
0.979395
1.03407
0.899178
1.02927
1.03821
0.98707
0.871833
1.0717
0.939978
0.729384
1.06854
1.01228
1.25406
0.995608
0.811165
0.98875
0.798676
0.951693
0.932252
1.02761
1.05771
0.722888
1.06854
0.989427
0.850739
0.798676
1.128
0.939053
1.21003
0.914907
0.98939
1.04007
0.850739
1.09229
0.975718
0.969218
1.03821
1.02927
1.03677
1.03407
0.969218
0.948282
0.87033
1.23626
0.780545
1.03177
0.871833
1.23626
0.863412
1.00625
0.962601
1.02871
0.995608
1.00387
0.98707
1.08905
0.989427
0.98939
1.01077
0.939053
1.08343
0.925732
1.09605
0.619814
0.975718
0.983872
0.921797
0.994245
0.993961
0.974214
1.00425
0.839906
0.863412
0.97318
1.15192
0.729384
1.05771
0.945173
1.07603
0.83374
1.17351
0.942869
0.988503
0.952321
1.01077
1.09229
0.619814
1.10186
