# Supplementary material for: Numerical assessment of the applicability of geometry-based force inference on homogeneous and heterogeneous cells
Source: PLoS One. 2024 Apr 16;19(4):e0299016. doi: 10.1371/journal.pone.0299016 (PMC11020637; doi:10.1371/journal.pone.0299016)
Supplement: S1 Data — Simulation results of homogeneous cells, based on different parameters, are stored in approximately 400 folders, each individually named from “data_004” to “data_400”. Please refer to the Excel file “parameter_settings.xlsx” for detailed parameter settings. Each folder contains one.dat file representing the cell structure, two.txt files listing the correct stress values, and two.vtk files containing the estimated stress values. If a folder is empty, it means that the simulation was stopped for some reason under the parameters. Simulation results of heterogeneous cells. Simulation results of heterogeneous cells, based on different parameters, are stored in four folders, each individually named from “data_1001” to “data_1004”. The Excel file “parameter_settings.xlsx” also contains the detailed parameter settings of those four results. Each folder contains five files, arranged in the same configuration as above. (ZIP) [file pone.0299016.s001.zip › supporting_data/data_060/000000_2dVertex(surface).vtk]

# vtk DataFile Version 2.0
S.O.
ASCII
DATASET UNSTRUCTURED_GRID
POINTS 276 float
0.915415 6.48372 0
7.74108 1.04367 0
8.92222 2.69329 0
9.70664 3.30019 0
9.28719 4.50062 0
0.741611 0.0721007 0
9.02339 2.14808 0
0.41664 2.11468 0
2.35214 8.59648 0
2.86308 7.37593 0
0.601761 1.40743 0
1.0125 0.165426 0
3.46661 8.69746 0
2.92217 6.52486 0
2.88148 0.432492 0
1.12652 1.23426 0
5.70627 2.64744 0
3.56315 1.16941 0
1.7614 8.60467 0
4.26256 2.03745 0
6.15032 0.207678 0
3.14778 1.74411 0
5.20051 0.499108 0
3.57052 2.54951 0
7.68342 9.15479 0
6.97491 1.23459 0
5.54161 0.128382 0
8.30302 0.700662 0
7.26461 8.41513 0
4.15059 1.49336 0
4.4722 0.366023 0
9.51912 0.314624 0
10.1277 0.198385 0
8.38285 0.209344 0
7.50316 7.14008 0
8.99509 1.31096 0
9.96721 2.13922 0
6.39959 0.04018 0
9.43992 1.13175 0
8.26467 9.27615 0
7.70667 3.23768 0
10.0967 1.37819 0
0.2296 3.05287 0
1.24371 2.66378 0
0.555501 2.45997 0
0.264449 3.21372 0
2.2958 0.831458 0
10.6557 3.84063 0
4.08545 7.88222 0
1.19597 3.73975 0
1.40149 2.45868 0
4.18756 3.22677 0
2.34777 2.38908 0
3.42537 9.13218 0
2.69193 0.402986 0
4.81424 3.65136 0
4.92232 2.14033 0
2.48064 1.82282 0
3.22562 2.83143 0
4.53666 3.28408 0
7.00177 2.9616 0
2.64706 1.63063 0
7.99211 3.07736 0
4.76357 4.29152 0
6.15403 2.12233 0
5.52143 1.41181 0
6.86948 3.88767 0
5.20278 0.988435 0
6.25138 1.08325 0
7.13941 0.267079 0
8.75147 3.88186 0
5.88516 1.41695 0
9.72367 3.43716 0
5.81894 3.51372 0
7.04795 2.06891 0
7.23168 3.17964 0
8.32124 3.15769 0
7.32633 0.967229 0
7.95825 2.14507 0
10.1473 3.83952 0
9.80472 5.63049 0
9.84068 4.46483 0
9.89794 5.83328 0
1.3328 4.45979 0
8.79076 1.89902 0
0.150955 4.92829 0
1.19356 1.0944 0
1.50132 3.35932 0
2.16267 4.72464 0
2.78835 6.40912 0
2.13494 3.4228 0
3.66273 4.07859 0
2.58266 2.79847 0
1.3275 1.5934 0
2.00453 4.52172 0
4.14603 4.57679 0
5.16283 2.59213 0
3.20296 3.84996 0
2.43795 3.85925 0
4.82754 6.3016 0
5.97296 3.81026 0
7.90591 4.47348 0
6.45441 5.39268 0
3.51161 4.08302 0
6.90027 2.22592 0
5.9713 3.10961 0
5.97156 8.33493 0
7.77416 5.7647 0
7.01181 4.21088 0
7.67261 4.60805 0
9.31902 6.44472 0
9.06501 5.38911 0
8.19919 4.53798 0
8.69945 6.25276 0
8.97986 7.57575 0
8.7327 4.16325 0
8.12662 1.96813 0
10.1654 2.66549 0
10.1916 4.89915 0
0.38 4.4312 0
9.42359 6.62878 0
1.26462 5.84435 0
0.392104 7.60382 0
0.357902 5.44758 0
1.9608 6.46806 0
1.49118 5.85902 0
10.6471 5.96749 0
0.469549 8.83775 0
3.34002 5.3195 0
3.12165 4.72262 0
1.44561 7.32795 0
2.06863 8.47538 0
2.73973 5.70562 0
0.0410216 6.38593 0
2.06427 5.36649 0
3.66925 7.44093 0
3.86167 2.58841 0
3.01525 7.49135 0
4.22187 5.33252 0
4.60634 5.58952 0
7.43724 5.24058 0
5.21908 4.62872 0
3.71218 6.3189 0
4.6597 6.65125 0
8.57532 5.53751 0
5.75217 4.45226 0
6.39387 5.48277 0
5.23083 5.27328 0
7.82649 8.0242 0
7.30524 6.37324 0
6.85204 6.30297 0
8.25542 6.79153 0
5.87799 5.59587 0
8.4601 5.77499 0
7.4304 8.43331 0
8.5962 8.67442 0
1.19314 4.31274 0
10.2393 7.33882 0
9.46157 7.8829 0
10.1515 6.97375 0
10.6878 7.66585 0
0.52486 6.60016 0
10.1503 1.87685 0
9.68039 0.172571 0
0.913893 8.12228 0
1.07757 5.57028 0
10.6807 0.887973 0
4.68183 7.68214 0
2.35584 0.62731 0
0.881886 7.91236 0
2.07104 7.53904 0
1.47464 9.22462 0
4.85202 7.18821 0
2.98206 8.40574 0
6.33112 4.95508 0
1.80463 7.32306 0
3.97168 6.6396 0
3.96588 8.47298 0
4.13274 0.5746 0
3.86215 1.16108 0
5.66482 6.38247 0
5.24612 8.42693 0
6.64864 7.72531 0
5.65535 7.2613 0
6.40501 8.95362 0
4.41242 8.77562 0
5.18549 8.67064 0
5.75098 8.23865 0
6.63849 7.3856 0
6.09556 6.78957 0
3.81865 5.56461 0
8.34282 8.05942 0
7.5968 6.82818 0
9.5683 8.43514 0
9.36536 8.69061 0
10.6835 0.808651 0
10.6943 8.78041 0
8.65726 7.62901 0
10.4917 8.50405 0
6.09389 6.90271 0
8.94592 0.681735 0
9.54669 2.61355 0
3.48613 8.03515 0
2.9177 2.2821 0
4.54588 0.892616 0
5.73252 0.764383 0
8.02266 8.63063 0
9.9913 0.767362 0
9.6069 5.02774 0
4.49429 2.6288 0
6.70184 0.651398 0
7.50535 1.61363 0
8.36389 1.36869 0
8.43438 2.48522 0
2.89365 1.08021 0
1.92614 1.34296 0
3.62119 3.30066 0
3.73012 1.85923 0
6.39252 2.63403 0
6.52234 3.41989 0
6.5153 1.65862 0
7.47537 2.62058 0
0.883571 3.08535 0
0.947917 1.97108 0
1.84817 2.04007 0
2.77128 3.35076 0
5.28129 3.1558 0
7.4413 3.88477 0
5.56058 2.05078 0
8.0572 7.4101 0
9.45347 4.00527 0
8.9965 3.29835 0
1.90063 2.86689 0
2.75506 4.30255 0
1.75867 3.94279 0
5.79343 5.05513 0
5.3524 4.02601 0
8.01121 5.1883 0
8.18573 3.80642 0
8.75587 4.83403 0
9.15856 5.88007 0
1.59897 5.12325 0
2.38089 6.9548 0
2.67803 5.14782 0
4.69097 4.93661 0
3.26672 5.93944 0
6.35796 4.29622 0
7.09184 5.7577 0
0.77174 4.91949 0
2.20304 5.97034 0
1.5775 7.94942 0
4.29071 3.90825 0
5.33881 6.7841 0
3.69777 4.8428 0
6.99412 4.86346 0
8.0063 6.28966 0
8.83586 6.90806 0
9.59443 7.2674 0
4.27425 7.22344 0
1.47632 6.59977 0
5.25324 5.85135 0
5.26646 7.75275 0
6.2188 6.12872 0
6.09869 7.61701 0
10.0981 7.98749 0
8.96659 8.17966 0
2.53443 7.97585 0
3.37783 6.91915 0
0.85306 7.20093 0
4.58557 8.28358 0
6.59802 8.35313 0
6.8702 6.84641 0
9.48971 1.69753 0
4.25417 6.06011 0
4.82164 1.58794 0
7.24578 7.755 0
CELLS 455 1820 
3 200 35 27
3 200 33 31
3 200 35 38
3 200 27 33
3 200 31 38
3 201 6 2
3 201 36 6
3 201 117 36
3 201 2 3
3 201 3 117
3 202 48 177
3 202 12 173
3 202 173 137
3 202 48 135
3 202 135 137
3 202 12 177
3 203 57 52
3 203 21 23
3 203 21 61
3 203 58 92
3 203 23 58
3 203 52 92
3 203 61 57
3 204 29 179
3 204 67 29
3 204 30 22
3 204 22 67
3 204 30 178
3 204 178 179
3 205 65 67
3 205 71 68
3 205 65 71
3 205 26 20
3 205 22 67
3 205 20 68
3 205 22 26
3 206 24 39
3 206 24 154
3 206 155 39
3 206 155 191
3 206 148 154
3 206 191 148
3 207 166 195
3 207 163 31
3 207 195 32
3 207 41 166
3 207 32 163
3 207 31 38
3 207 38 41
3 208 4 81
3 208 4 111
3 208 118 81
3 208 80 111
3 208 118 80
3 209 19 56
3 209 136 19
3 209 51 136
3 209 96 56
3 209 96 59
3 209 59 51
3 210 20 68
3 210 37 20
3 210 37 69
3 210 68 25
3 210 77 25
3 210 77 69
3 211 1 77
3 211 116 1
3 211 77 25
3 211 25 74
3 211 78 74
3 211 116 78
3 212 35 27
3 212 27 1
3 212 84 35
3 212 116 1
3 212 116 84
3 213 6 2
3 213 84 6
3 213 116 84
3 213 116 78
3 213 62 78
3 213 2 76
3 213 76 62
3 214 21 17
3 214 17 14
3 214 46 168
3 214 54 168
3 214 46 61
3 214 14 54
3 214 21 61
3 215 46 86
3 215 15 93
3 215 46 61
3 215 86 15
3 215 93 57
3 215 61 57
3 216 23 58
3 216 58 97
3 216 23 136
3 216 51 91
3 216 51 136
3 216 91 103
3 216 97 103
3 217 21 17
3 217 29 179
3 217 21 23
3 217 29 19
3 217 23 136
3 217 136 19
3 217 179 17
3 218 16 105
3 218 16 64
3 218 105 60
3 218 104 64
3 218 60 104
3 219 105 73
3 219 66 100
3 219 105 60
3 219 66 75
3 219 75 60
3 219 73 100
3 220 71 68
3 220 68 25
3 220 104 64
3 220 64 71
3 220 74 104
3 220 25 74
3 221 75 40
3 221 74 104
3 221 60 104
3 221 75 60
3 221 78 74
3 221 62 40
3 221 62 78
3 222 42 45
3 222 42 44
3 222 45 49
3 222 87 43
3 222 87 49
3 222 43 44
3 223 44 7
3 223 7 10
3 223 15 10
3 223 15 93
3 223 43 44
3 223 93 50
3 223 43 50
3 224 57 52
3 224 93 57
3 224 93 50
3 224 52 50
3 225 58 92
3 225 58 97
3 225 92 90
3 225 90 98
3 225 98 97
3 226 59 55
3 226 96 16
3 226 16 105
3 226 105 73
3 226 96 59
3 226 55 73
3 227 66 75
3 227 75 40
3 227 66 108
3 227 108 109
3 227 109 101
3 227 101 40
3 228 65 71
3 228 96 16
3 228 16 64
3 228 65 56
3 228 96 56
3 228 64 71
3 229 148 34
3 229 151 197
3 229 192 151
3 229 192 34
3 229 197 191
3 229 191 148
3 230 81 79
3 230 4 81
3 230 115 70
3 230 115 4
3 230 72 70
3 230 79 72
3 231 2 3
3 231 70 76
3 231 2 76
3 231 72 3
3 231 72 70
3 232 87 43
3 232 52 92
3 232 43 50
3 232 92 90
3 232 52 50
3 232 87 90
3 233 88 129
3 233 98 94
3 233 98 97
3 233 97 103
3 233 94 88
3 233 103 129
3 234 87 49
3 234 156 49
3 234 83 156
3 234 98 94
3 234 83 94
3 234 87 90
3 234 90 98
3 235 174 145
3 235 145 141
3 235 141 147
3 235 147 152
3 235 102 174
3 235 146 152
3 235 146 102
3 236 63 55
3 236 55 73
3 236 100 145
3 236 73 100
3 236 145 141
3 236 141 63
3 237 112 101
3 237 109 101
3 237 140 107
3 237 140 109
3 237 153 144
3 237 144 112
3 237 153 107
3 238 112 101
3 238 70 76
3 238 62 40
3 238 76 62
3 238 101 40
3 238 115 70
3 238 112 115
3 239 4 111
3 239 144 112
3 239 112 115
3 239 115 4
3 239 111 144
3 240 82 80
3 240 153 144
3 240 113 153
3 240 110 113
3 240 80 111
3 240 111 144
3 240 82 110
3 241 83 94
3 241 165 83
3 241 165 121
3 241 94 88
3 241 88 134
3 241 125 121
3 241 134 125
3 242 124 89
3 242 175 170
3 242 175 124
3 242 13 89
3 242 13 9
3 242 9 170
3 243 88 129
3 243 132 128
3 243 128 129
3 243 88 134
3 243 132 134
3 244 63 95
3 244 147 139
3 244 138 95
3 244 139 138
3 244 141 147
3 244 141 63
3 245 132 128
3 245 190 128
3 245 132 89
3 245 13 89
3 245 142 190
3 245 142 13
3 246 66 100
3 246 100 145
3 246 174 145
3 246 66 108
3 246 108 174
3 247 140 107
3 247 102 140
3 247 146 102
3 247 146 150
3 247 149 150
3 247 107 149
3 248 156 119
3 248 83 156
3 248 85 123
3 248 119 85
3 248 165 83
3 248 123 165
3 249 125 124
3 249 132 89
3 249 124 89
3 249 134 125
3 249 132 134
3 250 131 18
3 250 175 170
3 250 170 131
3 250 175 130
3 250 164 169
3 250 164 18
3 250 169 130
3 251 63 55
3 251 59 55
3 251 51 91
3 251 59 51
3 251 95 91
3 251 63 95
3 252 99 180
3 252 183 172
3 252 172 143
3 252 180 189
3 252 199 183
3 252 143 99
3 252 189 199
3 253 190 128
3 253 138 190
3 253 128 129
3 253 91 103
3 253 95 91
3 253 103 129
3 253 138 95
3 254 108 109
3 254 140 109
3 254 102 174
3 254 108 174
3 254 102 140
3 255 113 153
3 255 153 107
3 255 113 151
3 255 192 151
3 255 107 149
3 255 192 149
3 256 114 120
3 256 110 113
3 256 151 197
3 256 120 110
3 256 113 151
3 256 197 114
3 257 114 120
3 257 159 120
3 257 159 157
3 257 158 114
3 257 157 158
3 258 167 48
3 258 135 176
3 258 172 143
3 258 48 135
3 258 143 176
3 258 167 172
3 259 125 124
3 259 125 121
3 259 0 130
3 259 121 0
3 259 175 124
3 259 175 130
3 260 152 180
3 260 147 139
3 260 99 180
3 260 147 152
3 260 139 99
3 261 183 172
3 261 167 172
3 261 167 181
3 261 187 181
3 261 183 187
3 262 152 180
3 262 180 189
3 262 189 150
3 262 146 152
3 262 146 150
3 263 182 106
3 263 199 183
3 263 187 106
3 263 183 187
3 263 188 182
3 263 188 199
3 264 160 198
3 264 193 158
3 264 157 158
3 264 160 157
3 264 198 193
3 265 194 193
3 265 158 114
3 265 197 191
3 265 197 114
3 265 193 158
3 265 155 191
3 265 194 155
3 266 170 131
3 266 137 9
3 266 173 8
3 266 8 131
3 266 173 137
3 266 9 170
3 267 135 176
3 267 137 9
3 267 142 176
3 267 135 137
3 267 13 9
3 267 142 13
3 268 0 130
3 268 122 169
3 268 161 122
3 268 0 161
3 268 169 130
3 269 167 48
3 269 48 177
3 269 177 185
3 269 186 185
3 269 167 181
3 269 181 186
3 270 182 106
3 270 184 106
3 270 182 28
3 270 184 28
3 271 189 150
3 271 149 150
3 271 192 34
3 271 189 199
3 271 188 34
3 271 188 199
3 271 192 149
3 272 36 6
3 272 84 6
3 272 35 38
3 272 84 35
3 272 41 162
3 272 36 162
3 272 38 41
3 273 138 190
3 273 142 176
3 273 142 190
3 273 139 138
3 273 143 176
3 273 139 99
3 273 143 99
3 274 19 56
3 274 67 29
3 274 29 19
3 274 65 67
3 274 65 56
3 275 28 154
3 275 148 34
3 275 182 28
3 275 188 182
3 275 188 34
3 275 148 154
CELL_TYPES 455
5
5
5
5
5
5
5
5
5
5
5
5
5
5
5
5
5
5
5
5
5
5
5
5
5
5
5
5
5
5
5
5
5
5
5
5
5
5
5
5
5
5
5
5
5
5
5
5
5
5
5
5
5
5
5
5
5
5
5
5
5
5
5
5
5
5
5
5
5
5
5
5
5
5
5
5
5
5
5
5
5
5
5
5
5
5
5
5
5
5
5
5
5
5
5
5
5
5
5
5
5
5
5
5
5
5
5
5
5
5
5
5
5
5
5
5
5
5
5
5
5
5
5
5
5
5
5
5
5
5
5
5
5
5
5
5
5
5
5
5
5
5
5
5
5
5
5
5
5
5
5
5
5
5
5
5
5
5
5
5
5
5
5
5
5
5
5
5
5
5
5
5
5
5
5
5
5
5
5
5
5
5
5
5
5
5
5
5
5
5
5
5
5
5
5
5
5
5
5
5
5
5
5
5
5
5
5
5
5
5
5
5
5
5
5
5
5
5
5
5
5
5
5
5
5
5
5
5
5
5
5
5
5
5
5
5
5
5
5
5
5
5
5
5
5
5
5
5
5
5
5
5
5
5
5
5
5
5
5
5
5
5
5
5
5
5
5
5
5
5
5
5
5
5
5
5
5
5
5
5
5
5
5
5
5
5
5
5
5
5
5
5
5
5
5
5
5
5
5
5
5
5
5
5
5
5
5
5
5
5
5
5
5
5
5
5
5
5
5
5
5
5
5
5
5
5
5
5
5
5
5
5
5
5
5
5
5
5
5
5
5
5
5
5
5
5
5
5
5
5
5
5
5
5
5
5
5
5
5
5
5
5
5
5
5
5
5
5
5
5
5
5
5
5
5
5
5
5
5
5
5
5
5
5
5
5
5
5
5
5
5
5
5
5
5
5
5
5
5
5
5
5
5
5
5
5
5
5
5
5
5
5
5
5
5
5
5
5
5
5
5
5
5
5
5
5
5
5
5
5
5
5
5
5
5
5
5
5
5
5
5
5
5
5
5
5
5
5
5
5
5
5
5
5
5
POINT_DATA 276
CELL_DATA 455
SCALARS ForceMap float
LOOKUP_TABLE default
0.042254
0.042254
0.042254
0.042254
0.042254
0.172442
0.172442
0.172442
0.172442
0.172442
-0.0761611
-0.0761611
-0.0761611
-0.0761611
-0.0761611
-0.0761611
-0.126185
-0.126185
-0.126185
-0.126185
-0.126185
-0.126185
-0.126185
0.181929
0.181929
0.181929
0.181929
0.181929
0.181929
-0.23214
-0.23214
-0.23214
-0.23214
-0.23214
-0.23214
-0.23214
-0.132016
-0.132016
-0.132016
-0.132016
-0.132016
-0.132016
0.232955
0.232955
0.232955
0.232955
0.232955
0.232955
0.232955
0.450039
0.450039
0.450039
0.450039
0.450039
-0.16903
-0.16903
-0.16903
-0.16903
-0.16903
-0.16903
-0.0770577
-0.0770577
-0.0770577
-0.0770577
-0.0770577
-0.0770577
0.000516063
0.000516063
0.000516063
0.000516063
0.000516063
0.000516063
0.0584415
0.0584415
0.0584415
0.0584415
0.0584415
-0.119242
-0.119242
-0.119242
-0.119242
-0.119242
-0.119242
-0.119242
-0.221452
-0.221452
-0.221452
-0.221452
-0.221452
-0.221452
-0.221452
0.149445
0.149445
0.149445
0.149445
0.149445
0.149445
-0.304592
-0.304592
-0.304592
-0.304592
-0.304592
-0.304592
-0.304592
-0.316837
-0.316837
-0.316837
-0.316837
-0.316837
-0.316837
-0.316837
0.0757823
0.0757823
0.0757823
0.0757823
0.0757823
0.100737
0.100737
0.100737
0.100737
0.100737
0.100737
-0.0568402
-0.0568402
-0.0568402
-0.0568402
-0.0568402
-0.0568402
-0.245092
-0.245092
-0.245092
-0.245092
-0.245092
-0.245092
-0.245092
-0.0133166
-0.0133166
-0.0133166
-0.0133166
-0.0133166
-0.0133166
-0.0773207
-0.0773207
-0.0773207
-0.0773207
-0.0773207
-0.0773207
-0.0773207
0.653718
0.653718
0.653718
0.653718
0.257346
0.257346
0.257346
0.257346
0.257346
-0.121805
-0.121805
-0.121805
-0.121805
-0.121805
-0.121805
-0.033226
-0.033226
-0.033226
-0.033226
-0.033226
-0.033226
-0.0642404
-0.0642404
-0.0642404
-0.0642404
-0.0642404
-0.0642404
-0.0656902
-0.0656902
-0.0656902
-0.0656902
-0.0656902
-0.0656902
0.0138262
0.0138262
0.0138262
0.0138262
0.0138262
0.0138262
0.308049
0.308049
0.308049
0.308049
0.308049
0.0352355
0.0352355
0.0352355
0.0352355
0.0352355
0.0352355
-0.0348875
-0.0348875
-0.0348875
-0.0348875
-0.0348875
-0.0348875
-0.347666
-0.347666
-0.347666
-0.347666
-0.347666
-0.347666
-0.347666
-0.0154372
-0.0154372
-0.0154372
-0.0154372
-0.0154372
-0.0154372
-0.0154372
0.0327832
0.0327832
0.0327832
0.0327832
0.0327832
0.0327832
-0.121078
-0.121078
-0.121078
-0.121078
-0.121078
-0.121078
-0.121078
-0.273428
-0.273428
-0.273428
-0.273428
-0.273428
-0.273428
-0.273428
0.124641
0.124641
0.124641
0.124641
0.124641
-0.00527895
-0.00527895
-0.00527895
-0.00527895
-0.00527895
-0.00527895
-0.00527895
-0.251848
-0.251848
-0.251848
-0.251848
-0.251848
-0.251848
-0.251848
-0.0471145
-0.0471145
-0.0471145
-0.0471145
-0.0471145
-0.0471145
0.219475
0.219475
0.219475
0.219475
0.219475
-0.13051
-0.13051
-0.13051
-0.13051
-0.13051
-0.13051
0.188837
0.188837
0.188837
0.188837
0.188837
0.188837
0.482165
0.482165
0.482165
0.482165
0.482165
-0.0816531
-0.0816531
-0.0816531
-0.0816531
-0.0816531
-0.0816531
-0.325332
-0.325332
-0.325332
-0.325332
-0.325332
-0.325332
0.0491527
0.0491527
0.0491527
0.0491527
0.0491527
-0.306446
-0.306446
-0.306446
-0.306446
-0.306446
-0.306446
-0.306446
-0.121127
-0.121127
-0.121127
-0.121127
-0.121127
-0.121127
-0.114629
-0.114629
-0.114629
-0.114629
-0.114629
-0.114629
-0.114629
-0.357934
-0.357934
-0.357934
-0.357934
-0.357934
-0.357934
-0.357934
0.0587106
0.0587106
0.0587106
0.0587106
0.0587106
-0.124411
-0.124411
-0.124411
-0.124411
-0.124411
-0.124411
0.0975043
0.0975043
0.0975043
0.0975043
0.0975043
0.0975043
0.419482
0.419482
0.419482
0.419482
0.419482
-0.0791764
-0.0791764
-0.0791764
-0.0791764
-0.0791764
-0.0791764
-0.0236954
-0.0236954
-0.0236954
-0.0236954
-0.0236954
-0.0236954
-0.000366122
-0.000366122
-0.000366122
-0.000366122
-0.000366122
0.0217195
0.0217195
0.0217195
0.0217195
0.0217195
0.121703
0.121703
0.121703
0.121703
0.121703
0.244216
0.244216
0.244216
0.244216
0.244216
0.244216
0.303118
0.303118
0.303118
0.303118
0.303118
-0.117067
-0.117067
-0.117067
-0.117067
-0.117067
-0.117067
-0.117067
-0.0494795
-0.0494795
-0.0494795
-0.0494795
-0.0494795
-0.0494795
0.0380187
0.0380187
0.0380187
0.0380187
0.0380187
0.0380187
0.192569
0.192569
0.192569
0.192569
0.192569
0.114147
0.114147
0.114147
0.114147
0.114147
0.114147
0.672714
0.672714
0.672714
0.672714
-0.237595
-0.237595
-0.237595
-0.237595
-0.237595
-0.237595
-0.237595
-0.341543
-0.341543
-0.341543
-0.341543
-0.341543
-0.341543
-0.341543
-0.415668
-0.415668
-0.415668
-0.415668
-0.415668
-0.415668
-0.415668
0.168282
0.168282
0.168282
0.168282
0.168282
0.0936804
0.0936804
0.0936804
0.0936804
0.0936804
0.0936804
