# Supplementary material for: Numerical assessment of the applicability of geometry-based force inference on homogeneous and heterogeneous cells
Source: PLoS One. 2024 Apr 16;19(4):e0299016. doi: 10.1371/journal.pone.0299016 (PMC11020637; doi:10.1371/journal.pone.0299016)
Supplement: S1 Data — Simulation results of homogeneous cells, based on different parameters, are stored in approximately 400 folders, each individually named from “data_004” to “data_400”. Please refer to the Excel file “parameter_settings.xlsx” for detailed parameter settings. Each folder contains one.dat file representing the cell structure, two.txt files listing the correct stress values, and two.vtk files containing the estimated stress values. If a folder is empty, it means that the simulation was stopped for some reason under the parameters. Simulation results of heterogeneous cells. Simulation results of heterogeneous cells, based on different parameters, are stored in four folders, each individually named from “data_1001” to “data_1004”. The Excel file “parameter_settings.xlsx” also contains the detailed parameter settings of those four results. Each folder contains five files, arranged in the same configuration as above. (ZIP) [file pone.0299016.s001.zip › supporting_data/data_060/i2dvertex000000000000000.dat]

170629

20.0
20.0

200
275
76

0.915415	6.48372
7.74108	1.04367
8.92222	2.69329
9.70664	3.30019
9.28719	4.50062
0.741611	0.0721007
9.02339	2.14808
0.41664	2.11468
2.35214	8.59648
2.86308	7.37593
0.601761	1.40743
1.0125	0.165426
3.46661	8.69746
2.92217	6.52486
2.88148	0.432492
1.12652	1.23426
5.70627	2.64744
3.56315	1.16941
1.7614	8.60467
4.26256	2.03745
6.15032	0.207678
3.14778	1.74411
5.20051	0.499108
3.57052	2.54951
7.68342	9.15479
6.97491	1.23459
5.54161	0.128382
8.30302	0.700662
7.26461	8.41513
4.15059	1.49336
4.4722	0.366023
9.51912	0.314624
10.1277	0.198385
8.38285	0.209344
7.50316	7.14008
8.99509	1.31096
9.96721	2.13922
6.39959	0.04018
9.43992	1.13175
8.26467	9.27615
7.70667	3.23768
10.0967	1.37819
0.2296	3.05287
1.24371	2.66378
0.555501	2.45997
0.264449	3.21372
2.2958	0.831458
10.6557	3.84063
4.08545	7.88222
1.19597	3.73975
1.40149	2.45868
4.18756	3.22677
2.34777	2.38908
3.42537	9.13218
2.69193	0.402986
4.81424	3.65136
4.92232	2.14033
2.48064	1.82282
3.22562	2.83143
4.53666	3.28408
7.00177	2.9616
2.64706	1.63063
7.99211	3.07736
4.76357	4.29152
6.15403	2.12233
5.52143	1.41181
6.86948	3.88767
5.20278	0.988435
6.25138	1.08325
7.13941	0.267079
8.75147	3.88186
5.88516	1.41695
9.72367	3.43716
5.81894	3.51372
7.04795	2.06891
7.23168	3.17964
8.32124	3.15769
7.32633	0.967229
7.95825	2.14507
10.1473	3.83952
9.80472	5.63049
9.84068	4.46483
9.89794	5.83328
1.3328	4.45979
8.79076	1.89902
0.150955	4.92829
1.19356	1.0944
1.50132	3.35932
2.16267	4.72464
2.78835	6.40912
2.13494	3.4228
3.66273	4.07859
2.58266	2.79847
1.3275	1.5934
2.00453	4.52172
4.14603	4.57679
5.16283	2.59213
3.20296	3.84996
2.43795	3.85925
4.82754	6.3016
5.97296	3.81026
7.90591	4.47348
6.45441	5.39268
3.51161	4.08302
6.90027	2.22592
5.9713	3.10961
5.97156	8.33493
7.77416	5.7647
7.01181	4.21088
7.67261	4.60805
9.31902	6.44472
9.06501	5.38911
8.19919	4.53798
8.69945	6.25276
8.97986	7.57575
8.7327	4.16325
8.12662	1.96813
10.1654	2.66549
10.1916	4.89915
0.38	4.4312
9.42359	6.62878
1.26462	5.84435
0.392104	7.60382
0.357902	5.44758
1.9608	6.46806
1.49118	5.85902
10.6471	5.96749
0.469549	8.83775
3.34002	5.3195
3.12165	4.72262
1.44561	7.32795
2.06863	8.47538
2.73973	5.70562
0.0410216	6.38593
2.06427	5.36649
3.66925	7.44093
3.86167	2.58841
3.01525	7.49135
4.22187	5.33252
4.60634	5.58952
7.43724	5.24058
5.21908	4.62872
3.71218	6.3189
4.6597	6.65125
8.57532	5.53751
5.75217	4.45226
6.39387	5.48277
5.23083	5.27328
7.82649	8.0242
7.30524	6.37324
6.85204	6.30297
8.25542	6.79153
5.87799	5.59587
8.4601	5.77499
7.4304	8.43331
8.5962	8.67442
1.19314	4.31274
10.2393	7.33882
9.46157	7.8829
10.1515	6.97375
10.6878	7.66585
0.52486	6.60016
10.1503	1.87685
9.68039	0.172571
0.913893	8.12228
1.07757	5.57028
10.6807	0.887973
4.68183	7.68214
2.35584	0.62731
0.881886	7.91236
2.07104	7.53904
1.47464	9.22462
4.85202	7.18821
2.98206	8.40574
6.33112	4.95508
1.80463	7.32306
3.97168	6.6396
3.96588	8.47298
4.13274	0.5746
3.86215	1.16108
5.66482	6.38247
5.24612	8.42693
6.64864	7.72531
5.65535	7.2613
6.40501	8.95362
4.41242	8.77562
5.18549	8.67064
5.75098	8.23865
6.63849	7.3856
6.09556	6.78957
3.81865	5.56461
8.34282	8.05942
7.5968	6.82818
9.5683	8.43514
9.36536	8.69061
10.6835	0.808651
10.6943	8.78041
8.65726	7.62901
10.4917	8.50405
6.09389	6.90271

35	27
44	7
6	2
36	6
166	195
84	6
117	36
42	45
42	44
167	48
86	11
48	177
46	86
135	176
18	171
131	18
53	12
57	52
21	17
12	173
17	14
29	179
19	56
21	23
67	29
29	19
65	67
30	22
71	68
65	71
26	20
22	67
20	68
37	20
27	1
28	154
37	69
148	34
24	39
33	31
194	193
24	154
155	39
163	31
1	77
35	38
84	35
41	162
195	32
27	33
116	1
116	84
2	3
7	10
3	117
15	10
45	49
87	43
81	79
87	49
46	168
15	93
43	44
54	168
46	61
86	15
93	57
93	50
14	54
21	61
58	92
23	58
58	97
52	92
61	57
23	136
63	55
136	19
59	55
51	91
96	16
51	136
16	105
16	64
105	73
66	100
65	56
105	60
66	75
68	25
104	64
75	40
77	25
96	56
64	71
77	69
74	104
112	101
25	74
60	104
75	60
78	74
70	76
62	40
116	78
62	78
2	76
76	62
72	3
4	81
4	111
82	80
118	81
79	47
156	119
156	49
83	156
43	50
88	129
132	128
98	94
83	94
190	128
92	90
138	190
125	124
52	50
87	90
128	129
90	98
98	97
132	89
96	59
91	103
59	51
95	91
63	95
97	103
55	73
100	145
174	145
73	100
66	108
152	180
108	109
109	101
145	141
101	40
140	107
140	109
153	144
113	153
114	120
144	112
110	113
151	197
115	70
112	115
120	110
115	4
80	111
85	123
72	70
111	144
79	72
118	80
119	85
165	83
159	120
159	157
165	121
160	198
94	88
88	134
123	165
124	89
125	121
133	161
134	125
0	130
121	0
175	170
170	131
175	124
175	130
132	134
103	129
13	89
137	9
142	176
147	139
142	190
138	95
99	180
139	138
141	147
141	63
183	172
147	152
102	174
172	143
108	174
180	189
189	150
102	140
146	152
182	106
153	107
146	102
146	150
113	151
149	150
199	183
158	114
192	151
192	34
82	110
107	149
197	191
197	114
193	158
126	82
157	158
160	157
164	127
122	169
173	8
164	169
161	122
8	131
164	18
173	137
5	11
0	161
48	135
135	137
169	130
13	9
41	166
142	13
9	170
143	176
167	172
12	177
179	17
177	185
139	99
30	178
178	179
143	99
186	185
167	181
187	181
22	26
187	106
181	186
184	106
183	187
182	28
184	28
188	182
189	199
188	34
188	199
155	191
148	154
198	193
192	149
194	155
191	148
198	196
36	162
32	163
31	38
38	41

5	35	27	33	31	38
5	117	3	2	6	36
6	173	137	135	48	177	12
7	21	23	58	92	52	57	61
6	67	29	179	178	30	22
7	20	68	71	65	67	22	26
6	191	155	39	24	154	148
7	41	38	31	163	32	195	166
5	81	118	80	111	4
6	96	59	51	136	19	56
6	68	20	37	69	77	25
6	78	74	25	77	1	116
5	84	116	1	27	35
7	116	84	6	2	76	62	78
7	54	14	17	21	61	46	168
6	57	93	15	86	46	61
7	97	58	23	136	51	91	103
7	23	21	17	179	29	19	136
5	16	64	104	60	105
6	75	66	100	73	105	60
6	64	71	68	25	74	104
7	40	75	60	104	74	78	62
6	43	87	49	45	42	44
7	50	43	44	7	10	15	93
4	93	57	52	50
5	98	90	92	58	97
6	73	55	59	96	16	105
6	66	75	40	101	109	108
6	71	64	16	96	56	65
6	197	191	148	34	192	151
6	70	72	79	81	4	115
5	72	70	76	2	3
6	87	43	50	52	92	90
6	129	88	94	98	97	103
7	90	98	94	83	156	49	87
7	145	174	102	146	152	147	141
6	63	55	73	100	145	141
7	112	144	153	107	140	109	101
7	101	40	62	76	70	115	112
5	111	144	112	115	4
7	110	113	153	144	111	80	82
7	165	83	94	88	134	125	121
6	13	9	170	175	124	89
5	134	88	129	128	132
6	138	95	63	141	147	139
6	190	142	13	89	132	128
5	108	174	145	100	66
6	107	149	150	146	102	140
6	119	156	83	165	123	85
5	132	89	124	125	134
7	130	175	170	131	18	164	169
6	91	51	59	55	63	95
7	183	172	143	99	180	189	199
7	95	138	190	128	129	103	91
5	102	174	108	109	140
6	149	107	153	113	151	192
6	113	110	120	114	197	151
5	120	159	157	158	114
6	135	176	143	172	167	48
6	175	130	0	121	125	124
5	139	147	152	180	99
5	187	181	167	172	183
5	180	152	146	150	189
6	199	188	182	106	187	183
5	158	157	160	198	193
7	155	191	197	114	158	193	194
6	131	170	9	137	173	8
6	176	135	137	9	13	142
5	169	122	161	0	130
6	167	181	186	185	177	48
4	28	184	106	182
7	192	34	188	199	189	150	149
7	38	41	162	36	6	84	35
7	142	190	138	139	99	143	176
5	29	67	65	56	19
6	188	34	148	154	28	182
