# Supplementary material for: Numerical assessment of the applicability of geometry-based force inference on homogeneous and heterogeneous cells
Source: PLoS One. 2024 Apr 16;19(4):e0299016. doi: 10.1371/journal.pone.0299016 (PMC11020637; doi:10.1371/journal.pone.0299016)
Supplement: S1 Data — Simulation results of homogeneous cells, based on different parameters, are stored in approximately 400 folders, each individually named from “data_004” to “data_400”. Please refer to the Excel file “parameter_settings.xlsx” for detailed parameter settings. Each folder contains one.dat file representing the cell structure, two.txt files listing the correct stress values, and two.vtk files containing the estimated stress values. If a folder is empty, it means that the simulation was stopped for some reason under the parameters. Simulation results of heterogeneous cells. Simulation results of heterogeneous cells, based on different parameters, are stored in four folders, each individually named from “data_1001” to “data_1004”. The Excel file “parameter_settings.xlsx” also contains the detailed parameter settings of those four results. Each folder contains five files, arranged in the same configuration as above. (ZIP) [file pone.0299016.s001.zip › supporting_data/data_071/000000_2dVertex(edge).vtk]

# vtk DataFile Version 2.0
S.O.
ASCII
DATASET UNSTRUCTURED_GRID
POINTS 200 float
3.05429 2.02039 0
7.65855 5.90985 0
1.95267 1.12737 0
7.9532 9.25179 0
3.7576 9.16494 0
6.09546 1.54155 0
2.21382 8.86176 0
1.37048 3.75931 0
4.79837 8.99451 0
2.59043 8.02851 0
8.20649 2.3246 0
7.66016 5.91062 0
4.91277 7.04104 0
0.485645 6.30384 0
4.9023 7.04984 0
8.88663 1.77618 0
6.09127 1.54308 0
2.85356 5.23175 0
3.48045 3.03704 0
3.69631 5.0443 0
6.02085 0.585624 0
4.65604 1.52864 0
6.37382 8.00276 0
4.08852 0.404909 0
2.49848 0.511969 0
7.37006 1.69883 0
1.77776 8.1922 0
1.74081 1.67679 0
4.04823 0.367531 0
6.59034 8.50056 0
6.09407 1.54307 0
8.57933 7.55317 0
7.37149 1.69359 0
8.74584 4.54497 0
8.20811 2.32543 0
8.09522 4.82329 0
0.674177 0.402857 0
0.673187 0.401371 0
6.1183 1.40946 0
7.95561 9.24577 0
0.0238489 2.68424 0
5.97932 0.502808 0
9.7295 2.75334 0
9.29299 0.783489 0
4.86987 3.69012 0
0.52423 3.58723 0
9.29463 0.784216 0
1.77983 8.19607 0
2.49766 0.507459 0
8.88677 1.7781 0
9.44369 7.80149 0
4.39638 1.63038 0
5.91461 6.96511 0
0.0216353 2.68209 0
10.6875 4.55204 0
0.518363 3.56888 0
2.49925 0.508541 0
1.32923 6.11161 0
0.815897 4.41363 0
1.28864 1.03918 0
4.91005 7.04128 0
2.40793 3.36406 0
4.87134 3.68628 0
9.73326 2.7499 0
4.75111 0.354459 0
4.8718 3.69031 0
1.97072 8.17851 0
3.48248 3.03311 0
1.95377 1.1258 0
5.55084 1.53036 0
6.77207 3.24895 0
6.76423 4.97406 0
7.36645 1.69728 0
7.37553 1.69754 0
9.7851 5.63206 0
8.10051 4.826 0
6.76139 4.97323 0
0.020763 2.68261 0
0.671358 0.403695 0
9.68028 4.78401 0
0.0226946 2.68121 0
6.71268 3.27419 0
1.37057 3.75946 0
4.79658 8.99302 0
4.43495 5.07244 0
10.4535 6.99866 0
0.677333 5.51371 0
3.32301 6.7649 0
1.28865 1.03927 0
1.74209 1.67794 0
3.67273 6.00948 0
4.89803 7.03593 0
1.74128 1.6761 0
9.68395 4.78449 0
3.23786 8.53425 0
8.20905 2.32607 0
0.517926 3.59378 0
0.027399 2.67752 0
4.40603 6.65058 0
3.60549 3.17975 0
3.71363 6.34626 0
3.48087 3.03566 0
4.8693 3.6848 0
1.95346 1.13112 0
1.37056 3.75964 0
3.50314 3.87898 0
5.54972 3.09126 0
6.36869 8.00473 0
0.212636 1.55344 0
7.90621 6.80837 0
3.72563 2.28975 0
4.65705 1.53022 0
7.54431 4.24503 0
9.68113 4.77995 0
4.43665 5.07308 0
6.92123 6.98859 0
3.69639 5.04478 0
6.92264 6.9878 0
5.5491 3.08907 0
8.10143 4.82543 0
2.58794 8.02998 0
9.6828 4.7814 0
10.4516 6.99679 0
10.5326 8.87627 0
1.78246 8.19651 0
10.2639 9.14981 0
6.75979 4.97257 0
10.0053 9.13659 0
9.78089 5.62618 0
10.5784 8.72336 0
9.73079 2.75277 0
10.3929 7.00551 0
9.08967 7.6523 0
3.22998 4.74093 0
9.83829 5.13161 0
1.32965 6.10921 0
0.566548 6.22158 0
10.3939 7.00225 0
1.78006 8.19538 0
4.34505 4.94915 0
4.91132 7.03866 0
0.805374 4.62751 0
3.75629 9.17181 0
1.63001 7.26611 0
7.90654 6.81136 0
3.75311 9.15834 0
6.75876 4.97374 0
8.61971 7.42975 0
2.85708 5.2349 0
3.8741 3.14964 0
0.430976 6.43343 0
8.62602 7.42772 0
9.85264 5.46326 0
6.92155 6.98696 0
5.90108 6.95762 0
9.78509 5.62762 0
8.35671 3.81491 0
4.86957 3.68217 0
2.81213 4.58807 0
5.92087 6.9535 0
0.814705 4.41425 0
0.947604 8.57927 0
7.95588 9.24451 0
1.06499 8.57198 0
0.297634 1.43236 0
9.22022 1.83058 0
8.04886 8.23318 0
2.85607 5.22823 0
10.6346 4.5253 0
9.29335 0.783303 0
7.95477 9.24952 0
1.3319 6.11475 0
1.74204 1.67757 0
2.53951 7.24895 0
4.8006 8.99192 0
5.54851 3.08902 0
3.17501 4.78382 0
7.73871 4.82698 0
3.26828 6.76183 0
4.91512 7.04103 0
6.37429 8.00309 0
5.60212 5.24461 0
5.15702 0.55422 0
6.3701 8.00412 0
7.50877 4.18479 0
5.65285 5.27001 0
7.77463 0.273156 0
6.02516 0.587512 0
0.429406 6.43285 0
7.90938 6.81062 0
4.39602 1.62955 0
10.5327 8.87458 0
8.62357 7.43018 0
5.81688 5.18486 0
5.91853 6.95724 0
8.05177 8.23207 0
7.9545 9.24612 0
8.05604 8.231 0
8.39157 2.36766 0
9.99003 9.20751 0
CELLS 368 1104 
2 12 8
2 179 12
2 145 179
2 4 145
2 28 23
2 38 5
2 30 5
2 30 16
2 16 28
2 190 51
2 51 21
2 16 69
2 28 190
2 69 21
2 16 28
2 112 95
2 184 73
2 112 184
2 149 102
2 18 99
2 44 139
2 139 99
2 18 67
2 44 65
2 65 102
2 67 149
2 176 158
2 17 167
2 167 141
2 158 58
2 176 17
2 0 103
2 103 68
2 110 56
2 110 0
2 16 69
2 118 30
2 30 16
2 62 106
2 69 157
2 157 62
2 118 106
2 75 119
2 75 33
2 35 156
2 42 33
2 156 63
2 119 35
2 55 7
2 92 55
2 27 89
2 89 104
2 92 27
2 104 7
2 12 8
2 12 52
2 52 194
2 159 194
2 83 159
2 101 172
2 61 101
2 27 89
2 172 27
2 61 89
2 50 131
2 132 129
2 132 50
2 24 190
2 28 23
2 28 190
2 51 21
2 67 0
2 111 21
2 51 110
2 67 149
2 111 149
2 110 0
2 190 51
2 24 190
2 110 56
2 51 110
2 88 97
2 92 27
2 92 97
2 103 172
2 172 27
2 103 68
2 92 55
2 45 55
2 92 97
2 53 97
2 89 104
2 61 104
2 61 89
2 176 158
2 133 176
2 158 82
2 105 82
2 105 133
2 175 106
2 102 62
2 71 146
2 62 106
2 126 76
2 65 102
2 175 126
2 65 146
2 71 76
2 81 70
2 81 72
2 184 73
2 184 70
2 112 95
2 35 156
2 35 112
2 34 156
2 132 129
2 192 132
2 127 192
2 121 33
2 121 93
2 42 33
2 55 7
2 45 55
2 7 82
2 158 58
2 158 82
2 135 57
2 26 143
2 138 26
2 57 136
2 13 138
2 135 143
2 148 57
2 135 57
2 148 90
2 171 90
2 135 171
2 61 101
2 18 101
2 7 82
2 61 104
2 105 99
2 104 7
2 105 82
2 18 99
2 101 172
2 18 101
2 0 103
2 103 172
2 67 0
2 18 67
2 102 62
2 149 102
2 111 157
2 111 149
2 157 62
2 71 146
2 117 71
2 193 117
2 146 193
2 70 126
2 81 70
2 175 126
2 81 175
2 70 126
2 177 76
2 177 119
2 35 112
2 126 76
2 112 184
2 184 70
2 119 35
2 152 155
2 121 11
2 121 93
2 155 74
2 128 11
2 152 134
2 128 74
2 9 120
2 178 173
2 26 143
2 9 173
2 143 178
2 120 26
2 148 17
2 17 167
2 148 57
2 86 167
2 57 136
2 171 90
2 171 87
2 100 90
2 87 100
2 19 98
2 91 114
2 91 98
2 19 114
2 75 33
2 121 33
2 121 11
2 75 1
2 1 11
2 44 65
2 65 146
2 185 181
2 44 181
2 146 193
2 185 193
2 177 76
2 117 71
2 153 117
2 115 153
2 71 76
2 177 115
2 74 151
2 144 189
2 147 189
2 144 128
2 147 151
2 128 74
2 138 47
2 13 138
2 152 134
2 137 152
2 167 141
2 86 167
2 133 176
2 148 17
2 148 90
2 176 17
2 100 98
2 100 90
2 19 98
2 133 116
2 116 19
2 105 99
2 139 99
2 139 116
2 105 133
2 133 116
2 75 119
2 177 119
2 75 1
2 177 115
2 115 109
2 109 1
2 84 114
2 44 139
2 139 116
2 116 19
2 44 181
2 84 181
2 19 114
2 159 194
2 22 189
2 144 109
2 115 153
2 144 189
2 153 194
2 115 109
2 22 180
2 159 183
2 128 11
2 144 109
2 1 11
2 144 128
2 109 1
2 145 94
2 138 47
2 94 120
2 138 26
2 4 145
2 120 26
2 87 178
2 143 178
2 171 87
2 135 171
2 135 143
2 111 21
2 111 157
2 69 157
2 69 21
2 197 199
2 31 147
2 151 192
2 147 151
2 31 197
2 127 192
2 31 147
2 22 189
2 147 189
2 22 31
2 50 131
2 152 155
2 155 50
2 137 152
2 22 180
2 22 31
2 197 166
2 31 197
2 178 173
2 87 178
2 100 98
2 173 140
2 91 98
2 87 100
2 91 140
2 154 185
2 185 181
2 84 181
2 84 154
2 83 159
2 159 183
2 52 194
2 154 185
2 154 52
2 193 117
2 153 117
2 153 194
2 185 193
2 74 151
2 155 74
2 192 132
2 151 192
2 132 50
2 155 50
2 175 106
2 81 72
2 118 25
2 81 175
2 118 106
2 9 120
2 9 60
2 94 120
2 14 94
2 60 14
2 32 5
2 38 5
2 145 94
2 145 179
2 14 179
2 14 94
2 179 12
2 12 52
2 84 114
2 14 179
2 140 60
2 91 114
2 154 52
2 84 154
2 60 14
2 91 140
2 9 60
2 9 173
2 140 60
2 173 140
2 88 97
2 53 97
2 156 63
2 34 156
2 32 5
2 118 30
2 30 5
2 118 25
2 197 199
2 197 166
CELL_TYPES 368
3
3
3
3
3
3
3
3
3
3
3
3
3
3
3
3
3
3
3
3
3
3
3
3
3
3
3
3
3
3
3
3
3
3
3
3
3
3
3
3
3
3
3
3
3
3
3
3
3
3
3
3
3
3
3
3
3
3
3
3
3
3
3
3
3
3
3
3
3
3
3
3
3
3
3
3
3
3
3
3
3
3
3
3
3
3
3
3
3
3
3
3
3
3
3
3
3
3
3
3
3
3
3
3
3
3
3
3
3
3
3
3
3
3
3
3
3
3
3
3
3
3
3
3
3
3
3
3
3
3
3
3
3
3
3
3
3
3
3
3
3
3
3
3
3
3
3
3
3
3
3
3
3
3
3
3
3
3
3
3
3
3
3
3
3
3
3
3
3
3
3
3
3
3
3
3
3
3
3
3
3
3
3
3
3
3
3
3
3
3
3
3
3
3
3
3
3
3
3
3
3
3
3
3
3
3
3
3
3
3
3
3
3
3
3
3
3
3
3
3
3
3
3
3
3
3
3
3
3
3
3
3
3
3
3
3
3
3
3
3
3
3
3
3
3
3
3
3
3
3
3
3
3
3
3
3
3
3
3
3
3
3
3
3
3
3
3
3
3
3
3
3
3
3
3
3
3
3
3
3
3
3
3
3
3
3
3
3
3
3
3
3
3
3
3
3
3
3
3
3
3
3
3
3
3
3
3
3
3
3
3
3
3
3
3
3
3
3
3
3
3
3
3
3
3
3
3
3
3
3
3
3
3
3
3
3
3
3
3
3
3
3
3
3
3
3
3
3
3
3
3
3
3
3
3
3
3
3
3
3
3
3
3
3
3
3
3
3
POINT_DATA 200
CELL_DATA 368
SCALARS ForceMap float
LOOKUP_TABLE default
0.931617
0.308303
0.211561
0.772446
0.50264
1.0294
0.60786
-0.414898
-0.469201
0.328405
0.298972
0.1161
0.0175142
1.20633
-0.469201
0.0235628
0.618142
0.46653
0.375936
0.445678
0.434988
0.0332461
0.515593
0.0220513
0.413453
0.351799
0.480061
0.000399219
0.867856
-0.28993
0.551727
0.318057
0.901834
0.294726
-0.148156
0.1161
0.680994
-0.414898
0.20908
0.102301
-0.0713825
0.957636
-0.271839
0.674067
0.0378237
0.85578
0.84682
0.492114
0.229146
0.0691405
0.0477887
0.42881
-0.16045
0.115811
0.931617
1.24089
0.328
0.364119
-0.174067
0.321916
-0.539842
0.0477887
0.250722
0.447712
0.878032
0.987889
-0.294648
0.448995
0.50264
0.0175142
0.298972
0.490877
0.00952156
0.360102
0.351799
-0.117377
-0.148156
0.328405
0.448995
0.294726
0.360102
0.917717
-0.16045
0.259013
0.891847
0.250722
0.901834
0.0691405
0.158617
0.259013
1.07986
0.42881
1.34205
0.447712
0.480061
0.700698
0.60861
-0.0874765
0.895854
-0.0618168
0.107414
0.888431
0.20908
0.36628
0.413453
0.405211
0.142399
-0.0158314
0.104429
0.281842
0.618142
-0.200417
0.0235628
0.0378237
0.433357
1.09286
0.987889
0.0949045
0.265987
-0.0436877
0.887373
0.85578
0.229146
0.158617
0.438949
-0.28993
0.60861
0.417793
0.546942
0.0914716
0.757463
0.663371
-0.199439
0.773881
0.417793
0.461834
0.361125
0.963187
-0.539842
0.476206
0.438949
1.34205
0.601522
0.115811
-0.0874765
0.445678
0.321916
0.476206
0.318057
0.891847
0.490877
0.515593
0.107414
0.375936
0.360223
-0.117377
-0.0713825
0.888431
0.139227
0.000551697
0.737276
0.102138
0.104429
0.405211
0.626614
0.102138
-0.0157116
0.26302
0.433357
0.36628
0.46653
-0.200417
0.492114
0.706857
-0.209478
0.887373
0.636997
0.525558
1.31171
-0.0817563
0.485586
0.0179374
0.546942
0.265262
0.539987
0.532372
-0.240288
0.000399219
0.773881
1.25339
0.757463
0.361125
0.335736
0.80464
1.00359
-0.0535536
-0.206971
0.464362
0.176026
0.674067
-0.0436877
-0.209478
0.232256
-0.107525
0.0220513
0.142399
0.699831
0.0112314
0.737276
0.230486
-0.0157116
0.139227
-0.0238178
0.0322855
-0.0158314
-0.139045
-0.128068
0.14964
0.967245
-0.287376
0.865708
-0.0817563
1.20396
0.663371
1.31171
0.67905
0.867856
1.25339
0.700698
-0.240288
0.461834
0.551727
0.417617
0.80464
-0.0535536
0.307629
0.215856
0.601522
0.0332461
0.439355
0.895854
0.307629
-0.271839
0.26302
0.232256
-0.139045
-0.101734
0.332395
-0.0743419
0.434988
0.439355
0.215856
0.0112314
0.814933
0.176026
0.364119
0.501463
0.347028
0.0322855
0.14964
-0.00243222
-0.101734
0.393938
0.790103
0.525558
0.347028
-0.107525
-0.287376
0.332395
-0.151618
1.20396
-0.0983947
0.0914716
0.772446
0.532372
0.244531
0.539987
0.335736
0.963187
-0.199439
0.00952156
0.360223
0.102301
1.20633
0.914435
1.29105
0.107912
0.865708
0.980774
0.265987
1.29105
0.501463
0.967245
-0.3138
0.878032
0.706857
0.0516409
0.67905
0.393938
-0.3138
1.06203
0.980774
0.0179374
0.244531
0.417617
-0.0751339
0.464362
1.00359
0.43188
0.483999
0.699831
0.814933
-0.233778
-0.174067
0.790103
0.328
0.483999
-0.0215616
0.000551697
-0.0238178
-0.00243222
0.230486
-0.128068
0.636997
0.0949045
0.107912
-0.294648
0.0516409
-0.0618168
0.281842
0.139706
0.626614
0.957636
0.485586
-0.0468552
-0.0983947
-0.378847
-0.171768
0.434989
1.0294
-0.151618
0.211561
-0.113229
-0.378847
0.308303
1.24089
-0.0743419
-0.113229
-0.283493
-0.206971
-0.0215616
-0.233778
-0.171768
0.43188
-0.0468552
0.265262
-0.283493
-0.0751339
0.917717
1.07986
0.84682
1.09286
0.434989
0.680994
0.60786
0.139706
0.914435
1.06203
