# Supplementary material for: Numerical assessment of the applicability of geometry-based force inference on homogeneous and heterogeneous cells
Source: PLoS One. 2024 Apr 16;19(4):e0299016. doi: 10.1371/journal.pone.0299016 (PMC11020637; doi:10.1371/journal.pone.0299016)
Supplement: S1 Data — Simulation results of homogeneous cells, based on different parameters, are stored in approximately 400 folders, each individually named from “data_004” to “data_400”. Please refer to the Excel file “parameter_settings.xlsx” for detailed parameter settings. Each folder contains one.dat file representing the cell structure, two.txt files listing the correct stress values, and two.vtk files containing the estimated stress values. If a folder is empty, it means that the simulation was stopped for some reason under the parameters. Simulation results of heterogeneous cells. Simulation results of heterogeneous cells, based on different parameters, are stored in four folders, each individually named from “data_1001” to “data_1004”. The Excel file “parameter_settings.xlsx” also contains the detailed parameter settings of those four results. Each folder contains five files, arranged in the same configuration as above. (ZIP) [file pone.0299016.s001.zip › supporting_data/data_071/000000_2dVertex(surface).vtk]

# vtk DataFile Version 2.0
S.O.
ASCII
DATASET UNSTRUCTURED_GRID
POINTS 274 float
3.05429 2.02039 0
7.65855 5.90985 0
1.95267 1.12737 0
7.9532 9.25179 0
3.7576 9.16494 0
6.09546 1.54155 0
2.21382 8.86176 0
1.37048 3.75931 0
4.79837 8.99451 0
2.59043 8.02851 0
8.20649 2.3246 0
7.66016 5.91062 0
4.91277 7.04104 0
0.485645 6.30384 0
4.9023 7.04984 0
8.88663 1.77618 0
6.09127 1.54308 0
2.85356 5.23175 0
3.48045 3.03704 0
3.69631 5.0443 0
6.02085 0.585624 0
4.65604 1.52864 0
6.37382 8.00276 0
4.08852 0.404909 0
2.49848 0.511969 0
7.37006 1.69883 0
1.77776 8.1922 0
1.74081 1.67679 0
4.04823 0.367531 0
6.59034 8.50056 0
6.09407 1.54307 0
8.57933 7.55317 0
7.37149 1.69359 0
8.74584 4.54497 0
8.20811 2.32543 0
8.09522 4.82329 0
0.674177 0.402857 0
0.673187 0.401371 0
6.1183 1.40946 0
7.95561 9.24577 0
0.0238489 2.68424 0
5.97932 0.502808 0
9.7295 2.75334 0
9.29299 0.783489 0
4.86987 3.69012 0
0.52423 3.58723 0
9.29463 0.784216 0
1.77983 8.19607 0
2.49766 0.507459 0
8.88677 1.7781 0
9.44369 7.80149 0
4.39638 1.63038 0
5.91461 6.96511 0
0.0216353 2.68209 0
10.6875 4.55204 0
0.518363 3.56888 0
2.49925 0.508541 0
1.32923 6.11161 0
0.815897 4.41363 0
1.28864 1.03918 0
4.91005 7.04128 0
2.40793 3.36406 0
4.87134 3.68628 0
9.73326 2.7499 0
4.75111 0.354459 0
4.8718 3.69031 0
1.97072 8.17851 0
3.48248 3.03311 0
1.95377 1.1258 0
5.55084 1.53036 0
6.77207 3.24895 0
6.76423 4.97406 0
7.36645 1.69728 0
7.37553 1.69754 0
9.7851 5.63206 0
8.10051 4.826 0
6.76139 4.97323 0
0.020763 2.68261 0
0.671358 0.403695 0
9.68028 4.78401 0
0.0226946 2.68121 0
6.71268 3.27419 0
1.37057 3.75946 0
4.79658 8.99302 0
4.43495 5.07244 0
10.4535 6.99866 0
0.677333 5.51371 0
3.32301 6.7649 0
1.28865 1.03927 0
1.74209 1.67794 0
3.67273 6.00948 0
4.89803 7.03593 0
1.74128 1.6761 0
9.68395 4.78449 0
3.23786 8.53425 0
8.20905 2.32607 0
0.517926 3.59378 0
0.027399 2.67752 0
4.40603 6.65058 0
3.60549 3.17975 0
3.71363 6.34626 0
3.48087 3.03566 0
4.8693 3.6848 0
1.95346 1.13112 0
1.37056 3.75964 0
3.50314 3.87898 0
5.54972 3.09126 0
6.36869 8.00473 0
0.212636 1.55344 0
7.90621 6.80837 0
3.72563 2.28975 0
4.65705 1.53022 0
7.54431 4.24503 0
9.68113 4.77995 0
4.43665 5.07308 0
6.92123 6.98859 0
3.69639 5.04478 0
6.92264 6.9878 0
5.5491 3.08907 0
8.10143 4.82543 0
2.58794 8.02998 0
9.6828 4.7814 0
10.4516 6.99679 0
10.5326 8.87627 0
1.78246 8.19651 0
10.2639 9.14981 0
6.75979 4.97257 0
10.0053 9.13659 0
9.78089 5.62618 0
10.5784 8.72336 0
9.73079 2.75277 0
10.3929 7.00551 0
9.08967 7.6523 0
3.22998 4.74093 0
9.83829 5.13161 0
1.32965 6.10921 0
0.566548 6.22158 0
10.3939 7.00225 0
1.78006 8.19538 0
4.34505 4.94915 0
4.91132 7.03866 0
0.805374 4.62751 0
3.75629 9.17181 0
1.63001 7.26611 0
7.90654 6.81136 0
3.75311 9.15834 0
6.75876 4.97374 0
8.61971 7.42975 0
2.85708 5.2349 0
3.8741 3.14964 0
0.430976 6.43343 0
8.62602 7.42772 0
9.85264 5.46326 0
6.92155 6.98696 0
5.90108 6.95762 0
9.78509 5.62762 0
8.35671 3.81491 0
4.86957 3.68217 0
2.81213 4.58807 0
5.92087 6.9535 0
0.814705 4.41425 0
0.947604 8.57927 0
7.95588 9.24451 0
1.06499 8.57198 0
0.297634 1.43236 0
9.22022 1.83058 0
8.04886 8.23318 0
2.85607 5.22823 0
10.6346 4.5253 0
9.29335 0.783303 0
7.95477 9.24952 0
1.3319 6.11475 0
1.74204 1.67757 0
2.53951 7.24895 0
4.8006 8.99192 0
5.54851 3.08902 0
3.17501 4.78382 0
7.73871 4.82698 0
3.26828 6.76183 0
4.91512 7.04103 0
6.37429 8.00309 0
5.60212 5.24461 0
5.15702 0.55422 0
6.3701 8.00412 0
7.50877 4.18479 0
5.65285 5.27001 0
7.77463 0.273156 0
6.02516 0.587512 0
0.429406 6.43285 0
7.90938 6.81062 0
4.39602 1.62955 0
10.5327 8.87458 0
8.62357 7.43018 0
5.81688 5.18486 0
5.91853 6.95724 0
8.05177 8.23207 0
7.9545 9.24612 0
8.05604 8.231 0
8.39157 2.36766 0
9.99003 9.20751 0
4.50911 8.2636 0
5.24236 0.78479 0
4.91635 1.15217 0
7.66463 2.90895 0
4.19665 3.87136 0
1.99672 4.74047 0
2.83937 1.46007 0
5.45969 2.5418 0
8.88247 3.79231 0
1.27125 2.83436 0
5.18433 7.80507 0
2.4945 2.59805 0
10.0437 7.84738 0
3.60297 0.856029 0
3.86783 2.30334 0
3.41914 1.36176 0
0.996903 1.82855 0
0.866824 2.55914 0
1.81635 2.83341 0
2.54275 4.1001 0
5.85458 4.05143 0
7.24217 2.96969 0
8.04916 3.61156 0
9.60288 8.28833 0
9.42221 3.89204 0
1.56854 4.18208 0
1.27215 7.02969 0
2.5266 5.83695 0
2.61952 3.56828 0
2.63549 2.07956 0
4.50105 2.69349 0
6.54209 5.85305 0
6.35865 3.85547 0
7.20281 4.29006 0
8.88205 5.49099 0
2.36558 7.41497 0
1.6079 5.64598 0
2.61812 6.27016 0
4.36825 5.93608 0
8.55925 5.13316 0
5.7065 4.55675 0
7.13004 5.74863 0
8.88703 6.50478 0
1.00124 7.49736 0
10.3056 5.70402 0
1.6173 5.13849 0
3.67065 5.70747 0
3.74259 4.25775 0
7.56595 5.9748 0
4.74502 4.71479 0
6.82914 7.23764 0
8.60615 6.06168 0
2.74966 8.61003 0
2.17791 6.69574 0
5.01026 2.42462 0
9.03178 8.38691 0
7.52159 7.51619 0
9.85157 6.68803 0
7.46791 8.01771 0
3.72272 6.92479 0
5.33469 5.84901 0
5.60571 8.05043 0
6.15358 6.24512 0
9.34728 6.79437 0
6.57556 2.60334 0
3.75641 7.74676 0
7.05636 1.10482 0
4.10403 8.08172 0
5.0283 6.22196 0
3.5776 7.38514 0
0.54839 1.52333 0
8.78414 2.97054 0
6.32753 2.17742 0
8.80372 8.91971 0
CELLS 440 1760 
3 200 12 8
3 200 179 12
3 200 8 142
3 200 145 179
3 200 142 4
3 200 4 145
3 201 182 64
3 201 41 182
3 201 28 23
3 201 187 38
3 201 38 5
3 201 23 64
3 201 30 5
3 201 30 16
3 201 41 20
3 201 16 28
3 201 20 187
3 202 190 51
3 202 51 21
3 202 16 69
3 202 28 190
3 202 69 21
3 202 16 28
3 203 10 95
3 203 112 95
3 203 184 73
3 203 10 73
3 203 112 184
3 204 149 102
3 204 18 99
3 204 44 139
3 204 139 99
3 204 18 67
3 204 44 65
3 204 65 102
3 204 67 149
3 205 176 158
3 205 17 167
3 205 167 141
3 205 158 58
3 205 141 160
3 205 176 17
3 205 160 58
3 206 0 103
3 206 68 2
3 206 56 48
3 206 103 68
3 206 110 56
3 206 2 48
3 206 110 0
3 207 16 69
3 207 118 30
3 207 30 16
3 207 62 106
3 207 69 157
3 207 157 62
3 207 118 106
3 208 75 119
3 208 75 33
3 208 42 63
3 208 35 156
3 208 42 33
3 208 156 63
3 208 119 35
3 209 55 7
3 209 92 55
3 209 27 89
3 209 89 104
3 209 92 27
3 209 104 7
3 210 12 8
3 210 8 174
3 210 12 52
3 210 52 194
3 210 83 174
3 210 159 194
3 210 83 159
3 211 101 172
3 211 61 101
3 211 27 89
3 211 172 27
3 211 61 89
3 212 50 131
3 212 132 129
3 212 129 122
3 212 132 50
3 212 122 131
3 213 24 190
3 213 28 23
3 213 23 24
3 213 28 190
3 214 51 21
3 214 67 0
3 214 111 21
3 214 51 110
3 214 67 149
3 214 111 149
3 214 110 0
3 215 190 51
3 215 24 190
3 215 110 56
3 215 24 56
3 215 51 110
3 216 88 97
3 216 92 27
3 216 68 88
3 216 92 97
3 216 103 172
3 216 172 27
3 216 103 68
3 217 53 40
3 217 92 55
3 217 45 55
3 217 92 97
3 217 53 97
3 217 40 45
3 218 89 104
3 218 61 104
3 218 61 89
3 219 176 158
3 219 133 176
3 219 158 82
3 219 105 82
3 219 105 133
3 220 175 106
3 220 102 62
3 220 71 146
3 220 62 106
3 220 126 76
3 220 65 102
3 220 175 126
3 220 65 146
3 220 71 76
3 221 81 70
3 221 81 72
3 221 72 73
3 221 184 73
3 221 184 70
3 222 112 95
3 222 95 34
3 222 35 156
3 222 35 112
3 222 34 156
3 223 125 127
3 223 132 129
3 223 192 132
3 223 129 191
3 223 191 123
3 223 125 123
3 223 127 192
3 224 130 42
3 224 113 93
3 224 121 33
3 224 130 113
3 224 121 93
3 224 42 33
3 225 55 7
3 225 45 96
3 225 45 55
3 225 7 82
3 225 158 58
3 225 158 82
3 225 96 58
3 226 135 57
3 226 26 143
3 226 138 26
3 226 57 136
3 226 13 136
3 226 13 138
3 226 135 143
3 227 148 57
3 227 135 57
3 227 148 90
3 227 171 90
3 227 135 171
3 228 61 101
3 228 18 101
3 228 7 82
3 228 61 104
3 228 105 99
3 228 104 7
3 228 105 82
3 228 18 99
3 229 101 172
3 229 18 101
3 229 0 103
3 229 103 172
3 229 67 0
3 229 18 67
3 230 102 62
3 230 149 102
3 230 111 157
3 230 111 149
3 230 157 62
3 231 71 146
3 231 117 71
3 231 193 117
3 231 146 193
3 232 70 126
3 232 81 70
3 232 175 126
3 232 81 175
3 233 70 126
3 233 177 76
3 233 177 119
3 233 35 112
3 233 126 76
3 233 112 184
3 233 184 70
3 233 119 35
3 234 152 155
3 234 134 93
3 234 121 11
3 234 121 93
3 234 155 74
3 234 128 11
3 234 152 134
3 234 128 74
3 235 9 120
3 235 178 173
3 235 26 143
3 235 9 173
3 235 143 178
3 235 120 26
3 236 148 17
3 236 17 167
3 236 148 57
3 236 86 167
3 236 136 86
3 236 57 136
3 237 171 90
3 237 171 87
3 237 100 90
3 237 87 100
3 238 19 98
3 238 91 114
3 238 91 98
3 238 19 114
3 239 75 33
3 239 121 33
3 239 121 11
3 239 75 1
3 239 1 11
3 240 44 65
3 240 65 146
3 240 185 181
3 240 44 181
3 240 146 193
3 240 185 193
3 241 177 76
3 241 117 71
3 241 153 117
3 241 115 153
3 241 71 76
3 241 177 115
3 242 74 151
3 242 144 189
3 242 147 189
3 242 144 128
3 242 147 151
3 242 128 74
3 243 150 188
3 243 138 47
3 243 163 150
3 243 188 13
3 243 13 138
3 243 47 163
3 244 168 134
3 244 152 134
3 244 168 137
3 244 137 152
3 245 167 141
3 245 141 86
3 245 86 167
3 246 133 176
3 246 148 17
3 246 148 90
3 246 176 17
3 246 100 98
3 246 100 90
3 246 19 98
3 246 133 116
3 246 116 19
3 247 105 99
3 247 139 99
3 247 139 116
3 247 105 133
3 247 133 116
3 248 75 119
3 248 177 119
3 248 75 1
3 248 177 115
3 248 115 109
3 248 109 1
3 249 84 114
3 249 44 139
3 249 139 116
3 249 116 19
3 249 44 181
3 249 84 181
3 249 19 114
3 250 159 194
3 250 22 189
3 250 144 109
3 250 115 153
3 250 144 189
3 250 153 194
3 250 115 109
3 250 22 180
3 250 107 183
3 250 159 183
3 250 180 107
3 251 128 11
3 251 144 109
3 251 1 11
3 251 144 128
3 251 109 1
3 252 145 94
3 252 47 124
3 252 138 47
3 252 94 120
3 252 66 124
3 252 138 26
3 252 4 145
3 252 120 26
3 252 66 6
3 252 6 4
3 253 87 178
3 253 143 178
3 253 171 87
3 253 135 171
3 253 135 143
3 254 111 21
3 254 111 157
3 254 69 157
3 254 69 21
3 255 197 199
3 255 31 147
3 255 127 199
3 255 151 192
3 255 147 151
3 255 31 197
3 255 127 192
3 256 31 147
3 256 22 189
3 256 147 189
3 256 22 31
3 257 50 131
3 257 137 131
3 257 152 155
3 257 155 50
3 257 137 152
3 258 195 29
3 258 195 166
3 258 22 180
3 258 29 180
3 258 22 31
3 258 197 166
3 258 31 197
3 259 178 173
3 259 87 178
3 259 100 98
3 259 173 140
3 259 91 98
3 259 87 100
3 259 91 140
3 260 154 185
3 260 185 181
3 260 84 181
3 260 84 154
3 261 183 83
3 261 83 159
3 261 159 183
3 262 52 194
3 262 154 185
3 262 154 52
3 262 193 117
3 262 153 117
3 262 153 194
3 262 185 193
3 263 74 151
3 263 155 74
3 263 192 132
3 263 151 192
3 263 132 50
3 263 155 50
3 264 175 106
3 264 81 72
3 264 25 72
3 264 118 25
3 264 81 175
3 264 118 106
3 265 9 120
3 265 9 60
3 265 94 120
3 265 14 94
3 265 60 14
3 266 32 5
3 266 38 186
3 266 38 5
3 266 32 186
3 267 145 94
3 267 145 179
3 267 14 179
3 267 14 94
3 268 179 12
3 268 12 52
3 268 84 114
3 268 14 179
3 268 140 60
3 268 91 114
3 268 154 52
3 268 84 154
3 268 60 14
3 268 91 140
3 269 9 60
3 269 9 173
3 269 140 60
3 269 173 140
3 270 36 37
3 270 88 97
3 270 59 88
3 270 164 108
3 270 59 36
3 270 108 53
3 270 53 97
3 270 164 37
3 271 198 34
3 271 198 63
3 271 156 63
3 271 34 156
3 272 32 5
3 272 118 30
3 272 32 25
3 272 30 5
3 272 118 25
3 273 197 199
3 273 199 162
3 273 197 166
3 273 166 162
CELL_TYPES 440
5
5
5
5
5
5
5
5
5
5
5
5
5
5
5
5
5
5
5
5
5
5
5
5
5
5
5
5
5
5
5
5
5
5
5
5
5
5
5
5
5
5
5
5
5
5
5
5
5
5
5
5
5
5
5
5
5
5
5
5
5
5
5
5
5
5
5
5
5
5
5
5
5
5
5
5
5
5
5
5
5
5
5
5
5
5
5
5
5
5
5
5
5
5
5
5
5
5
5
5
5
5
5
5
5
5
5
5
5
5
5
5
5
5
5
5
5
5
5
5
5
5
5
5
5
5
5
5
5
5
5
5
5
5
5
5
5
5
5
5
5
5
5
5
5
5
5
5
5
5
5
5
5
5
5
5
5
5
5
5
5
5
5
5
5
5
5
5
5
5
5
5
5
5
5
5
5
5
5
5
5
5
5
5
5
5
5
5
5
5
5
5
5
5
5
5
5
5
5
5
5
5
5
5
5
5
5
5
5
5
5
5
5
5
5
5
5
5
5
5
5
5
5
5
5
5
5
5
5
5
5
5
5
5
5
5
5
5
5
5
5
5
5
5
5
5
5
5
5
5
5
5
5
5
5
5
5
5
5
5
5
5
5
5
5
5
5
5
5
5
5
5
5
5
5
5
5
5
5
5
5
5
5
5
5
5
5
5
5
5
5
5
5
5
5
5
5
5
5
5
5
5
5
5
5
5
5
5
5
5
5
5
5
5
5
5
5
5
5
5
5
5
5
5
5
5
5
5
5
5
5
5
5
5
5
5
5
5
5
5
5
5
5
5
5
5
5
5
5
5
5
5
5
5
5
5
5
5
5
5
5
5
5
5
5
5
5
5
5
5
5
5
5
5
5
5
5
5
5
5
5
5
5
5
5
5
5
5
5
5
5
5
5
5
5
5
5
5
5
5
5
5
5
5
5
5
5
5
5
5
5
5
5
5
5
5
5
5
5
5
5
5
5
5
5
5
5
5
5
5
5
5
5
5
5
5
5
5
5
5
POINT_DATA 274
CELL_DATA 440
SCALARS ForceMap float
LOOKUP_TABLE default
0.770877
0.770877
0.770877
0.770877
0.770877
0.770877
-0.246467
-0.246467
-0.246467
-0.246467
-0.246467
-0.246467
-0.246467
-0.246467
-0.246467
-0.246467
-0.246467
-0.0197065
-0.0197065
-0.0197065
-0.0197065
-0.0197065
-0.0197065
0.429363
0.429363
0.429363
0.429363
0.429363
0.377688
0.377688
0.377688
0.377688
0.377688
0.377688
0.377688
0.377688
0.564214
0.564214
0.564214
0.564214
0.564214
0.564214
0.564214
0.166228
0.166228
0.166228
0.166228
0.166228
0.166228
0.166228
-0.0270218
-0.0270218
-0.0270218
-0.0270218
-0.0270218
-0.0270218
-0.0270218
0.495516
0.495516
0.495516
0.495516
0.495516
0.495516
0.495516
0.313958
0.313958
0.313958
0.313958
0.313958
0.313958
1.14271
1.14271
1.14271
1.14271
1.14271
1.14271
1.14271
-0.205621
-0.205621
-0.205621
-0.205621
-0.205621
1.59364
1.59364
1.59364
1.59364
1.59364
0.394233
0.394233
0.394233
0.394233
0.113958
0.113958
0.113958
0.113958
0.113958
0.113958
0.113958
0.463092
0.463092
0.463092
0.463092
0.463092
0.318708
0.318708
0.318708
0.318708
0.318708
0.318708
0.318708
0.0287045
0.0287045
0.0287045
0.0287045
0.0287045
0.0287045
1.8799
1.8799
1.8799
0.713218
0.713218
0.713218
0.713218
0.713218
0.164451
0.164451
0.164451
0.164451
0.164451
0.164451
0.164451
0.164451
0.164451
0.199818
0.199818
0.199818
0.199818
0.199818
0.407202
0.407202
0.407202
0.407202
0.407202
0.272178
0.272178
0.272178
0.272178
0.272178
0.272178
0.272178
0.260438
0.260438
0.260438
0.260438
0.260438
0.260438
0.185869
0.185869
0.185869
0.185869
0.185869
0.185869
0.185869
0.0813197
0.0813197
0.0813197
0.0813197
0.0813197
0.0813197
0.0813197
0.853185
0.853185
0.853185
0.853185
0.853185
0.410064
0.410064
0.410064
0.410064
0.410064
0.410064
0.410064
0.410064
0.387321
0.387321
0.387321
0.387321
0.387321
0.387321
0.0884573
0.0884573
0.0884573
0.0884573
0.0884573
0.574244
0.574244
0.574244
0.574244
0.416988
0.416988
0.416988
0.416988
0.112879
0.112879
0.112879
0.112879
0.112879
0.112879
0.112879
0.112879
0.78212
0.78212
0.78212
0.78212
0.78212
0.78212
0.78212
0.78212
1.19629
1.19629
1.19629
1.19629
1.19629
1.19629
0.292767
0.292767
0.292767
0.292767
0.292767
0.292767
0.882762
0.882762
0.882762
0.882762
0.0068194
0.0068194
0.0068194
0.0068194
-0.118872
-0.118872
-0.118872
-0.118872
-0.118872
0.118092
0.118092
0.118092
0.118092
0.118092
0.118092
-0.425394
-0.425394
-0.425394
-0.425394
-0.425394
-0.425394
-0.047587
-0.047587
-0.047587
-0.047587
-0.047587
-0.047587
0.840291
0.840291
0.840291
0.840291
0.840291
0.840291
0.302779
0.302779
0.302779
0.302779
4.54278
4.54278
4.54278
-0.195668
-0.195668
-0.195668
-0.195668
-0.195668
-0.195668
-0.195668
-0.195668
-0.195668
0.508299
0.508299
0.508299
0.508299
0.508299
-0.0775819
-0.0775819
-0.0775819
-0.0775819
-0.0775819
-0.0775819
0.369566
0.369566
0.369566
0.369566
0.369566
0.369566
0.369566
0.0555824
0.0555824
0.0555824
0.0555824
0.0555824
0.0555824
0.0555824
0.0555824
0.0555824
0.0555824
0.0555824
0.149879
0.149879
0.149879
0.149879
0.149879
0.520901
0.520901
0.520901
0.520901
0.520901
0.520901
0.520901
0.520901
0.520901
0.520901
0.112902
0.112902
0.112902
0.112902
0.112902
1.03286
1.03286
1.03286
1.03286
1.054
1.054
1.054
1.054
1.054
1.054
1.054
0.909476
0.909476
0.909476
0.909476
0.277731
0.277731
0.277731
0.277731
0.277731
0.269923
0.269923
0.269923
0.269923
0.269923
0.269923
0.269923
0.322439
0.322439
0.322439
0.322439
0.322439
0.322439
0.322439
0.442609
0.442609
0.442609
0.442609
0.812652
0.812652
0.812652
0.0438328
0.0438328
0.0438328
0.0438328
0.0438328
0.0438328
0.0438328
0.0174004
0.0174004
0.0174004
0.0174004
0.0174004
0.0174004
0.773559
0.773559
0.773559
0.773559
0.773559
0.773559
0.0909891
0.0909891
0.0909891
0.0909891
0.0909891
1.61001
1.61001
1.61001
1.61001
0.0148189
0.0148189
0.0148189
0.0148189
0.191415
0.191415
0.191415
0.191415
0.191415
0.191415
0.191415
0.191415
0.191415
0.191415
0.0201817
0.0201817
0.0201817
0.0201817
0.218764
0.218764
0.218764
0.218764
0.218764
0.218764
0.218764
0.218764
2.56035
2.56035
2.56035
2.56035
0.767286
0.767286
0.767286
0.767286
0.767286
0.783256
0.783256
0.783256
0.783256
