# Supplementary material for: Numerical assessment of the applicability of geometry-based force inference on homogeneous and heterogeneous cells
Source: PLoS One. 2024 Apr 16;19(4):e0299016. doi: 10.1371/journal.pone.0299016 (PMC11020637; doi:10.1371/journal.pone.0299016)
Supplement: S1 Data — Simulation results of homogeneous cells, based on different parameters, are stored in approximately 400 folders, each individually named from “data_004” to “data_400”. Please refer to the Excel file “parameter_settings.xlsx” for detailed parameter settings. Each folder contains one.dat file representing the cell structure, two.txt files listing the correct stress values, and two.vtk files containing the estimated stress values. If a folder is empty, it means that the simulation was stopped for some reason under the parameters. Simulation results of heterogeneous cells. Simulation results of heterogeneous cells, based on different parameters, are stored in four folders, each individually named from “data_1001” to “data_1004”. The Excel file “parameter_settings.xlsx” also contains the detailed parameter settings of those four results. Each folder contains five files, arranged in the same configuration as above. (ZIP) [file pone.0299016.s001.zip › supporting_data/data_071/i2dvertex000000000000000.dat]

170629

20.0
20.0

200
273
74

3.05429	2.02039
7.65855	5.90985
1.95267	1.12737
7.9532	9.25179
3.7576	9.16494
6.09546	1.54155
2.21382	8.86176
1.37048	3.75931
4.79837	8.99451
2.59043	8.02851
8.20649	2.3246
7.66016	5.91062
4.91277	7.04104
0.485645	6.30384
4.9023	7.04984
8.88663	1.77618
6.09127	1.54308
2.85356	5.23175
3.48045	3.03704
3.69631	5.0443
6.02085	0.585624
4.65604	1.52864
6.37382	8.00276
4.08852	0.404909
2.49848	0.511969
7.37006	1.69883
1.77776	8.1922
1.74081	1.67679
4.04823	0.367531
6.59034	8.50056
6.09407	1.54307
8.57933	7.55317
7.37149	1.69359
8.74584	4.54497
8.20811	2.32543
8.09522	4.82329
0.674177	0.402857
0.673187	0.401371
6.1183	1.40946
7.95561	9.24577
0.0238489	2.68424
5.97932	0.502808
9.7295	2.75334
9.29299	0.783489
4.86987	3.69012
0.52423	3.58723
9.29463	0.784216
1.77983	8.19607
2.49766	0.507459
8.88677	1.7781
9.44369	7.80149
4.39638	1.63038
5.91461	6.96511
0.0216353	2.68209
10.6875	4.55204
0.518363	3.56888
2.49925	0.508541
1.32923	6.11161
0.815897	4.41363
1.28864	1.03918
4.91005	7.04128
2.40793	3.36406
4.87134	3.68628
9.73326	2.7499
4.75111	0.354459
4.8718	3.69031
1.97072	8.17851
3.48248	3.03311
1.95377	1.1258
5.55084	1.53036
6.77207	3.24895
6.76423	4.97406
7.36645	1.69728
7.37553	1.69754
9.7851	5.63206
8.10051	4.826
6.76139	4.97323
0.020763	2.68261
0.671358	0.403695
9.68028	4.78401
0.0226946	2.68121
6.71268	3.27419
1.37057	3.75946
4.79658	8.99302
4.43495	5.07244
10.4535	6.99866
0.677333	5.51371
3.32301	6.7649
1.28865	1.03927
1.74209	1.67794
3.67273	6.00948
4.89803	7.03593
1.74128	1.6761
9.68395	4.78449
3.23786	8.53425
8.20905	2.32607
0.517926	3.59378
0.027399	2.67752
4.40603	6.65058
3.60549	3.17975
3.71363	6.34626
3.48087	3.03566
4.8693	3.6848
1.95346	1.13112
1.37056	3.75964
3.50314	3.87898
5.54972	3.09126
6.36869	8.00473
0.212636	1.55344
7.90621	6.80837
3.72563	2.28975
4.65705	1.53022
7.54431	4.24503
9.68113	4.77995
4.43665	5.07308
6.92123	6.98859
3.69639	5.04478
6.92264	6.9878
5.5491	3.08907
8.10143	4.82543
2.58794	8.02998
9.6828	4.7814
10.4516	6.99679
10.5326	8.87627
1.78246	8.19651
10.2639	9.14981
6.75979	4.97257
10.0053	9.13659
9.78089	5.62618
10.5784	8.72336
9.73079	2.75277
10.3929	7.00551
9.08967	7.6523
3.22998	4.74093
9.83829	5.13161
1.32965	6.10921
0.566548	6.22158
10.3939	7.00225
1.78006	8.19538
4.34505	4.94915
4.91132	7.03866
0.805374	4.62751
3.75629	9.17181
1.63001	7.26611
7.90654	6.81136
3.75311	9.15834
6.75876	4.97374
8.61971	7.42975
2.85708	5.2349
3.8741	3.14964
0.430976	6.43343
8.62602	7.42772
9.85264	5.46326
6.92155	6.98696
5.90108	6.95762
9.78509	5.62762
8.35671	3.81491
4.86957	3.68217
2.81213	4.58807
5.92087	6.9535
0.814705	4.41425
0.947604	8.57927
7.95588	9.24451
1.06499	8.57198
0.297634	1.43236
9.22022	1.83058
8.04886	8.23318
2.85607	5.22823
10.6346	4.5253
9.29335	0.783303
7.95477	9.24952
1.3319	6.11475
1.74204	1.67757
2.53951	7.24895
4.8006	8.99192
5.54851	3.08902
3.17501	4.78382
7.73871	4.82698
3.26828	6.76183
4.91512	7.04103
6.37429	8.00309
5.60212	5.24461
5.15702	0.55422
6.3701	8.00412
7.50877	4.18479
5.65285	5.27001
7.77463	0.273156
6.02516	0.587512
0.429406	6.43285
7.90938	6.81062
4.39602	1.62955
10.5327	8.87458
8.62357	7.43018
5.81688	5.18486
5.91853	6.95724
8.05177	8.23207
7.9545	9.24612
8.05604	8.231
8.39157	2.36766
9.99003	9.20751

53	40
10	95
36	37
50	131
88	97
197	199
59	88
43	46
43	169
165	49
145	94
55	7
150	188
125	127
12	8
8	174
164	108
179	12
12	52
101	172
182	64
183	83
45	96
41	182
92	55
190	51
51	21
52	194
112	95
175	106
8	142
70	126
16	69
32	5
24	190
61	101
28	23
81	70
187	38
18	101
118	30
38	186
38	5
81	72
32	25
25	72
72	73
95	34
32	186
49	15
162	39
75	119
198	15
27	89
198	34
75	33
137	131
89	104
152	155
0	103
102	62
45	55
83	174
145	179
92	27
68	2
134	93
59	36
9	120
68	88
92	97
103	172
176	158
56	48
172	27
133	176
67	0
7	82
103	68
61	104
142	4
148	17
23	64
110	56
105	99
23	24
111	21
30	5
71	146
118	25
24	56
51	110
2	48
30	16
184	73
42	63
10	73
130	42
80	77
198	63
113	93
177	76
121	33
121	11
177	119
75	1
130	113
35	156
178	173
31	147
132	129
121	93
104	7
9	60
108	53
40	77
17	167
53	97
148	57
127	199
167	141
158	58
141	160
158	82
54	168
135	57
105	82
148	90
149	102
176	17
18	99
87	178
171	90
84	114
100	98
61	89
44	139
139	99
18	67
62	106
44	65
35	112
126	76
139	116
65	102
74	151
111	157
154	185
67	149
42	33
111	149
175	126
112	184
117	71
69	157
184	70
156	63
34	156
119	35
113	79
168	134
155	74
128	11
192	132
47	124
163	161
129	191
141	86
26	143
14	179
138	47
9	173
94	120
143	178
66	124
138	26
86	167
163	150
171	87
100	90
140	60
136	86
4	145
96	58
105	133
19	98
160	58
91	114
65	146
133	116
154	52
157	62
193	117
151	192
185	181
116	19
195	29
159	194
22	189
144	109
153	117
115	153
1	11
44	181
144	189
129	122
153	194
71	76
147	189
81	175
177	115
144	128
152	134
40	45
115	109
147	151
128	74
109	1
195	166
188	13
132	50
199	162
85	122
170	196
191	123
78	37
120	26
169	165
168	137
164	37
125	123
57	136
66	6
6	4
135	171
13	136
13	138
173	140
14	94
146	193
84	181
84	154
60	14
28	190
110	0
91	98
19	114
83	159
87	100
22	180
107	183
159	183
185	193
69	21
41	20
16	28
155	50
29	180
180	107
22	31
197	166
166	162
47	163
3	170
20	187
31	197
118	106
127	192
137	152
91	140
135	143
122	131
196	39

6	145	179	12	8	142	4
11	16	28	23	64	182	41	20	187	38	5	30
6	28	16	69	21	51	190
5	95	112	184	73	10
8	149	102	65	44	139	99	18	67
7	167	141	160	58	158	176	17
7	2	48	56	110	0	103	68
7	106	62	157	69	16	30	118
7	42	33	75	119	35	156	63
6	55	92	27	89	104	7
7	8	12	52	194	159	83	174
5	61	89	27	172	101
5	131	122	129	132	50
4	190	24	23	28
7	110	51	21	111	149	67	0
5	24	190	51	110	56
7	97	88	68	103	172	27	92
6	92	55	45	40	53	97
3	89	61	104
5	82	105	133	176	158
9	62	106	175	126	76	71	146	65	102
5	81	72	73	184	70
5	34	156	35	112	95
7	192	132	129	191	123	125	127
6	130	113	93	121	33	42
7	55	7	82	158	58	96	45
7	143	26	138	13	136	57	135
5	90	171	135	57	148
8	105	82	7	104	61	101	18	99
6	0	67	18	101	172	103
5	102	149	111	157	62
4	117	193	146	71
4	175	81	70	126
8	177	76	126	70	184	112	35	119
8	11	121	93	134	152	155	74	128
6	120	26	143	178	173	9
6	86	167	17	148	57	136
4	171	90	100	87
4	91	98	19	114
5	75	33	121	11	1
6	65	146	193	185	181	44
6	76	177	115	153	117	71
6	147	189	144	128	74	151
6	13	138	47	163	150	188
4	168	137	152	134
3	167	86	141
9	133	116	19	98	100	90	148	17	176
5	116	133	105	99	139
6	1	109	115	177	119	75
7	181	84	114	19	116	139	44
11	115	109	144	189	22	180	107	183	159	194	153
5	109	1	11	128	144
10	26	120	94	145	4	6	66	124	47	138
5	171	87	178	143	135
4	69	157	111	21
7	197	31	147	151	192	127	199
4	22	189	147	31
5	50	155	152	137	131
7	195	29	180	22	31	197	166
7	98	91	140	173	178	87	100
4	154	84	181	185
3	159	183	83
7	154	185	193	117	153	194	52
6	132	192	151	74	155	50
6	72	81	175	106	118	25
5	9	60	14	94	120
4	186	32	5	38
4	94	14	179	145
10	91	114	84	154	52	12	179	14	60	140
4	60	9	173	140
8	88	97	53	108	164	37	36	59
4	156	34	198	63
5	25	118	30	5	32
4	199	162	166	197
