# Supplementary material for: Numerical assessment of the applicability of geometry-based force inference on homogeneous and heterogeneous cells
Source: PLoS One. 2024 Apr 16;19(4):e0299016. doi: 10.1371/journal.pone.0299016 (PMC11020637; doi:10.1371/journal.pone.0299016)
Supplement: S1 Data — Simulation results of homogeneous cells, based on different parameters, are stored in approximately 400 folders, each individually named from “data_004” to “data_400”. Please refer to the Excel file “parameter_settings.xlsx” for detailed parameter settings. Each folder contains one.dat file representing the cell structure, two.txt files listing the correct stress values, and two.vtk files containing the estimated stress values. If a folder is empty, it means that the simulation was stopped for some reason under the parameters. Simulation results of heterogeneous cells. Simulation results of heterogeneous cells, based on different parameters, are stored in four folders, each individually named from “data_1001” to “data_1004”. The Excel file “parameter_settings.xlsx” also contains the detailed parameter settings of those four results. Each folder contains five files, arranged in the same configuration as above. (ZIP) [file pone.0299016.s001.zip › supporting_data/data_072/000000_2dVertex(edge).vtk]

# vtk DataFile Version 2.0
S.O.
ASCII
DATASET UNSTRUCTURED_GRID
POINTS 200 float
5.94182 8.89806 0
0.679652 7.20292 0
0.61268 8.94667 0
7.81972 3.36933 0
1.67906 4.03083 0
9.5713 7.60008 0
2.08273 1.37602 0
0.253843 1.96917 0
3.97137 1.5687 0
0.611894 8.93997 0
3.22209 0.199069 0
1.92835 8.8707 0
2.08838 1.04543 0
0.7123 0.72402 0
2.33076 1.68759 0
4.54919 7.56905 0
0.677323 7.20207 0
5.2289 0.279519 0
3.49388 8.9474 0
2.86778 0.195827 0
10.0827 9.0559 0
6.71278 1.76381 0
3.28071 3.5172 0
5.25157 0.347188 0
3.37654 3.383 0
4.51192 1.49391 0
3.97026 1.56408 0
7.07862 2.92858 0
8.48436 2.13502 0
9.97243 1.23564 0
5.22636 0.276026 0
8.26577 1.31669 0
6.59093 1.43749 0
8.09069 1.50254 0
9.22978 0.547459 0
5.22798 0.277719 0
0.640994 4.2972 0
0.0971551 2.5895 0
7.81975 0.694101 0
9.10244 3.08164 0
9.97076 1.22826 0
3.49902 4.82556 0
1.6786 4.03251 0
6.21483 8.70362 0
7.74046 9.00398 0
4.56419 3.45916 0
1.25698 4.48744 0
5.71646 6.41676 0
2.58087 6.00197 0
0.6336 2.43233 0
10.6918 3.03102 0
5.50387 1.53449 0
10.0052 3.18451 0
5.264 5.36667 0
1.19173 5.84364 0
4.3882 6.93879 0
2.58285 6.0013 0
5.10237 4.40796 0
3.58331 3.44696 0
7.31743 0.526098 0
6.21695 8.70323 0
6.28125 7.62672 0
6.27795 3.40461 0
2.33059 1.68682 0
7.07995 2.93236 0
2.20729 2.81392 0
5.39689 3.65917 0
7.07814 2.93399 0
7.70451 7.02908 0
6.81363 4.6097 0
4.5121 1.49353 0
3.32452 3.54241 0
4.51497 1.11483 0
9.97469 1.23202 0
5.47507 4.69158 0
3.56127 4.80445 0
0.211035 8.94967 0
0.0270442 4.94764 0
9.10005 3.08128 0
9.96983 1.23608 0
2.80537 7.30169 0
0.0284069 4.94916 0
0.679042 7.20456 0
7.83336 4.02713 0
4.56012 3.46237 0
2.27651 4.20975 0
1.55637 6.2359 0
9.38718 3.66072 0
2.80437 0.22088 0
1.92771 8.86935 0
0.189462 2.40149 0
0.00010816 3.00453 0
3.45199 2.21875 0
3.45104 2.22017 0
3.03417 4.40703 0
2.86296 7.13786 0
1.75358 4.28995 0
2.41596 2.24875 0
0.703099 8.10627 0
5.74039 1.29516 0
7.31683 0.526694 0
5.49683 1.5543 0
0.379873 5.4477 0
7.70465 7.03069 0
5.39491 3.6584 0
6.27506 7.63016 0
2.36929 7.73733 0
5.49742 1.53348 0
5.26642 5.37407 0
5.5055 1.5484 0
5.00268 7.17842 0
7.8415 3.42308 0
8.01205 3.35272 0
7.98568 5.27024 0
7.52025 7.83156 0
8.98328 5.47665 0
10.2861 3.15931 0
0.381256 5.44899 0
6.49535 4.51773 0
7.9837 5.27443 0
9.38224 3.65952 0
10.7003 6.50958 0
7.50472 5.06609 0
10.2459 6.52356 0
8.32 6.75257 0
9.20636 4.88345 0
9.38106 3.65914 0
8.98027 5.47142 0
0.678873 7.20304 0
9.40767 8.58338 0
0.0280476 4.94918 0
9.97 1.23599 0
5.71255 6.41636 0
0.632988 2.43623 0
2.78962 6.86072 0
3.49032 8.94857 0
3.22509 6.06847 0
4.15909 7.57506 0
3.49448 8.94567 0
5.24784 5.36375 0
2.33332 1.6853 0
8.94408 5.58988 0
5.70683 6.42005 0
2.78782 6.86226 0
7.49811 5.06683 0
2.20484 2.81466 0
8.3191 6.7508 0
3.2191 6.06898 0
4.55942 3.45816 0
4.24053 6.63854 0
9.5671 7.59892 0
7.50172 5.07067 0
5.71647 6.41882 0
6.78779 8.16224 0
4.49151 7.53117 0
9.57066 7.5987 0
9.69424 3.32844 0
3.22148 6.07004 0
8.16253 1.48131 0
0.680591 7.20724 0
1.8235 4.31522 0
8.96765 5.63426 0
9.56595 7.59585 0
7.08105 2.93339 0
7.06796 5.01686 0
3.12174 4.43035 0
0.611859 8.94133 0
0.825399 8.43127 0
7.73777 9.00314 0
2.08345 1.37766 0
2.37219 7.73603 0
3.21005 0.151334 0
2.11493 6.28546 0
0.998083 4.83646 0
2.37115 7.73408 0
6.79001 8.10695 0
4.93627 5.39139 0
3.8188 7.95598 0
6.92598 0.815474 0
0.61525 8.93986 0
4.73499 4.55872 0
7.52107 7.82887 0
4.24059 6.63869 0
7.24864 5.93761 0
7.92986 1.17508 0
4.6134 7.21003 0
7.04117 0.809532 0
6.42494 4.54048 0
9.2757 0.606529 0
8.31869 6.75675 0
5.22891 0.272885 0
9.75893 7.80376 0
10.6517 0.540002 0
7.51966 7.82591 0
9.40548 8.58576 0
9.97017 1.23364 0
10.2393 5.4797 0
9.40987 8.58521 0
9.56708 7.59834 0
0.254036 1.9719 0
CELLS 336 1008 
2 110 185
2 154 185
2 110 43
2 54 117
2 54 173
2 46 173
2 32 99
2 23 99
2 32 186
2 184 158
2 195 28
2 158 28
2 184 131
2 145 4
2 133 4
2 133 145
2 25 58
2 25 148
2 58 148
2 49 90
2 133 4
2 133 49
2 42 4
2 24 58
2 45 57
2 57 180
2 148 84
2 58 148
2 84 45
2 180 71
2 24 71
2 163 31
2 64 163
2 21 64
2 31 21
2 26 8
2 109 70
2 23 99
2 8 70
2 109 51
2 51 99
2 49 63
2 49 90
2 14 63
2 14 140
2 156 39
2 39 79
2 145 4
2 145 65
2 94 65
2 42 4
2 160 85
2 160 96
2 85 94
2 49 63
2 145 65
2 133 145
2 97 65
2 133 49
2 63 97
2 184 158
2 21 32
2 32 186
2 158 33
2 31 21
2 33 31
2 38 184
2 74 187
2 45 57
2 74 57
2 187 66
2 66 45
2 136 157
2 108 182
2 157 176
2 176 139
2 149 136
2 139 108
2 149 182
2 109 101
2 107 62
2 62 104
2 104 101
2 109 51
2 107 51
2 48 173
2 54 86
2 86 172
2 54 173
2 172 48
2 165 94
2 94 65
2 97 65
2 22 97
2 22 165
2 104 66
2 101 84
2 104 101
2 66 45
2 84 45
2 142 132
2 182 55
2 108 182
2 53 108
2 55 142
2 53 132
2 26 8
2 93 8
2 19 93
2 24 92
2 14 63
2 22 71
2 92 14
2 63 97
2 22 97
2 24 71
2 32 99
2 21 32
2 21 64
2 64 67
2 107 67
2 107 51
2 51 99
2 3 163
2 64 163
2 64 67
2 118 27
2 27 67
2 3 111
2 111 69
2 69 118
2 112 3
2 156 39
2 39 78
2 83 111
2 3 111
2 120 126
2 78 112
2 83 120
2 195 28
2 39 78
2 28 78
2 39 79
2 92 93
2 92 14
2 14 140
2 19 93
2 159 82
2 86 172
2 143 159
2 86 82
2 143 134
2 172 134
2 134 149
2 56 48
2 56 147
2 172 48
2 149 136
2 147 136
2 172 134
2 27 62
2 104 66
2 62 104
2 118 27
2 187 66
2 118 187
2 25 70
2 25 148
2 148 84
2 109 101
2 109 70
2 101 84
2 27 62
2 107 62
2 27 67
2 107 67
2 157 41
2 41 75
2 157 176
2 176 75
2 144 122
2 83 111
2 113 119
2 151 122
2 111 69
2 144 69
2 151 119
2 83 113
2 120 113
2 83 120
2 83 113
2 48 173
2 160 96
2 56 48
2 160 56
2 46 173
2 150 161
2 123 161
2 159 174
2 143 159
2 95 143
2 174 170
2 95 80
2 22 71
2 41 165
2 180 71
2 41 75
2 75 180
2 22 165
2 53 164
2 53 132
2 164 132
2 57 180
2 74 57
2 75 180
2 139 74
2 176 75
2 176 139
2 120 113
2 113 119
2 120 126
2 119 127
2 54 86
2 1 82
2 54 117
2 86 82
2 159 174
2 159 82
2 1 82
2 167 174
2 165 94
2 41 165
2 85 94
2 136 157
2 157 41
2 147 136
2 85 147
2 124 198
2 193 146
2 189 124
2 189 146
2 160 85
2 160 56
2 56 147
2 85 147
2 74 187
2 139 74
2 53 108
2 164 144
2 53 164
2 118 187
2 69 118
2 139 108
2 144 69
2 141 115
2 141 161
2 123 161
2 151 122
2 183 68
2 122 183
2 146 103
2 189 151
2 103 68
2 189 146
2 95 137
2 154 185
2 134 149
2 95 143
2 182 55
2 143 134
2 185 55
2 149 182
2 47 152
2 103 61
2 61 105
2 103 68
2 68 152
2 47 105
2 175 61
2 61 105
2 110 105
2 110 43
2 142 132
2 47 152
2 144 122
2 183 152
2 164 144
2 47 142
2 122 183
2 164 132
2 119 127
2 124 141
2 141 115
2 189 151
2 151 119
2 189 124
2 124 141
2 141 161
2 124 198
2 150 161
2 24 58
2 25 70
2 24 92
2 25 58
2 92 93
2 93 8
2 8 70
2 183 152
2 183 68
2 68 152
2 175 61
2 103 61
2 146 103
2 193 146
2 163 31
2 3 163
2 112 3
2 33 31
2 112 33
2 184 131
2 38 184
2 174 170
2 167 174
2 95 137
2 95 80
2 110 185
2 55 142
2 47 142
2 110 105
2 185 55
2 47 105
2 158 28
2 28 78
2 78 112
2 158 33
2 112 33
CELL_TYPES 336
3
3
3
3
3
3
3
3
3
3
3
3
3
3
3
3
3
3
3
3
3
3
3
3
3
3
3
3
3
3
3
3
3
3
3
3
3
3
3
3
3
3
3
3
3
3
3
3
3
3
3
3
3
3
3
3
3
3
3
3
3
3
3
3
3
3
3
3
3
3
3
3
3
3
3
3
3
3
3
3
3
3
3
3
3
3
3
3
3
3
3
3
3
3
3
3
3
3
3
3
3
3
3
3
3
3
3
3
3
3
3
3
3
3
3
3
3
3
3
3
3
3
3
3
3
3
3
3
3
3
3
3
3
3
3
3
3
3
3
3
3
3
3
3
3
3
3
3
3
3
3
3
3
3
3
3
3
3
3
3
3
3
3
3
3
3
3
3
3
3
3
3
3
3
3
3
3
3
3
3
3
3
3
3
3
3
3
3
3
3
3
3
3
3
3
3
3
3
3
3
3
3
3
3
3
3
3
3
3
3
3
3
3
3
3
3
3
3
3
3
3
3
3
3
3
3
3
3
3
3
3
3
3
3
3
3
3
3
3
3
3
3
3
3
3
3
3
3
3
3
3
3
3
3
3
3
3
3
3
3
3
3
3
3
3
3
3
3
3
3
3
3
3
3
3
3
3
3
3
3
3
3
3
3
3
3
3
3
3
3
3
3
3
3
3
3
3
3
3
3
3
3
3
3
3
3
3
3
3
3
3
3
3
3
3
3
3
3
3
3
3
3
3
3
3
3
3
3
3
3
3
3
3
3
3
3
POINT_DATA 200
CELL_DATA 336
SCALARS ForceMap float
LOOKUP_TABLE default
0.376603
0.462272
0.51618
0.311396
0.50968
0.648376
1.04908
1.00805
1.19524
0.0937359
0.319449
0.134615
0.476583
0.902693
0.800536
1.19104
0.0785327
0.781227
1.13951
1.67332
0.800536
0.929048
0.369333
-0.0697468
0.00687123
0.509791
0.214207
1.13951
-0.011364
0.404873
0.529595
-0.329119
1.13713
1.09044
0.483839
0.412351
0.593255
1.00805
0.545612
0.377436
0.350044
1.02349
1.67332
0.694424
0.589087
1.06421
0.765656
0.902693
0.171327
0.246883
0.369333
0.916828
1.1641
0.665371
1.02349
0.171327
1.19104
0.465308
0.929048
1.03622
0.0937359
0.774726
1.19524
0.167506
0.483839
0.74311
1.24366
0.173908
0.00687123
0.0356067
-0.158415
-0.249681
0.441791
0.272264
0.107102
0.253787
0.377742
0.216144
0.276863
0.0693627
0.989278
-0.304611
0.577075
0.377436
0.671871
0.372854
1.28453
1.0248
0.50968
0.831769
1.02412
0.246883
0.465308
0.608192
0.250057
0.606613
-0.110384
0.577075
-0.249681
-0.011364
0.550455
0.898625
0.272264
0.374238
0.113771
1.21202
0.412351
0.730919
-0.595773
0.500787
0.694424
0.263438
0.0399536
1.03622
0.608192
0.529595
1.04908
0.774726
1.09044
0.259499
-0.182078
0.671871
0.350044
1.16822
1.13713
0.259499
0.217076
0.423946
0.652093
0.531317
0.930048
0.683051
1.06421
1.1417
-0.0821615
0.652093
0.322497
0.272615
0.601977
0.319449
1.1417
1.05735
0.765656
0.55457
0.0399536
0.589087
-0.595773
0.556692
1.0248
0.167814
0.528008
-0.0498929
0.177855
-0.0422154
0.789672
1.15243
0.831769
0.377742
0.831978
0.177855
1.979
0.606613
-0.304611
0.217076
-0.158415
0.197999
0.233829
0.781227
0.214207
0.0693627
0.593255
-0.110384
1.979
0.989278
0.423946
-0.182078
1.13349
1.12037
0.107102
0.963222
0.953441
-0.0821615
0.616815
-0.190457
0.531317
0.324637
0.537808
1.22848
0.266874
0.601977
1.22848
0.372854
1.1641
0.789672
0.735292
0.648376
1.0426
1.00292
0.880821
0.167814
0.670776
1.06452
1.10471
0.263438
0.773935
0.404873
1.12037
-0.0916305
0.250057
0.760624
1.21202
0.615004
0.509791
0.0356067
-0.0916305
0.255477
0.963222
0.253787
0.266874
0.616815
0.322497
0.438307
1.28453
0.185692
0.311396
0.528008
0.880821
0.556692
0.185692
0.0544687
1.02412
0.773935
0.665371
0.441791
1.13349
0.831978
-0.081861
0.824195
0.422071
0.314315
0.140075
0.916828
0.735292
1.15243
-0.081861
0.173908
0.255477
0.374238
0.654247
0.760624
0.197999
0.930048
0.216144
0.324637
1.14373
1.34021
1.00292
-0.190457
0.994038
0.114419
0.424028
-0.348317
0.25179
0.140075
0.251346
0.462272
-0.0422154
0.670776
0.898625
-0.0498929
0.305916
0.276863
0.45333
0.502525
0.324074
0.25179
0.0535434
-0.0795623
-0.266216
0.324074
-0.115636
0.51618
0.550455
0.45333
0.953441
0.872651
0.654247
-0.229669
0.114419
0.615004
0.438307
0.37887
1.14373
-0.348317
0.537808
0.314315
0.37887
1.34021
0.824195
1.0426
-0.0697468
0.233829
0.500787
0.0785327
0.55457
0.730919
0.545612
0.872651
0.994038
0.0535434
-0.266216
0.502525
0.424028
0.422071
-0.329119
1.16822
0.683051
0.74311
0.536928
0.476583
1.24366
1.06452
0.0544687
0.251346
1.10471
0.376603
0.113771
-0.229669
-0.115636
0.305916
-0.0795623
0.134615
1.05735
0.272615
0.167506
0.536928
