# Supplementary material for: Numerical assessment of the applicability of geometry-based force inference on homogeneous and heterogeneous cells
Source: PLoS One. 2024 Apr 16;19(4):e0299016. doi: 10.1371/journal.pone.0299016 (PMC11020637; doi:10.1371/journal.pone.0299016)
Supplement: S1 Data — Simulation results of homogeneous cells, based on different parameters, are stored in approximately 400 folders, each individually named from “data_004” to “data_400”. Please refer to the Excel file “parameter_settings.xlsx” for detailed parameter settings. Each folder contains one.dat file representing the cell structure, two.txt files listing the correct stress values, and two.vtk files containing the estimated stress values. If a folder is empty, it means that the simulation was stopped for some reason under the parameters. Simulation results of heterogeneous cells. Simulation results of heterogeneous cells, based on different parameters, are stored in four folders, each individually named from “data_1001” to “data_1004”. The Excel file “parameter_settings.xlsx” also contains the detailed parameter settings of those four results. Each folder contains five files, arranged in the same configuration as above. (ZIP) [file pone.0299016.s001.zip › supporting_data/data_072/000000_2dVertex(surface).vtk]

# vtk DataFile Version 2.0
S.O.
ASCII
DATASET UNSTRUCTURED_GRID
POINTS 270 float
5.94182 8.89806 0
0.679652 7.20292 0
0.61268 8.94667 0
7.81972 3.36933 0
1.67906 4.03083 0
9.5713 7.60008 0
2.08273 1.37602 0
0.253843 1.96917 0
3.97137 1.5687 0
0.611894 8.93997 0
3.22209 0.199069 0
1.92835 8.8707 0
2.08838 1.04543 0
0.7123 0.72402 0
2.33076 1.68759 0
4.54919 7.56905 0
0.677323 7.20207 0
5.2289 0.279519 0
3.49388 8.9474 0
2.86778 0.195827 0
10.0827 9.0559 0
6.71278 1.76381 0
3.28071 3.5172 0
5.25157 0.347188 0
3.37654 3.383 0
4.51192 1.49391 0
3.97026 1.56408 0
7.07862 2.92858 0
8.48436 2.13502 0
9.97243 1.23564 0
5.22636 0.276026 0
8.26577 1.31669 0
6.59093 1.43749 0
8.09069 1.50254 0
9.22978 0.547459 0
5.22798 0.277719 0
0.640994 4.2972 0
0.0971551 2.5895 0
7.81975 0.694101 0
9.10244 3.08164 0
9.97076 1.22826 0
3.49902 4.82556 0
1.6786 4.03251 0
6.21483 8.70362 0
7.74046 9.00398 0
4.56419 3.45916 0
1.25698 4.48744 0
5.71646 6.41676 0
2.58087 6.00197 0
0.6336 2.43233 0
10.6918 3.03102 0
5.50387 1.53449 0
10.0052 3.18451 0
5.264 5.36667 0
1.19173 5.84364 0
4.3882 6.93879 0
2.58285 6.0013 0
5.10237 4.40796 0
3.58331 3.44696 0
7.31743 0.526098 0
6.21695 8.70323 0
6.28125 7.62672 0
6.27795 3.40461 0
2.33059 1.68682 0
7.07995 2.93236 0
2.20729 2.81392 0
5.39689 3.65917 0
7.07814 2.93399 0
7.70451 7.02908 0
6.81363 4.6097 0
4.5121 1.49353 0
3.32452 3.54241 0
4.51497 1.11483 0
9.97469 1.23202 0
5.47507 4.69158 0
3.56127 4.80445 0
0.211035 8.94967 0
0.0270442 4.94764 0
9.10005 3.08128 0
9.96983 1.23608 0
2.80537 7.30169 0
0.0284069 4.94916 0
0.679042 7.20456 0
7.83336 4.02713 0
4.56012 3.46237 0
2.27651 4.20975 0
1.55637 6.2359 0
9.38718 3.66072 0
2.80437 0.22088 0
1.92771 8.86935 0
0.189462 2.40149 0
0.00010816 3.00453 0
3.45199 2.21875 0
3.45104 2.22017 0
3.03417 4.40703 0
2.86296 7.13786 0
1.75358 4.28995 0
2.41596 2.24875 0
0.703099 8.10627 0
5.74039 1.29516 0
7.31683 0.526694 0
5.49683 1.5543 0
0.379873 5.4477 0
7.70465 7.03069 0
5.39491 3.6584 0
6.27506 7.63016 0
2.36929 7.73733 0
5.49742 1.53348 0
5.26642 5.37407 0
5.5055 1.5484 0
5.00268 7.17842 0
7.8415 3.42308 0
8.01205 3.35272 0
7.98568 5.27024 0
7.52025 7.83156 0
8.98328 5.47665 0
10.2861 3.15931 0
0.381256 5.44899 0
6.49535 4.51773 0
7.9837 5.27443 0
9.38224 3.65952 0
10.7003 6.50958 0
7.50472 5.06609 0
10.2459 6.52356 0
8.32 6.75257 0
9.20636 4.88345 0
9.38106 3.65914 0
8.98027 5.47142 0
0.678873 7.20304 0
9.40767 8.58338 0
0.0280476 4.94918 0
9.97 1.23599 0
5.71255 6.41636 0
0.632988 2.43623 0
2.78962 6.86072 0
3.49032 8.94857 0
3.22509 6.06847 0
4.15909 7.57506 0
3.49448 8.94567 0
5.24784 5.36375 0
2.33332 1.6853 0
8.94408 5.58988 0
5.70683 6.42005 0
2.78782 6.86226 0
7.49811 5.06683 0
2.20484 2.81466 0
8.3191 6.7508 0
3.2191 6.06898 0
4.55942 3.45816 0
4.24053 6.63854 0
9.5671 7.59892 0
7.50172 5.07067 0
5.71647 6.41882 0
6.78779 8.16224 0
4.49151 7.53117 0
9.57066 7.5987 0
9.69424 3.32844 0
3.22148 6.07004 0
8.16253 1.48131 0
0.680591 7.20724 0
1.8235 4.31522 0
8.96765 5.63426 0
9.56595 7.59585 0
7.08105 2.93339 0
7.06796 5.01686 0
3.12174 4.43035 0
0.611859 8.94133 0
0.825399 8.43127 0
7.73777 9.00314 0
2.08345 1.37766 0
2.37219 7.73603 0
3.21005 0.151334 0
2.11493 6.28546 0
0.998083 4.83646 0
2.37115 7.73408 0
6.79001 8.10695 0
4.93627 5.39139 0
3.8188 7.95598 0
6.92598 0.815474 0
0.61525 8.93986 0
4.73499 4.55872 0
7.52107 7.82887 0
4.24059 6.63869 0
7.24864 5.93761 0
7.92986 1.17508 0
4.6134 7.21003 0
7.04117 0.809532 0
6.42494 4.54048 0
9.2757 0.606529 0
8.31869 6.75675 0
5.22891 0.272885 0
9.75893 7.80376 0
10.6517 0.540002 0
7.51966 7.82591 0
9.40548 8.58576 0
9.97017 1.23364 0
10.2393 5.4797 0
9.40987 8.58521 0
9.56708 7.59834 0
0.254036 1.9719 0
1.05068 1.38493 0
5.35084 8.00821 0
0.74352 5.03923 0
6.09199 0.859112 0
8.88462 1.4749 0
1.45844 3.08248 0
4.24005 2.66044 0
0.825506 3.2043 0
4.25652 3.88059 0
7.41545 1.98667 0
4.93161 1.15232 0
1.21803 1.9139 0
9.7169 2.38959 0
2.31427 3.7799 0
1.67631 2.30708 0
7.43497 1.22073 0
5.44043 4.11311 0
4.28674 5.94326 0
5.693 2.71231 0
1.65902 5.66056 0
2.77076 3.33634 0
5.19264 2.7269 0
5.0002 6.24494 0
3.38659 1.14784 0
2.9647 2.53612 0
6.39809 2.00751 0
7.10498 3.77228 0
8.65788 3.53017 0
9.25582 2.09421 0
2.90424 1.30229 0
1.71114 6.77851 0
3.14965 6.45018 0
6.34703 3.69803 0
4.83534 2.30204 0
6.20049 2.49964 0
3.92965 5.43863 0
7.56098 4.41642 0
8.46468 4.3123 0
1.85677 5.12207 0
9.54254 6.56187 0
1.86717 7.25465 0
3.78929 4.27696 0
6.09765 5.5614 0
4.61666 4.88788 0
8.84419 4.69089 0
0.850987 6.2709 0
1.33461 7.78363 0
2.96715 5.01559 0
8.49486 7.43134 0
2.50296 5.1791 0
6.29623 4.94596 0
9.88349 5.91696 0
7.71054 6.12036 0
3.74642 7.08644 0
6.60537 6.99352 0
5.91052 7.86271 0
6.67988 5.77007 0
8.23518 5.78169 0
8.99527 6.65806 0
8.69732 7.98534 0
3.83714 2.38846 0
6.82143 6.48547 0
7.33738 7.43295 0
7.80598 2.41495 0
8.29957 8.46217 0
8.85435 0.948212 0
1.54711 8.43439 0
3.43536 7.91106 0
5.4152 7.04512 0
8.37878 2.54331 0
CELLS 422 1688 
3 200 7 13
3 200 199 169
3 200 13 6
3 200 169 6
3 200 7 199
3 201 110 185
3 201 154 185
3 201 15 0
3 201 43 0
3 201 154 15
3 201 110 43
3 202 130 77
3 202 77 81
3 202 54 117
3 202 102 117
3 202 81 102
3 202 54 173
3 202 46 173
3 202 46 36
3 202 130 36
3 203 35 23
3 203 178 17
3 203 32 99
3 203 23 99
3 203 32 186
3 203 35 17
3 203 178 186
3 204 184 158
3 204 195 28
3 204 158 28
3 204 184 131
3 204 131 195
3 205 145 4
3 205 133 4
3 205 133 145
3 206 25 58
3 206 25 148
3 206 58 148
3 207 42 91
3 207 90 37
3 207 49 90
3 207 133 4
3 207 133 49
3 207 42 4
3 207 91 37
3 208 24 58
3 208 45 57
3 208 57 180
3 208 148 84
3 208 58 148
3 208 84 45
3 208 180 71
3 208 24 71
3 209 163 31
3 209 64 163
3 209 21 64
3 209 31 21
3 210 26 8
3 210 26 72
3 210 109 70
3 210 23 99
3 210 23 72
3 210 8 70
3 210 109 51
3 210 51 99
3 211 199 169
3 211 169 140
3 211 49 63
3 211 49 90
3 211 199 90
3 211 14 63
3 211 14 140
3 212 156 39
3 212 39 79
3 212 52 79
3 212 156 52
3 213 145 4
3 213 145 65
3 213 42 96
3 213 94 65
3 213 42 4
3 213 160 85
3 213 160 96
3 213 85 94
3 214 49 63
3 214 145 65
3 214 133 145
3 214 97 65
3 214 133 49
3 214 63 97
3 215 100 59
3 215 184 158
3 215 100 186
3 215 59 38
3 215 21 32
3 215 32 186
3 215 158 33
3 215 31 21
3 215 33 31
3 215 38 184
3 216 74 187
3 216 45 57
3 216 74 57
3 216 187 66
3 216 66 45
3 217 136 157
3 217 108 182
3 217 157 176
3 217 176 139
3 217 149 136
3 217 139 108
3 217 149 182
3 218 109 101
3 218 107 62
3 218 62 104
3 218 104 101
3 218 109 51
3 218 107 51
3 219 48 173
3 219 54 86
3 219 86 172
3 219 54 173
3 219 172 48
3 220 165 94
3 220 94 65
3 220 97 65
3 220 22 97
3 220 22 165
3 221 104 66
3 221 101 84
3 221 104 101
3 221 66 45
3 221 84 45
3 222 142 132
3 222 182 55
3 222 108 182
3 222 53 108
3 222 55 142
3 222 53 132
3 223 10 26
3 223 26 8
3 223 10 19
3 223 93 8
3 223 19 93
3 224 24 92
3 224 14 63
3 224 22 71
3 224 92 14
3 224 63 97
3 224 22 97
3 224 24 71
3 225 32 99
3 225 21 32
3 225 21 64
3 225 64 67
3 225 107 67
3 225 107 51
3 225 51 99
3 226 3 163
3 226 64 163
3 226 64 67
3 226 118 27
3 226 27 67
3 226 3 111
3 226 111 69
3 226 69 118
3 227 112 3
3 227 156 39
3 227 39 78
3 227 83 111
3 227 156 87
3 227 3 111
3 227 120 126
3 227 78 112
3 227 126 87
3 227 83 120
3 228 195 28
3 228 79 195
3 228 39 78
3 228 28 78
3 228 39 79
3 229 88 140
3 229 88 19
3 229 92 93
3 229 92 14
3 229 14 140
3 229 19 93
3 230 159 82
3 230 86 172
3 230 143 159
3 230 86 82
3 230 143 134
3 230 172 134
3 231 134 149
3 231 56 48
3 231 56 147
3 231 172 48
3 231 149 136
3 231 147 136
3 231 172 134
3 232 27 62
3 232 104 66
3 232 62 104
3 232 118 27
3 232 187 66
3 232 118 187
3 233 25 70
3 233 25 148
3 233 148 84
3 233 109 101
3 233 109 70
3 233 101 84
3 234 27 62
3 234 107 62
3 234 27 67
3 234 107 67
3 235 157 41
3 235 41 75
3 235 157 176
3 235 176 75
3 236 144 122
3 236 83 111
3 236 113 119
3 236 151 122
3 236 111 69
3 236 144 69
3 236 151 119
3 236 83 113
3 237 120 113
3 237 83 120
3 237 83 113
3 238 48 173
3 238 160 96
3 238 56 48
3 238 160 56
3 238 96 46
3 238 46 173
3 239 150 161
3 239 150 5
3 239 123 161
3 239 5 123
3 240 159 174
3 240 143 159
3 240 95 143
3 240 106 80
3 240 174 170
3 240 95 80
3 240 106 170
3 241 22 71
3 241 41 165
3 241 180 71
3 241 41 75
3 241 75 180
3 241 22 165
3 242 53 164
3 242 53 132
3 242 164 132
3 243 57 180
3 243 74 57
3 243 75 180
3 243 139 74
3 243 176 75
3 243 176 139
3 244 120 113
3 244 113 119
3 244 120 126
3 244 126 125
3 244 119 127
3 244 125 127
3 245 54 86
3 245 1 82
3 245 54 117
3 245 1 117
3 245 86 82
3 246 159 174
3 246 159 82
3 246 1 82
3 246 16 98
3 246 16 1
3 246 98 167
3 246 167 174
3 247 165 94
3 247 41 165
3 247 85 94
3 247 136 157
3 247 157 41
3 247 147 136
3 247 85 147
3 248 124 198
3 248 193 146
3 248 162 114
3 248 198 162
3 248 193 114
3 248 189 124
3 248 189 146
3 249 160 85
3 249 160 56
3 249 56 147
3 249 85 147
3 250 74 187
3 250 139 74
3 250 53 108
3 250 164 144
3 250 53 164
3 250 118 187
3 250 69 118
3 250 139 108
3 250 144 69
3 251 121 123
3 251 141 115
3 251 141 161
3 251 123 161
3 251 196 121
3 251 196 115
3 252 151 122
3 252 183 68
3 252 122 183
3 252 146 103
3 252 189 151
3 252 103 68
3 252 189 146
3 253 95 137
3 253 154 185
3 253 134 149
3 253 95 143
3 253 182 55
3 253 154 137
3 253 143 134
3 253 185 55
3 253 149 182
3 254 47 152
3 254 103 61
3 254 61 105
3 254 103 68
3 254 68 152
3 254 47 105
3 255 175 61
3 255 61 105
3 255 153 60
3 255 110 105
3 255 60 43
3 255 110 43
3 255 153 175
3 256 142 132
3 256 47 152
3 256 144 122
3 256 183 152
3 256 164 144
3 256 47 142
3 256 122 183
3 256 164 132
3 257 119 127
3 257 124 141
3 257 141 115
3 257 127 115
3 257 189 151
3 257 151 119
3 257 189 124
3 258 124 141
3 258 141 161
3 258 124 198
3 258 150 161
3 258 198 150
3 259 162 197
3 259 129 197
3 259 162 114
3 259 114 181
3 259 181 194
3 259 194 129
3 260 24 58
3 260 25 70
3 260 24 92
3 260 25 58
3 260 92 93
3 260 93 8
3 260 8 70
3 261 183 152
3 261 183 68
3 261 68 152
3 262 175 61
3 262 103 61
3 262 146 103
3 262 193 175
3 262 193 146
3 263 163 31
3 263 3 163
3 263 112 3
3 263 33 31
3 263 112 33
3 264 181 168
3 264 181 194
3 264 44 168
3 264 194 44
3 265 188 34
3 265 184 131
3 265 131 40
3 265 38 34
3 265 188 40
3 265 38 184
3 266 174 170
3 266 9 167
3 266 89 9
3 266 167 174
3 266 170 89
3 267 95 137
3 267 18 138
3 267 135 138
3 267 95 80
3 267 137 177
3 267 177 18
3 267 80 135
3 268 110 185
3 268 55 142
3 268 47 142
3 268 110 105
3 268 185 55
3 268 47 105
3 269 158 28
3 269 28 78
3 269 78 112
3 269 158 33
3 269 112 33
CELL_TYPES 422
5
5
5
5
5
5
5
5
5
5
5
5
5
5
5
5
5
5
5
5
5
5
5
5
5
5
5
5
5
5
5
5
5
5
5
5
5
5
5
5
5
5
5
5
5
5
5
5
5
5
5
5
5
5
5
5
5
5
5
5
5
5
5
5
5
5
5
5
5
5
5
5
5
5
5
5
5
5
5
5
5
5
5
5
5
5
5
5
5
5
5
5
5
5
5
5
5
5
5
5
5
5
5
5
5
5
5
5
5
5
5
5
5
5
5
5
5
5
5
5
5
5
5
5
5
5
5
5
5
5
5
5
5
5
5
5
5
5
5
5
5
5
5
5
5
5
5
5
5
5
5
5
5
5
5
5
5
5
5
5
5
5
5
5
5
5
5
5
5
5
5
5
5
5
5
5
5
5
5
5
5
5
5
5
5
5
5
5
5
5
5
5
5
5
5
5
5
5
5
5
5
5
5
5
5
5
5
5
5
5
5
5
5
5
5
5
5
5
5
5
5
5
5
5
5
5
5
5
5
5
5
5
5
5
5
5
5
5
5
5
5
5
5
5
5
5
5
5
5
5
5
5
5
5
5
5
5
5
5
5
5
5
5
5
5
5
5
5
5
5
5
5
5
5
5
5
5
5
5
5
5
5
5
5
5
5
5
5
5
5
5
5
5
5
5
5
5
5
5
5
5
5
5
5
5
5
5
5
5
5
5
5
5
5
5
5
5
5
5
5
5
5
5
5
5
5
5
5
5
5
5
5
5
5
5
5
5
5
5
5
5
5
5
5
5
5
5
5
5
5
5
5
5
5
5
5
5
5
5
5
5
5
5
5
5
5
5
5
5
5
5
5
5
5
5
5
5
5
5
5
5
5
5
5
5
5
5
5
5
5
5
5
5
5
5
5
5
5
5
5
5
5
5
5
5
5
5
5
5
5
5
5
5
5
5
5
5
5
5
5
5
5
POINT_DATA 270
CELL_DATA 422
SCALARS ForceMap float
LOOKUP_TABLE default
-0
-0
-0
-0
-0
0.283032
0.283032
0.283032
0.283032
0.283032
0.283032
-0.120821
-0.120821
-0.120821
-0.120821
-0.120821
-0.120821
-0.120821
-0.120821
-0.120821
0.981727
0.981727
0.981727
0.981727
0.981727
0.981727
0.981727
0.302343
0.302343
0.302343
0.302343
0.302343
2.49969
2.49969
2.49969
2.02463
2.02463
2.02463
1.25306
1.25306
1.25306
1.25306
1.25306
1.25306
1.25306
0.777743
0.777743
0.777743
0.777743
0.777743
0.777743
0.777743
0.777743
0.818479
0.818479
0.818479
0.818479
0.392206
0.392206
0.392206
0.392206
0.392206
0.392206
0.392206
0.392206
1.10168
1.10168
1.10168
1.10168
1.10168
1.10168
1.10168
1.40503
1.40503
1.40503
1.40503
0.654187
0.654187
0.654187
0.654187
0.654187
0.654187
0.654187
0.654187
1.28184
1.28184
1.28184
1.28184
1.28184
1.28184
0.443251
0.443251
0.443251
0.443251
0.443251
0.443251
0.443251
0.443251
0.443251
0.443251
-0.0192173
-0.0192173
-0.0192173
-0.0192173
-0.0192173
0.0813332
0.0813332
0.0813332
0.0813332
0.0813332
0.0813332
0.0813332
0.319037
0.319037
0.319037
0.319037
0.319037
0.319037
1.28424
1.28424
1.28424
1.28424
1.28424
0.943206
0.943206
0.943206
0.943206
0.943206
0.693829
0.693829
0.693829
0.693829
0.693829
0.709672
0.709672
0.709672
0.709672
0.709672
0.709672
0.789843
0.789843
0.789843
0.789843
0.789843
1.13665
1.13665
1.13665
1.13665
1.13665
1.13665
1.13665
0.254992
0.254992
0.254992
0.254992
0.254992
0.254992
0.254992
1.10442
1.10442
1.10442
1.10442
1.10442
1.10442
1.10442
1.10442
-0.0891744
-0.0891744
-0.0891744
-0.0891744
-0.0891744
-0.0891744
-0.0891744
-0.0891744
-0.0891744
-0.0891744
1.41492
1.41492
1.41492
1.41492
1.41492
-0.390866
-0.390866
-0.390866
-0.390866
-0.390866
-0.390866
0.566029
0.566029
0.566029
0.566029
0.566029
0.566029
0.381345
0.381345
0.381345
0.381345
0.381345
0.381345
0.381345
0.161156
0.161156
0.161156
0.161156
0.161156
0.161156
0.857895
0.857895
0.857895
0.857895
0.857895
0.857895
2.64815
2.64815
2.64815
2.64815
1.34817
1.34817
1.34817
1.34817
0.550086
0.550086
0.550086
0.550086
0.550086
0.550086
0.550086
0.550086
1.55873
1.55873
1.55873
1.04642
1.04642
1.04642
1.04642
1.04642
1.04642
1.93925
1.93925
1.93925
1.93925
1.18518
1.18518
1.18518
1.18518
1.18518
1.18518
1.18518
0.267649
0.267649
0.267649
0.267649
0.267649
0.267649
1.40757
1.40757
1.40757
0.2892
0.2892
0.2892
0.2892
0.2892
0.2892
0.477756
0.477756
0.477756
0.477756
0.477756
0.477756
1.07967
1.07967
1.07967
1.07967
1.07967
0.948813
0.948813
0.948813
0.948813
0.948813
0.948813
0.948813
0.793154
0.793154
0.793154
0.793154
0.793154
0.793154
0.793154
0.979098
0.979098
0.979098
0.979098
0.979098
0.979098
0.979098
1.12667
1.12667
1.12667
1.12667
0.389649
0.389649
0.389649
0.389649
0.389649
0.389649
0.389649
0.389649
0.389649
0.868623
0.868623
0.868623
0.868623
0.868623
0.868623
0.436733
0.436733
0.436733
0.436733
0.436733
0.436733
0.436733
0.146319
0.146319
0.146319
0.146319
0.146319
0.146319
0.146319
0.146319
0.146319
0.633562
0.633562
0.633562
0.633562
0.633562
0.633562
0.135754
0.135754
0.135754
0.135754
0.135754
0.135754
0.135754
0.494087
0.494087
0.494087
0.494087
0.494087
0.494087
0.494087
0.494087
-0.377779
-0.377779
-0.377779
-0.377779
-0.377779
-0.377779
-0.377779
0.94607
0.94607
0.94607
0.94607
0.94607
-9.19864e-15
-9.19864e-15
-9.19864e-15
-9.19864e-15
-9.19864e-15
-9.19864e-15
0.779374
0.779374
0.779374
0.779374
0.779374
0.779374
0.779374
1.57823
1.57823
1.57823
0.365287
0.365287
0.365287
0.365287
0.365287
0.897812
0.897812
0.897812
0.897812
0.897812
1.62597e-14
1.62597e-14
1.62597e-14
1.62597e-14
1.37902
1.37902
1.37902
1.37902
1.37902
1.37902
1.33667
1.33667
1.33667
1.33667
1.33667
0.830013
0.830013
0.830013
0.830013
0.830013
0.830013
0.830013
-0.198345
-0.198345
-0.198345
-0.198345
-0.198345
-0.198345
0.602818
0.602818
0.602818
0.602818
0.602818
