# Supplementary material for: Numerical assessment of the applicability of geometry-based force inference on homogeneous and heterogeneous cells
Source: PLoS One. 2024 Apr 16;19(4):e0299016. doi: 10.1371/journal.pone.0299016 (PMC11020637; doi:10.1371/journal.pone.0299016)
Supplement: S1 Data — Simulation results of homogeneous cells, based on different parameters, are stored in approximately 400 folders, each individually named from “data_004” to “data_400”. Please refer to the Excel file “parameter_settings.xlsx” for detailed parameter settings. Each folder contains one.dat file representing the cell structure, two.txt files listing the correct stress values, and two.vtk files containing the estimated stress values. If a folder is empty, it means that the simulation was stopped for some reason under the parameters. Simulation results of heterogeneous cells. Simulation results of heterogeneous cells, based on different parameters, are stored in four folders, each individually named from “data_1001” to “data_1004”. The Excel file “parameter_settings.xlsx” also contains the detailed parameter settings of those four results. Each folder contains five files, arranged in the same configuration as above. (ZIP) [file pone.0299016.s001.zip › supporting_data/data_072/i2dvertex000000000000000.dat]

170629

20.0
20.0

200
269
70

5.94182	8.89806
0.679652	7.20292
0.61268	8.94667
7.81972	3.36933
1.67906	4.03083
9.5713	7.60008
2.08273	1.37602
0.253843	1.96917
3.97137	1.5687
0.611894	8.93997
3.22209	0.199069
1.92835	8.8707
2.08838	1.04543
0.7123	0.72402
2.33076	1.68759
4.54919	7.56905
0.677323	7.20207
5.2289	0.279519
3.49388	8.9474
2.86778	0.195827
10.0827	9.0559
6.71278	1.76381
3.28071	3.5172
5.25157	0.347188
3.37654	3.383
4.51192	1.49391
3.97026	1.56408
7.07862	2.92858
8.48436	2.13502
9.97243	1.23564
5.22636	0.276026
8.26577	1.31669
6.59093	1.43749
8.09069	1.50254
9.22978	0.547459
5.22798	0.277719
0.640994	4.2972
0.0971551	2.5895
7.81975	0.694101
9.10244	3.08164
9.97076	1.22826
3.49902	4.82556
1.6786	4.03251
6.21483	8.70362
7.74046	9.00398
4.56419	3.45916
1.25698	4.48744
5.71646	6.41676
2.58087	6.00197
0.6336	2.43233
10.6918	3.03102
5.50387	1.53449
10.0052	3.18451
5.264	5.36667
1.19173	5.84364
4.3882	6.93879
2.58285	6.0013
5.10237	4.40796
3.58331	3.44696
7.31743	0.526098
6.21695	8.70323
6.28125	7.62672
6.27795	3.40461
2.33059	1.68682
7.07995	2.93236
2.20729	2.81392
5.39689	3.65917
7.07814	2.93399
7.70451	7.02908
6.81363	4.6097
4.5121	1.49353
3.32452	3.54241
4.51497	1.11483
9.97469	1.23202
5.47507	4.69158
3.56127	4.80445
0.211035	8.94967
0.0270442	4.94764
9.10005	3.08128
9.96983	1.23608
2.80537	7.30169
0.0284069	4.94916
0.679042	7.20456
7.83336	4.02713
4.56012	3.46237
2.27651	4.20975
1.55637	6.2359
9.38718	3.66072
2.80437	0.22088
1.92771	8.86935
0.189462	2.40149
0.00010816	3.00453
3.45199	2.21875
3.45104	2.22017
3.03417	4.40703
2.86296	7.13786
1.75358	4.28995
2.41596	2.24875
0.703099	8.10627
5.74039	1.29516
7.31683	0.526694
5.49683	1.5543
0.379873	5.4477
7.70465	7.03069
5.39491	3.6584
6.27506	7.63016
2.36929	7.73733
5.49742	1.53348
5.26642	5.37407
5.5055	1.5484
5.00268	7.17842
7.8415	3.42308
8.01205	3.35272
7.98568	5.27024
7.52025	7.83156
8.98328	5.47665
10.2861	3.15931
0.381256	5.44899
6.49535	4.51773
7.9837	5.27443
9.38224	3.65952
10.7003	6.50958
7.50472	5.06609
10.2459	6.52356
8.32	6.75257
9.20636	4.88345
9.38106	3.65914
8.98027	5.47142
0.678873	7.20304
9.40767	8.58338
0.0280476	4.94918
9.97	1.23599
5.71255	6.41636
0.632988	2.43623
2.78962	6.86072
3.49032	8.94857
3.22509	6.06847
4.15909	7.57506
3.49448	8.94567
5.24784	5.36375
2.33332	1.6853
8.94408	5.58988
5.70683	6.42005
2.78782	6.86226
7.49811	5.06683
2.20484	2.81466
8.3191	6.7508
3.2191	6.06898
4.55942	3.45816
4.24053	6.63854
9.5671	7.59892
7.50172	5.07067
5.71647	6.41882
6.78779	8.16224
4.49151	7.53117
9.57066	7.5987
9.69424	3.32844
3.22148	6.07004
8.16253	1.48131
0.680591	7.20724
1.8235	4.31522
8.96765	5.63426
9.56595	7.59585
7.08105	2.93339
7.06796	5.01686
3.12174	4.43035
0.611859	8.94133
0.825399	8.43127
7.73777	9.00314
2.08345	1.37766
2.37219	7.73603
3.21005	0.151334
2.11493	6.28546
0.998083	4.83646
2.37115	7.73408
6.79001	8.10695
4.93627	5.39139
3.8188	7.95598
6.92598	0.815474
0.61525	8.93986
4.73499	4.55872
7.52107	7.82887
4.24059	6.63869
7.24864	5.93761
7.92986	1.17508
4.6134	7.21003
7.04117	0.809532
6.42494	4.54048
9.2757	0.606529
8.31869	6.75675
5.22891	0.272885
9.75893	7.80376
10.6517	0.540002
7.51966	7.82591
9.40548	8.58576
9.97017	1.23364
10.2393	5.4797
9.40987	8.58521
9.56708	7.59834
0.254036	1.9719

159	174
7	13
166	179
199	169
29	40
13	6
169	140
49	63
145	4
171	10
9	166
24	58
145	65
95	137
10	26
17	190
169	6
88	140
142	132
110	185
89	11
181	168
35	23
26	8
154	185
15	0
25	70
178	17
10	19
100	59
163	31
184	158
195	28
3	163
100	186
32	99
74	187
158	28
18	138
59	38
27	62
188	34
184	131
131	195
112	3
64	163
7	199
79	195
192	73
42	91
73	29
90	37
42	96
49	90
156	39
50	116
165	94
48	173
199	90
94	65
134	149
133	4
133	145
97	65
133	49
88	19
42	4
45	57
24	92
14	63
22	71
25	58
57	180
12	6
25	148
92	93
93	8
148	84
43	0
26	72
109	101
109	70
21	32
21	64
23	99
32	186
74	57
23	72
104	66
64	67
107	62
62	104
47	152
118	27
39	78
144	122
91	37
27	67
83	111
130	77
131	40
28	78
159	82
39	79
156	87
52	116
120	113
52	79
41	165
3	111
54	86
160	85
1	82
160	96
92	14
58	148
113	119
101	84
86	172
143	159
121	123
16	98
95	143
182	55
56	48
63	97
16	128
160	56
22	97
106	80
85	94
8	70
136	157
183	152
104	101
187	66
66	45
84	45
108	182
157	41
109	51
180	71
41	75
107	67
107	51
157	176
75	180
139	74
176	75
176	139
53	108
151	122
164	144
51	99
53	164
120	126
111	69
183	68
126	125
77	81
118	187
78	112
54	117
69	118
119	127
20	197
102	117
81	102
1	117
156	52
96	46
86	82
162	197
22	165
129	197
125	127
76	166
16	1
54	173
46	173
98	167
135	138
56	147
154	137
24	71
172	48
55	142
53	132
149	136
47	142
175	61
143	134
147	136
122	183
85	147
172	134
139	108
124	141
141	115
127	115
103	61
61	105
146	103
141	161
38	34
155	5
193	175
164	132
155	191
124	198
153	60
150	161
158	33
144	69
193	146
162	114
189	151
126	87
150	5
83	120
198	150
151	119
123	161
198	162
83	113
5	123
174	170
95	80
9	167
137	177
14	140
46	36
89	9
167	174
2	179
170	89
177	18
19	93
106	170
80	135
154	15
103	68
110	105
30	35
68	152
35	17
185	55
47	105
60	43
110	43
149	182
114	181
193	114
181	194
31	21
178	186
33	31
189	124
194	129
188	40
112	33
44	168
189	146
38	184
130	36
153	175
196	121
196	115
194	44

5	7	13	6	169	199
6	0	15	154	185	110	43
9	36	46	173	54	117	102	81	77	130
7	17	178	186	32	99	23	35
5	184	131	195	28	158
3	4	133	145
3	25	148	58
7	133	4	42	91	37	90	49
8	45	57	180	71	24	58	148	84
4	31	163	64	21
8	99	51	109	70	8	26	72	23
7	63	49	90	199	169	140	14
4	39	79	52	156
8	65	94	85	160	96	42	4	145
6	145	133	49	63	97	65
10	32	186	100	59	38	184	158	33	31	21
5	74	57	45	66	187
7	108	182	149	136	157	176	139
6	62	104	101	109	51	107
5	172	86	54	173	48
5	94	65	97	22	165
5	84	101	104	66	45
6	53	132	142	55	182	108
5	8	93	19	10	26
7	22	97	63	14	92	24	71
7	67	107	51	99	32	21	64
8	111	69	118	27	67	64	163	3
10	3	112	78	39	156	87	126	120	83	111
5	79	39	78	28	195
6	92	14	140	88	19	93
6	82	86	172	134	143	159
7	149	134	172	48	56	147	136
6	104	62	27	118	187	66
6	70	109	101	84	148	25
4	107	67	27	62
4	176	157	41	75
8	83	113	119	151	122	144	69	111
3	120	113	83
6	48	173	46	96	160	56
4	123	5	150	161
7	80	106	170	174	159	143	95
6	165	22	71	180	75	41
3	132	53	164
6	75	180	57	74	139	176
6	113	120	126	125	127	119
5	1	117	54	86	82
7	159	174	167	98	16	1	82
7	85	94	165	41	157	136	147
7	124	198	162	114	193	146	189
4	147	56	160	85
9	118	69	144	164	53	108	139	74	187
6	123	161	141	115	196	121
7	146	103	68	183	122	151	189
9	55	185	154	137	95	143	134	149	182
6	105	47	152	68	103	61
7	61	175	153	60	43	110	105
8	122	183	152	47	142	132	164	144
7	141	124	189	151	119	127	115
5	124	141	161	150	198
6	162	197	129	194	181	114
7	25	58	24	92	93	8	70
3	152	183	68
5	103	146	193	175	61
5	163	31	33	112	3
4	194	44	168	181
6	188	40	131	184	38	34
5	9	167	174	170	89
7	135	80	95	137	177	18	138
6	185	55	142	47	105	110
5	158	28	78	112	33
