# Supplementary material for: Numerical assessment of the applicability of geometry-based force inference on homogeneous and heterogeneous cells
Source: PLoS One. 2024 Apr 16;19(4):e0299016. doi: 10.1371/journal.pone.0299016 (PMC11020637; doi:10.1371/journal.pone.0299016)
Supplement: S1 Data — Simulation results of homogeneous cells, based on different parameters, are stored in approximately 400 folders, each individually named from “data_004” to “data_400”. Please refer to the Excel file “parameter_settings.xlsx” for detailed parameter settings. Each folder contains one.dat file representing the cell structure, two.txt files listing the correct stress values, and two.vtk files containing the estimated stress values. If a folder is empty, it means that the simulation was stopped for some reason under the parameters. Simulation results of heterogeneous cells. Simulation results of heterogeneous cells, based on different parameters, are stored in four folders, each individually named from “data_1001” to “data_1004”. The Excel file “parameter_settings.xlsx” also contains the detailed parameter settings of those four results. Each folder contains five files, arranged in the same configuration as above. (ZIP) [file pone.0299016.s001.zip › supporting_data/data_073/000000_2dVertex(edge).vtk]

# vtk DataFile Version 2.0
S.O.
ASCII
DATASET UNSTRUCTURED_GRID
POINTS 200 float
6.03643 1.45776 0
9.19976 0.166248 0
9.41599 7.90124 0
8.5974 4.96647 0
2.37761 2.31442 0
9.26842 7.36419 0
10.2912 8.38689 0
8.17945 3.89929 0
0.319457 0.60255 0
0.513711 0.611144 0
0.749743 8.76711 0
0.683021 2.50635 0
6.32172 6.99502 0
5.06061 0.420659 0
6.26297 5.41058 0
3.89217 5.2619 0
3.65854 0.921152 0
6.65318 0.0353637 0
4.67336 2.47838 0
1.95561 0.151921 0
8.56387 1.92194 0
5.22366 6.13938 0
8.20465 3.53657 0
5.99191 1.50006 0
8.5615 1.9216 0
7.10925 8.29269 0
9.41932 1.56866 0
6.5989 2.92128 0
8.07258 8.69999 0
6.70461 3.22369 0
7.86679 1.12182 0
8.78996 3.18831 0
0.68349 6.18392 0
8.12305 8.09927 0
8.64192 0.445484 0
6.29679 0.155053 0
10.7303 0.872332 0
0.779172 2.31139 0
8.58133 0.632191 0
9.48865 9.20964 0
1.64823 3.3071 0
0.280777 0.634467 0
2.42551 1.99833 0
9.41067 9.25466 0
0.913778 3.129 0
0.227591 0.618093 0
1.78857 5.61118 0
0.0266627 2.38648 0
10.2314 4.05573 0
4.15589 2.11842 0
10.2075 2.648 0
9.86783 3.24617 0
10.221 4.0674 0
1.91003 1.37087 0
6.02881 1.13724 0
2.76898 6.53127 0
5.32595 8.86635 0
2.42715 1.99774 0
8.56097 1.92277 0
4.53827 4.4191 0
9.242 0.678333 0
4.1545 2.11653 0
7.73414 6.14803 0
3.04016 4.13986 0
6.51856 2.42805 0
1.95907 0.14974 0
3.65999 0.922825 0
2.41419 5.68826 0
5.47868 7.82752 0
8.15312 3.51673 0
4.15285 2.11971 0
4.74586 4.30607 0
9.8665 3.80467 0
8.04846 7.99845 0
5.97137 7.12479 0
7.8664 1.12218 0
9.91789 3.22029 0
6.55346 2.47198 0
7.12281 1.79962 0
0.299287 0.0897071 0
0.0186993 5.81636 0
0.915914 4.89308 0
7.73264 6.15652 0
2.63314 8.56749 0
3.79643 3.78521 0
9.91193 5.63197 0
0.852147 3.83998 0
8.7527 4.72456 0
0.916063 4.89446 0
1.5811 3.23981 0
3.04048 4.13947 0
4.94782 5.78301 0
3.34663 3.02234 0
1.90031 4.64352 0
1.59288 8.41718 0
3.28943 3.01649 0
1.89909 4.64425 0
1.61898 7.10414 0
1.79236 5.60758 0
2.76514 6.52252 0
5.30874 2.3777 0
3.65834 0.920812 0
4.10039 5.38874 0
3.83675 4.00332 0
3.04206 4.14051 0
6.06236 5.54519 0
1.78446 7.05304 0
5.30898 2.37867 0
2.14499 0.934581 0
5.15466 4.2851 0
4.87995 0.649182 0
10.2275 4.05138 0
8.72911 3.20477 0
9.63708 5.46783 0
6.25703 5.40949 0
5.15049 4.25383 0
7.63175 2.65612 0
9.78095 1.89158 0
7.05217 4.37313 0
0.50335 3.62919 0
5.01671 7.95936 0
8.17763 3.89739 0
6.72447 3.38506 0
2.57098 6.5475 0
10.4605 6.78539 0
9.78106 1.89093 0
0.600945 8.50269 0
10.5257 7.62342 0
3.92322 6.62802 0
2.62891 8.56306 0
2.19115 7.38926 0
3.82787 0.526981 0
5.32609 8.86632 0
2.19001 7.38671 0
1.79054 5.60882 0
4.19689 8.69761 0
3.75243 8.03603 0
5.0588 7.99283 0
5.02909 7.75897 0
6.64782 0.0295487 0
4.71973 2.53647 0
4.94754 5.78262 0
4.29737 6.09635 0
7.10887 8.29251 0
7.05839 4.37826 0
5.15739 4.2564 0
3.54749 8.47411 0
8.16847 6.89001 0
6.82842 5.59088 0
8.04969 7.99478 0
7.18055 7.11217 0
2.63125 8.56528 0
8.55337 5.02065 0
0.0581939 0.874319 0
6.15827 6.95544 0
7.97272 4.94479 0
10.5108 6.75138 0
0.913713 3.12893 0
0.000598276 5.76548 0
8.6873 0.409591 0
2.25642 3.43346 0
8.73059 6.04228 0
0.0959022 6.88604 0
1.94352 0.0955632 0
7.05082 4.37549 0
2.3328 2.26091 0
9.63574 5.46428 0
1.41587 7.08363 0
3.99897 7.33252 0
10.5327 7.62392 0
8.73084 6.04195 0
10.2659 4.12898 0
1.36085 7.10549 0
4.19511 8.69867 0
5.28025 8.05237 0
6.08692 0.942405 0
4.05199 5.41062 0
7.14755 7.15042 0
3.82543 8.02111 0
4.71202 1.61194 0
6.26005 5.40979 0
6.64607 0.0310497 0
3.82742 0.526461 0
1.91141 1.37074 0
5.23635 3.45524 0
5.15681 4.26256 0
4.54412 5.80719 0
7.12296 1.80029 0
10.542 7.64045 0
8.05044 7.99929 0
2.41141 5.68356 0
9.65819 9.19989 0
7.10599 8.29298 0
9.41165 7.90195 0
0.759358 6.08328 0
5.09043 0.370316 0
7.73857 6.15226 0
9.26752 7.36463 0
0.803295 8.79206 0
0.795658 1.99244 0
CELLS 370 1110 
2 199 41
2 199 183
2 9 183
2 16 108
2 19 108
2 64 187
2 23 0
2 78 187
2 100 107
2 100 23
2 107 64
2 0 78
2 61 66
2 110 179
2 179 61
2 197 5
2 193 149
2 147 149
2 147 197
2 38 34
2 24 38
2 24 26
2 26 60
2 4 89
2 95 160
2 4 95
2 40 89
2 40 160
2 199 41
2 37 199
2 11 37
2 20 112
2 116 58
2 112 22
2 69 22
2 58 20
2 69 116
2 77 116
2 27 29
2 27 77
2 29 69
2 69 116
2 84 103
2 71 140
2 18 84
2 59 103
2 140 18
2 59 71
2 38 75
2 78 30
2 187 58
2 78 187
2 24 38
2 24 20
2 58 20
2 75 30
2 57 42
2 165 4
2 4 95
2 165 42
2 70 92
2 92 95
2 70 49
2 49 57
2 190 90
2 15 104
2 90 104
2 67 190
2 67 15
2 63 160
2 93 40
2 40 160
2 93 63
2 110 179
2 23 0
2 23 179
2 0 54
2 164 145
2 122 164
2 145 115
2 122 115
2 64 187
2 116 58
2 187 58
2 77 116
2 77 64
2 20 112
2 24 26
2 26 117
2 24 20
2 125 31
2 31 112
2 38 75
2 38 34
2 75 17
2 72 7
2 7 87
2 87 48
2 31 51
2 125 31
2 37 165
2 4 89
2 165 4
2 157 89
2 11 37
2 157 89
2 96 86
2 40 89
2 93 40
2 96 93
2 37 165
2 37 199
2 199 183
2 165 42
2 183 53
2 53 42
2 84 92
2 70 92
2 18 70
2 18 84
2 99 123
2 99 176
2 176 15
2 67 15
2 123 67
2 100 107
2 184 115
2 100 140
2 107 184
2 145 115
2 145 185
2 71 140
2 71 109
2 109 185
2 77 64
2 107 64
2 27 77
2 27 184
2 107 184
2 26 117
2 26 60
2 96 93
2 98 96
2 190 90
2 63 90
2 190 98
2 93 63
2 196 147
2 82 196
2 147 149
2 149 189
2 82 150
2 73 177
2 150 177
2 96 86
2 98 96
2 46 98
2 88 134
2 46 134
2 97 106
2 46 134
2 134 194
2 46 106
2 97 167
2 21 74
2 154 105
2 91 105
2 91 21
2 154 74
2 95 160
2 84 92
2 63 160
2 84 103
2 92 95
2 63 90
2 104 103
2 90 104
2 61 66
2 49 61
2 101 57
2 49 57
2 102 59
2 104 103
2 15 104
2 176 15
2 176 102
2 59 103
2 164 145
2 145 185
2 114 180
2 144 14
2 164 118
2 14 180
2 118 144
2 185 114
2 112 22
2 72 7
2 31 51
2 121 7
2 121 22
2 31 112
2 88 134
2 134 194
2 46 98
2 190 98
2 67 190
2 46 106
2 123 133
2 123 67
2 133 106
2 186 102
2 142 128
2 99 176
2 186 142
2 55 128
2 99 55
2 176 102
2 49 61
2 100 23
2 23 179
2 100 140
2 70 49
2 179 61
2 18 70
2 140 18
2 144 14
2 155 144
2 14 148
2 155 148
2 121 7
2 155 144
2 121 118
2 7 87
2 152 3
2 152 155
2 118 144
2 3 87
2 3 113
2 3 87
2 87 48
2 73 177
2 177 12
2 12 143
2 133 130
2 99 123
2 123 133
2 136 55
2 99 55
2 130 136
2 133 130
2 97 106
2 97 94
2 130 151
2 133 106
2 114 180
2 154 105
2 150 180
2 114 105
2 177 12
2 12 154
2 150 177
2 186 142
2 138 142
2 141 186
2 91 141
2 91 21
2 138 21
2 186 102
2 102 59
2 141 186
2 71 109
2 59 71
2 109 141
2 29 122
2 184 115
2 27 29
2 27 184
2 122 115
2 29 122
2 69 22
2 122 164
2 29 69
2 164 118
2 121 118
2 121 22
2 3 113
2 152 62
2 152 3
2 170 196
2 82 196
2 166 170
2 62 82
2 120 138
2 137 120
2 21 74
2 74 68
2 138 21
2 68 174
2 120 138
2 142 128
2 168 128
2 120 168
2 138 142
2 91 105
2 109 185
2 91 141
2 114 105
2 185 114
2 109 141
2 68 174
2 68 192
2 197 5
2 161 197
2 161 124
2 196 147
2 170 196
2 170 161
2 161 197
2 147 197
2 178 136
2 168 128
2 55 128
2 136 55
2 168 178
2 178 136
2 130 151
2 146 178
2 130 136
2 150 180
2 14 180
2 82 150
2 62 82
2 14 148
2 148 62
2 74 68
2 154 74
2 12 143
2 68 192
2 12 154
2 193 149
2 149 189
2 170 161
2 166 170
2 161 124
2 19 108
2 9 183
2 53 108
2 183 53
2 57 42
2 16 108
2 53 108
2 101 57
2 53 42
2 78 30
2 0 54
2 0 78
2 175 30
2 137 120
2 168 178
2 120 168
2 146 178
2 152 62
2 152 155
2 148 62
2 155 148
2 75 17
2 75 30
2 175 30
2 97 94
2 97 167
CELL_TYPES 370
3
3
3
3
3
3
3
3
3
3
3
3
3
3
3
3
3
3
3
3
3
3
3
3
3
3
3
3
3
3
3
3
3
3
3
3
3
3
3
3
3
3
3
3
3
3
3
3
3
3
3
3
3
3
3
3
3
3
3
3
3
3
3
3
3
3
3
3
3
3
3
3
3
3
3
3
3
3
3
3
3
3
3
3
3
3
3
3
3
3
3
3
3
3
3
3
3
3
3
3
3
3
3
3
3
3
3
3
3
3
3
3
3
3
3
3
3
3
3
3
3
3
3
3
3
3
3
3
3
3
3
3
3
3
3
3
3
3
3
3
3
3
3
3
3
3
3
3
3
3
3
3
3
3
3
3
3
3
3
3
3
3
3
3
3
3
3
3
3
3
3
3
3
3
3
3
3
3
3
3
3
3
3
3
3
3
3
3
3
3
3
3
3
3
3
3
3
3
3
3
3
3
3
3
3
3
3
3
3
3
3
3
3
3
3
3
3
3
3
3
3
3
3
3
3
3
3
3
3
3
3
3
3
3
3
3
3
3
3
3
3
3
3
3
3
3
3
3
3
3
3
3
3
3
3
3
3
3
3
3
3
3
3
3
3
3
3
3
3
3
3
3
3
3
3
3
3
3
3
3
3
3
3
3
3
3
3
3
3
3
3
3
3
3
3
3
3
3
3
3
3
3
3
3
3
3
3
3
3
3
3
3
3
3
3
3
3
3
3
3
3
3
3
3
3
3
3
3
3
3
3
3
3
3
3
3
3
3
3
3
3
3
3
3
3
3
3
3
3
3
3
3
3
3
3
3
3
3
3
3
3
3
3
3
3
3
3
3
3
3
POINT_DATA 200
CELL_DATA 370
SCALARS ForceMap float
LOOKUP_TABLE default
1.28336
0.789797
0.507299
0.611058
1.2633
0.467871
0.922666
0.897837
1.2298
0.54361
0.926444
0.891351
0.320398
0.75349
-0.171172
0.451988
0.574636
1.38241
0.669309
1.1362
0.999086
0.647319
0.95233
0.532917
0.227416
0.491542
1.31942
1.29925
1.28336
1.42848
1.02944
0.861731
0.640475
1.21283
1.27863
1.49523
1.0258
0.407751
0.313783
0.950285
0.285508
1.0258
0.620091
0.51969
0.600161
0.573265
0.240105
1.08756
0.535042
1.09158
0.554535
0.897837
0.999086
0.199782
1.49523
1.34366
0.466788
0.103624
0.491542
0.741129
0.8172
0.112714
0.146176
-0.139448
0.0722761
0.00800967
0.0985422
0.0736156
0.250956
0.629065
0.660799
1.29925
0.539624
0.75349
0.922666
-0.204179
1.09922
0.0847946
-0.709608
0.454655
-0.480822
0.467871
0.640475
0.554535
0.407751
0.988403
0.861731
0.647319
1.04454
0.199782
0.706411
0.481182
0.535042
1.1362
1.41893
-0.00921434
0.893164
1.14089
1.04566
0.706411
0.395229
0.532917
0.103624
0.991219
1.02944
0.991219
0.883835
1.31942
0.660799
0.289306
0.395229
1.42848
0.789797
0.741129
0.520617
0.665984
0.814441
0.8172
0.681952
0.600161
0.726578
0.63406
0.524448
0.250956
0.565835
1.2298
1.15766
-0.0401101
1.58329
0.454655
0.945
0.51969
0.631376
0.458731
0.988403
0.926444
0.950285
0.280189
1.58329
1.04454
0.95233
0.289306
0.838218
0.0722761
0.082482
0.276877
0.539624
0.40773
0.0896262
1.38241
0.96073
0.707707
0.543581
0.851229
0.883835
0.838218
1.05475
1.29423
0.638136
1.04331
0.638136
0.701789
0.996265
1.16164
0.282068
0.655641
-0.360488
1.05522
0.663458
0.227416
0.814441
0.629065
0.620091
0.112714
0.082482
0.201648
0.0985422
0.320398
0.020783
0.488713
-0.139448
0.704066
0.201648
0.00800967
0.524448
0.643945
0.573265
0.0847946
0.945
0.807194
0.00116455
0.62064
0.672426
-0.112707
0.385698
1.21283
-0.00921434
1.04566
0.724753
0.746011
0.481182
1.29423
0.701789
1.05475
0.276877
0.0736156
0.996265
0.718534
0.565835
0.845823
0.556149
0.614962
0.63406
0.805983
0.210578
0.121853
0.643945
0.020783
0.54361
-0.204179
-0.0401101
0.146176
-0.171172
0.681952
0.240105
0.00116455
0.234175
1.00196
0.429176
0.724753
0.234175
0.603001
0.893164
1.2353
0.594194
-0.112707
1.25488
0.0990272
1.25488
1.14089
0.543581
0.738439
0.0807607
1.26829
0.726578
0.718534
0.312966
0.121853
0.679738
1.26829
1.04331
0.306889
1.41252
0.845823
0.807194
0.655641
-0.0365252
0.180999
0.738439
1.02858
0.851229
0.805983
0.429616
1.03188
0.561672
1.05522
0.955212
0.556149
0.704066
1.03188
0.631376
1.08756
0.419545
0.00971244
1.15766
0.313783
0.280189
-0.480822
0.00971244
1.27863
-0.709608
0.285508
0.62064
0.603001
0.746011
0.0990272
1.01777
1.2353
-0.0746857
0.0896262
0.552875
0.894376
1.34515
0.822603
0.282068
1.09735
0.955212
1.42586
1.34515
0.614962
1.06032
0.191739
0.429616
-0.360488
0.458731
0.561672
0.180999
0.385698
0.419545
1.42586
0.245185
0.451988
0.150438
0.412255
0.40773
-0.0746857
0.769057
0.150438
0.669309
0.806865
1.06032
0.210578
0.312966
-0.0943674
0.806865
1.41252
0.580673
0.679738
-0.0365252
0.672426
0.707707
0.894376
1.00196
0.854037
1.09735
0.663458
0.0807607
0.245185
1.02858
0.574636
0.96073
0.769057
0.552875
0.412255
1.2633
0.507299
0.69264
0.520617
0.466788
0.611058
0.69264
0.488713
0.665984
1.09158
1.09922
0.891351
0.142784
0.822603
-0.0943674
0.191739
0.580673
1.01777
0.594194
0.854037
0.429176
1.41893
1.34366
0.142784
0.306889
1.16164
