# Supplementary material for: Numerical assessment of the applicability of geometry-based force inference on homogeneous and heterogeneous cells
Source: PLoS One. 2024 Apr 16;19(4):e0299016. doi: 10.1371/journal.pone.0299016 (PMC11020637; doi:10.1371/journal.pone.0299016)
Supplement: S1 Data — Simulation results of homogeneous cells, based on different parameters, are stored in approximately 400 folders, each individually named from “data_004” to “data_400”. Please refer to the Excel file “parameter_settings.xlsx” for detailed parameter settings. Each folder contains one.dat file representing the cell structure, two.txt files listing the correct stress values, and two.vtk files containing the estimated stress values. If a folder is empty, it means that the simulation was stopped for some reason under the parameters. Simulation results of heterogeneous cells. Simulation results of heterogeneous cells, based on different parameters, are stored in four folders, each individually named from “data_1001” to “data_1004”. The Excel file “parameter_settings.xlsx” also contains the detailed parameter settings of those four results. Each folder contains five files, arranged in the same configuration as above. (ZIP) [file pone.0299016.s001.zip › supporting_data/data_073/000000_2dVertex(surface).vtk]

# vtk DataFile Version 2.0
S.O.
ASCII
DATASET UNSTRUCTURED_GRID
POINTS 276 float
6.03643 1.45776 0
9.19976 0.166248 0
9.41599 7.90124 0
8.5974 4.96647 0
2.37761 2.31442 0
9.26842 7.36419 0
10.2912 8.38689 0
8.17945 3.89929 0
0.319457 0.60255 0
0.513711 0.611144 0
0.749743 8.76711 0
0.683021 2.50635 0
6.32172 6.99502 0
5.06061 0.420659 0
6.26297 5.41058 0
3.89217 5.2619 0
3.65854 0.921152 0
6.65318 0.0353637 0
4.67336 2.47838 0
1.95561 0.151921 0
8.56387 1.92194 0
5.22366 6.13938 0
8.20465 3.53657 0
5.99191 1.50006 0
8.5615 1.9216 0
7.10925 8.29269 0
9.41932 1.56866 0
6.5989 2.92128 0
8.07258 8.69999 0
6.70461 3.22369 0
7.86679 1.12182 0
8.78996 3.18831 0
0.68349 6.18392 0
8.12305 8.09927 0
8.64192 0.445484 0
6.29679 0.155053 0
10.7303 0.872332 0
0.779172 2.31139 0
8.58133 0.632191 0
9.48865 9.20964 0
1.64823 3.3071 0
0.280777 0.634467 0
2.42551 1.99833 0
9.41067 9.25466 0
0.913778 3.129 0
0.227591 0.618093 0
1.78857 5.61118 0
0.0266627 2.38648 0
10.2314 4.05573 0
4.15589 2.11842 0
10.2075 2.648 0
9.86783 3.24617 0
10.221 4.0674 0
1.91003 1.37087 0
6.02881 1.13724 0
2.76898 6.53127 0
5.32595 8.86635 0
2.42715 1.99774 0
8.56097 1.92277 0
4.53827 4.4191 0
9.242 0.678333 0
4.1545 2.11653 0
7.73414 6.14803 0
3.04016 4.13986 0
6.51856 2.42805 0
1.95907 0.14974 0
3.65999 0.922825 0
2.41419 5.68826 0
5.47868 7.82752 0
8.15312 3.51673 0
4.15285 2.11971 0
4.74586 4.30607 0
9.8665 3.80467 0
8.04846 7.99845 0
5.97137 7.12479 0
7.8664 1.12218 0
9.91789 3.22029 0
6.55346 2.47198 0
7.12281 1.79962 0
0.299287 0.0897071 0
0.0186993 5.81636 0
0.915914 4.89308 0
7.73264 6.15652 0
2.63314 8.56749 0
3.79643 3.78521 0
9.91193 5.63197 0
0.852147 3.83998 0
8.7527 4.72456 0
0.916063 4.89446 0
1.5811 3.23981 0
3.04048 4.13947 0
4.94782 5.78301 0
3.34663 3.02234 0
1.90031 4.64352 0
1.59288 8.41718 0
3.28943 3.01649 0
1.89909 4.64425 0
1.61898 7.10414 0
1.79236 5.60758 0
2.76514 6.52252 0
5.30874 2.3777 0
3.65834 0.920812 0
4.10039 5.38874 0
3.83675 4.00332 0
3.04206 4.14051 0
6.06236 5.54519 0
1.78446 7.05304 0
5.30898 2.37867 0
2.14499 0.934581 0
5.15466 4.2851 0
4.87995 0.649182 0
10.2275 4.05138 0
8.72911 3.20477 0
9.63708 5.46783 0
6.25703 5.40949 0
5.15049 4.25383 0
7.63175 2.65612 0
9.78095 1.89158 0
7.05217 4.37313 0
0.50335 3.62919 0
5.01671 7.95936 0
8.17763 3.89739 0
6.72447 3.38506 0
2.57098 6.5475 0
10.4605 6.78539 0
9.78106 1.89093 0
0.600945 8.50269 0
10.5257 7.62342 0
3.92322 6.62802 0
2.62891 8.56306 0
2.19115 7.38926 0
3.82787 0.526981 0
5.32609 8.86632 0
2.19001 7.38671 0
1.79054 5.60882 0
4.19689 8.69761 0
3.75243 8.03603 0
5.0588 7.99283 0
5.02909 7.75897 0
6.64782 0.0295487 0
4.71973 2.53647 0
4.94754 5.78262 0
4.29737 6.09635 0
7.10887 8.29251 0
7.05839 4.37826 0
5.15739 4.2564 0
3.54749 8.47411 0
8.16847 6.89001 0
6.82842 5.59088 0
8.04969 7.99478 0
7.18055 7.11217 0
2.63125 8.56528 0
8.55337 5.02065 0
0.0581939 0.874319 0
6.15827 6.95544 0
7.97272 4.94479 0
10.5108 6.75138 0
0.913713 3.12893 0
0.000598276 5.76548 0
8.6873 0.409591 0
2.25642 3.43346 0
8.73059 6.04228 0
0.0959022 6.88604 0
1.94352 0.0955632 0
7.05082 4.37549 0
2.3328 2.26091 0
9.63574 5.46428 0
1.41587 7.08363 0
3.99897 7.33252 0
10.5327 7.62392 0
8.73084 6.04195 0
10.2659 4.12898 0
1.36085 7.10549 0
4.19511 8.69867 0
5.28025 8.05237 0
6.08692 0.942405 0
4.05199 5.41062 0
7.14755 7.15042 0
3.82543 8.02111 0
4.71202 1.61194 0
6.26005 5.40979 0
6.64607 0.0310497 0
3.82742 0.526461 0
1.91141 1.37074 0
5.23635 3.45524 0
5.15681 4.26256 0
4.54412 5.80719 0
7.12296 1.80029 0
10.542 7.64045 0
8.05044 7.99929 0
2.41141 5.68356 0
9.65819 9.19989 0
7.10599 8.29298 0
9.41165 7.90195 0
0.759358 6.08328 0
5.09043 0.370316 0
7.73857 6.15226 0
9.26752 7.36463 0
0.803295 8.79206 0
0.795658 1.99244 0
0.993538 1.26634 0
2.82799 0.601262 0
6.20086 2.01482 0
4.30934 1.27656 0
8.64412 7.54156 0
8.93821 1.07531 0
2.41142 2.96418 0
0.342271 1.65081 0
8.27469 2.7446 0
7.30578 3.00998 0
4.42253 3.51678 0
8.04265 1.42564 0
3.22736 2.37132 0
3.0937 5.03569 0
2.21796 3.96223 0
5.31388 1.11828 0
6.21169 4.032 0
7.5232 2.19029 0
9.0625 2.29914 0
7.65965 0.486395 0
9.16088 4.13976 0
9.56489 2.72398 0
1.48365 2.64655 0
1.32301 3.81281 0
1.60842 1.96835 0
3.98802 2.90765 0
3.14018 5.82292 0
4.99383 3.33698 0
5.83114 2.83471 0
9.89123 1.15419 0
2.37947 4.9153 0
7.7576 7.09084 0
1.35658 4.71945 0
1.4002 6.34526 0
5.7103 6.22207 0
3.10523 3.60462 0
3.37546 1.69844 0
3.83701 4.58306 0
6.12476 4.64577 0
9.05423 3.56488 0
0.894964 5.56419 0
2.1208 6.42965 0
3.70565 6.12267 0
5.08045 1.94761 0
7.08611 5.03441 0
7.96659 4.48895 0
9.49358 4.7497 0
7.14293 7.62816 0
9.88432 8.33164 0
2.95247 7.34424 0
2.01355 7.90771 0
6.49592 6.39923 0
4.85268 6.66506 0
4.70063 5.04626 0
5.87777 3.55148 0
7.39718 3.7385 0
8.64483 5.63459 0
5.38287 7.13569 0
4.45092 7.08412 0
5.45657 5.14321 0
6.03087 8.32976 0
9.48871 6.69212 0
8.55402 6.64675 0
3.50731 7.12728 0
2.93664 8.02311 0
6.99919 6.16348 0
6.31264 7.71018 0
8.9453 8.42028 0
9.69327 6.14275 0
1.4693 0.700046 0
2.72254 1.28602 0
6.88249 1.30071 0
4.24349 8.06218 0
7.72511 5.4776 0
6.89688 0.709067 0
1.21696 7.9779 0
CELLS 455 1820 
3 200 199 41
3 200 41 8
3 200 199 183
3 200 9 183
3 200 8 9
3 201 131 182
3 201 16 108
3 201 19 108
3 201 131 16
3 201 19 182
3 202 64 187
3 202 23 0
3 202 78 187
3 202 100 107
3 202 100 23
3 202 107 64
3 202 0 78
3 203 61 66
3 203 110 66
3 203 110 179
3 203 179 61
3 204 197 5
3 204 193 149
3 204 147 149
3 204 5 193
3 204 147 197
3 205 159 1
3 205 38 34
3 205 24 38
3 205 60 1
3 205 24 26
3 205 159 34
3 205 26 60
3 206 4 89
3 206 95 160
3 206 4 95
3 206 40 89
3 206 40 160
3 207 153 45
3 207 199 41
3 207 37 199
3 207 47 153
3 207 47 11
3 207 11 37
3 207 41 45
3 208 20 112
3 208 116 58
3 208 112 22
3 208 69 22
3 208 58 20
3 208 69 116
3 209 77 116
3 209 27 29
3 209 27 77
3 209 29 69
3 209 69 116
3 210 84 103
3 210 71 140
3 210 18 84
3 210 59 103
3 210 140 18
3 210 59 71
3 211 38 75
3 211 78 30
3 211 187 58
3 211 78 187
3 211 24 38
3 211 24 20
3 211 58 20
3 211 75 30
3 212 57 42
3 212 165 4
3 212 4 95
3 212 165 42
3 212 70 92
3 212 92 95
3 212 70 49
3 212 49 57
3 213 190 90
3 213 15 104
3 213 90 104
3 213 67 190
3 213 67 15
3 214 63 160
3 214 93 40
3 214 40 160
3 214 93 63
3 215 110 13
3 215 110 179
3 215 23 0
3 215 195 13
3 215 23 179
3 215 0 54
3 215 195 54
3 216 164 145
3 216 122 164
3 216 145 115
3 216 122 115
3 217 64 187
3 217 116 58
3 217 187 58
3 217 77 116
3 217 77 64
3 218 20 112
3 218 24 26
3 218 26 117
3 218 24 20
3 218 117 125
3 218 125 31
3 218 31 112
3 219 38 75
3 219 17 34
3 219 38 34
3 219 75 17
3 220 111 72
3 220 72 7
3 220 48 111
3 220 7 87
3 220 87 48
3 221 31 51
3 221 51 76
3 221 50 76
3 221 125 31
3 221 50 125
3 222 37 165
3 222 4 89
3 222 165 4
3 222 44 11
3 222 157 89
3 222 11 37
3 222 157 44
3 223 86 119
3 223 157 89
3 223 96 86
3 223 40 89
3 223 93 40
3 223 157 119
3 223 96 93
3 224 37 165
3 224 37 199
3 224 199 183
3 224 165 42
3 224 183 53
3 224 53 42
3 225 84 92
3 225 70 92
3 225 18 70
3 225 18 84
3 226 99 123
3 226 99 176
3 226 176 15
3 226 67 15
3 226 123 67
3 227 100 107
3 227 184 115
3 227 100 140
3 227 107 184
3 227 145 115
3 227 145 185
3 227 71 140
3 227 71 109
3 227 109 185
3 228 77 64
3 228 107 64
3 228 27 77
3 228 27 184
3 228 107 184
3 229 36 60
3 229 26 117
3 229 36 117
3 229 26 60
3 230 96 93
3 230 98 96
3 230 190 90
3 230 63 90
3 230 190 98
3 230 93 63
3 231 196 147
3 231 82 196
3 231 147 149
3 231 149 189
3 231 73 189
3 231 82 150
3 231 73 177
3 231 150 177
3 232 96 86
3 232 88 86
3 232 98 96
3 232 46 98
3 232 88 134
3 232 46 134
3 233 97 106
3 233 46 134
3 233 167 32
3 233 134 194
3 233 46 106
3 233 97 167
3 233 32 194
3 234 21 74
3 234 154 105
3 234 91 105
3 234 91 21
3 234 154 74
3 235 95 160
3 235 84 92
3 235 63 160
3 235 84 103
3 235 92 95
3 235 63 90
3 235 104 103
3 235 90 104
3 236 61 66
3 236 49 61
3 236 101 57
3 236 101 66
3 236 49 57
3 237 102 59
3 237 104 103
3 237 15 104
3 237 176 15
3 237 176 102
3 237 59 103
3 238 164 145
3 238 145 185
3 238 114 180
3 238 144 14
3 238 164 118
3 238 14 180
3 238 118 144
3 238 185 114
3 239 51 72
3 239 112 22
3 239 72 7
3 239 31 51
3 239 121 7
3 239 121 22
3 239 31 112
3 240 80 194
3 240 80 81
3 240 88 134
3 240 81 88
3 240 134 194
3 241 46 98
3 241 190 98
3 241 67 190
3 241 46 106
3 241 123 133
3 241 123 67
3 241 133 106
3 242 186 102
3 242 142 128
3 242 99 176
3 242 186 142
3 242 55 128
3 242 99 55
3 242 176 102
3 243 49 61
3 243 100 23
3 243 23 179
3 243 100 140
3 243 70 49
3 243 179 61
3 243 18 70
3 243 140 18
3 244 144 14
3 244 155 144
3 244 14 148
3 244 155 148
3 245 121 7
3 245 155 144
3 245 121 118
3 245 7 87
3 245 152 3
3 245 152 155
3 245 118 144
3 245 3 87
3 246 3 113
3 246 52 113
3 246 48 52
3 246 3 87
3 246 87 48
3 247 25 143
3 247 73 177
3 247 177 12
3 247 12 143
3 247 25 73
3 248 2 39
3 248 169 6
3 248 191 6
3 248 169 127
3 248 2 127
3 248 191 39
3 249 133 130
3 249 99 123
3 249 123 133
3 249 136 55
3 249 99 55
3 249 130 136
3 250 133 130
3 250 97 106
3 250 97 94
3 250 130 151
3 250 94 151
3 250 133 106
3 251 114 180
3 251 154 105
3 251 150 180
3 251 114 105
3 251 177 12
3 251 12 154
3 251 150 177
3 252 186 142
3 252 138 142
3 252 141 186
3 252 91 141
3 252 91 21
3 252 138 21
3 253 186 102
3 253 102 59
3 253 141 186
3 253 71 109
3 253 59 71
3 253 109 141
3 254 29 122
3 254 184 115
3 254 27 29
3 254 27 184
3 254 122 115
3 255 29 122
3 255 69 22
3 255 122 164
3 255 29 69
3 255 164 118
3 255 121 118
3 255 121 22
3 256 3 113
3 256 152 62
3 256 113 166
3 256 152 3
3 256 170 196
3 256 82 196
3 256 166 170
3 256 62 82
3 257 120 138
3 257 174 137
3 257 137 120
3 257 21 74
3 257 74 68
3 257 138 21
3 257 68 174
3 258 120 138
3 258 142 128
3 258 168 128
3 258 120 168
3 258 138 142
3 259 91 105
3 259 109 185
3 259 91 141
3 259 114 105
3 259 185 114
3 259 109 141
3 260 132 56
3 260 68 174
3 260 174 132
3 260 68 192
3 260 56 192
3 261 197 5
3 261 161 197
3 261 5 124
3 261 161 124
3 262 196 147
3 262 170 196
3 262 170 161
3 262 161 197
3 262 147 197
3 263 178 136
3 263 168 128
3 263 55 128
3 263 136 55
3 263 168 178
3 264 178 136
3 264 130 151
3 264 129 151
3 264 146 83
3 264 83 129
3 264 146 178
3 264 130 136
3 265 150 180
3 265 14 180
3 265 82 150
3 265 62 82
3 265 14 148
3 265 148 62
3 266 192 143
3 266 74 68
3 266 154 74
3 266 12 143
3 266 68 192
3 266 12 154
3 267 43 33
3 267 2 39
3 267 189 33
3 267 193 149
3 267 149 189
3 267 43 39
3 267 193 2
3 268 166 85
3 268 124 156
3 268 170 161
3 268 166 170
3 268 156 85
3 268 161 124
3 269 19 65
3 269 19 108
3 269 65 163
3 269 9 183
3 269 53 108
3 269 183 53
3 269 163 9
3 270 57 42
3 270 16 108
3 270 16 101
3 270 53 108
3 270 101 57
3 270 53 42
3 271 78 30
3 271 0 54
3 271 175 54
3 271 0 78
3 271 175 30
3 272 137 120
3 272 168 178
3 272 120 168
3 272 146 135
3 272 146 178
3 272 137 173
3 272 135 173
3 273 152 62
3 273 152 155
3 273 148 62
3 273 155 148
3 274 175 35
3 274 35 181
3 274 75 17
3 274 75 30
3 274 175 30
3 274 139 181
3 274 17 139
3 275 172 126
3 275 10 126
3 275 94 198
3 275 97 94
3 275 172 167
3 275 97 167
3 275 10 198
CELL_TYPES 455
5
5
5
5
5
5
5
5
5
5
5
5
5
5
5
5
5
5
5
5
5
5
5
5
5
5
5
5
5
5
5
5
5
5
5
5
5
5
5
5
5
5
5
5
5
5
5
5
5
5
5
5
5
5
5
5
5
5
5
5
5
5
5
5
5
5
5
5
5
5
5
5
5
5
5
5
5
5
5
5
5
5
5
5
5
5
5
5
5
5
5
5
5
5
5
5
5
5
5
5
5
5
5
5
5
5
5
5
5
5
5
5
5
5
5
5
5
5
5
5
5
5
5
5
5
5
5
5
5
5
5
5
5
5
5
5
5
5
5
5
5
5
5
5
5
5
5
5
5
5
5
5
5
5
5
5
5
5
5
5
5
5
5
5
5
5
5
5
5
5
5
5
5
5
5
5
5
5
5
5
5
5
5
5
5
5
5
5
5
5
5
5
5
5
5
5
5
5
5
5
5
5
5
5
5
5
5
5
5
5
5
5
5
5
5
5
5
5
5
5
5
5
5
5
5
5
5
5
5
5
5
5
5
5
5
5
5
5
5
5
5
5
5
5
5
5
5
5
5
5
5
5
5
5
5
5
5
5
5
5
5
5
5
5
5
5
5
5
5
5
5
5
5
5
5
5
5
5
5
5
5
5
5
5
5
5
5
5
5
5
5
5
5
5
5
5
5
5
5
5
5
5
5
5
5
5
5
5
5
5
5
5
5
5
5
5
5
5
5
5
5
5
5
5
5
5
5
5
5
5
5
5
5
5
5
5
5
5
5
5
5
5
5
5
5
5
5
5
5
5
5
5
5
5
5
5
5
5
5
5
5
5
5
5
5
5
5
5
5
5
5
5
5
5
5
5
5
5
5
5
5
5
5
5
5
5
5
5
5
5
5
5
5
5
5
5
5
5
5
5
5
5
5
5
5
5
5
5
5
5
5
5
5
5
5
5
5
5
5
5
5
5
5
5
5
5
5
5
5
5
5
5
5
5
5
5
5
5
5
5
5
5
5
5
5
5
5
5
5
5
5
5
5
5
5
POINT_DATA 276
CELL_DATA 455
SCALARS ForceMap float
LOOKUP_TABLE default
1.35933
1.35933
1.35933
1.35933
1.35933
1.46352
1.46352
1.46352
1.46352
1.46352
0.747988
0.747988
0.747988
0.747988
0.747988
0.747988
0.747988
0.0849833
0.0849833
0.0849833
0.0849833
2.37251
2.37251
2.37251
2.37251
2.37251
0.986939
0.986939
0.986939
0.986939
0.986939
0.986939
0.986939
1.18715
1.18715
1.18715
1.18715
1.18715
1.05333
1.05333
1.05333
1.05333
1.05333
1.05333
1.05333
1.71803
1.71803
1.71803
1.71803
1.71803
1.71803
1.02995
1.02995
1.02995
1.02995
1.02995
0.779118
0.779118
0.779118
0.779118
0.779118
0.779118
1.39915
1.39915
1.39915
1.39915
1.39915
1.39915
1.39915
1.39915
0.401454
0.401454
0.401454
0.401454
0.401454
0.401454
0.401454
0.401454
0.0892124
0.0892124
0.0892124
0.0892124
0.0892124
1.43836
1.43836
1.43836
1.43836
0.54604
0.54604
0.54604
0.54604
0.54604
0.54604
0.54604
-0.411708
-0.411708
-0.411708
-0.411708
0.726886
0.726886
0.726886
0.726886
0.726886
0.99869
0.99869
0.99869
0.99869
0.99869
0.99869
0.99869
0.792766
0.792766
0.792766
0.792766
0.687165
0.687165
0.687165
0.687165
0.687165
2.47113
2.47113
2.47113
2.47113
2.47113
0.521466
0.521466
0.521466
0.521466
0.521466
0.521466
0.521466
0.793942
0.793942
0.793942
0.793942
0.793942
0.793942
0.793942
1.19117
1.19117
1.19117
1.19117
1.19117
1.19117
1.39483
1.39483
1.39483
1.39483
0.678302
0.678302
0.678302
0.678302
0.678302
0.473929
0.473929
0.473929
0.473929
0.473929
0.473929
0.473929
0.473929
0.473929
1.36845
1.36845
1.36845
1.36845
1.36845
0.978129
0.978129
0.978129
0.978129
0.323224
0.323224
0.323224
0.323224
0.323224
0.323224
0.747387
0.747387
0.747387
0.747387
0.747387
0.747387
0.747387
0.747387
1.14374
1.14374
1.14374
1.14374
1.14374
1.14374
0.74812
0.74812
0.74812
0.74812
0.74812
0.74812
0.74812
0.330779
0.330779
0.330779
0.330779
0.330779
0.246377
0.246377
0.246377
0.246377
0.246377
0.246377
0.246377
0.246377
0.303457
0.303457
0.303457
0.303457
0.303457
0.231166
0.231166
0.231166
0.231166
0.231166
0.231166
0.238079
0.238079
0.238079
0.238079
0.238079
0.238079
0.238079
0.238079
0.462289
0.462289
0.462289
0.462289
0.462289
0.462289
0.462289
1.80232
1.80232
1.80232
1.80232
1.80232
0.236233
0.236233
0.236233
0.236233
0.236233
0.236233
0.236233
0.304716
0.304716
0.304716
0.304716
0.304716
0.304716
0.304716
-0.552825
-0.552825
-0.552825
-0.552825
-0.552825
-0.552825
-0.552825
-0.552825
0.799975
0.799975
0.799975
0.799975
0.780875
0.780875
0.780875
0.780875
0.780875
0.780875
0.780875
0.780875
0.473523
0.473523
0.473523
0.473523
0.473523
0.354052
0.354052
0.354052
0.354052
0.354052
1.88663e-14
1.88663e-14
1.88663e-14
1.88663e-14
1.88663e-14
1.88663e-14
0.503932
0.503932
0.503932
0.503932
0.503932
0.503932
-0.097996
-0.097996
-0.097996
-0.097996
-0.097996
-0.097996
0.898342
0.898342
0.898342
0.898342
0.898342
0.898342
0.898342
1.11139
1.11139
1.11139
1.11139
1.11139
1.11139
0.479157
0.479157
0.479157
0.479157
0.479157
0.479157
0.507824
0.507824
0.507824
0.507824
0.507824
0.727777
0.727777
0.727777
0.727777
0.727777
0.727777
0.727777
0.385597
0.385597
0.385597
0.385597
0.385597
0.385597
0.385597
0.385597
0.945788
0.945788
0.945788
0.945788
0.945788
0.945788
0.945788
1.11037
1.11037
1.11037
1.11037
1.11037
-0.302126
-0.302126
-0.302126
-0.302126
-0.302126
-0.302126
1.12296
1.12296
1.12296
1.12296
1.12296
1.29806
1.29806
1.29806
1.29806
0.3421
0.3421
0.3421
0.3421
0.3421
0.939365
0.939365
0.939365
0.939365
0.939365
1.45017
1.45017
1.45017
1.45017
1.45017
1.45017
1.45017
0.691154
0.691154
0.691154
0.691154
0.691154
0.691154
0.815902
0.815902
0.815902
0.815902
0.815902
0.815902
1.55259
1.55259
1.55259
1.55259
1.55259
1.55259
1.55259
1.41778
1.41778
1.41778
1.41778
1.41778
1.41778
1.23617
1.23617
1.23617
1.23617
1.23617
1.23617
1.23617
0.739759
0.739759
0.739759
0.739759
0.739759
0.739759
1.11752
1.11752
1.11752
1.11752
1.11752
-0.700319
-0.700319
-0.700319
-0.700319
-0.700319
-0.700319
-0.700319
0.997144
0.997144
0.997144
0.997144
4.69782
4.69782
4.69782
4.69782
4.69782
4.69782
4.69782
0.133482
0.133482
0.133482
0.133482
0.133482
0.133482
0.133482
