# Supplementary material for: Numerical assessment of the applicability of geometry-based force inference on homogeneous and heterogeneous cells
Source: PLoS One. 2024 Apr 16;19(4):e0299016. doi: 10.1371/journal.pone.0299016 (PMC11020637; doi:10.1371/journal.pone.0299016)
Supplement: S1 Data — Simulation results of homogeneous cells, based on different parameters, are stored in approximately 400 folders, each individually named from “data_004” to “data_400”. Please refer to the Excel file “parameter_settings.xlsx” for detailed parameter settings. Each folder contains one.dat file representing the cell structure, two.txt files listing the correct stress values, and two.vtk files containing the estimated stress values. If a folder is empty, it means that the simulation was stopped for some reason under the parameters. Simulation results of heterogeneous cells. Simulation results of heterogeneous cells, based on different parameters, are stored in four folders, each individually named from “data_1001” to “data_1004”. The Excel file “parameter_settings.xlsx” also contains the detailed parameter settings of those four results. Each folder contains five files, arranged in the same configuration as above. (ZIP) [file pone.0299016.s001.zip › supporting_data/data_073/i2dvertex000000000000000.dat]

170629

20.0
20.0

200
275
76

6.03643	1.45776
9.19976	0.166248
9.41599	7.90124
8.5974	4.96647
2.37761	2.31442
9.26842	7.36419
10.2912	8.38689
8.17945	3.89929
0.319457	0.60255
0.513711	0.611144
0.749743	8.76711
0.683021	2.50635
6.32172	6.99502
5.06061	0.420659
6.26297	5.41058
3.89217	5.2619
3.65854	0.921152
6.65318	0.0353637
4.67336	2.47838
1.95561	0.151921
8.56387	1.92194
5.22366	6.13938
8.20465	3.53657
5.99191	1.50006
8.5615	1.9216
7.10925	8.29269
9.41932	1.56866
6.5989	2.92128
8.07258	8.69999
6.70461	3.22369
7.86679	1.12182
8.78996	3.18831
0.68349	6.18392
8.12305	8.09927
8.64192	0.445484
6.29679	0.155053
10.7303	0.872332
0.779172	2.31139
8.58133	0.632191
9.48865	9.20964
1.64823	3.3071
0.280777	0.634467
2.42551	1.99833
9.41067	9.25466
0.913778	3.129
0.227591	0.618093
1.78857	5.61118
0.0266627	2.38648
10.2314	4.05573
4.15589	2.11842
10.2075	2.648
9.86783	3.24617
10.221	4.0674
1.91003	1.37087
6.02881	1.13724
2.76898	6.53127
5.32595	8.86635
2.42715	1.99774
8.56097	1.92277
4.53827	4.4191
9.242	0.678333
4.1545	2.11653
7.73414	6.14803
3.04016	4.13986
6.51856	2.42805
1.95907	0.14974
3.65999	0.922825
2.41419	5.68826
5.47868	7.82752
8.15312	3.51673
4.15285	2.11971
4.74586	4.30607
9.8665	3.80467
8.04846	7.99845
5.97137	7.12479
7.8664	1.12218
9.91789	3.22029
6.55346	2.47198
7.12281	1.79962
0.299287	0.0897071
0.0186993	5.81636
0.915914	4.89308
7.73264	6.15652
2.63314	8.56749
3.79643	3.78521
9.91193	5.63197
0.852147	3.83998
8.7527	4.72456
0.916063	4.89446
1.5811	3.23981
3.04048	4.13947
4.94782	5.78301
3.34663	3.02234
1.90031	4.64352
1.59288	8.41718
3.28943	3.01649
1.89909	4.64425
1.61898	7.10414
1.79236	5.60758
2.76514	6.52252
5.30874	2.3777
3.65834	0.920812
4.10039	5.38874
3.83675	4.00332
3.04206	4.14051
6.06236	5.54519
1.78446	7.05304
5.30898	2.37867
2.14499	0.934581
5.15466	4.2851
4.87995	0.649182
10.2275	4.05138
8.72911	3.20477
9.63708	5.46783
6.25703	5.40949
5.15049	4.25383
7.63175	2.65612
9.78095	1.89158
7.05217	4.37313
0.50335	3.62919
5.01671	7.95936
8.17763	3.89739
6.72447	3.38506
2.57098	6.5475
10.4605	6.78539
9.78106	1.89093
0.600945	8.50269
10.5257	7.62342
3.92322	6.62802
2.62891	8.56306
2.19115	7.38926
3.82787	0.526981
5.32609	8.86632
2.19001	7.38671
1.79054	5.60882
4.19689	8.69761
3.75243	8.03603
5.0588	7.99283
5.02909	7.75897
6.64782	0.0295487
4.71973	2.53647
4.94754	5.78262
4.29737	6.09635
7.10887	8.29251
7.05839	4.37826
5.15739	4.2564
3.54749	8.47411
8.16847	6.89001
6.82842	5.59088
8.04969	7.99478
7.18055	7.11217
2.63125	8.56528
8.55337	5.02065
0.0581939	0.874319
6.15827	6.95544
7.97272	4.94479
10.5108	6.75138
0.913713	3.12893
0.000598276	5.76548
8.6873	0.409591
2.25642	3.43346
8.73059	6.04228
0.0959022	6.88604
1.94352	0.0955632
7.05082	4.37549
2.3328	2.26091
9.63574	5.46428
1.41587	7.08363
3.99897	7.33252
10.5327	7.62392
8.73084	6.04195
10.2659	4.12898
1.36085	7.10549
4.19511	8.69867
5.28025	8.05237
6.08692	0.942405
4.05199	5.41062
7.14755	7.15042
3.82543	8.02111
4.71202	1.61194
6.26005	5.40979
6.64607	0.0310497
3.82742	0.526461
1.91141	1.37074
5.23635	3.45524
5.15681	4.26256
4.54412	5.80719
7.12296	1.80029
10.542	7.64045
8.05044	7.99929
2.41141	5.68356
9.65819	9.19989
7.10599	8.29298
9.41165	7.90195
0.759358	6.08328
5.09043	0.370316
7.73857	6.15226
9.26752	7.36463
0.803295	8.79206
0.795658	1.99244

19	65
153	45
199	41
37	165
41	8
51	72
172	126
79	8
37	199
4	89
57	42
131	182
110	13
199	183
16	108
120	138
19	108
131	16
165	4
61	66
174	137
38	75
110	66
137	120
78	30
65	163
64	187
16	101
110	179
43	33
20	112
23	0
175	35
35	181
116	58
187	58
112	22
29	122
2	39
192	143
197	5
159	1
17	34
195	13
10	126
38	34
36	60
169	6
78	187
191	6
24	38
77	116
60	1
111	72
47	153
86	119
95	160
44	11
84	92
47	11
72	7
157	89
4	95
96	86
40	89
63	160
80	194
9	183
49	61
93	40
53	108
165	42
186	102
100	107
101	57
100	23
183	53
77	64
84	103
75	17
23	179
184	115
27	29
107	64
102	59
24	26
101	66
0	54
27	77
27	184
70	92
164	145
100	140
107	184
69	22
122	164
145	115
26	117
24	20
58	20
11	37
31	51
189	33
36	117
51	76
50	76
117	125
157	119
96	93
3	113
166	85
88	86
124	156
98	96
46	98
121	7
157	44
169	127
92	95
190	90
80	81
63	90
88	134
133	130
40	160
142	128
53	42
99	123
99	176
81	88
186	142
97	106
104	103
178	136
168	128
70	49
15	104
55	128
49	57
190	98
46	134
176	15
93	63
179	61
90	104
145	185
18	70
71	140
18	84
29	69
122	115
114	180
144	14
164	118
155	144
121	118
125	31
121	22
48	111
50	125
69	116
52	113
31	112
7	87
152	62
113	166
152	3
196	147
158	80
94	198
97	94
172	167
170	196
167	32
67	190
152	155
67	15
134	194
162	32
46	106
130	151
97	167
129	151
123	133
146	83
83	129
136	55
168	178
21	74
99	55
74	68
120	168
154	105
150	180
132	56
176	102
138	142
59	103
82	196
91	105
140	18
141	186
14	180
71	109
59	71
109	185
118	144
91	141
114	105
170	161
185	114
193	149
166	170
147	149
149	189
48	52
3	87
25	143
87	48
52	171
73	189
82	150
73	177
62	82
94	151
2	127
161	197
41	45
5	193
10	198
32	194
19	182
163	9
146	135
175	54
8	9
146	178
137	173
135	173
123	67
91	21
133	106
154	74
130	136
138	21
68	174
174	132
0	78
14	148
195	54
75	30
177	12
12	143
175	30
68	192
109	141
25	73
148	62
56	192
139	181
43	39
12	154
193	2
28	33
17	139
155	148
159	34
156	85
147	197
191	39
5	124
161	124
169	188
150	177
26	60

5	8	9	183	199	41
5	16	108	19	182	131
7	64	107	100	23	0	78	187
4	179	61	66	110
5	193	149	147	197	5
7	60	26	24	38	34	159	1
5	4	95	160	40	89
7	47	153	45	41	199	37	11
6	20	112	22	69	116	58
5	77	116	69	29	27
6	71	59	103	84	18	140
8	38	24	20	58	187	78	30	75
8	92	95	4	165	42	57	49	70
5	104	15	67	190	90
4	93	40	160	63
7	110	13	195	54	0	23	179
4	164	145	115	122
5	58	116	77	64	187
7	112	20	24	26	117	125	31
4	75	17	34	38
5	72	111	48	87	7
5	50	76	51	31	125
7	89	157	44	11	37	165	4
7	157	89	40	93	96	86	119
6	199	183	53	42	165	37
4	84	92	70	18
5	67	15	176	99	123
9	184	115	145	185	109	71	140	100	107
5	107	64	77	27	184
4	117	26	60	36
6	98	96	93	63	90	190
8	196	147	149	189	73	177	150	82
6	96	98	46	134	88	86
7	46	106	97	167	32	194	134
5	21	91	105	154	74
8	95	92	84	103	104	90	63	160
5	57	101	66	61	49
6	176	15	104	103	59	102
8	145	164	118	144	14	180	114	185
7	31	51	72	7	121	22	112
5	80	81	88	134	194
7	133	106	46	98	190	67	123
7	99	176	102	186	142	128	55
8	61	179	23	100	140	18	70	49
4	155	148	14	144
8	118	121	7	87	3	152	155	144
5	113	3	87	48	52
5	73	25	143	12	177
6	169	6	191	39	2	127
6	123	99	55	136	130	133
6	97	106	133	130	151	94
7	180	150	177	12	154	105	114
6	91	21	138	142	186	141
6	59	71	109	141	186	102
5	115	184	27	29	122
7	22	121	118	164	122	29	69
8	166	170	196	82	62	152	3	113
7	68	174	137	120	138	21	74
5	128	142	138	120	168
6	185	114	105	91	141	109
5	192	56	132	174	68
4	161	124	5	197
5	197	147	196	170	161
5	136	55	128	168	178
7	151	130	136	178	146	83	129
6	150	180	14	148	62	82
6	12	143	192	68	74	154
7	149	193	2	39	43	33	189
6	124	161	170	166	85	156
7	183	9	163	65	19	108	53
6	108	16	101	57	42	53
5	78	0	54	175	30
7	178	168	120	137	173	135	146
4	148	155	152	62
7	30	175	35	181	139	17	75
7	94	198	10	126	172	167	97
