# Supplementary material for: Numerical assessment of the applicability of geometry-based force inference on homogeneous and heterogeneous cells
Source: PLoS One. 2024 Apr 16;19(4):e0299016. doi: 10.1371/journal.pone.0299016 (PMC11020637; doi:10.1371/journal.pone.0299016)
Supplement: S1 Data — Simulation results of homogeneous cells, based on different parameters, are stored in approximately 400 folders, each individually named from “data_004” to “data_400”. Please refer to the Excel file “parameter_settings.xlsx” for detailed parameter settings. Each folder contains one.dat file representing the cell structure, two.txt files listing the correct stress values, and two.vtk files containing the estimated stress values. If a folder is empty, it means that the simulation was stopped for some reason under the parameters. Simulation results of heterogeneous cells. Simulation results of heterogeneous cells, based on different parameters, are stored in four folders, each individually named from “data_1001” to “data_1004”. The Excel file “parameter_settings.xlsx” also contains the detailed parameter settings of those four results. Each folder contains five files, arranged in the same configuration as above. (ZIP) [file pone.0299016.s001.zip › supporting_data/data_074/000000_2dVertex(edge).vtk]

# vtk DataFile Version 2.0
S.O.
ASCII
DATASET UNSTRUCTURED_GRID
POINTS 200 float
1.18099 8.47888 0
0.354915 2.20401 0
8.62437 8.33402 0
1.3677 1.69925 0
3.31951 4.99439 0
1.36048 1.69927 0
1.41228 0.0592041 0
10.383 8.63578 0
10.3774 8.6414 0
2.73872 1.01961 0
1.26254 8.16418 0
3.6425 0.296785 0
10.2983 2.3521 0
4.09134 8.83785 0
2.89389 8.6813 0
1.92695 2.89976 0
5.58738 0.174286 0
5.81614 1.91622 0
3.64014 0.295956 0
8.58532 2.29118 0
7.44629 0.146075 0
4.83764 0.788533 0
7.22735 2.10456 0
8.73437 8.28663 0
7.08599 0.402358 0
8.03254 1.43899 0
7.06984 6.7438 0
9.70036 8.94194 0
8.3368 6.26862 0
5.82231 1.92093 0
7.18728 0.442146 0
4.83808 0.792739 0
8.24361 7.01545 0
10.297 2.35649 0
1.04028 3.10087 0
3.27325 2.08124 0
9.78817 0.905759 0
8.1584 1.07893 0
7.15798 0.400517 0
9.16599 4.9645 0
9.35832 2.29479 0
7.26857 2.94634 0
1.83926 4.70295 0
0.56695 7.13632 0
1.23355 8.38062 0
1.89207 1.25122 0
1.78142 5.5806 0
3.89582 2.96409 0
1.28429 4.1829 0
10.1988 0.818665 0
10.2081 4.18353 0
1.80453 9.19676 0
10.2439 0.870624 0
4.45422 1.89429 0
3.78603 7.32578 0
0.377532 2.26546 0
5.82334 1.91953 0
3.07627 1.5296 0
3.31708 4.27558 0
2.6649 3.53346 0
3.89754 2.96765 0
5.59495 8.91477 0
1.53323 6.57297 0
6.6969 3.10924 0
1.78987 2.13004 0
6.32199 3.72976 0
8.27507 3.81647 0
8.1105 3.59494 0
7.48565 8.0773 0
5.21422 2.93649 0
4.74301 5.45544 0
8.44939 0.321519 0
9.62209 7.77575 0
7.3126 2.79684 0
7.58386 4.93994 0
9.41941 0.761084 0
8.73154 8.28483 0
9.93949 3.45038 0
1.30849 4.22887 0
8.85128 2.48022 0
10.0307 4.25534 0
10.2966 3.89587 0
0.829119 5.88781 0
9.5236 6.03237 0
1.92889 2.89632 0
2.91317 8.67574 0
10.0799 6.07444 0
3.08441 1.51676 0
0.221352 1.16025 0
3.15416 6.47679 0
1.78101 5.58045 0
0.364061 4.8073 0
1.82423 5.27895 0
4.24454 7.03445 0
3.8882 3.20307 0
1.59215 4.34077 0
8.14454 4.00909 0
5.29729 2.23865 0
4.41386 5.77002 0
4.45904 1.89539 0
6.96884 2.08169 0
7.55725 4.31364 0
3.46501 4.29939 0
5.17068 2.97704 0
3.92909 0.0752744 0
7.17238 2.06869 0
4.45923 1.89619 0
5.56998 6.55347 0
9.48768 5.35926 0
7.39104 4.49968 0
9.74543 3.3704 0
4.42384 5.77165 0
6.29754 4.43452 0
8.27785 3.81603 0
8.84642 2.58074 0
4.91208 4.23101 0
0.0474599 5.54657 0
9.49212 5.35883 0
8.0581 5.68559 0
8.61273 2.34043 0
10.2128 7.50185 0
9.52293 6.02836 0
0.567881 7.13254 0
10.3798 8.63802 0
10.4172 3.85477 0
2.42588 7.7134 0
7.56885 5.02185 0
4.68347 7.81521 0
3.09038 1.51671 0
2.38903 7.77196 0
3.62793 5.31361 0
0.570313 7.13846 0
2.74601 3.39707 0
3.97106 4.50961 0
2.44962 6.85592 0
10.3715 5.98119 0
5.63955 4.95209 0
3.50486 2.77453 0
3.4697 4.29895 0
2.90738 8.68425 0
4.97114 4.10517 0
5.74699 7.39275 0
3.78671 7.9348 0
6.26987 0.599134 0
6.69516 3.11201 0
2.71009 5.92817 0
5.64334 4.94797 0
8.59201 6.77418 0
4.24332 7.03551 0
6.37562 9.05573 0
5.55225 6.39814 0
5.5793 0.17678 0
10.4112 3.85361 0
9.16591 4.96236 0
5.94213 0.603526 0
7.48623 8.07902 0
0.137298 4.85126 0
7.41955 5.17009 0
3.78563 7.32666 0
0.120509 4.91994 0
9.62105 7.77379 0
1.69316 7.73643 0
1.07487 9.13248 0
9.89928 7.82934 0
9.69911 8.94369 0
1.78049 5.57583 0
1.4959 1.93202 0
0.386721 0.276332 0
3.20547 6.49075 0
6.54861 7.52663 0
10.385 8.63194 0
2.79389 1.02902 0
4.74494 5.45211 0
0.914292 2.68002 0
0.863559 0.0700921 0
1.7303 6.23551 0
4.65839 8.15665 0
5.56871 7.22024 0
2.91565 8.66776 0
6.20003 5.82588 0
7.17716 7.88107 0
4.09012 8.84043 0
0.22457 1.16526 0
8.30204 8.92071 0
6.54747 7.52263 0
6.69717 3.1105 0
5.64269 4.94875 0
7.08064 6.1546 0
5.54846 6.40068 0
9.42001 0.762456 0
5.26076 3.90605 0
7.07446 6.74159 0
5.5327 8.80362 0
8.24407 7.01828 0
6.0672 8.8534 0
8.28644 1.00331 0
6.88781 5.9241 0
1.37758 3.68673 0
8.62676 6.42937 0
0.616561 7.40224 0
CELLS 354 1062 
2 175 62
2 134 175
2 62 161
2 129 161
2 129 125
2 134 125
2 63 29
2 144 69
2 29 56
2 97 17
2 185 63
2 69 97
2 144 185
2 17 56
2 29 100
2 154 56
2 143 100
2 29 56
2 198 83
2 147 160
2 160 83
2 198 147
2 23 72
2 72 163
2 166 64
2 128 87
2 57 128
2 64 57
2 166 3
2 166 173
2 166 3
2 84 64
2 84 35
2 64 57
2 57 35
2 99 97
2 103 60
2 99 106
2 47 106
2 69 97
2 60 47
2 69 103
2 103 60
2 103 190
2 140 190
2 94 60
2 140 94
2 31 21
2 11 53
2 99 106
2 106 53
2 99 31
2 189 19
2 25 19
2 37 25
2 40 36
2 40 33
2 110 77
2 110 113
2 80 113
2 84 64
2 166 173
2 166 64
2 197 15
2 15 84
2 53 128
2 137 35
2 57 128
2 57 35
2 47 106
2 106 53
2 137 47
2 11 53
2 53 128
2 128 87
2 101 185
2 185 63
2 41 63
2 41 67
2 66 96
2 66 67
2 96 101
2 105 30
2 22 105
2 37 25
2 22 25
2 143 100
2 105 30
2 105 100
2 193 76
2 23 72
2 72 160
2 32 193
2 147 160
2 32 147
2 66 113
2 114 110
2 110 113
2 67 114
2 66 67
2 59 58
2 95 59
2 42 58
2 95 42
2 130 145
2 98 130
2 168 89
2 145 89
2 98 168
2 78 95
2 165 91
2 95 42
2 92 42
2 92 165
2 17 31
2 99 97
2 97 17
2 99 31
2 73 22
2 25 19
2 22 25
2 19 119
2 119 73
2 74 39
2 126 118
2 108 118
2 126 74
2 66 113
2 66 96
2 96 153
2 80 113
2 78 95
2 95 59
2 15 132
2 197 15
2 59 132
2 98 130
2 4 130
2 4 102
2 133 102
2 70 111
2 172 133
2 172 70
2 111 98
2 84 35
2 137 35
2 137 132
2 15 132
2 15 84
2 59 58
2 58 138
2 137 132
2 59 132
2 94 138
2 94 60
2 137 47
2 60 47
2 101 185
2 144 185
2 109 112
2 65 112
2 109 101
2 144 65
2 79 119
2 41 73
2 41 67
2 114 79
2 67 114
2 119 73
2 140 190
2 190 65
2 115 146
2 115 140
2 65 112
2 186 146
2 112 186
2 46 90
2 145 89
2 145 46
2 90 175
2 134 175
2 89 134
2 168 89
2 158 168
2 54 125
2 54 158
2 89 134
2 134 125
2 133 102
2 94 138
2 115 140
2 140 94
2 115 133
2 102 138
2 58 138
2 42 58
2 4 102
2 92 42
2 92 4
2 102 138
2 144 69
2 103 190
2 190 65
2 144 65
2 69 103
2 74 39
2 109 101
2 96 153
2 96 101
2 74 109
2 109 112
2 126 157
2 74 109
2 112 186
2 126 74
2 186 157
2 46 90
2 165 46
2 165 91
2 90 82
2 83 121
2 72 160
2 72 163
2 160 83
2 62 122
2 62 161
2 10 161
2 115 146
2 136 146
2 115 133
2 172 133
2 172 136
2 93 148
2 93 127
2 188 148
2 177 127
2 188 107
2 177 107
2 26 107
2 150 188
2 179 150
2 196 179
2 191 26
2 187 191
2 188 107
2 196 187
2 172 70
2 172 136
2 179 150
2 70 150
2 179 136
2 136 146
2 196 179
2 186 146
2 186 157
2 179 136
2 157 196
2 40 36
2 79 119
2 189 19
2 19 119
2 40 79
2 175 62
2 90 82
2 62 122
2 90 175
2 130 145
2 165 46
2 4 130
2 92 4
2 145 46
2 92 165
2 142 54
2 54 125
2 129 178
2 129 125
2 70 111
2 188 148
2 150 188
2 70 150
2 148 111
2 26 107
2 184 26
2 177 141
2 141 184
2 177 107
2 83 121
2 118 28
2 108 118
2 198 83
2 198 28
2 118 28
2 126 118
2 126 157
2 157 196
2 28 187
2 196 187
2 129 161
2 10 161
2 129 178
2 158 168
2 98 168
2 93 148
2 158 93
2 111 98
2 148 111
2 142 54
2 176 127
2 54 158
2 158 93
2 93 127
2 184 169
2 141 184
2 194 169
2 141 192
2 184 26
2 191 26
2 184 169
2 32 191
2 32 193
2 169 180
2 180 193
2 32 191
2 187 191
2 28 187
2 32 147
2 198 28
2 198 147
2 40 33
2 110 77
2 114 79
2 114 110
2 40 79
2 176 127
2 177 141
2 177 127
2 141 192
2 31 21
2 17 31
2 154 56
2 17 56
2 29 100
2 63 29
2 105 100
2 41 63
2 73 22
2 41 73
2 22 105
2 194 169
2 169 180
2 68 180
2 193 76
2 180 193
2 68 180
CELL_TYPES 354
3
3
3
3
3
3
3
3
3
3
3
3
3
3
3
3
3
3
3
3
3
3
3
3
3
3
3
3
3
3
3
3
3
3
3
3
3
3
3
3
3
3
3
3
3
3
3
3
3
3
3
3
3
3
3
3
3
3
3
3
3
3
3
3
3
3
3
3
3
3
3
3
3
3
3
3
3
3
3
3
3
3
3
3
3
3
3
3
3
3
3
3
3
3
3
3
3
3
3
3
3
3
3
3
3
3
3
3
3
3
3
3
3
3
3
3
3
3
3
3
3
3
3
3
3
3
3
3
3
3
3
3
3
3
3
3
3
3
3
3
3
3
3
3
3
3
3
3
3
3
3
3
3
3
3
3
3
3
3
3
3
3
3
3
3
3
3
3
3
3
3
3
3
3
3
3
3
3
3
3
3
3
3
3
3
3
3
3
3
3
3
3
3
3
3
3
3
3
3
3
3
3
3
3
3
3
3
3
3
3
3
3
3
3
3
3
3
3
3
3
3
3
3
3
3
3
3
3
3
3
3
3
3
3
3
3
3
3
3
3
3
3
3
3
3
3
3
3
3
3
3
3
3
3
3
3
3
3
3
3
3
3
3
3
3
3
3
3
3
3
3
3
3
3
3
3
3
3
3
3
3
3
3
3
3
3
3
3
3
3
3
3
3
3
3
3
3
3
3
3
3
3
3
3
3
3
3
3
3
3
3
3
3
3
3
3
3
3
3
3
3
3
3
3
3
3
3
3
3
3
3
3
3
3
3
3
3
3
3
3
3
3
3
3
3
3
3
3
3
3
3
3
3
3
POINT_DATA 200
CELL_DATA 354
SCALARS ForceMap float
LOOKUP_TABLE default
1.08043
0.27976
0.784664
0.963402
1.17908
1.17105
0.727989
0.173068
0.530545
0.855868
0.372391
0.119895
0.748649
0.481317
-0.196069
0.276338
0.412644
0.530545
0.919934
1.11992
0.119806
1.37903
0.894495
1.09005
0.0628454
0.085912
0.27626
0.338775
0.998955
1.00172
0.998955
1.45854
0.250921
0.338775
1.37328
1.15271
0.64854
0.345287
0.808907
0.119895
1.36387
0.723938
0.64854
0.54674
0.706903
1.31388
0.500355
1.08912
0.0831106
0.345287
0.484426
1.21349
0.481424
0.634724
1.35846
1.07427
0.963757
1.11639
0.740541
0.755406
1.45854
1.00172
0.0628454
0.883154
0.791347
0.218007
0.445928
0.27626
1.37328
0.808907
0.484426
0.982534
0.0831106
0.218007
0.085912
0.279613
0.372391
0.659376
0.711329
1.15384
0.922671
0.531727
0.736622
0.904131
1.35846
0.838663
0.412644
0.736622
1.35931
0.688178
0.894495
0.663807
0.843378
1.11992
0.689395
1.45748
0.596309
0.740541
0.892255
0.922671
0.882084
0.744566
0.838642
1.07153
0.505869
1.06463
1.51728
0.665275
0.632102
0.713066
0.674936
1.07153
0.544898
0.383974
0.751105
1.15271
0.855868
1.21349
0.9013
0.634724
0.838663
1.01206
0.62585
0.592312
0.928512
0.214538
1.4473
1.45748
1.15384
0.655879
0.755406
0.713066
0.744566
-0.205914
0.883154
0.641267
1.06463
0.451547
0.76919
1.18362
0.809113
0.463758
1.51999
1.22642
0.250921
0.445928
0.443314
-0.205914
0.791347
0.882084
1.17764
0.443314
0.641267
1.20448
1.31388
0.982534
1.36387
0.279613
0.748649
1.10834
0.722629
1.07685
1.08534
1.3397
1.21716
0.711329
0.887163
0.892255
0.62585
0.706903
0.489552
0.251506
0.769639
0.722629
-0.0698805
1.16163
-0.0940913
0.665275
0.367549
0.823371
0.27976
0.643013
1.51728
0.898617
0.801836
0.379908
0.643013
1.17105
1.18362
1.20448
0.769639
0.500355
0.610904
-0.0767348
1.17764
0.838642
0.76919
0.544898
0.311054
-0.0767348
0.173068
0.54674
0.489552
1.08534
0.723938
0.592312
1.07685
0.655879
0.531727
0.88076
1.10834
0.917517
0.88076
1.16163
1.4473
-0.0387878
-0.0940913
1.3034
0.674936
0.243565
-0.0947382
0.663807
1.09005
0.119806
0.472321
0.784664
0.929316
0.251506
0.803363
0.610904
0.463758
1.18016
0.0995576
0.501553
0.129383
0.837775
0.695727
1.1336
0.117504
0.292989
0.89897
0.549402
0.86819
0.393038
0.695727
0.867628
1.51999
1.18016
0.89897
0.257537
0.669896
0.803363
0.549402
-0.0698805
-0.0387878
0.669896
0.56484
1.07427
1.3397
0.481424
1.01206
1.24256
1.08043
0.243565
0.472321
0.823371
0.505869
1.3034
0.451547
0.311054
0.367549
0.383974
0.639715
0.801836
1.00541
1.17908
0.809113
0.129383
0.292989
0.257537
0.546474
0.117504
1.11418
1.18728
0.836778
1.1336
-0.0947382
0.121237
0.214538
0.919934
0.572333
0.121237
0.928512
0.917517
0.56484
0.756542
0.867628
0.963402
0.929316
1.00541
0.898617
0.632102
0.0995576
0.777515
1.22642
0.546474
0.639715
0.966663
0.379908
0.777515
0.501553
1.15419
0.836778
0.644783
0.663017
1.11418
0.86819
1.15419
0.842897
0.843378
0.594572
0.415189
0.842897
0.393038
0.756542
0.689395
0.572333
1.37903
0.963757
1.11639
0.887163
0.596309
1.24256
0.966663
1.18728
0.837775
0.663017
1.08912
0.751105
0.276338
0.481317
-0.196069
0.727989
1.35931
0.659376
0.9013
1.21716
0.904131
0.644783
0.594572
0.444872
0.688178
0.415189
0.444872
