# Supplementary material for: Numerical assessment of the applicability of geometry-based force inference on homogeneous and heterogeneous cells
Source: PLoS One. 2024 Apr 16;19(4):e0299016. doi: 10.1371/journal.pone.0299016 (PMC11020637; doi:10.1371/journal.pone.0299016)
Supplement: S1 Data — Simulation results of homogeneous cells, based on different parameters, are stored in approximately 400 folders, each individually named from “data_004” to “data_400”. Please refer to the Excel file “parameter_settings.xlsx” for detailed parameter settings. Each folder contains one.dat file representing the cell structure, two.txt files listing the correct stress values, and two.vtk files containing the estimated stress values. If a folder is empty, it means that the simulation was stopped for some reason under the parameters. Simulation results of heterogeneous cells. Simulation results of heterogeneous cells, based on different parameters, are stored in four folders, each individually named from “data_1001” to “data_1004”. The Excel file “parameter_settings.xlsx” also contains the detailed parameter settings of those four results. Each folder contains five files, arranged in the same configuration as above. (ZIP) [file pone.0299016.s001.zip › supporting_data/data_074/000000_2dVertex(surface).vtk]

# vtk DataFile Version 2.0
S.O.
ASCII
DATASET UNSTRUCTURED_GRID
POINTS 272 float
1.18099 8.47888 0
0.354915 2.20401 0
8.62437 8.33402 0
1.3677 1.69925 0
3.31951 4.99439 0
1.36048 1.69927 0
1.41228 0.0592041 0
10.383 8.63578 0
10.3774 8.6414 0
2.73872 1.01961 0
1.26254 8.16418 0
3.6425 0.296785 0
10.2983 2.3521 0
4.09134 8.83785 0
2.89389 8.6813 0
1.92695 2.89976 0
5.58738 0.174286 0
5.81614 1.91622 0
3.64014 0.295956 0
8.58532 2.29118 0
7.44629 0.146075 0
4.83764 0.788533 0
7.22735 2.10456 0
8.73437 8.28663 0
7.08599 0.402358 0
8.03254 1.43899 0
7.06984 6.7438 0
9.70036 8.94194 0
8.3368 6.26862 0
5.82231 1.92093 0
7.18728 0.442146 0
4.83808 0.792739 0
8.24361 7.01545 0
10.297 2.35649 0
1.04028 3.10087 0
3.27325 2.08124 0
9.78817 0.905759 0
8.1584 1.07893 0
7.15798 0.400517 0
9.16599 4.9645 0
9.35832 2.29479 0
7.26857 2.94634 0
1.83926 4.70295 0
0.56695 7.13632 0
1.23355 8.38062 0
1.89207 1.25122 0
1.78142 5.5806 0
3.89582 2.96409 0
1.28429 4.1829 0
10.1988 0.818665 0
10.2081 4.18353 0
1.80453 9.19676 0
10.2439 0.870624 0
4.45422 1.89429 0
3.78603 7.32578 0
0.377532 2.26546 0
5.82334 1.91953 0
3.07627 1.5296 0
3.31708 4.27558 0
2.6649 3.53346 0
3.89754 2.96765 0
5.59495 8.91477 0
1.53323 6.57297 0
6.6969 3.10924 0
1.78987 2.13004 0
6.32199 3.72976 0
8.27507 3.81647 0
8.1105 3.59494 0
7.48565 8.0773 0
5.21422 2.93649 0
4.74301 5.45544 0
8.44939 0.321519 0
9.62209 7.77575 0
7.3126 2.79684 0
7.58386 4.93994 0
9.41941 0.761084 0
8.73154 8.28483 0
9.93949 3.45038 0
1.30849 4.22887 0
8.85128 2.48022 0
10.0307 4.25534 0
10.2966 3.89587 0
0.829119 5.88781 0
9.5236 6.03237 0
1.92889 2.89632 0
2.91317 8.67574 0
10.0799 6.07444 0
3.08441 1.51676 0
0.221352 1.16025 0
3.15416 6.47679 0
1.78101 5.58045 0
0.364061 4.8073 0
1.82423 5.27895 0
4.24454 7.03445 0
3.8882 3.20307 0
1.59215 4.34077 0
8.14454 4.00909 0
5.29729 2.23865 0
4.41386 5.77002 0
4.45904 1.89539 0
6.96884 2.08169 0
7.55725 4.31364 0
3.46501 4.29939 0
5.17068 2.97704 0
3.92909 0.0752744 0
7.17238 2.06869 0
4.45923 1.89619 0
5.56998 6.55347 0
9.48768 5.35926 0
7.39104 4.49968 0
9.74543 3.3704 0
4.42384 5.77165 0
6.29754 4.43452 0
8.27785 3.81603 0
8.84642 2.58074 0
4.91208 4.23101 0
0.0474599 5.54657 0
9.49212 5.35883 0
8.0581 5.68559 0
8.61273 2.34043 0
10.2128 7.50185 0
9.52293 6.02836 0
0.567881 7.13254 0
10.3798 8.63802 0
10.4172 3.85477 0
2.42588 7.7134 0
7.56885 5.02185 0
4.68347 7.81521 0
3.09038 1.51671 0
2.38903 7.77196 0
3.62793 5.31361 0
0.570313 7.13846 0
2.74601 3.39707 0
3.97106 4.50961 0
2.44962 6.85592 0
10.3715 5.98119 0
5.63955 4.95209 0
3.50486 2.77453 0
3.4697 4.29895 0
2.90738 8.68425 0
4.97114 4.10517 0
5.74699 7.39275 0
3.78671 7.9348 0
6.26987 0.599134 0
6.69516 3.11201 0
2.71009 5.92817 0
5.64334 4.94797 0
8.59201 6.77418 0
4.24332 7.03551 0
6.37562 9.05573 0
5.55225 6.39814 0
5.5793 0.17678 0
10.4112 3.85361 0
9.16591 4.96236 0
5.94213 0.603526 0
7.48623 8.07902 0
0.137298 4.85126 0
7.41955 5.17009 0
3.78563 7.32666 0
0.120509 4.91994 0
9.62105 7.77379 0
1.69316 7.73643 0
1.07487 9.13248 0
9.89928 7.82934 0
9.69911 8.94369 0
1.78049 5.57583 0
1.4959 1.93202 0
0.386721 0.276332 0
3.20547 6.49075 0
6.54861 7.52663 0
10.385 8.63194 0
2.79389 1.02902 0
4.74494 5.45211 0
0.914292 2.68002 0
0.863559 0.0700921 0
1.7303 6.23551 0
4.65839 8.15665 0
5.56871 7.22024 0
2.91565 8.66776 0
6.20003 5.82588 0
7.17716 7.88107 0
4.09012 8.84043 0
0.22457 1.16526 0
8.30204 8.92071 0
6.54747 7.52263 0
6.69717 3.1105 0
5.64269 4.94875 0
7.08064 6.1546 0
5.54846 6.40068 0
9.42001 0.762456 0
5.26076 3.90605 0
7.07446 6.74159 0
5.5327 8.80362 0
8.24407 7.01828 0
6.0672 8.8534 0
8.28644 1.00331 0
6.88781 5.9241 0
1.37758 3.68673 0
8.62676 6.42937 0
0.616561 7.40224 0
1.98058 7.08176 0
5.88881 2.64071 0
6.30412 1.43477 0
9.24176 6.85168 0
9.60374 8.36141 0
0.795847 0.9234 0
2.22604 1.55832 0
0.771713 1.89031 0
2.49087 2.18652 0
4.6364 2.55174 0
4.66316 3.3979 0
4.27075 0.916619 0
8.70148 1.39669 0
9.91605 1.67817 0
9.36909 3.82318 0
1.44532 2.78821 0
3.731 2.1522 0
3.75919 1.22939 0
7.48377 3.58799 0
7.5054 1.26024 0
6.87144 1.15817 0
8.85685 7.54023 0
8.88119 3.27867 0
2.44491 4.18636 0
3.53007 5.88441 0
1.25499 4.87791 0
5.07363 1.61212 0
7.85696 2.17657 0
8.49559 5.23803 0
9.06134 4.30776 0
1.93722 3.6265 0
3.97791 5.0572 0
2.79756 2.7655 0
3.34939 3.50721 0
6.83393 3.95886 0
8.09355 2.89898 0
5.70242 4.25862 0
2.35762 6.21688 0
3.00569 7.14288 0
4.1495 3.96012 0
2.63775 4.78984 0
5.83534 3.38054 0
8.23667 4.62689 0
6.67029 4.81077 0
0.803321 5.39919 0
9.84548 6.89354 0
1.21451 7.34765 0
4.80121 4.79911 0
4.99244 7.08675 0
6.39254 6.32619 0
5.50115 5.65299 0
6.51827 5.3644 0
9.23225 1.65823 0
1.16265 6.32282 0
2.68677 5.42163 0
3.14667 7.91781 0
4.77326 6.29263 0
6.23695 6.99173 0
8.85251 5.85841 0
7.61924 5.78946 0
2.08377 8.23225 0
3.91957 6.53206 0
4.18843 7.90956 0
5.97799 8.11675 0
7.35107 7.26031 0
7.81442 6.55127 0
9.63737 2.74229 0
5.28814 7.99307 0
5.52662 1.00812 0
6.64572 2.42378 0
6.69112 8.28477 0
8.03759 7.78104 0
CELLS 433 1732 
3 200 175 62
3 200 134 175
3 200 62 161
3 200 129 161
3 200 129 125
3 200 134 125
3 201 63 29
3 201 144 69
3 201 29 56
3 201 97 17
3 201 185 63
3 201 69 97
3 201 144 185
3 201 17 56
3 202 29 100
3 202 154 56
3 202 154 143
3 202 143 100
3 202 29 56
3 203 198 83
3 203 147 160
3 203 160 83
3 203 198 147
3 204 8 123
3 204 23 27
3 204 23 72
3 204 72 163
3 204 123 27
3 204 8 170
3 204 163 170
3 205 174 167
3 205 182 5
3 205 167 88
3 205 174 5
3 205 88 182
3 206 9 45
3 206 9 171
3 206 3 45
3 206 166 64
3 206 128 87
3 206 87 171
3 206 57 128
3 206 64 57
3 206 166 3
3 207 5 3
3 207 1 182
3 207 1 55
3 207 182 5
3 207 173 55
3 207 166 173
3 207 166 3
3 208 84 64
3 208 84 35
3 208 64 57
3 208 57 35
3 209 99 97
3 209 103 60
3 209 99 106
3 209 47 106
3 209 69 97
3 209 60 47
3 209 69 103
3 210 103 60
3 210 103 190
3 210 140 190
3 210 94 60
3 210 140 94
3 211 31 21
3 211 11 53
3 211 99 106
3 211 106 53
3 211 99 31
3 211 21 104
3 211 104 11
3 212 195 37
3 212 189 19
3 212 25 19
3 212 37 25
3 212 75 195
3 212 189 75
3 213 40 36
3 213 49 36
3 213 40 33
3 213 52 49
3 213 12 52
3 213 12 33
3 214 77 81
3 214 50 81
3 214 110 77
3 214 80 50
3 214 110 113
3 214 80 113
3 215 84 64
3 215 166 173
3 215 166 64
3 215 173 34
3 215 34 197
3 215 197 15
3 215 15 84
3 216 53 128
3 216 137 35
3 216 57 128
3 216 57 35
3 216 47 106
3 216 106 53
3 216 137 47
3 217 11 18
3 217 11 53
3 217 53 128
3 217 128 87
3 217 18 87
3 218 101 185
3 218 185 63
3 218 41 63
3 218 41 67
3 218 66 96
3 218 66 67
3 218 96 101
3 219 105 30
3 219 22 105
3 219 37 30
3 219 37 25
3 219 22 25
3 220 143 100
3 220 24 38
3 220 105 30
3 220 105 100
3 220 38 30
3 220 143 24
3 221 193 76
3 221 76 23
3 221 23 72
3 221 72 160
3 221 32 193
3 221 147 160
3 221 32 147
3 222 66 113
3 222 114 110
3 222 110 113
3 222 67 114
3 222 66 67
3 223 59 58
3 223 95 59
3 223 42 58
3 223 95 42
3 224 130 145
3 224 98 130
3 224 168 89
3 224 145 89
3 224 98 168
3 225 78 95
3 225 78 91
3 225 165 91
3 225 95 42
3 225 92 42
3 225 92 165
3 226 17 31
3 226 99 97
3 226 97 17
3 226 99 31
3 227 73 22
3 227 25 19
3 227 22 25
3 227 19 119
3 227 119 73
3 228 74 39
3 228 39 108
3 228 126 118
3 228 108 118
3 228 126 74
3 229 66 113
3 229 66 96
3 229 96 153
3 229 80 113
3 229 153 80
3 230 78 95
3 230 48 197
3 230 95 59
3 230 15 132
3 230 48 78
3 230 197 15
3 230 59 132
3 231 98 130
3 231 4 130
3 231 4 102
3 231 133 102
3 231 70 111
3 231 172 133
3 231 172 70
3 231 111 98
3 232 84 35
3 232 137 35
3 232 137 132
3 232 15 132
3 232 15 84
3 233 59 58
3 233 58 138
3 233 137 132
3 233 59 132
3 233 94 138
3 233 94 60
3 233 137 47
3 233 60 47
3 234 101 185
3 234 144 185
3 234 109 112
3 234 65 112
3 234 109 101
3 234 144 65
3 235 79 119
3 235 41 73
3 235 41 67
3 235 114 79
3 235 67 114
3 235 119 73
3 236 140 190
3 236 190 65
3 236 115 146
3 236 115 140
3 236 65 112
3 236 186 146
3 236 112 186
3 237 46 90
3 237 145 89
3 237 145 46
3 237 90 175
3 237 134 175
3 237 89 134
3 238 168 89
3 238 158 168
3 238 54 125
3 238 54 158
3 238 89 134
3 238 134 125
3 239 133 102
3 239 94 138
3 239 115 140
3 239 140 94
3 239 115 133
3 239 102 138
3 240 58 138
3 240 42 58
3 240 4 102
3 240 92 42
3 240 92 4
3 240 102 138
3 241 144 69
3 241 103 190
3 241 190 65
3 241 144 65
3 241 69 103
3 242 74 39
3 242 39 153
3 242 109 101
3 242 96 153
3 242 96 101
3 242 74 109
3 243 109 112
3 243 126 157
3 243 74 109
3 243 112 186
3 243 126 74
3 243 186 157
3 244 46 90
3 244 165 46
3 244 116 82
3 244 165 91
3 244 156 91
3 244 159 156
3 244 159 116
3 244 90 82
3 245 83 121
3 245 72 160
3 245 72 163
3 245 120 86
3 245 163 120
3 245 86 121
3 245 160 83
3 246 131 122
3 246 199 10
3 246 62 122
3 246 62 161
3 246 10 161
3 246 131 199
3 247 115 146
3 247 136 146
3 247 115 133
3 247 172 133
3 247 172 136
3 248 93 148
3 248 93 127
3 248 188 148
3 248 177 127
3 248 188 107
3 248 177 107
3 249 26 107
3 249 150 188
3 249 179 150
3 249 196 179
3 249 191 26
3 249 187 191
3 249 188 107
3 249 196 187
3 250 172 70
3 250 172 136
3 250 179 150
3 250 70 150
3 250 179 136
3 251 136 146
3 251 196 179
3 251 186 146
3 251 186 157
3 251 179 136
3 251 157 196
3 252 40 36
3 252 79 119
3 252 36 189
3 252 189 19
3 252 19 119
3 252 40 79
3 253 122 82
3 253 175 62
3 253 90 82
3 253 62 122
3 253 90 175
3 254 130 145
3 254 165 46
3 254 4 130
3 254 92 4
3 254 145 46
3 254 92 165
3 255 142 178
3 255 142 54
3 255 54 125
3 255 129 178
3 255 129 125
3 256 70 111
3 256 188 148
3 256 150 188
3 256 70 150
3 256 148 111
3 257 26 107
3 257 184 26
3 257 177 141
3 257 141 184
3 257 177 107
3 258 83 121
3 258 118 28
3 258 117 108
3 258 108 118
3 258 121 117
3 258 198 83
3 258 198 28
3 259 118 28
3 259 126 118
3 259 126 157
3 259 157 196
3 259 28 187
3 259 196 187
3 260 178 85
3 260 10 44
3 260 129 161
3 260 44 85
3 260 10 161
3 260 129 178
3 261 158 168
3 261 98 168
3 261 93 148
3 261 158 93
3 261 111 98
3 261 148 111
3 262 142 54
3 262 176 127
3 262 54 158
3 262 158 93
3 262 93 127
3 262 13 176
3 262 13 142
3 263 61 192
3 263 184 169
3 263 141 184
3 263 194 169
3 263 61 194
3 263 141 192
3 264 184 26
3 264 191 26
3 264 184 169
3 264 32 191
3 264 32 193
3 264 169 180
3 264 180 193
3 265 32 191
3 265 187 191
3 265 28 187
3 265 32 147
3 265 198 28
3 265 198 147
3 266 40 33
3 266 110 77
3 266 114 79
3 266 114 110
3 266 33 77
3 266 40 79
3 267 176 127
3 267 177 141
3 267 177 127
3 267 192 176
3 267 141 192
3 268 31 21
3 268 17 31
3 268 154 56
3 268 151 21
3 268 17 56
3 268 16 154
3 268 16 151
3 269 29 100
3 269 63 29
3 269 105 100
3 269 41 63
3 269 73 22
3 269 41 73
3 269 22 105
3 270 155 68
3 270 194 169
3 270 194 149
3 270 169 180
3 270 149 155
3 270 68 180
3 271 2 76
3 271 193 76
3 271 2 68
3 271 180 193
3 271 68 180
CELL_TYPES 433
5
5
5
5
5
5
5
5
5
5
5
5
5
5
5
5
5
5
5
5
5
5
5
5
5
5
5
5
5
5
5
5
5
5
5
5
5
5
5
5
5
5
5
5
5
5
5
5
5
5
5
5
5
5
5
5
5
5
5
5
5
5
5
5
5
5
5
5
5
5
5
5
5
5
5
5
5
5
5
5
5
5
5
5
5
5
5
5
5
5
5
5
5
5
5
5
5
5
5
5
5
5
5
5
5
5
5
5
5
5
5
5
5
5
5
5
5
5
5
5
5
5
5
5
5
5
5
5
5
5
5
5
5
5
5
5
5
5
5
5
5
5
5
5
5
5
5
5
5
5
5
5
5
5
5
5
5
5
5
5
5
5
5
5
5
5
5
5
5
5
5
5
5
5
5
5
5
5
5
5
5
5
5
5
5
5
5
5
5
5
5
5
5
5
5
5
5
5
5
5
5
5
5
5
5
5
5
5
5
5
5
5
5
5
5
5
5
5
5
5
5
5
5
5
5
5
5
5
5
5
5
5
5
5
5
5
5
5
5
5
5
5
5
5
5
5
5
5
5
5
5
5
5
5
5
5
5
5
5
5
5
5
5
5
5
5
5
5
5
5
5
5
5
5
5
5
5
5
5
5
5
5
5
5
5
5
5
5
5
5
5
5
5
5
5
5
5
5
5
5
5
5
5
5
5
5
5
5
5
5
5
5
5
5
5
5
5
5
5
5
5
5
5
5
5
5
5
5
5
5
5
5
5
5
5
5
5
5
5
5
5
5
5
5
5
5
5
5
5
5
5
5
5
5
5
5
5
5
5
5
5
5
5
5
5
5
5
5
5
5
5
5
5
5
5
5
5
5
5
5
5
5
5
5
5
5
5
5
5
5
5
5
5
5
5
5
5
5
5
5
5
5
5
5
5
5
5
5
5
5
5
5
5
5
5
5
5
5
5
5
5
5
5
5
5
5
5
5
5
5
5
5
5
POINT_DATA 272
CELL_DATA 433
SCALARS ForceMap float
LOOKUP_TABLE default
1.06931
1.06931
1.06931
1.06931
1.06931
1.06931
0.345156
0.345156
0.345156
0.345156
0.345156
0.345156
0.345156
0.345156
0.199355
0.199355
0.199355
0.199355
0.199355
1.67708
1.67708
1.67708
1.67708
1.07816
1.07816
1.07816
1.07816
1.07816
1.07816
1.07816
4.51786e-16
4.51786e-16
4.51786e-16
4.51786e-16
4.51786e-16
-0.202784
-0.202784
-0.202784
-0.202784
-0.202784
-0.202784
-0.202784
-0.202784
-0.202784
2.71083
2.71083
2.71083
2.71083
2.71083
2.71083
2.71083
1.54344
1.54344
1.54344
1.54344
1.00089
1.00089
1.00089
1.00089
1.00089
1.00089
1.00089
1.07435
1.07435
1.07435
1.07435
1.07435
0.933475
0.933475
0.933475
0.933475
0.933475
0.933475
0.933475
1.59369
1.59369
1.59369
1.59369
1.59369
1.59369
1.99175
1.99175
1.99175
1.99175
1.99175
1.99175
1.51925
1.51925
1.51925
1.51925
1.51925
1.51925
1.19385
1.19385
1.19385
1.19385
1.19385
1.19385
1.19385
0.854417
0.854417
0.854417
0.854417
0.854417
0.854417
0.854417
0.548989
0.548989
0.548989
0.548989
0.548989
0.296983
0.296983
0.296983
0.296983
0.296983
0.296983
0.296983
1.39929
1.39929
1.39929
1.39929
1.39929
2.14212
2.14212
2.14212
2.14212
2.14212
2.14212
1.08472
1.08472
1.08472
1.08472
1.08472
1.08472
1.08472
1.42754
1.42754
1.42754
1.42754
1.42754
1.29473
1.29473
1.29473
1.29473
1.33855
1.33855
1.33855
1.33855
1.33855
0.216101
0.216101
0.216101
0.216101
0.216101
0.216101
1.83473
1.83473
1.83473
1.83473
1.12292
1.12292
1.12292
1.12292
1.12292
1.49565
1.49565
1.49565
1.49565
1.49565
1.66374
1.66374
1.66374
1.66374
1.66374
0.527401
0.527401
0.527401
0.527401
0.527401
0.527401
0.527401
0.889867
0.889867
0.889867
0.889867
0.889867
0.889867
0.889867
0.889867
0.312378
0.312378
0.312378
0.312378
0.312378
1.0178
1.0178
1.0178
1.0178
1.0178
1.0178
1.0178
1.0178
1.00791
1.00791
1.00791
1.00791
1.00791
1.00791
1.23141
1.23141
1.23141
1.23141
1.23141
1.23141
0.678504
0.678504
0.678504
0.678504
0.678504
0.678504
0.678504
0.388958
0.388958
0.388958
0.388958
0.388958
0.388958
1.71009
1.71009
1.71009
1.71009
1.71009
1.71009
1.16698
1.16698
1.16698
1.16698
1.16698
1.16698
0.727085
0.727085
0.727085
0.727085
0.727085
0.727085
0.968605
0.968605
0.968605
0.968605
0.968605
0.717392
0.717392
0.717392
0.717392
0.717392
0.717392
0.938639
0.938639
0.938639
0.938639
0.938639
0.938639
1.12252
1.12252
1.12252
1.12252
1.12252
1.12252
1.12252
1.12252
0.616792
0.616792
0.616792
0.616792
0.616792
0.616792
0.616792
0.788851
0.788851
0.788851
0.788851
0.788851
0.788851
0.562077
0.562077
0.562077
0.562077
0.562077
1.01005
1.01005
1.01005
1.01005
1.01005
1.01005
0.627046
0.627046
0.627046
0.627046
0.627046
0.627046
0.627046
0.627046
1.21768
1.21768
1.21768
1.21768
1.21768
0.509611
0.509611
0.509611
0.509611
0.509611
0.509611
1.78103
1.78103
1.78103
1.78103
1.78103
1.78103
0.71447
0.71447
0.71447
0.71447
0.71447
0.463733
0.463733
0.463733
0.463733
0.463733
0.463733
1.16217
1.16217
1.16217
1.16217
1.16217
0.16426
0.16426
0.16426
0.16426
0.16426
1.22429
1.22429
1.22429
1.22429
1.22429
0.460597
0.460597
0.460597
0.460597
0.460597
0.460597
0.460597
1.24868
1.24868
1.24868
1.24868
1.24868
1.24868
0.831032
0.831032
0.831032
0.831032
0.831032
0.831032
1.05314
1.05314
1.05314
1.05314
1.05314
1.05314
0.602596
0.602596
0.602596
0.602596
0.602596
0.602596
0.602596
1.13142
1.13142
1.13142
1.13142
1.13142
1.13142
1.48472
1.48472
1.48472
1.48472
1.48472
1.48472
1.48472
1.08441
1.08441
1.08441
1.08441
1.08441
1.08441
1.10941
1.10941
1.10941
1.10941
1.10941
1.10941
1.32389
1.32389
1.32389
1.32389
1.32389
0.901574
0.901574
0.901574
0.901574
0.901574
0.901574
0.901574
0.887005
0.887005
0.887005
0.887005
0.887005
0.887005
0.887005
0.905955
0.905955
0.905955
0.905955
0.905955
0.905955
1.44862
1.44862
1.44862
1.44862
1.44862
