# Supplementary material for: Numerical assessment of the applicability of geometry-based force inference on homogeneous and heterogeneous cells
Source: PLoS One. 2024 Apr 16;19(4):e0299016. doi: 10.1371/journal.pone.0299016 (PMC11020637; doi:10.1371/journal.pone.0299016)
Supplement: S1 Data — Simulation results of homogeneous cells, based on different parameters, are stored in approximately 400 folders, each individually named from “data_004” to “data_400”. Please refer to the Excel file “parameter_settings.xlsx” for detailed parameter settings. Each folder contains one.dat file representing the cell structure, two.txt files listing the correct stress values, and two.vtk files containing the estimated stress values. If a folder is empty, it means that the simulation was stopped for some reason under the parameters. Simulation results of heterogeneous cells. Simulation results of heterogeneous cells, based on different parameters, are stored in four folders, each individually named from “data_1001” to “data_1004”. The Excel file “parameter_settings.xlsx” also contains the detailed parameter settings of those four results. Each folder contains five files, arranged in the same configuration as above. (ZIP) [file pone.0299016.s001.zip › supporting_data/data_074/i2dvertex000000000000000.dat]

170629

20.0
20.0

200
271
72

1.18099	8.47888
0.354915	2.20401
8.62437	8.33402
1.3677	1.69925
3.31951	4.99439
1.36048	1.69927
1.41228	0.0592041
10.383	8.63578
10.3774	8.6414
2.73872	1.01961
1.26254	8.16418
3.6425	0.296785
10.2983	2.3521
4.09134	8.83785
2.89389	8.6813
1.92695	2.89976
5.58738	0.174286
5.81614	1.91622
3.64014	0.295956
8.58532	2.29118
7.44629	0.146075
4.83764	0.788533
7.22735	2.10456
8.73437	8.28663
7.08599	0.402358
8.03254	1.43899
7.06984	6.7438
9.70036	8.94194
8.3368	6.26862
5.82231	1.92093
7.18728	0.442146
4.83808	0.792739
8.24361	7.01545
10.297	2.35649
1.04028	3.10087
3.27325	2.08124
9.78817	0.905759
8.1584	1.07893
7.15798	0.400517
9.16599	4.9645
9.35832	2.29479
7.26857	2.94634
1.83926	4.70295
0.56695	7.13632
1.23355	8.38062
1.89207	1.25122
1.78142	5.5806
3.89582	2.96409
1.28429	4.1829
10.1988	0.818665
10.2081	4.18353
1.80453	9.19676
10.2439	0.870624
4.45422	1.89429
3.78603	7.32578
0.377532	2.26546
5.82334	1.91953
3.07627	1.5296
3.31708	4.27558
2.6649	3.53346
3.89754	2.96765
5.59495	8.91477
1.53323	6.57297
6.6969	3.10924
1.78987	2.13004
6.32199	3.72976
8.27507	3.81647
8.1105	3.59494
7.48565	8.0773
5.21422	2.93649
4.74301	5.45544
8.44939	0.321519
9.62209	7.77575
7.3126	2.79684
7.58386	4.93994
9.41941	0.761084
8.73154	8.28483
9.93949	3.45038
1.30849	4.22887
8.85128	2.48022
10.0307	4.25534
10.2966	3.89587
0.829119	5.88781
9.5236	6.03237
1.92889	2.89632
2.91317	8.67574
10.0799	6.07444
3.08441	1.51676
0.221352	1.16025
3.15416	6.47679
1.78101	5.58045
0.364061	4.8073
1.82423	5.27895
4.24454	7.03445
3.8882	3.20307
1.59215	4.34077
8.14454	4.00909
5.29729	2.23865
4.41386	5.77002
4.45904	1.89539
6.96884	2.08169
7.55725	4.31364
3.46501	4.29939
5.17068	2.97704
3.92909	0.0752744
7.17238	2.06869
4.45923	1.89619
5.56998	6.55347
9.48768	5.35926
7.39104	4.49968
9.74543	3.3704
4.42384	5.77165
6.29754	4.43452
8.27785	3.81603
8.84642	2.58074
4.91208	4.23101
0.0474599	5.54657
9.49212	5.35883
8.0581	5.68559
8.61273	2.34043
10.2128	7.50185
9.52293	6.02836
0.567881	7.13254
10.3798	8.63802
10.4172	3.85477
2.42588	7.7134
7.56885	5.02185
4.68347	7.81521
3.09038	1.51671
2.38903	7.77196
3.62793	5.31361
0.570313	7.13846
2.74601	3.39707
3.97106	4.50961
2.44962	6.85592
10.3715	5.98119
5.63955	4.95209
3.50486	2.77453
3.4697	4.29895
2.90738	8.68425
4.97114	4.10517
5.74699	7.39275
3.78671	7.9348
6.26987	0.599134
6.69516	3.11201
2.71009	5.92817
5.64334	4.94797
8.59201	6.77418
4.24332	7.03551
6.37562	9.05573
5.55225	6.39814
5.5793	0.17678
10.4112	3.85361
9.16591	4.96236
5.94213	0.603526
7.48623	8.07902
0.137298	4.85126
7.41955	5.17009
3.78563	7.32666
0.120509	4.91994
9.62105	7.77379
1.69316	7.73643
1.07487	9.13248
9.89928	7.82934
9.69911	8.94369
1.78049	5.57583
1.4959	1.93202
0.386721	0.276332
3.20547	6.49075
6.54861	7.52663
10.385	8.63194
2.79389	1.02902
4.74494	5.45211
0.914292	2.68002
0.863559	0.0700921
1.7303	6.23551
4.65839	8.15665
5.56871	7.22024
2.91565	8.66776
6.20003	5.82588
7.17716	7.88107
4.09012	8.84043
0.22457	1.16526
8.30204	8.92071
6.54747	7.52263
6.69717	3.1105
5.64269	4.94875
7.08064	6.1546
5.54846	6.40068
9.42001	0.762456
5.26076	3.90605
7.07446	6.74159
5.5327	8.80362
8.24407	7.01828
6.0672	8.8534
8.28644	1.00331
6.88781	5.9241
1.37758	3.68673
8.62676	6.42937
0.616561	7.40224

40	36
5	3
49	36
40	33
77	81
1	182
1	55
174	167
182	5
52	49
173	55
9	45
8	123
6	45
167	88
84	64
9	171
3	45
31	21
29	100
17	31
174	5
11	18
11	53
63	29
144	69
99	97
154	56
154	143
143	100
29	56
103	60
2	76
24	38
195	37
151	21
155	68
23	27
193	76
76	23
105	30
23	72
79	119
36	189
189	19
27	164
83	121
12	52
7	170
152	124
50	81
66	113
195	71
84	35
78	95
166	173
48	197
166	64
110	77
173	34
53	128
80	50
78	91
137	35
128	87
18	87
99	106
87	171
57	128
64	57
59	58
58	138
57	35
47	106
106	53
137	132
178	85
97	17
95	59
105	100
101	185
185	63
41	63
73	22
103	190
38	30
25	19
41	73
20	38
22	105
37	30
37	25
22	25
74	39
72	160
39	153
41	67
152	81
39	108
114	79
114	110
183	2
110	113
19	119
34	197
130	145
131	122
46	90
165	46
116	82
118	28
165	91
15	132
122	82
42	58
48	78
197	15
175	62
95	42
156	91
98	130
142	178
168	89
4	130
4	102
133	102
145	89
140	190
92	42
99	31
59	132
94	138
69	97
190	65
115	146
94	60
115	140
137	47
66	96
144	185
109	112
67	114
119	73
140	94
75	195
65	112
136	146
109	101
126	118
117	108
96	153
144	65
80	113
153	80
108	118
33	77
121	117
66	67
96	101
15	84
159	156
159	116
126	157
199	10
135	86
72	163
123	27
120	86
163	120
44	0
90	82
62	122
92	4
145	46
92	165
70	111
158	168
142	54
176	127
98	168
90	175
60	47
139	85
54	125
115	133
93	148
54	158
172	133
139	14
139	51
172	70
158	93
93	127
188	148
26	107
13	181
150	188
102	138
111	98
172	136
179	150
70	150
184	26
196	179
191	26
74	109
61	192
184	169
186	146
32	191
187	191
112	186
2	68
126	74
186	157
179	136
157	196
198	83
86	121
32	193
40	79
88	182
131	43
10	44
134	175
62	161
129	161
89	134
166	3
8	170
44	85
10	161
129	178
129	125
13	176
13	142
134	125
0	162
177	141
69	103
177	127
21	104
104	11
141	184
192	176
148	111
194	169
61	194
141	192
188	107
17	56
177	107
16	154
143	24
16	151
194	149
28	187
169	180
147	160
180	193
149	155
68	180
196	187
160	83
32	147
198	28
163	170
131	199
198	147
12	33
189	75

6	129	161	62	175	134	125
8	29	63	185	144	69	97	17	56
5	100	29	56	154	143
4	198	83	160	147
7	27	23	72	163	170	8	123
5	174	5	182	88	167
9	171	87	128	57	64	166	3	45	9
7	173	55	1	182	5	3	166
4	64	57	35	84
7	103	60	47	106	99	97	69
5	60	103	190	140	94
7	53	11	104	21	31	99	106
6	195	75	189	19	25	37
6	52	12	33	40	36	49
6	80	113	110	77	81	50
7	197	34	173	166	64	84	15
7	106	47	137	35	57	128	53
5	11	53	128	87	18
7	63	41	67	66	96	101	185
5	37	25	22	105	30
6	30	105	100	143	24	38
7	147	160	72	23	76	193	32
5	67	114	110	113	66
4	95	59	58	42
5	130	98	168	89	145
6	42	92	165	91	78	95
4	99	31	17	97
5	73	22	25	19	119
5	39	108	118	126	74
5	96	66	113	80	153
7	95	78	48	197	15	132	59
8	98	130	4	102	133	172	70	111
5	132	15	84	35	137
8	60	94	138	58	59	132	137	47
6	101	109	112	65	144	185
6	114	67	41	73	119	79
7	146	115	140	190	65	112	186
6	145	89	134	175	90	46
6	168	158	54	125	134	89
6	115	133	102	138	94	140
6	58	138	102	4	92	42
5	69	144	65	190	103
6	39	74	109	101	96	153
6	109	74	126	157	186	112
8	82	116	159	156	91	165	46	90
7	160	83	121	86	120	163	72
6	122	62	161	10	199	131
5	133	115	146	136	172
6	177	127	93	148	188	107
8	150	179	196	187	191	26	107	188
5	179	150	70	172	136
6	157	196	179	136	146	186
6	40	79	119	19	189	36
5	62	122	82	90	175
6	165	92	4	130	145	46
5	142	178	129	125	54
5	70	150	188	148	111
5	184	141	177	107	26
7	28	118	108	117	121	83	198
6	28	187	196	157	126	118
6	161	129	178	85	44	10
6	158	168	98	111	148	93
7	158	93	127	176	13	142	54
6	192	141	184	169	194	61
7	193	180	169	184	26	191	32
6	191	187	28	198	147	32
6	40	33	77	110	114	79
5	127	177	141	192	176
7	21	151	16	154	56	17	31
7	29	100	105	22	73	41	63
6	194	169	180	68	155	149
5	180	193	76	2	68
