# Supplementary material for: Numerical assessment of the applicability of geometry-based force inference on homogeneous and heterogeneous cells
Source: PLoS One. 2024 Apr 16;19(4):e0299016. doi: 10.1371/journal.pone.0299016 (PMC11020637; doi:10.1371/journal.pone.0299016)
Supplement: S1 Data — Simulation results of homogeneous cells, based on different parameters, are stored in approximately 400 folders, each individually named from “data_004” to “data_400”. Please refer to the Excel file “parameter_settings.xlsx” for detailed parameter settings. Each folder contains one.dat file representing the cell structure, two.txt files listing the correct stress values, and two.vtk files containing the estimated stress values. If a folder is empty, it means that the simulation was stopped for some reason under the parameters. Simulation results of heterogeneous cells. Simulation results of heterogeneous cells, based on different parameters, are stored in four folders, each individually named from “data_1001” to “data_1004”. The Excel file “parameter_settings.xlsx” also contains the detailed parameter settings of those four results. Each folder contains five files, arranged in the same configuration as above. (ZIP) [file pone.0299016.s001.zip › supporting_data/data_075/000000_2dVertex(edge).vtk]

# vtk DataFile Version 2.0
S.O.
ASCII
DATASET UNSTRUCTURED_GRID
POINTS 200 float
8.98563 0.677505 0
10.6304 1.92406 0
0.0711535 3.48837 0
9.7258 4.19084 0
0.940239 9.16949 0
9.28999 4.1645 0
1.34511 8.16828 0
9.72257 0.167137 0
2.10871 8.92157 0
3.74347 8.68698 0
0.0623668 7.76285 0
4.22733 1.15657 0
2.58946 6.97309 0
3.40173 1.94825 0
0.48517 7.62098 0
2.47706 0.977587 0
4.67744 7.47991 0
5.21311 8.73121 0
7.11972 2.4372 0
7.15518 3.87751 0
5.45219 8.63549 0
3.4969 0.565243 0
3.52036 2.65987 0
3.7471 1.07197 0
7.50186 0.435897 0
7.75363 9.24742 0
7.80169 1.58736 0
8.4776 1.06341 0
4.86706 0.251754 0
8.24645 9.11596 0
5.69181 0.860671 0
9.77119 2.29579 0
0.20252 7.04663 0
9.66788 0.166793 0
8.98561 0.672173 0
10.0883 3.07211 0
10.5509 9.19367 0
7.02525 0.681663 0
10.3491 3.10007 0
7.71749 3.52107 0
1.01688 1.03245 0
8.18397 1.57613 0
10.3615 1.28299 0
9.24789 4.13114 0
1.84705 7.23687 0
2.24337 2.55147 0
10.6363 4.59301 0
0.452165 2.34885 0
2.84361 0.0950256 0
0.985998 3.22914 0
1.47461 1.41849 0
3.27331 2.32959 0
4.89781 1.82699 0
3.35086 1.52823 0
2.66762 3.58113 0
5.20273 9.05509 0
4.10181 4.27367 0
4.33648 4.8468 0
5.83299 1.88879 0
2.26959 2.0593 0
5.69263 0.862656 0
6.60888 1.38349 0
4.85626 2.10073 0
4.87933 4.94096 0
6.65832 7.16905 0
6.13638 2.89513 0
4.36115 2.88337 0
9.25367 1.99316 0
10.6388 4.61356 0
8.8047 1.90535 0
8.08871 4.54779 0
9.47991 1.25928 0
9.30908 3.61184 0
8.18228 9.09782 0
4.04086 4.52222 0
8.05712 3.02422 0
0.14792 3.50386 0
10.0007 5.36216 0
9.65074 2.25023 0
9.8172 7.46186 0
6.99771 5.92519 0
9.8808 6.71391 0
8.45419 5.47044 0
2.7522 4.93403 0
1.30028 4.33734 0
2.30173 2.44338 0
1.71199 3.50094 0
0.224131 2.01825 0
2.52684 1.11286 0
2.44609 8.60437 0
0.742501 5.34728 0
1.08031 1.02444 0
4.92372 0.447133 0
3.09374 3.28504 0
2.68311 3.73784 0
5.04936 8.66639 0
5.38766 3.56603 0
3.258 4.41561 0
2.29981 5.30517 0
2.2686 5.47508 0
7.23195 3.72845 0
3.85712 3.82199 0
3.18377 6.0796 0
6.37464 7.2275 0
3.85797 5.40776 0
7.55426 2.52144 0
5.68715 3.03474 0
7.21411 5.63888 0
7.14313 3.88098 0
6.52222 4.81573 0
5.47071 6.05496 0
6.48209 4.46509 0
8.11016 3.00098 0
6.71512 2.89309 0
7.16679 5.51992 0
9.86646 8.6013 0
9.05207 4.16749 0
8.75422 6.03503 0
8.65464 7.96847 0
7.61245 4.34014 0
9.02113 7.09683 0
9.26766 6.15034 0
7.82417 6.98009 0
7.50517 6.40596 0
0.680284 6.30095 0
0.702597 4.20565 0
10.054 5.34979 0
1.8986 5.88365 0
0.973343 2.53305 0
7.81535 7.72327 0
4.86589 6.29059 0
2.17429 3.24002 0
0.179929 5.85978 0
1.32499 4.38278 0
4.04223 9.28284 0
4.74398 6.42997 0
6.34293 8.34531 0
2.82019 7.85231 0
3.1299 6.34886 0
5.60677 3.41331 0
5.3764 3.75778 0
4.56575 6.74686 0
3.35552 7.87733 0
7.52458 7.8764 0
3.82483 8.53005 0
6.64591 1.70784 0
6.2513 6.02688 0
3.66638 7.10312 0
8.64434 3.19114 0
9.162 7.43974 0
5.19152 4.78457 0
9.77982 6.52212 0
5.88477 5.07804 0
6.68813 8.5948 0
5.42153 3.87608 0
9.77806 7.4264 0
4.59861 3.11784 0
9.2855 4.99565 0
7.62734 6.42879 0
1.54941 7.1159 0
1.9293 4.60507 0
2.23285 8.08239 0
0.622356 6.30465 0
10.5011 0.980115 0
0.607193 9.04436 0
2.36269 8.18883 0
3.18074 6.07518 0
10.2297 9.10757 0
2.63628 8.80369 0
1.21936 5.24374 0
0.929049 2.48636 0
0.937587 9.17277 0
3.64392 8.07032 0
0.218942 5.96122 0
1.2461 0.805438 0
1.84741 0.733349 0
4.8445 2.0517 0
1.88665 5.93805 0
5.92826 7.15014 0
2.0636 6.34576 0
6.69832 8.64515 0
5.74858 7.23315 0
5.02324 1.74175 0
4.67498 7.48442 0
8.72754 8.66136 0
8.7391 8.20116 0
5.06555 6.26707 0
6.41719 7.17971 0
8.75617 6.03857 0
6.19981 6.0124 0
6.44039 0.127084 0
4.22866 5.38316 0
8.3921 5.44527 0
7.13285 1.15929 0
0.593928 0.85995 0
7.51262 7.86905 0
10.2216 9.03897 0
0.261449 7.78163 0
0.711564 7.6795 0
6.4266 0.0736819 0
CELLS 378 1134 
2 159 198
2 124 162
2 124 159
2 198 14
2 181 178
2 136 103
2 20 181
2 178 103
2 30 60
2 52 182
2 182 60
2 52 11
2 31 78
2 148 72
2 78 148
2 112 69
2 105 26
2 105 75
2 41 26
2 75 112
2 41 69
2 41 27
2 67 69
2 71 67
2 71 0
2 41 69
2 31 78
2 42 71
2 67 78
2 71 67
2 15 88
2 23 53
2 88 53
2 59 88
2 88 53
2 53 13
2 85 51
2 51 13
2 85 59
2 13 176
2 51 22
2 62 66
2 51 13
2 62 176
2 66 22
2 113 18
2 18 145
2 113 65
2 145 58
2 58 65
2 26 193
2 41 27
2 193 37
2 41 26
2 30 60
2 60 61
2 193 37
2 61 193
2 157 77
2 157 82
2 188 121
2 82 117
2 117 188
2 73 143
2 195 143
2 195 153
2 16 183
2 181 16
2 95 183
2 20 181
2 52 176
2 13 176
2 23 53
2 53 13
2 52 11
2 62 66
2 156 96
2 66 156
2 106 139
2 62 106
2 139 96
2 63 150
2 154 140
2 74 56
2 63 57
2 57 74
2 56 140
2 154 150
2 61 145
2 105 26
2 26 193
2 18 145
2 105 18
2 61 193
2 112 69
2 67 69
2 67 78
2 78 148
2 112 148
2 52 176
2 52 182
2 62 176
2 106 65
2 62 106
2 58 65
2 182 58
2 114 119
2 119 70
2 107 192
2 70 192
2 114 107
2 51 22
2 85 51
2 45 85
2 22 93
2 54 131
2 54 93
2 45 131
2 50 91
2 50 170
2 59 88
2 15 88
2 50 91
2 50 59
2 66 22
2 66 156
2 22 93
2 101 156
2 101 93
2 133 160
2 98 99
2 98 160
2 169 127
2 127 99
2 113 18
2 105 75
2 105 18
2 39 75
2 39 100
2 113 100
2 106 65
2 113 65
2 108 19
2 139 108
2 106 139
2 113 100
2 100 19
2 108 19
2 119 19
2 108 111
2 114 119
2 109 111
2 114 109
2 157 77
2 5 157
2 43 116
2 116 70
2 157 82
2 192 82
2 5 157
2 70 192
2 86 49
2 86 131
2 128 45
2 45 131
2 50 170
2 45 85
2 85 59
2 50 59
2 128 45
2 83 97
2 97 74
2 104 83
2 57 74
2 191 57
2 191 104
2 156 96
2 56 101
2 101 156
2 56 140
2 96 140
2 61 145
2 60 61
2 182 60
2 145 58
2 182 58
2 119 19
2 39 100
2 119 70
2 116 70
2 100 19
2 116 39
2 63 57
2 191 57
2 110 63
2 191 130
2 186 130
2 186 110
2 149 120
2 188 121
2 120 188
2 149 155
2 124 162
2 127 177
2 177 124
2 169 127
2 83 97
2 94 160
2 83 98
2 97 94
2 98 160
2 86 131
2 86 84
2 94 54
2 94 160
2 54 131
2 133 160
2 147 141
2 102 135
2 141 135
2 138 147
2 102 138
2 154 140
2 108 111
2 139 108
2 154 111
2 96 140
2 139 96
2 80 123
2 146 80
2 146 187
2 64 187
2 123 64
2 109 152
2 114 109
2 146 80
2 189 152
2 146 189
2 107 80
2 114 107
2 192 82
2 80 123
2 107 192
2 107 80
2 158 123
2 117 158
2 82 117
2 149 120
2 120 122
2 118 149
2 129 122
2 118 129
2 12 138
2 179 177
2 12 179
2 166 102
2 127 177
2 127 99
2 166 99
2 102 138
2 83 98
2 104 83
2 98 99
2 166 104
2 166 99
2 63 150
2 110 63
2 110 189
2 152 150
2 189 152
2 144 172
2 95 183
2 172 183
2 74 56
2 56 101
2 94 54
2 97 74
2 97 94
2 101 93
2 54 93
2 181 16
2 130 135
2 186 130
2 181 178
2 141 135
2 178 186
2 16 141
2 148 72
2 75 112
2 39 75
2 43 116
2 112 148
2 116 39
2 120 188
2 120 122
2 117 158
2 117 188
2 122 158
2 161 6
2 89 165
2 165 161
2 6 4
2 86 49
2 86 84
2 137 142
2 12 138
2 137 12
2 142 147
2 138 147
2 124 159
2 179 44
2 179 177
2 44 159
2 177 124
2 103 187
2 136 103
2 64 187
2 64 195
2 195 153
2 154 111
2 109 152
2 109 111
2 152 150
2 154 150
2 159 198
2 161 6
2 44 159
2 161 44
2 6 198
2 179 44
2 12 179
2 137 12
2 161 44
2 165 137
2 165 161
2 198 14
2 6 4
2 6 198
2 16 183
2 147 141
2 142 147
2 172 183
2 142 172
2 16 141
2 110 189
2 103 187
2 186 110
2 146 189
2 146 187
2 178 186
2 178 103
2 123 64
2 158 123
2 64 195
2 143 129
2 195 143
2 129 122
2 122 158
2 149 155
2 185 118
2 118 149
2 137 142
2 89 165
2 165 137
2 144 172
2 142 172
2 166 102
2 191 130
2 166 104
2 130 135
2 191 104
2 102 135
2 73 143
2 185 118
2 143 129
2 118 129
2 42 71
2 71 0
CELL_TYPES 378
3
3
3
3
3
3
3
3
3
3
3
3
3
3
3
3
3
3
3
3
3
3
3
3
3
3
3
3
3
3
3
3
3
3
3
3
3
3
3
3
3
3
3
3
3
3
3
3
3
3
3
3
3
3
3
3
3
3
3
3
3
3
3
3
3
3
3
3
3
3
3
3
3
3
3
3
3
3
3
3
3
3
3
3
3
3
3
3
3
3
3
3
3
3
3
3
3
3
3
3
3
3
3
3
3
3
3
3
3
3
3
3
3
3
3
3
3
3
3
3
3
3
3
3
3
3
3
3
3
3
3
3
3
3
3
3
3
3
3
3
3
3
3
3
3
3
3
3
3
3
3
3
3
3
3
3
3
3
3
3
3
3
3
3
3
3
3
3
3
3
3
3
3
3
3
3
3
3
3
3
3
3
3
3
3
3
3
3
3
3
3
3
3
3
3
3
3
3
3
3
3
3
3
3
3
3
3
3
3
3
3
3
3
3
3
3
3
3
3
3
3
3
3
3
3
3
3
3
3
3
3
3
3
3
3
3
3
3
3
3
3
3
3
3
3
3
3
3
3
3
3
3
3
3
3
3
3
3
3
3
3
3
3
3
3
3
3
3
3
3
3
3
3
3
3
3
3
3
3
3
3
3
3
3
3
3
3
3
3
3
3
3
3
3
3
3
3
3
3
3
3
3
3
3
3
3
3
3
3
3
3
3
3
3
3
3
3
3
3
3
3
3
3
3
3
3
3
3
3
3
3
3
3
3
3
3
3
3
3
3
3
3
3
3
3
3
3
3
3
3
3
3
3
3
3
3
3
3
3
3
3
3
3
3
3
3
3
3
3
3
3
3
3
3
3
3
3
3
POINT_DATA 200
CELL_DATA 378
SCALARS ForceMap float
LOOKUP_TABLE default
0.504946
1.2581
0.771859
1.25183
0.984775
1.12717
0.875328
1.08936
0.334734
1.21603
0.9711
0.899482
1.3034
0.844958
0.474926
0.660792
0.475564
0.648088
1.01674
0.994834
0.653029
0.59833
1.21707
0.218336
0.995144
0.653029
1.3034
1.005
1.2487
0.218336
1.12042
1.02743
0.762435
0.662356
0.762435
1.01989
0.639956
1.02474
1.2961
0.589469
0.802804
0.481255
1.02474
1.24496
1.23135
0.965844
1.09436
1.42288
0.688042
0.440433
1.23815
0.59833
1.18418
1.01674
0.334734
1.15715
1.18418
1.00571
0.840354
0.71966
0.566045
0.738307
0.495702
0.829815
0.708781
0.413665
1.11037
0.740102
1.10606
0.875328
1.26277
0.589469
1.02743
1.01989
0.899482
0.481255
1.09516
1.0884
0.990562
0.917711
1.16791
0.976402
1.11764
0.822331
1.06052
1.24197
0.583843
0.782963
0.723034
0.475564
1.23815
1.09436
0.849781
1.00571
0.660792
1.21707
1.2487
0.474926
1.05441
1.26277
1.21603
1.24496
1.09583
0.917711
0.440433
0.475989
0.53611
1.05043
0.939869
0.95103
1.12699
0.802804
0.639956
1.31228
0.688837
0.863078
0.734108
0.963427
1.13564
0.799309
0.662356
1.12042
1.13564
0.674038
1.23135
1.0884
0.688837
0.512261
0.838741
0.833019
1.3847
0.762147
0.572178
1.04594
0.965844
0.648088
0.849781
1.02203
0.867773
0.814228
1.09583
1.42288
1.19249
0.944161
0.990562
0.814228
1.22155
1.19249
0.984756
0.693559
0.53611
0.874583
0.72871
0.840354
1.16169
1.11588
0.597439
0.71966
1.13873
1.16169
0.95103
0.894125
1.24937
0.803419
0.963427
0.799309
1.31228
1.2961
0.674038
0.803419
0.642089
1.07588
0.431082
1.24197
0.773185
0.900532
1.09516
0.821131
0.512261
0.583843
1.37846
0.723034
1.15715
0.9711
0.688042
0.475989
0.984756
0.867773
1.05043
0.597439
1.22155
0.450624
1.06052
0.773185
0.762719
1.02665
1.21104
0.909131
1.2943
0.566045
0.894675
0.730982
1.2581
1.15179
0.790368
0.572178
0.642089
0.669051
1.01112
0.861627
0.762147
1.24937
1.13263
1.21417
0.669051
0.863078
0.833019
1.00988
0.534207
1.12296
0.669466
0.863526
1.11764
0.693559
0.944161
0.920931
1.37846
1.16791
0.712588
1.26664
0.614011
0.94011
0.54294
0.646696
0.72871
1.26664
0.626901
1.26527
0.967824
1.12699
1.13873
0.712588
0.939869
0.967824
0.737255
0.597839
0.738307
1.2943
0.556328
0.936982
0.824625
1.35245
0.573097
1.28376
0.72828
0.439919
1.15179
1.04594
0.865598
0.863526
1.01112
0.431082
1.3847
0.802983
0.865598
0.976402
0.762719
1.2177
1.04147
0.626901
0.934006
1.10606
1.12498
0.822331
0.821131
1.21417
1.07588
0.861627
0.838741
0.734108
0.740102
1.31509
1.21104
0.984775
1.12296
0.39463
0.71437
0.844958
0.994834
1.02203
1.11588
1.05441
0.450624
0.894675
0.556328
0.597839
0.495702
0.712107
0.84542
1.21803
1.46044
0.647186
0.894125
1.13263
0.897147
0.573097
1.09069
1.04336
0.669466
0.771859
0.664973
1.28376
0.921887
0.790368
0.960677
1.12717
0.94011
0.721212
0.413665
0.920931
0.646696
0.874583
1.04147
0.782963
0.504946
0.84542
0.921887
1.13418
0.98598
0.664973
0.72828
1.09069
1.13418
0.742571
1.46044
1.25183
0.647186
0.98598
1.11037
1.00988
1.04336
1.12498
0.909148
0.71437
1.2177
0.960677
0.909131
1.26527
0.614011
0.39463
1.08936
0.54294
0.737255
0.721212
1.01851
0.708781
0.824625
0.712107
0.730982
0.791946
0.936982
0.897147
1.21803
0.742571
0.934006
0.909148
0.439919
1.02665
0.802983
1.31509
0.900532
0.534207
0.829815
0.791946
1.01851
1.35245
1.005
0.995144
