# Supplementary material for: Numerical assessment of the applicability of geometry-based force inference on homogeneous and heterogeneous cells
Source: PLoS One. 2024 Apr 16;19(4):e0299016. doi: 10.1371/journal.pone.0299016 (PMC11020637; doi:10.1371/journal.pone.0299016)
Supplement: S1 Data — Simulation results of homogeneous cells, based on different parameters, are stored in approximately 400 folders, each individually named from “data_004” to “data_400”. Please refer to the Excel file “parameter_settings.xlsx” for detailed parameter settings. Each folder contains one.dat file representing the cell structure, two.txt files listing the correct stress values, and two.vtk files containing the estimated stress values. If a folder is empty, it means that the simulation was stopped for some reason under the parameters. Simulation results of heterogeneous cells. Simulation results of heterogeneous cells, based on different parameters, are stored in four folders, each individually named from “data_1001” to “data_1004”. The Excel file “parameter_settings.xlsx” also contains the detailed parameter settings of those four results. Each folder contains five files, arranged in the same configuration as above. (ZIP) [file pone.0299016.s001.zip › supporting_data/data_075/000000_2dVertex(surface).vtk]

# vtk DataFile Version 2.0
S.O.
ASCII
DATASET UNSTRUCTURED_GRID
POINTS 275 float
8.98563 0.677505 0
10.6304 1.92406 0
0.0711535 3.48837 0
9.7258 4.19084 0
0.940239 9.16949 0
9.28999 4.1645 0
1.34511 8.16828 0
9.72257 0.167137 0
2.10871 8.92157 0
3.74347 8.68698 0
0.0623668 7.76285 0
4.22733 1.15657 0
2.58946 6.97309 0
3.40173 1.94825 0
0.48517 7.62098 0
2.47706 0.977587 0
4.67744 7.47991 0
5.21311 8.73121 0
7.11972 2.4372 0
7.15518 3.87751 0
5.45219 8.63549 0
3.4969 0.565243 0
3.52036 2.65987 0
3.7471 1.07197 0
7.50186 0.435897 0
7.75363 9.24742 0
7.80169 1.58736 0
8.4776 1.06341 0
4.86706 0.251754 0
8.24645 9.11596 0
5.69181 0.860671 0
9.77119 2.29579 0
0.20252 7.04663 0
9.66788 0.166793 0
8.98561 0.672173 0
10.0883 3.07211 0
10.5509 9.19367 0
7.02525 0.681663 0
10.3491 3.10007 0
7.71749 3.52107 0
1.01688 1.03245 0
8.18397 1.57613 0
10.3615 1.28299 0
9.24789 4.13114 0
1.84705 7.23687 0
2.24337 2.55147 0
10.6363 4.59301 0
0.452165 2.34885 0
2.84361 0.0950256 0
0.985998 3.22914 0
1.47461 1.41849 0
3.27331 2.32959 0
4.89781 1.82699 0
3.35086 1.52823 0
2.66762 3.58113 0
5.20273 9.05509 0
4.10181 4.27367 0
4.33648 4.8468 0
5.83299 1.88879 0
2.26959 2.0593 0
5.69263 0.862656 0
6.60888 1.38349 0
4.85626 2.10073 0
4.87933 4.94096 0
6.65832 7.16905 0
6.13638 2.89513 0
4.36115 2.88337 0
9.25367 1.99316 0
10.6388 4.61356 0
8.8047 1.90535 0
8.08871 4.54779 0
9.47991 1.25928 0
9.30908 3.61184 0
8.18228 9.09782 0
4.04086 4.52222 0
8.05712 3.02422 0
0.14792 3.50386 0
10.0007 5.36216 0
9.65074 2.25023 0
9.8172 7.46186 0
6.99771 5.92519 0
9.8808 6.71391 0
8.45419 5.47044 0
2.7522 4.93403 0
1.30028 4.33734 0
2.30173 2.44338 0
1.71199 3.50094 0
0.224131 2.01825 0
2.52684 1.11286 0
2.44609 8.60437 0
0.742501 5.34728 0
1.08031 1.02444 0
4.92372 0.447133 0
3.09374 3.28504 0
2.68311 3.73784 0
5.04936 8.66639 0
5.38766 3.56603 0
3.258 4.41561 0
2.29981 5.30517 0
2.2686 5.47508 0
7.23195 3.72845 0
3.85712 3.82199 0
3.18377 6.0796 0
6.37464 7.2275 0
3.85797 5.40776 0
7.55426 2.52144 0
5.68715 3.03474 0
7.21411 5.63888 0
7.14313 3.88098 0
6.52222 4.81573 0
5.47071 6.05496 0
6.48209 4.46509 0
8.11016 3.00098 0
6.71512 2.89309 0
7.16679 5.51992 0
9.86646 8.6013 0
9.05207 4.16749 0
8.75422 6.03503 0
8.65464 7.96847 0
7.61245 4.34014 0
9.02113 7.09683 0
9.26766 6.15034 0
7.82417 6.98009 0
7.50517 6.40596 0
0.680284 6.30095 0
0.702597 4.20565 0
10.054 5.34979 0
1.8986 5.88365 0
0.973343 2.53305 0
7.81535 7.72327 0
4.86589 6.29059 0
2.17429 3.24002 0
0.179929 5.85978 0
1.32499 4.38278 0
4.04223 9.28284 0
4.74398 6.42997 0
6.34293 8.34531 0
2.82019 7.85231 0
3.1299 6.34886 0
5.60677 3.41331 0
5.3764 3.75778 0
4.56575 6.74686 0
3.35552 7.87733 0
7.52458 7.8764 0
3.82483 8.53005 0
6.64591 1.70784 0
6.2513 6.02688 0
3.66638 7.10312 0
8.64434 3.19114 0
9.162 7.43974 0
5.19152 4.78457 0
9.77982 6.52212 0
5.88477 5.07804 0
6.68813 8.5948 0
5.42153 3.87608 0
9.77806 7.4264 0
4.59861 3.11784 0
9.2855 4.99565 0
7.62734 6.42879 0
1.54941 7.1159 0
1.9293 4.60507 0
2.23285 8.08239 0
0.622356 6.30465 0
10.5011 0.980115 0
0.607193 9.04436 0
2.36269 8.18883 0
3.18074 6.07518 0
10.2297 9.10757 0
2.63628 8.80369 0
1.21936 5.24374 0
0.929049 2.48636 0
0.937587 9.17277 0
3.64392 8.07032 0
0.218942 5.96122 0
1.2461 0.805438 0
1.84741 0.733349 0
4.8445 2.0517 0
1.88665 5.93805 0
5.92826 7.15014 0
2.0636 6.34576 0
6.69832 8.64515 0
5.74858 7.23315 0
5.02324 1.74175 0
4.67498 7.48442 0
8.72754 8.66136 0
8.7391 8.20116 0
5.06555 6.26707 0
6.41719 7.17971 0
8.75617 6.03857 0
6.19981 6.0124 0
6.44039 0.127084 0
4.22866 5.38316 0
8.3921 5.44527 0
7.13285 1.15929 0
0.593928 0.85995 0
7.51262 7.86905 0
10.2216 9.03897 0
0.261449 7.78163 0
0.711564 7.6795 0
6.4266 0.0736819 0
0.80769 7.02582 0
5.94422 7.90311 0
4.95648 1.1031 0
9.42123 2.97464 0
8.11985 2.22015 0
8.88542 1.38717 0
9.91764 1.73994 0
3.09194 0.849594 0
2.79603 1.85025 0
4.05302 2.33856 0
6.44566 2.31203 0
7.72477 1.0359 0
6.46421 0.807193 0
9.20653 5.55924 0
7.47385 8.62622 0
5.24481 7.90227 0
4.08936 1.64703 0
5.04437 2.88142 0
4.7971 4.37287 0
7.22125 1.81522 0
8.84987 2.53604 0
5.52453 2.34282 0
7.76336 5.08417 0
2.7898 2.87937 0
0.874575 1.78094 0
1.89077 1.28143 0
3.8283 3.19859 0
1.72301 5.11223 0
7.3691 3.05241 0
6.43791 3.35654 0
7.06161 4.66499 0
9.85962 4.71206 0
8.74475 4.76071 0
1.59688 2.93525 0
1.62858 2.13681 0
3.61226 4.90718 0
4.59974 3.71129 0
5.85101 1.47754 0
8.06166 4.04785 0
4.81242 5.56913 0
9.31572 6.75263 0
1.02264 5.80239 0
2.56553 4.52319 0
1.98634 3.93037 0
3.87991 6.54403 0
6.21727 3.89935 0
6.77468 6.49558 0
6.51482 5.46024 0
7.88524 5.91233 0
8.42054 7.42374 0
2.52155 6.19192 0
3.03976 5.47315 0
5.5579 5.44636 0
4.40111 8.17217 0
3.39303 3.95086 0
5.14031 6.93564 0
8.56596 3.58593 0
8.37972 6.62736 0
1.68438 8.62239 0
0.962699 3.73386 0
3.11356 7.17716 0
1.4905 6.52281 0
6.78557 7.8605 0
5.81281 4.53134 0
1.5184 7.71202 0
2.29932 7.29892 0
0.775395 8.35393 0
4.04512 7.41233 0
5.8603 6.55138 0
7.37612 7.15398 0
9.37928 7.98531 0
3.08195 8.35022 0
4.0599 5.95813 0
8.18387 8.33693 0
9.75592 0.810324 0
CELLS 452 1808 
3 200 159 198
3 200 162 32
3 200 124 162
3 200 124 159
3 200 14 32
3 200 198 14
3 201 181 178
3 201 136 103
3 201 20 136
3 201 20 181
3 201 178 103
3 202 30 60
3 202 11 92
3 202 52 182
3 202 182 60
3 202 52 11
3 202 92 30
3 203 31 78
3 203 35 31
3 203 148 72
3 203 35 72
3 203 78 148
3 204 112 69
3 204 105 26
3 204 105 75
3 204 41 26
3 204 75 112
3 204 41 69
3 205 41 27
3 205 67 69
3 205 71 67
3 205 71 0
3 205 27 0
3 205 41 69
3 206 31 78
3 206 31 1
3 206 42 71
3 206 42 1
3 206 67 78
3 206 71 67
3 207 48 21
3 207 21 23
3 207 15 88
3 207 48 15
3 207 23 53
3 207 88 53
3 208 59 88
3 208 88 53
3 208 53 13
3 208 85 51
3 208 51 13
3 208 85 59
3 209 13 176
3 209 51 22
3 209 62 66
3 209 51 13
3 209 62 176
3 209 66 22
3 210 113 18
3 210 18 145
3 210 113 65
3 210 145 58
3 210 58 65
3 211 26 193
3 211 27 24
3 211 41 27
3 211 193 37
3 211 37 24
3 211 41 26
3 212 30 60
3 212 60 61
3 212 190 30
3 212 193 37
3 212 37 190
3 212 61 193
3 213 157 77
3 213 121 77
3 213 157 82
3 213 188 121
3 213 82 117
3 213 117 188
3 214 25 180
3 214 73 143
3 214 25 73
3 214 180 153
3 214 195 143
3 214 195 153
3 215 16 183
3 215 181 16
3 215 17 95
3 215 95 183
3 215 20 181
3 215 17 20
3 216 52 176
3 216 13 176
3 216 23 53
3 216 53 13
3 216 23 11
3 216 52 11
3 217 62 66
3 217 156 96
3 217 66 156
3 217 106 139
3 217 62 106
3 217 139 96
3 218 63 150
3 218 154 140
3 218 74 56
3 218 63 57
3 218 57 74
3 218 56 140
3 218 154 150
3 219 61 145
3 219 105 26
3 219 26 193
3 219 18 145
3 219 105 18
3 219 61 193
3 220 112 69
3 220 67 69
3 220 67 78
3 220 78 148
3 220 112 148
3 221 52 176
3 221 52 182
3 221 62 176
3 221 106 65
3 221 62 106
3 221 58 65
3 221 182 58
3 222 114 119
3 222 119 70
3 222 107 192
3 222 70 192
3 222 114 107
3 223 51 22
3 223 85 51
3 223 45 85
3 223 22 93
3 223 54 131
3 223 54 93
3 223 45 131
3 224 40 91
3 224 170 47
3 224 87 40
3 224 87 47
3 224 50 91
3 224 50 170
3 225 174 175
3 225 59 88
3 225 174 91
3 225 15 88
3 225 15 175
3 225 50 91
3 225 50 59
3 226 66 22
3 226 66 156
3 226 22 93
3 226 101 156
3 226 101 93
3 227 133 160
3 227 98 99
3 227 133 169
3 227 98 160
3 227 169 127
3 227 127 99
3 228 113 18
3 228 105 75
3 228 105 18
3 228 39 75
3 228 39 100
3 228 113 100
3 229 106 65
3 229 113 65
3 229 108 19
3 229 139 108
3 229 106 139
3 229 113 100
3 229 100 19
3 230 108 19
3 230 119 19
3 230 108 111
3 230 114 119
3 230 109 111
3 230 114 109
3 231 46 68
3 231 3 5
3 231 157 77
3 231 3 46
3 231 77 126
3 231 5 157
3 231 68 126
3 232 5 43
3 232 43 116
3 232 116 70
3 232 157 82
3 232 192 82
3 232 5 157
3 232 70 192
3 233 86 49
3 233 128 49
3 233 86 131
3 233 128 45
3 233 45 131
3 234 128 170
3 234 50 170
3 234 45 85
3 234 85 59
3 234 50 59
3 234 128 45
3 235 83 97
3 235 97 74
3 235 104 83
3 235 57 74
3 235 191 57
3 235 191 104
3 236 156 96
3 236 56 101
3 236 101 156
3 236 56 140
3 236 96 140
3 237 61 145
3 237 60 61
3 237 182 60
3 237 145 58
3 237 182 58
3 238 119 19
3 238 39 100
3 238 119 70
3 238 116 70
3 238 100 19
3 238 116 39
3 239 63 57
3 239 191 57
3 239 110 63
3 239 191 130
3 239 186 130
3 239 186 110
3 240 149 120
3 240 81 155
3 240 81 151
3 240 188 121
3 240 120 188
3 240 149 155
3 240 121 151
3 241 173 132
3 241 124 162
3 241 90 132
3 241 127 177
3 241 90 169
3 241 177 124
3 241 173 162
3 241 169 127
3 242 83 97
3 242 94 160
3 242 83 98
3 242 97 94
3 242 98 160
3 243 86 131
3 243 86 84
3 243 94 54
3 243 94 160
3 243 54 131
3 243 133 160
3 243 133 84
3 244 147 141
3 244 102 135
3 244 141 135
3 244 138 147
3 244 102 138
3 245 154 140
3 245 108 111
3 245 139 108
3 245 154 111
3 245 96 140
3 245 139 96
3 246 80 123
3 246 146 80
3 246 146 187
3 246 64 187
3 246 123 64
3 247 109 152
3 247 114 109
3 247 146 80
3 247 189 152
3 247 146 189
3 247 107 80
3 247 114 107
3 248 192 82
3 248 80 123
3 248 107 192
3 248 107 80
3 248 158 123
3 248 117 158
3 248 82 117
3 249 149 120
3 249 120 122
3 249 118 149
3 249 129 122
3 249 118 129
3 250 12 138
3 250 179 177
3 250 12 179
3 250 166 102
3 250 127 177
3 250 127 99
3 250 166 99
3 250 102 138
3 251 83 98
3 251 104 83
3 251 98 99
3 251 166 104
3 251 166 99
3 252 63 150
3 252 110 63
3 252 110 189
3 252 152 150
3 252 189 152
3 253 144 95
3 253 144 172
3 253 95 183
3 253 172 183
3 254 74 56
3 254 56 101
3 254 94 54
3 254 97 74
3 254 97 94
3 254 101 93
3 254 54 93
3 255 181 16
3 255 130 135
3 255 186 130
3 255 181 178
3 255 141 135
3 255 178 186
3 255 16 141
3 256 148 72
3 256 72 43
3 256 75 112
3 256 39 75
3 256 43 116
3 256 112 148
3 256 116 39
3 257 120 188
3 257 120 122
3 257 117 158
3 257 117 188
3 257 122 158
3 258 161 6
3 258 89 165
3 258 165 161
3 258 8 4
3 258 6 4
3 258 8 89
3 259 86 49
3 259 84 125
3 259 86 84
3 259 76 125
3 259 49 76
3 260 137 142
3 260 12 138
3 260 137 12
3 260 142 147
3 260 138 147
3 261 124 159
3 261 179 44
3 261 179 177
3 261 44 159
3 261 177 124
3 262 103 187
3 262 136 103
3 262 64 187
3 262 153 136
3 262 64 195
3 262 195 153
3 263 154 111
3 263 109 152
3 263 109 111
3 263 152 150
3 263 154 150
3 264 159 198
3 264 161 6
3 264 44 159
3 264 161 44
3 264 6 198
3 265 179 44
3 265 12 179
3 265 137 12
3 265 161 44
3 265 165 137
3 265 165 161
3 266 164 197
3 266 4 171
3 266 198 14
3 266 197 14
3 266 164 171
3 266 6 4
3 266 6 198
3 267 16 183
3 267 147 141
3 267 142 147
3 267 172 183
3 267 142 172
3 267 16 141
3 268 110 189
3 268 103 187
3 268 186 110
3 268 146 189
3 268 146 187
3 268 178 186
3 268 178 103
3 269 123 64
3 269 158 123
3 269 64 195
3 269 143 129
3 269 195 143
3 269 129 122
3 269 122 158
3 270 79 115
3 270 149 155
3 270 155 79
3 270 185 118
3 270 118 149
3 270 115 185
3 271 168 9
3 271 137 142
3 271 9 144
3 271 168 89
3 271 89 165
3 271 165 137
3 271 144 172
3 271 142 172
3 272 166 102
3 272 191 130
3 272 166 104
3 272 130 135
3 272 191 104
3 272 102 135
3 273 184 29
3 273 73 29
3 273 73 143
3 273 185 118
3 273 143 129
3 273 184 185
3 273 118 129
3 274 42 71
3 274 42 163
3 274 71 0
3 274 33 34
3 274 7 163
3 274 34 0
3 274 7 33
CELL_TYPES 452
5
5
5
5
5
5
5
5
5
5
5
5
5
5
5
5
5
5
5
5
5
5
5
5
5
5
5
5
5
5
5
5
5
5
5
5
5
5
5
5
5
5
5
5
5
5
5
5
5
5
5
5
5
5
5
5
5
5
5
5
5
5
5
5
5
5
5
5
5
5
5
5
5
5
5
5
5
5
5
5
5
5
5
5
5
5
5
5
5
5
5
5
5
5
5
5
5
5
5
5
5
5
5
5
5
5
5
5
5
5
5
5
5
5
5
5
5
5
5
5
5
5
5
5
5
5
5
5
5
5
5
5
5
5
5
5
5
5
5
5
5
5
5
5
5
5
5
5
5
5
5
5
5
5
5
5
5
5
5
5
5
5
5
5
5
5
5
5
5
5
5
5
5
5
5
5
5
5
5
5
5
5
5
5
5
5
5
5
5
5
5
5
5
5
5
5
5
5
5
5
5
5
5
5
5
5
5
5
5
5
5
5
5
5
5
5
5
5
5
5
5
5
5
5
5
5
5
5
5
5
5
5
5
5
5
5
5
5
5
5
5
5
5
5
5
5
5
5
5
5
5
5
5
5
5
5
5
5
5
5
5
5
5
5
5
5
5
5
5
5
5
5
5
5
5
5
5
5
5
5
5
5
5
5
5
5
5
5
5
5
5
5
5
5
5
5
5
5
5
5
5
5
5
5
5
5
5
5
5
5
5
5
5
5
5
5
5
5
5
5
5
5
5
5
5
5
5
5
5
5
5
5
5
5
5
5
5
5
5
5
5
5
5
5
5
5
5
5
5
5
5
5
5
5
5
5
5
5
5
5
5
5
5
5
5
5
5
5
5
5
5
5
5
5
5
5
5
5
5
5
5
5
5
5
5
5
5
5
5
5
5
5
5
5
5
5
5
5
5
5
5
5
5
5
5
5
5
5
5
5
5
5
5
5
5
5
5
5
5
5
5
5
5
5
5
5
5
5
5
5
5
5
5
5
5
5
5
5
5
5
5
5
5
5
5
5
5
5
5
5
5
5
POINT_DATA 275
CELL_DATA 452
SCALARS ForceMap float
LOOKUP_TABLE default
278.453
278.453
278.453
278.453
278.453
278.453
278.689
278.689
278.689
278.689
278.689
278.199
278.199
278.199
278.199
278.199
278.199
278.298
278.298
278.298
278.298
278.298
277.717
277.717
277.717
277.717
277.717
277.717
277.631
277.631
277.631
277.631
277.631
277.631
277.741
277.741
277.741
277.741
277.741
277.741
277.953
277.953
277.953
277.953
277.953
277.953
277.71
277.71
277.71
277.71
277.71
277.71
278.022
278.022
278.022
278.022
278.022
278.022
278.655
278.655
278.655
278.655
278.655
278.226
278.226
278.226
278.226
278.226
278.226
278.505
278.505
278.505
278.505
278.505
278.505
277.438
277.438
277.438
277.438
277.438
277.438
278.01
278.01
278.01
278.01
278.01
278.01
278.916
278.916
278.916
278.916
278.916
278.916
278.022
278.022
278.022
278.022
278.022
278.022
277.841
277.841
277.841
277.841
277.841
277.841
277.942
277.942
277.942
277.942
277.942
277.942
277.942
278.12
278.12
278.12
278.12
278.12
278.12
278.384
278.384
278.384
278.384
278.384
278.145
278.145
278.145
278.145
278.145
278.145
278.145
278.166
278.166
278.166
278.166
278.166
277.333
277.333
277.333
277.333
277.333
277.333
277.333
278.658
278.658
278.658
278.658
278.658
278.658
277.613
277.613
277.613
277.613
277.613
277.613
277.613
278.252
278.252
278.252
278.252
278.252
277.791
277.791
277.791
277.791
277.791
277.791
277.911
277.911
277.911
277.911
277.911
277.911
278.381
278.381
278.381
278.381
278.381
278.381
278.381
277.905
277.905
277.905
277.905
277.905
277.905
278.132
278.132
278.132
278.132
278.132
278.132
278.132
277.889
277.889
277.889
277.889
277.889
277.889
277.889
277.927
277.927
277.927
277.927
277.927
278.195
278.195
278.195
278.195
278.195
278.195
277.993
277.993
277.993
277.993
277.993
277.993
278.155
278.155
278.155
278.155
278.155
278.123
278.123
278.123
278.123
278.123
277.684
277.684
277.684
277.684
277.684
277.684
278.086
278.086
278.086
278.086
278.086
278.086
278.035
278.035
278.035
278.035
278.035
278.035
278.035
277.833
277.833
277.833
277.833
277.833
277.833
277.833
277.833
277.902
277.902
277.902
277.902
277.902
277.984
277.984
277.984
277.984
277.984
277.984
277.984
278.445
278.445
278.445
278.445
278.445
278.246
278.246
278.246
278.246
278.246
278.246
277.891
277.891
277.891
277.891
277.891
278.006
278.006
278.006
278.006
278.006
278.006
278.006
277.605
277.605
277.605
277.605
277.605
277.605
277.605
278.618
278.618
278.618
278.618
278.618
277.983
277.983
277.983
277.983
277.983
277.983
277.983
277.983
278.37
278.37
278.37
278.37
278.37
278.309
278.309
278.309
278.309
278.309
278.867
278.867
278.867
278.867
278.061
278.061
278.061
278.061
278.061
278.061
278.061
277.885
277.885
277.885
277.885
277.885
277.885
277.885
278.062
278.062
278.062
278.062
278.062
278.062
278.062
278.172
278.172
278.172
278.172
278.172
278.193
278.193
278.193
278.193
278.193
278.193
278.423
278.423
278.423
278.423
278.423
278.365
278.365
278.365
278.365
278.365
278.253
278.253
278.253
278.253
278.253
278.002
278.002
278.002
278.002
278.002
278.002
278.39
278.39
278.39
278.39
278.39
278.389
278.389
278.389
278.389
278.389
278.068
278.068
278.068
278.068
278.068
278.068
278.485
278.485
278.485
278.485
278.485
278.485
278.485
278.599
278.599
278.599
278.599
278.599
278.599
277.721
277.721
277.721
277.721
277.721
277.721
277.721
277.858
277.858
277.858
277.858
277.858
277.858
277.858
277.373
277.373
277.373
277.373
277.373
277.373
277.215
277.215
277.215
277.215
277.215
277.215
277.215
277.215
278.454
278.454
278.454
278.454
278.454
278.454
278.552
278.552
278.552
278.552
278.552
278.552
278.552
278.479
278.479
278.479
278.479
278.479
278.479
278.479
