# Supplementary material for: Numerical assessment of the applicability of geometry-based force inference on homogeneous and heterogeneous cells
Source: PLoS One. 2024 Apr 16;19(4):e0299016. doi: 10.1371/journal.pone.0299016 (PMC11020637; doi:10.1371/journal.pone.0299016)
Supplement: S1 Data — Simulation results of homogeneous cells, based on different parameters, are stored in approximately 400 folders, each individually named from “data_004” to “data_400”. Please refer to the Excel file “parameter_settings.xlsx” for detailed parameter settings. Each folder contains one.dat file representing the cell structure, two.txt files listing the correct stress values, and two.vtk files containing the estimated stress values. If a folder is empty, it means that the simulation was stopped for some reason under the parameters. Simulation results of heterogeneous cells. Simulation results of heterogeneous cells, based on different parameters, are stored in four folders, each individually named from “data_1001” to “data_1004”. The Excel file “parameter_settings.xlsx” also contains the detailed parameter settings of those four results. Each folder contains five files, arranged in the same configuration as above. (ZIP) [file pone.0299016.s001.zip › supporting_data/data_075/i2dvertex000000000000000.dat]

170629

20.0
20.0

200
274
75

8.98563	0.677505
10.6304	1.92406
0.0711535	3.48837
9.7258	4.19084
0.940239	9.16949
9.28999	4.1645
1.34511	8.16828
9.72257	0.167137
2.10871	8.92157
3.74347	8.68698
0.0623668	7.76285
4.22733	1.15657
2.58946	6.97309
3.40173	1.94825
0.48517	7.62098
2.47706	0.977587
4.67744	7.47991
5.21311	8.73121
7.11972	2.4372
7.15518	3.87751
5.45219	8.63549
3.4969	0.565243
3.52036	2.65987
3.7471	1.07197
7.50186	0.435897
7.75363	9.24742
7.80169	1.58736
8.4776	1.06341
4.86706	0.251754
8.24645	9.11596
5.69181	0.860671
9.77119	2.29579
0.20252	7.04663
9.66788	0.166793
8.98561	0.672173
10.0883	3.07211
10.5509	9.19367
7.02525	0.681663
10.3491	3.10007
7.71749	3.52107
1.01688	1.03245
8.18397	1.57613
10.3615	1.28299
9.24789	4.13114
1.84705	7.23687
2.24337	2.55147
10.6363	4.59301
0.452165	2.34885
2.84361	0.0950256
0.985998	3.22914
1.47461	1.41849
3.27331	2.32959
4.89781	1.82699
3.35086	1.52823
2.66762	3.58113
5.20273	9.05509
4.10181	4.27367
4.33648	4.8468
5.83299	1.88879
2.26959	2.0593
5.69263	0.862656
6.60888	1.38349
4.85626	2.10073
4.87933	4.94096
6.65832	7.16905
6.13638	2.89513
4.36115	2.88337
9.25367	1.99316
10.6388	4.61356
8.8047	1.90535
8.08871	4.54779
9.47991	1.25928
9.30908	3.61184
8.18228	9.09782
4.04086	4.52222
8.05712	3.02422
0.14792	3.50386
10.0007	5.36216
9.65074	2.25023
9.8172	7.46186
6.99771	5.92519
9.8808	6.71391
8.45419	5.47044
2.7522	4.93403
1.30028	4.33734
2.30173	2.44338
1.71199	3.50094
0.224131	2.01825
2.52684	1.11286
2.44609	8.60437
0.742501	5.34728
1.08031	1.02444
4.92372	0.447133
3.09374	3.28504
2.68311	3.73784
5.04936	8.66639
5.38766	3.56603
3.258	4.41561
2.29981	5.30517
2.2686	5.47508
7.23195	3.72845
3.85712	3.82199
3.18377	6.0796
6.37464	7.2275
3.85797	5.40776
7.55426	2.52144
5.68715	3.03474
7.21411	5.63888
7.14313	3.88098
6.52222	4.81573
5.47071	6.05496
6.48209	4.46509
8.11016	3.00098
6.71512	2.89309
7.16679	5.51992
9.86646	8.6013
9.05207	4.16749
8.75422	6.03503
8.65464	7.96847
7.61245	4.34014
9.02113	7.09683
9.26766	6.15034
7.82417	6.98009
7.50517	6.40596
0.680284	6.30095
0.702597	4.20565
10.054	5.34979
1.8986	5.88365
0.973343	2.53305
7.81535	7.72327
4.86589	6.29059
2.17429	3.24002
0.179929	5.85978
1.32499	4.38278
4.04223	9.28284
4.74398	6.42997
6.34293	8.34531
2.82019	7.85231
3.1299	6.34886
5.60677	3.41331
5.3764	3.75778
4.56575	6.74686
3.35552	7.87733
7.52458	7.8764
3.82483	8.53005
6.64591	1.70784
6.2513	6.02688
3.66638	7.10312
8.64434	3.19114
9.162	7.43974
5.19152	4.78457
9.77982	6.52212
5.88477	5.07804
6.68813	8.5948
5.42153	3.87608
9.77806	7.4264
4.59861	3.11784
9.2855	4.99565
7.62734	6.42879
1.54941	7.1159
1.9293	4.60507
2.23285	8.08239
0.622356	6.30465
10.5011	0.980115
0.607193	9.04436
2.36269	8.18883
3.18074	6.07518
10.2297	9.10757
2.63628	8.80369
1.21936	5.24374
0.929049	2.48636
0.937587	9.17277
3.64392	8.07032
0.218942	5.96122
1.2461	0.805438
1.84741	0.733349
4.8445	2.0517
1.88665	5.93805
5.92826	7.15014
2.0636	6.34576
6.69832	8.64515
5.74858	7.23315
5.02324	1.74175
4.67498	7.48442
8.72754	8.66136
8.7391	8.20116
5.06555	6.26707
6.41719	7.17971
8.75617	6.03857
6.19981	6.0124
6.44039	0.127084
4.22866	5.38316
8.3921	5.44527
7.13285	1.15929
0.593928	0.85995
7.51262	7.86905
10.2216	9.03897
0.261449	7.78163
0.711564	7.6795
6.4266	0.0736819

174	175
31	78
35	38
31	1
35	31
79	115
159	198
42	71
161	6
40	91
42	1
164	197
48	21
144	95
17	55
16	183
168	9
30	60
4	171
137	142
59	88
9	144
21	23
112	69
11	92
52	176
13	176
61	145
52	182
60	61
182	60
105	26
113	18
26	193
105	75
28	92
25	180
27	24
41	27
67	69
162	32
148	72
42	163
184	29
73	29
67	78
73	143
72	43
71	67
71	0
25	73
194	40
27	0
35	72
5	43
46	68
86	49
170	47
87	40
87	47
128	170
174	91
15	88
15	175
168	89
50	91
48	15
23	53
88	53
50	170
53	13
23	11
52	11
63	150
51	22
85	51
62	66
51	13
156	96
62	176
66	22
154	140
18	145
74	56
56	101
105	18
106	65
66	156
190	30
113	65
193	37
108	19
37	190
145	58
37	24
41	26
75	112
119	19
78	148
108	111
39	75
39	100
139	108
114	119
119	70
3	5
157	77
149	120
76	2
121	77
43	116
3	46
116	70
81	155
157	82
192	82
128	49
77	126
173	132
45	85
86	131
85	59
84	125
86	84
50	59
83	97
12	138
94	54
128	45
76	125
22	93
94	160
54	131
101	156
83	98
63	57
97	74
104	83
97	94
57	74
191	57
101	93
106	139
110	63
147	141
113	100
154	111
62	106
41	69
109	152
56	140
58	65
96	140
5	157
100	19
182	58
110	189
112	148
109	111
152	150
116	39
81	151
114	109
188	121
154	150
80	123
120	188
107	192
149	155
120	122
121	151
124	162
124	159
179	44
49	76
68	126
90	132
133	160
179	177
12	179
44	159
98	99
133	84
137	12
133	169
54	93
166	102
127	177
181	16
142	147
89	165
191	130
166	104
103	187
45	131
130	135
191	104
98	160
102	135
146	80
139	96
186	130
181	178
189	152
186	110
146	189
146	187
141	135
178	186
136	103
33	34
107	80
64	187
123	64
158	123
155	79
117	158
82	117
185	118
70	192
114	107
90	169
117	188
118	149
177	124
14	32
161	44
173	162
10	197
115	196
169	127
165	137
198	14
165	161
197	14
164	171
8	4
6	4
6	198
127	99
8	89
166	99
144	172
17	95
153	136
95	183
172	183
142	172
138	147
20	136
190	199
20	181
178	103
102	138
16	141
64	195
134	9
180	153
61	193
143	129
17	20
184	185
195	143
92	30
129	122
195	153
122	158
7	163
115	185
34	0
118	129
167	196
7	33
167	36

6	14	32	162	124	159	198
5	178	103	136	20	181
6	11	92	30	60	182	52
5	78	31	35	72	148
6	69	112	75	105	26	41
6	41	27	0	71	67	69
6	31	78	67	71	42	1
6	48	21	23	53	88	15
6	59	88	53	13	51	85
6	66	22	51	13	176	62
5	18	113	65	58	145
6	27	41	26	193	37	24
6	30	190	37	193	61	60
6	157	77	121	188	117	82
6	143	73	25	180	153	195
6	95	183	16	181	20	17
6	176	13	53	23	11	52
6	62	106	139	96	156	66
7	56	140	154	150	63	57	74
6	18	145	61	193	26	105
5	112	69	67	78	148
7	106	62	176	52	182	58	65
5	114	119	70	192	107
7	85	51	22	93	54	131	45
6	87	40	91	50	170	47
7	88	59	50	91	174	175	15
5	22	66	156	101	93
6	98	99	127	169	133	160
6	113	18	105	75	39	100
7	108	139	106	65	113	100	19
6	119	114	109	111	108	19
7	3	46	68	126	77	157	5
7	116	43	5	157	82	192	70
5	128	45	131	86	49
6	45	128	170	50	59	85
6	104	83	97	74	57	191
5	140	56	101	156	96
5	145	58	182	60	61
6	19	100	39	116	70	119
6	130	191	57	63	110	186
7	149	120	188	121	151	81	155
8	169	127	177	124	162	173	132	90
5	94	97	83	98	160
7	160	133	84	86	131	54	94
5	135	141	147	138	102
6	139	108	111	154	140	96
5	80	123	64	187	146
7	107	80	146	189	152	109	114
7	123	80	107	192	82	117	158
5	149	118	129	122	120
8	12	179	177	127	99	166	102	138
5	99	98	83	104	166
5	110	63	150	152	189
4	183	95	144	172
7	97	94	54	93	101	56	74
7	186	178	181	16	141	135	130
7	116	39	75	112	148	72	43
5	122	158	117	188	120
6	165	89	8	4	6	161
5	86	84	125	76	49
5	147	142	137	12	138
5	179	44	159	124	177
6	64	195	153	136	103	187
5	152	150	154	111	109
5	44	161	6	198	159
6	161	44	179	12	137	165
7	164	197	14	198	6	4	171
6	142	147	141	16	183	172
7	178	186	110	189	146	187	103
7	195	64	123	158	122	129	143
6	79	115	185	118	149	155
8	89	165	137	142	172	144	9	168
6	166	104	191	130	135	102
7	73	143	129	118	185	184	29
7	7	163	42	71	0	34	33
