# Supplementary material for: Numerical assessment of the applicability of geometry-based force inference on homogeneous and heterogeneous cells
Source: PLoS One. 2024 Apr 16;19(4):e0299016. doi: 10.1371/journal.pone.0299016 (PMC11020637; doi:10.1371/journal.pone.0299016)
Supplement: S1 Data — Simulation results of homogeneous cells, based on different parameters, are stored in approximately 400 folders, each individually named from “data_004” to “data_400”. Please refer to the Excel file “parameter_settings.xlsx” for detailed parameter settings. Each folder contains one.dat file representing the cell structure, two.txt files listing the correct stress values, and two.vtk files containing the estimated stress values. If a folder is empty, it means that the simulation was stopped for some reason under the parameters. Simulation results of heterogeneous cells. Simulation results of heterogeneous cells, based on different parameters, are stored in four folders, each individually named from “data_1001” to “data_1004”. The Excel file “parameter_settings.xlsx” also contains the detailed parameter settings of those four results. Each folder contains five files, arranged in the same configuration as above. (ZIP) [file pone.0299016.s001.zip › supporting_data/data_076/000000_2dVertex(edge).vtk]

# vtk DataFile Version 2.0
S.O.
ASCII
DATASET UNSTRUCTURED_GRID
POINTS 200 float
9.97603 7.41878 0
8.69942 7.69015 0
10.1523 6.76893 0
10.0078 3.57884 0
2.80422 2.62009 0
8.76101 1.18402 0
2.94284 1.62579 0
10.6222 8.89348 0
1.50958 0.433884 0
2.75092 5.19167 0
0.153904 8.56429 0
4.04883 6.64318 0
1.15629 0.203692 0
10.0311 7.59813 0
1.83097 0.313082 0
1.19896 7.94741 0
3.58384 0.632484 0
2.30855 2.88716 0
1.28832 8.30646 0
2.90943 2.67295 0
4.8298 4.60433 0
5.58662 1.27842 0
5.22094 2.59089 0
3.87006 8.42987 0
7.04888 1.59318 0
5.00363 8.49591 0
5.59301 0.0238193 0
7.43337 7.71715 0
8.1965 8.86949 0
8.16505 2.23991 0
8.87686 1.32159 0
7.19847 0.212546 0
9.12469 8.73532 0
7.51214 0.288562 0
10.1755 8.87464 0
1.33499 2.84333 0
10.0199 0.48 0
10.0707 3.14033 0
10.0385 1.96282 0
9.9675 7.56458 0
2.38912 1.44159 0
7.83072 1.24784 0
9.8589 1.29385 0
10.6019 4.97318 0
9.08067 0.501304 0
0.0512114 2.94853 0
10.2721 4.38683 0
1.75945 4.0618 0
10.1694 0.917084 0
4.11851 2.31631 0
4.21753 3.50249 0
2.97263 4.0751 0
1.37283 1.2554 0
0.816967 5.7037 0
1.8258 6.00557 0
4.13593 3.4201 0
3.02011 1.70164 0
10.0154 3.18762 0
1.26204 2.76554 0
3.70056 3.41778 0
7.53488 1.5284 0
2.24623 2.86226 0
5.49832 3.37883 0
5.62171 8.52934 0
7.59582 2.80816 0
5.62929 1.35049 0
4.10687 1.71761 0
4.5392 5.00427 0
9.07644 8.78394 0
6.83195 2.11779 0
4.81271 0.95643 0
5.43304 2.15954 0
8.51668 4.685 0
0.982928 4.04666 0
8.79682 0.736873 0
5.85147 3.78639 0
8.00173 8.16815 0
8.82964 2.25808 0
8.82025 2.24836 0
2.13463 2.95179 0
1.58504 1.65574 0
0.302502 4.92216 0
10.2865 4.33565 0
9.33281 5.86419 0
1.22932 6.81066 0
0.11541 2.99732 0
2.51608 4.47136 0
0.34271 6.82454 0
1.28209 4.21666 0
4.43071 2.78081 0
2.36919 7.72149 0
1.4116 6.1656 0
3.8163 4.89098 0
6.08649 7.89127 0
4.76368 5.62428 0
1.31273 4.79481 0
7.94891 8.15227 0
5.76183 5.05201 0
7.5915 7.1418 0
5.21145 5.88202 0
3.82004 4.8956 0
4.56232 3.70842 0
5.81698 3.53521 0
5.23097 7.30993 0
4.44377 1.22899 0
7.36343 4.42094 0
5.46096 2.25355 0
6.5016 4.41248 0
5.89511 6.1414 0
7.59698 2.93693 0
6.25743 4.9537 0
7.88527 3.536 0
7.89376 3.38849 0
5.39536 5.87101 0
7.99987 5.8223 0
0.985578 4.04679 0
0.160869 1.0364 0
2.56507 4.90274 0
0.403949 3.74985 0
8.88655 4.49007 0
8.29961 5.12083 0
8.66599 3.20194 0
0.259621 0.521323 0
10.242 5.65477 0
0.169256 7.68002 0
2.3415 0.712837 0
2.06688 8.79864 0
0.676749 5.74614 0
0.925372 8.81012 0
1.04905 2.08013 0
9.15289 7.93229 0
2.68681 6.36622 0
3.96359 6.31802 0
2.67946 6.94554 0
7.31963 7.31713 0
6.82953 7.13029 0
1.94464 5.23628 0
2.97927 4.00541 0
4.22641 1.63049 0
5.21946 4.5924 0
7.94803 5.85869 0
3.88457 6.24912 0
7.1385 6.11176 0
4.7927 7.80691 0
6.23093 2.43576 0
6.83545 5.57523 0
2.54191 8.13414 0
6.10881 8.18792 0
9.54387 2.25528 0
6.3841 3.16821 0
7.08601 4.28782 0
6.81184 3.30481 0
0.0753163 6.31876 0
6.96084 9.11141 0
3.38606 7.08552 0
9.41375 4.85893 0
8.66851 3.19753 0
7.57652 4.87227 0
1.28767 6.75185 0
9.63317 5.57001 0
9.3295 5.99339 0
0.262892 7.59868 0
0.263834 1.91552 0
10.7003 2.10209 0
0.217488 0.997557 0
2.42747 8.56822 0
3.86442 6.99661 0
1.50682 7.71447 0
2.76496 6.26898 0
2.92118 9.01629 0
8.83709 6.51101 0
2.76316 0.415068 0
2.62047 7.0077 0
3.64199 5.29756 0
4.15405 9.17323 0
5.23344 7.25849 0
1.89798 1.72373 0
3.91992 8.90908 0
4.99052 6.97512 0
4.34711 9.20286 0
6.74874 6.90664 0
4.74376 0.426335 0
4.35657 7.79791 0
10.1746 8.87535 0
3.2941 8.15537 0
5.6284 9.28652 0
3.52952 0.650254 0
6.96323 9.10956 0
8.00992 0.0414884 0
6.51338 8.38532 0
6.83617 5.5708 0
6.85261 1.77014 0
8.94948 4.22678 0
6.08231 6.71577 0
0.0679522 6.37628 0
6.04096 0.68126 0
6.69975 0.722687 0
8.82578 6.71729 0
8.55557 7.09222 0
8.17758 5.18653 0
CELLS 404 1212 
2 40 176
2 4 56
2 4 17
2 61 176
2 17 61
2 6 56
2 40 6
2 4 56
2 49 66
2 19 49
2 56 66
2 19 4
2 195 21
2 21 70
2 196 24
2 33 41
2 60 41
2 60 24
2 30 5
2 30 42
2 5 74
2 39 130
2 130 32
2 198 197
2 198 98
2 197 170
2 170 114
2 140 114
2 140 98
2 35 115
2 58 35
2 73 115
2 129 80
2 79 61
2 61 176
2 58 35
2 176 80
2 79 35
2 19 49
2 59 55
2 19 59
2 49 89
2 89 55
2 195 21
2 196 24
2 191 24
2 191 65
2 21 65
2 191 65
2 71 65
2 191 69
2 69 144
2 144 106
2 106 71
2 130 1
2 198 197
2 39 130
2 198 1
2 197 0
2 30 5
2 78 30
2 60 41
2 5 41
2 60 29
2 78 29
2 30 42
2 78 30
2 77 148
2 78 77
2 46 155
2 155 159
2 88 95
2 88 47
2 95 136
2 86 47
2 117 86
2 136 117
2 104 138
2 66 138
2 56 66
2 186 6
2 6 56
2 40 125
2 40 176
2 52 8
2 80 52
2 176 80
2 59 55
2 50 55
2 50 92
2 51 137
2 92 51
2 59 137
2 22 62
2 144 149
2 144 106
2 22 106
2 102 62
2 149 102
2 191 24
2 191 69
2 64 29
2 64 69
2 60 29
2 60 24
2 129 80
2 80 52
2 52 164
2 127 53
2 53 91
2 91 158
2 84 158
2 84 87
2 4 17
2 19 59
2 17 137
2 19 4
2 59 137
2 105 157
2 150 105
2 107 110
2 110 190
2 157 190
2 150 107
2 136 117
2 131 54
2 54 136
2 9 117
2 168 131
2 9 168
2 20 139
2 94 99
2 99 113
2 139 97
2 20 67
2 113 97
2 94 67
2 49 66
2 66 138
2 22 89
2 49 89
2 71 138
2 22 106
2 106 71
2 149 151
2 107 75
2 75 102
2 151 150
2 149 102
2 150 107
2 156 57
2 192 3
2 121 192
2 156 121
2 79 47
2 88 47
2 35 115
2 79 35
2 88 115
2 79 47
2 79 61
2 86 47
2 17 61
2 86 51
2 51 137
2 17 137
2 95 136
2 53 91
2 54 91
2 95 53
2 54 136
2 100 67
2 50 92
2 20 101
2 50 101
2 20 67
2 92 100
2 100 67
2 173 100
2 141 132
2 173 141
2 94 67
2 132 94
2 108 193
2 145 142
2 193 180
2 180 142
2 145 108
2 104 138
2 21 70
2 21 65
2 71 65
2 71 138
2 50 55
2 22 89
2 50 101
2 89 55
2 22 62
2 62 101
2 150 105
2 111 112
2 105 111
2 151 109
2 151 150
2 109 112
2 46 155
2 192 3
2 119 192
2 155 119
2 72 120
2 155 159
2 155 119
2 72 119
2 83 120
2 91 158
2 54 91
2 131 54
2 172 158
2 133 172
2 131 133
2 20 139
2 20 101
2 75 139
2 62 101
2 75 102
2 102 62
2 108 193
2 99 113
2 113 108
2 178 99
2 193 175
2 178 175
2 105 157
2 72 120
2 105 111
2 111 72
2 199 157
2 199 120
2 149 151
2 64 109
2 144 149
2 69 144
2 64 69
2 151 109
2 64 109
2 78 77
2 64 29
2 112 121
2 78 29
2 156 121
2 156 77
2 109 112
2 111 112
2 112 121
2 121 192
2 119 192
2 111 72
2 72 119
2 88 95
2 73 115
2 127 53
2 95 53
2 88 115
2 167 90
2 84 158
2 172 158
2 84 167
2 172 90
2 84 87
2 15 167
2 84 167
2 15 161
2 117 86
2 86 51
2 92 51
2 173 100
2 9 117
2 92 100
2 9 173
2 193 180
2 175 103
2 93 103
2 180 135
2 193 175
2 93 135
2 153 189
2 189 27
2 96 27
2 198 98
2 1 76
2 27 134
2 98 134
2 96 27
2 198 1
2 77 148
2 156 57
2 156 77
2 113 108
2 190 145
2 113 97
2 110 190
2 145 108
2 110 97
2 145 142
2 190 145
2 140 142
2 140 114
2 157 190
2 199 157
2 114 199
2 18 15
2 15 161
2 177 23
2 146 165
2 23 184
2 184 146
2 166 11
2 175 103
2 178 11
2 182 166
2 143 182
2 178 175
2 143 103
2 94 99
2 178 11
2 178 99
2 132 94
2 132 11
2 135 134
2 93 135
2 27 134
2 189 27
2 93 147
2 147 189
2 153 189
2 147 189
2 147 63
2 160 170
2 170 114
2 83 120
2 114 199
2 199 120
2 197 170
2 160 170
2 197 0
2 146 90
2 167 90
2 15 167
2 146 165
2 18 15
2 173 141
2 9 168
2 9 173
2 168 141
2 146 90
2 133 172
2 172 90
2 184 154
2 154 133
2 184 146
2 40 125
2 186 6
2 40 6
2 93 103
2 93 147
2 25 143
2 143 103
2 147 63
2 75 139
2 139 97
2 107 75
2 107 110
2 110 97
2 135 134
2 180 135
2 180 142
2 140 142
2 140 98
2 98 134
2 130 1
2 1 76
2 130 32
2 52 8
2 52 164
2 166 11
2 141 132
2 131 133
2 154 166
2 168 131
2 154 133
2 168 141
2 132 11
2 154 166
2 182 166
2 23 184
2 184 154
2 23 182
2 177 23
2 23 182
2 143 182
2 25 143
2 33 41
2 5 74
2 5 41
CELL_TYPES 404
3
3
3
3
3
3
3
3
3
3
3
3
3
3
3
3
3
3
3
3
3
3
3
3
3
3
3
3
3
3
3
3
3
3
3
3
3
3
3
3
3
3
3
3
3
3
3
3
3
3
3
3
3
3
3
3
3
3
3
3
3
3
3
3
3
3
3
3
3
3
3
3
3
3
3
3
3
3
3
3
3
3
3
3
3
3
3
3
3
3
3
3
3
3
3
3
3
3
3
3
3
3
3
3
3
3
3
3
3
3
3
3
3
3
3
3
3
3
3
3
3
3
3
3
3
3
3
3
3
3
3
3
3
3
3
3
3
3
3
3
3
3
3
3
3
3
3
3
3
3
3
3
3
3
3
3
3
3
3
3
3
3
3
3
3
3
3
3
3
3
3
3
3
3
3
3
3
3
3
3
3
3
3
3
3
3
3
3
3
3
3
3
3
3
3
3
3
3
3
3
3
3
3
3
3
3
3
3
3
3
3
3
3
3
3
3
3
3
3
3
3
3
3
3
3
3
3
3
3
3
3
3
3
3
3
3
3
3
3
3
3
3
3
3
3
3
3
3
3
3
3
3
3
3
3
3
3
3
3
3
3
3
3
3
3
3
3
3
3
3
3
3
3
3
3
3
3
3
3
3
3
3
3
3
3
3
3
3
3
3
3
3
3
3
3
3
3
3
3
3
3
3
3
3
3
3
3
3
3
3
3
3
3
3
3
3
3
3
3
3
3
3
3
3
3
3
3
3
3
3
3
3
3
3
3
3
3
3
3
3
3
3
3
3
3
3
3
3
3
3
3
3
3
3
3
3
3
3
3
3
3
3
3
3
3
3
3
3
3
3
3
3
3
3
3
3
3
3
3
3
3
3
3
3
3
3
3
3
3
3
3
3
3
3
3
3
3
3
3
3
3
3
3
3
POINT_DATA 200
CELL_DATA 404
SCALARS ForceMap float
LOOKUP_TABLE default
0.65312
0.460161
0.576129
0.678957
0.528157
0.857838
1.07281
0.460161
0.586095
0.318869
1.06823
0.892821
0.96402
1.03826
0.721337
1.13008
0.805841
1.30436
0.952096
0.590403
1.25627
0.993472
1.00614
1.01959
0.916045
1.31479
0.666118
1.16085
0.413309
0.56207
1.19238
1.68174
1.05786
0.877759
0.678957
1.19238
1.22617
0.578409
0.318869
1.27376
0.675383
0.567407
0.994142
0.96402
0.721337
1.15103
0.758262
0.798425
0.758262
0.456264
1.01348
0.887796
0.904234
0.9785
1.01406
1.01959
0.993472
1.01546
0.731298
0.952096
0.580539
0.805841
0.907527
0.579005
0.804839
0.590403
0.580539
1.3839
1.0062
1.10313
0.913863
1.03605
0.867362
0.551702
0.676577
1.14418
0.450198
0.818727
1.29167
1.06823
0.841067
0.857838
1.12489
0.65312
1.00297
0.964898
1.22617
1.27376
1.42122
0.319326
1.02212
0.94286
0.917947
0.876492
0.822804
0.904234
1.02979
1.01326
1.02863
1.15103
1.01348
0.982525
1.08289
0.579005
1.30436
1.05786
0.964898
0.995382
1.33698
1.12391
0.896297
1.29537
0.945628
0.576129
0.675383
0.574786
0.892821
0.917947
0.976034
1.16302
1.0362
0.763369
0.869784
1.03464
0.450198
0.77622
0.920027
1.27484
1.24049
0.913852
0.793755
0.985363
0.993541
0.928868
1.37628
0.627994
0.9949
0.586095
1.29167
0.937475
0.567407
0.37644
1.02979
0.9785
1.16728
1.10229
1.07885
0.752026
1.02863
1.03464
0.80308
0.842458
0.935748
1.17597
0.468487
0.867362
0.56207
0.578409
1.21993
0.468487
0.877759
0.676577
0.528157
0.847892
1.02212
0.574786
0.551702
1.12391
1.03041
1.1891
0.920027
1.14157
0.319326
1.11722
1.61511
1.37628
1.39191
1.14157
0.686897
0.945037
0.583923
0.9949
0.546398
0.546106
0.634045
0.788031
0.947115
0.631176
0.818727
1.03826
0.798425
0.456264
0.37644
1.42122
0.937475
1.61511
0.994142
0.876492
0.796104
1.16302
1.2995
0.506362
0.803972
0.752026
1.21966
1.10313
0.842458
1.42064
1.00782
0.93383
0.913863
1.00782
1.17577
0.657293
0.896297
1.03041
0.77622
0.59262
1.36848
1.14833
0.793755
1.11722
0.716151
0.796104
1.07885
1.01326
0.546106
0.993541
0.906699
0.485977
0.722181
0.796568
0.976034
0.93383
0.506362
0.616012
0.875832
1.05193
1.16728
1.38967
0.822804
0.887796
1.08289
0.803972
1.38967
1.0062
0.982525
0.759811
0.804839
1.17597
1.37166
1.21966
1.2995
0.759811
0.935748
1.42064
0.616012
1.17577
1.03605
1.68174
1.33698
1.1891
1.21993
0.890237
1.29537
0.59262
0.669754
1.34424
0.945628
0.660618
0.669754
0.998812
1.14418
0.847892
0.94286
0.686897
1.27484
1.39191
0.520518
0.788031
1.00798
0.373095
1.22938
0.722181
1.23926
1.02237
0.731045
1.185
0.916045
0.977257
1.40989
1.21397
1.185
1.01546
1.3839
0.80308
1.37166
0.906699
1.09215
0.627994
0.763369
0.631176
1.10768
0.634045
1.09215
0.909666
1.16085
0.869784
0.875832
1.0601
1.0008
0.998812
0.803166
0.95467
0.421683
0.743109
0.80522
1.00798
0.600416
0.478282
0.767706
0.796568
0.399097
0.985363
0.600416
0.485977
0.546398
1.02309
1.53673
1.23926
1.40989
0.731045
0.903823
1.35469
1.02237
1.35469
0.907038
0.947476
0.666118
0.657293
1.0601
1.05193
1.31479
0.947476
0.731298
1.14529
0.890237
0.660618
0.95467
1.0008
0.583923
0.913852
0.520518
0.615504
1.14529
1.36848
1.34424
0.1849
0.95555
0.743109
1.12489
0.841067
1.07281
0.373095
0.903823
0.295206
0.399097
0.907038
0.716151
0.928868
1.10229
1.0362
1.10768
1.53673
1.22938
0.947115
0.909666
0.413309
1.21397
1.01406
0.977257
1.00614
1.00297
0.995382
0.80522
0.945037
1.14833
0.63348
1.24049
0.95555
0.615504
1.02309
0.63348
0.478282
0.421683
0.1849
0.565574
0.803166
0.565574
0.767706
0.295206
1.13008
1.25627
0.907527
