# Supplementary material for: Numerical assessment of the applicability of geometry-based force inference on homogeneous and heterogeneous cells
Source: PLoS One. 2024 Apr 16;19(4):e0299016. doi: 10.1371/journal.pone.0299016 (PMC11020637; doi:10.1371/journal.pone.0299016)
Supplement: S1 Data — Simulation results of homogeneous cells, based on different parameters, are stored in approximately 400 folders, each individually named from “data_004” to “data_400”. Please refer to the Excel file “parameter_settings.xlsx” for detailed parameter settings. Each folder contains one.dat file representing the cell structure, two.txt files listing the correct stress values, and two.vtk files containing the estimated stress values. If a folder is empty, it means that the simulation was stopped for some reason under the parameters. Simulation results of heterogeneous cells. Simulation results of heterogeneous cells, based on different parameters, are stored in four folders, each individually named from “data_1001” to “data_1004”. The Excel file “parameter_settings.xlsx” also contains the detailed parameter settings of those four results. Each folder contains five files, arranged in the same configuration as above. (ZIP) [file pone.0299016.s001.zip › supporting_data/data_076/000000_2dVertex(surface).vtk]

# vtk DataFile Version 2.0
S.O.
ASCII
DATASET UNSTRUCTURED_GRID
POINTS 280 float
9.97603 7.41878 0
8.69942 7.69015 0
10.1523 6.76893 0
10.0078 3.57884 0
2.80422 2.62009 0
8.76101 1.18402 0
2.94284 1.62579 0
10.6222 8.89348 0
1.50958 0.433884 0
2.75092 5.19167 0
0.153904 8.56429 0
4.04883 6.64318 0
1.15629 0.203692 0
10.0311 7.59813 0
1.83097 0.313082 0
1.19896 7.94741 0
3.58384 0.632484 0
2.30855 2.88716 0
1.28832 8.30646 0
2.90943 2.67295 0
4.8298 4.60433 0
5.58662 1.27842 0
5.22094 2.59089 0
3.87006 8.42987 0
7.04888 1.59318 0
5.00363 8.49591 0
5.59301 0.0238193 0
7.43337 7.71715 0
8.1965 8.86949 0
8.16505 2.23991 0
8.87686 1.32159 0
7.19847 0.212546 0
9.12469 8.73532 0
7.51214 0.288562 0
10.1755 8.87464 0
1.33499 2.84333 0
10.0199 0.48 0
10.0707 3.14033 0
10.0385 1.96282 0
9.9675 7.56458 0
2.38912 1.44159 0
7.83072 1.24784 0
9.8589 1.29385 0
10.6019 4.97318 0
9.08067 0.501304 0
0.0512114 2.94853 0
10.2721 4.38683 0
1.75945 4.0618 0
10.1694 0.917084 0
4.11851 2.31631 0
4.21753 3.50249 0
2.97263 4.0751 0
1.37283 1.2554 0
0.816967 5.7037 0
1.8258 6.00557 0
4.13593 3.4201 0
3.02011 1.70164 0
10.0154 3.18762 0
1.26204 2.76554 0
3.70056 3.41778 0
7.53488 1.5284 0
2.24623 2.86226 0
5.49832 3.37883 0
5.62171 8.52934 0
7.59582 2.80816 0
5.62929 1.35049 0
4.10687 1.71761 0
4.5392 5.00427 0
9.07644 8.78394 0
6.83195 2.11779 0
4.81271 0.95643 0
5.43304 2.15954 0
8.51668 4.685 0
0.982928 4.04666 0
8.79682 0.736873 0
5.85147 3.78639 0
8.00173 8.16815 0
8.82964 2.25808 0
8.82025 2.24836 0
2.13463 2.95179 0
1.58504 1.65574 0
0.302502 4.92216 0
10.2865 4.33565 0
9.33281 5.86419 0
1.22932 6.81066 0
0.11541 2.99732 0
2.51608 4.47136 0
0.34271 6.82454 0
1.28209 4.21666 0
4.43071 2.78081 0
2.36919 7.72149 0
1.4116 6.1656 0
3.8163 4.89098 0
6.08649 7.89127 0
4.76368 5.62428 0
1.31273 4.79481 0
7.94891 8.15227 0
5.76183 5.05201 0
7.5915 7.1418 0
5.21145 5.88202 0
3.82004 4.8956 0
4.56232 3.70842 0
5.81698 3.53521 0
5.23097 7.30993 0
4.44377 1.22899 0
7.36343 4.42094 0
5.46096 2.25355 0
6.5016 4.41248 0
5.89511 6.1414 0
7.59698 2.93693 0
6.25743 4.9537 0
7.88527 3.536 0
7.89376 3.38849 0
5.39536 5.87101 0
7.99987 5.8223 0
0.985578 4.04679 0
0.160869 1.0364 0
2.56507 4.90274 0
0.403949 3.74985 0
8.88655 4.49007 0
8.29961 5.12083 0
8.66599 3.20194 0
0.259621 0.521323 0
10.242 5.65477 0
0.169256 7.68002 0
2.3415 0.712837 0
2.06688 8.79864 0
0.676749 5.74614 0
0.925372 8.81012 0
1.04905 2.08013 0
9.15289 7.93229 0
2.68681 6.36622 0
3.96359 6.31802 0
2.67946 6.94554 0
7.31963 7.31713 0
6.82953 7.13029 0
1.94464 5.23628 0
2.97927 4.00541 0
4.22641 1.63049 0
5.21946 4.5924 0
7.94803 5.85869 0
3.88457 6.24912 0
7.1385 6.11176 0
4.7927 7.80691 0
6.23093 2.43576 0
6.83545 5.57523 0
2.54191 8.13414 0
6.10881 8.18792 0
9.54387 2.25528 0
6.3841 3.16821 0
7.08601 4.28782 0
6.81184 3.30481 0
0.0753163 6.31876 0
6.96084 9.11141 0
3.38606 7.08552 0
9.41375 4.85893 0
8.66851 3.19753 0
7.57652 4.87227 0
1.28767 6.75185 0
9.63317 5.57001 0
9.3295 5.99339 0
0.262892 7.59868 0
0.263834 1.91552 0
10.7003 2.10209 0
0.217488 0.997557 0
2.42747 8.56822 0
3.86442 6.99661 0
1.50682 7.71447 0
2.76496 6.26898 0
2.92118 9.01629 0
8.83709 6.51101 0
2.76316 0.415068 0
2.62047 7.0077 0
3.64199 5.29756 0
4.15405 9.17323 0
5.23344 7.25849 0
1.89798 1.72373 0
3.91992 8.90908 0
4.99052 6.97512 0
4.34711 9.20286 0
6.74874 6.90664 0
4.74376 0.426335 0
4.35657 7.79791 0
10.1746 8.87535 0
3.2941 8.15537 0
5.6284 9.28652 0
3.52952 0.650254 0
6.96323 9.10956 0
8.00992 0.0414884 0
6.51338 8.38532 0
6.83617 5.5708 0
6.85261 1.77014 0
8.94948 4.22678 0
6.08231 6.71577 0
0.0679522 6.37628 0
6.04096 0.68126 0
6.69975 0.722687 0
8.82578 6.71729 0
8.55557 7.09222 0
8.17758 5.18653 0
2.46105 2.10907 0
3.45587 2.13624 0
5.38037 0.656591 0
7.27317 0.92926 0
9.44577 0.902633 0
9.67835 8.28462 0
8.17197 6.59808 0
0.767452 3.32251 0
1.66452 2.35338 0
3.74042 2.85485 0
6.36464 1.21741 0
6.0989 1.92309 0
9.19424 7.36346 0
8.31126 1.68804 0
9.3747 1.77271 0
10.0191 5.05112 0
1.89592 4.63017 0
3.68145 1.29769 0
1.8733 1.03939 0
3.6674 4.06481 0
5.8028 2.86418 0
7.46599 2.12067 0
0.794634 1.53292 0
0.768271 6.34459 0
2.97918 3.27812 0
6.90645 4.86945 0
2.36917 5.65794 0
5.14048 5.20563 0
4.6856 2.22364 0
6.48643 3.80106 0
9.30741 3.56584 0
1.54242 3.49746 0
2.34598 3.73122 0
1.42353 5.51279 0
4.32418 4.34067 0
4.14768 5.53766 0
6.54556 6.2618 0
4.99048 1.54455 0
4.83012 3.16542 0
7.35029 3.63815 0
9.62271 4.25169 0
9.01063 5.16529 0
2.01735 6.53616 0
5.1896 3.95996 0
5.47684 6.55263 0
7.94239 4.42093 0
6.86085 2.74421 0
8.25365 2.78418 0
8.46693 3.88627 0
0.851877 4.88093 0
1.90006 7.24024 0
0.870628 7.33643 0
3.1267 4.76803 0
6.05519 7.25432 0
7.20742 8.37677 0
8.02779 7.54508 0
9.30657 2.79833 0
6.07463 5.5496 0
7.52394 5.51167 0
0.652353 8.20657 0
3.17905 8.56884 0
4.51932 7.23037 0
4.65685 6.32029 0
6.74552 7.76104 0
6.2002 8.82006 0
8.63265 5.81528 0
9.52036 6.71544 0
1.90865 8.17218 0
3.25235 5.77901 0
2.91431 7.5807 0
2.86649 0.980165 0
5.42012 7.9862 0
5.88001 4.47649 0
7.37878 6.57485 0
8.62383 8.33088 0
0.902651 0.744456 0
3.33334 6.63711 0
3.75527 7.70444 0
4.41811 8.46979 0
8.14607 0.710797 0
CELLS 478 1912 
3 200 40 176
3 200 4 56
3 200 4 17
3 200 61 176
3 200 17 61
3 200 6 56
3 200 40 6
3 201 4 56
3 201 49 66
3 201 19 49
3 201 56 66
3 201 19 4
3 202 181 26
3 202 195 21
3 202 21 70
3 202 70 181
3 202 26 195
3 203 196 24
3 203 33 41
3 203 60 41
3 203 31 196
3 203 60 24
3 203 31 33
3 204 48 36
3 204 30 5
3 204 30 42
3 204 36 44
3 204 5 74
3 204 44 74
3 204 42 48
3 205 39 130
3 205 32 183
3 205 130 32
3 205 39 13
3 205 183 34
3 205 13 34
3 206 198 197
3 206 198 98
3 206 197 170
3 206 170 114
3 206 140 114
3 206 140 98
3 207 118 73
3 207 118 85
3 207 35 115
3 207 58 35
3 207 85 58
3 207 73 115
3 208 129 80
3 208 79 61
3 208 61 176
3 208 58 35
3 208 176 80
3 208 79 35
3 208 129 58
3 209 19 49
3 209 59 55
3 209 19 59
3 209 49 89
3 209 89 55
3 210 195 21
3 210 196 24
3 210 191 24
3 210 191 65
3 210 21 65
3 210 196 195
3 211 191 65
3 211 71 65
3 211 191 69
3 211 69 144
3 211 144 106
3 211 106 71
3 212 130 1
3 212 198 197
3 212 39 130
3 212 0 39
3 212 198 1
3 212 197 0
3 213 30 5
3 213 78 30
3 213 60 41
3 213 5 41
3 213 60 29
3 213 78 29
3 214 30 42
3 214 148 38
3 214 78 30
3 214 42 38
3 214 77 148
3 214 78 77
3 215 46 155
3 215 46 43
3 215 123 159
3 215 43 123
3 215 155 159
3 216 88 95
3 216 88 47
3 216 95 136
3 216 86 47
3 216 117 86
3 216 136 117
3 217 104 16
3 217 104 138
3 217 66 138
3 217 56 66
3 217 186 6
3 217 6 56
3 217 186 16
3 218 8 14
3 218 40 125
3 218 40 176
3 218 52 8
3 218 80 52
3 218 176 80
3 218 14 125
3 219 59 55
3 219 50 55
3 219 50 92
3 219 51 137
3 219 92 51
3 219 59 137
3 220 22 62
3 220 144 149
3 220 144 106
3 220 22 106
3 220 102 62
3 220 149 102
3 221 191 24
3 221 191 69
3 221 64 29
3 221 64 69
3 221 60 29
3 221 60 24
3 222 129 80
3 222 116 164
3 222 162 116
3 222 80 52
3 222 52 164
3 222 129 162
3 223 127 53
3 223 53 91
3 223 91 158
3 223 152 127
3 223 84 158
3 223 194 87
3 223 84 87
3 223 194 152
3 224 4 17
3 224 19 59
3 224 17 137
3 224 19 4
3 224 59 137
3 225 105 157
3 225 150 105
3 225 107 110
3 225 110 190
3 225 157 190
3 225 150 107
3 226 136 117
3 226 131 54
3 226 54 136
3 226 9 117
3 226 168 131
3 226 9 168
3 227 20 139
3 227 94 99
3 227 99 113
3 227 139 97
3 227 20 67
3 227 113 97
3 227 94 67
3 228 49 66
3 228 66 138
3 228 22 89
3 228 49 89
3 228 71 138
3 228 22 106
3 228 106 71
3 229 149 151
3 229 107 75
3 229 75 102
3 229 151 150
3 229 149 102
3 229 150 107
3 230 3 57
3 230 156 57
3 230 192 3
3 230 121 192
3 230 156 121
3 231 79 47
3 231 88 47
3 231 35 115
3 231 79 35
3 231 88 115
3 232 79 47
3 232 79 61
3 232 86 47
3 232 17 61
3 232 86 51
3 232 51 137
3 232 17 137
3 233 95 136
3 233 53 91
3 233 54 91
3 233 95 53
3 233 54 136
3 234 100 67
3 234 50 92
3 234 20 101
3 234 50 101
3 234 20 67
3 234 92 100
3 235 100 67
3 235 173 100
3 235 141 132
3 235 173 141
3 235 94 67
3 235 132 94
3 236 108 193
3 236 145 142
3 236 193 180
3 236 180 142
3 236 145 108
3 237 104 138
3 237 21 70
3 237 104 70
3 237 21 65
3 237 71 65
3 237 71 138
3 238 50 55
3 238 22 89
3 238 50 101
3 238 89 55
3 238 22 62
3 238 62 101
3 239 150 105
3 239 111 112
3 239 105 111
3 239 151 109
3 239 151 150
3 239 109 112
3 240 82 46
3 240 46 155
3 240 3 82
3 240 192 3
3 240 119 192
3 240 155 119
3 241 72 120
3 241 155 159
3 241 83 159
3 241 155 119
3 241 72 119
3 241 83 120
3 242 91 158
3 242 54 91
3 242 131 54
3 242 172 158
3 242 133 172
3 242 131 133
3 243 20 139
3 243 20 101
3 243 75 139
3 243 62 101
3 243 75 102
3 243 102 62
3 244 108 193
3 244 99 113
3 244 113 108
3 244 178 99
3 244 193 175
3 244 178 175
3 245 105 157
3 245 72 120
3 245 105 111
3 245 111 72
3 245 199 157
3 245 199 120
3 246 149 151
3 246 64 109
3 246 144 149
3 246 69 144
3 246 64 69
3 246 151 109
3 247 64 109
3 247 78 77
3 247 64 29
3 247 112 121
3 247 78 29
3 247 156 121
3 247 156 77
3 247 109 112
3 248 111 112
3 248 112 121
3 248 121 192
3 248 119 192
3 248 111 72
3 248 72 119
3 249 88 95
3 249 73 115
3 249 127 53
3 249 73 81
3 249 95 53
3 249 88 115
3 249 127 81
3 250 167 90
3 250 84 158
3 250 172 158
3 250 84 167
3 250 172 90
3 251 84 87
3 251 15 167
3 251 84 167
3 251 161 87
3 251 15 161
3 252 117 86
3 252 86 51
3 252 92 51
3 252 173 100
3 252 9 117
3 252 92 100
3 252 9 173
3 253 193 180
3 253 175 103
3 253 93 103
3 253 180 135
3 253 193 175
3 253 93 135
3 254 153 187
3 254 153 189
3 254 189 27
3 254 96 27
3 254 187 96
3 255 198 98
3 255 1 76
3 255 27 134
3 255 98 134
3 255 96 27
3 255 198 1
3 255 76 96
3 256 37 57
3 256 37 148
3 256 77 148
3 256 156 57
3 256 156 77
3 257 113 108
3 257 190 145
3 257 113 97
3 257 110 190
3 257 145 108
3 257 110 97
3 258 145 142
3 258 190 145
3 258 140 142
3 258 140 114
3 258 157 190
3 258 199 157
3 258 114 199
3 259 10 128
3 259 124 161
3 259 128 18
3 259 18 15
3 259 124 10
3 259 15 161
3 260 177 23
3 260 146 165
3 260 177 169
3 260 23 184
3 260 169 165
3 260 184 146
3 261 166 11
3 261 175 103
3 261 178 11
3 261 182 166
3 261 143 182
3 261 178 175
3 261 143 103
3 262 94 99
3 262 178 11
3 262 178 99
3 262 132 94
3 262 132 11
3 263 135 134
3 263 93 135
3 263 27 134
3 263 189 27
3 263 93 147
3 263 147 189
3 264 63 185
3 264 153 189
3 264 147 189
3 264 185 153
3 264 147 63
3 265 160 170
3 265 170 114
3 265 83 120
3 265 160 83
3 265 114 199
3 265 199 120
3 266 197 170
3 266 160 170
3 266 2 0
3 266 160 2
3 266 197 0
3 267 146 90
3 267 167 90
3 267 126 165
3 267 15 167
3 267 146 165
3 267 18 126
3 267 18 15
3 268 173 141
3 268 9 168
3 268 9 173
3 268 168 141
3 269 146 90
3 269 133 172
3 269 172 90
3 269 184 154
3 269 154 133
3 269 184 146
3 270 40 125
3 270 186 6
3 270 40 6
3 270 171 125
3 270 171 186
3 271 63 25
3 271 93 103
3 271 93 147
3 271 25 143
3 271 143 103
3 271 147 63
3 272 75 139
3 272 139 97
3 272 107 75
3 272 107 110
3 272 110 97
3 273 135 134
3 273 180 135
3 273 180 142
3 273 140 142
3 273 140 98
3 273 98 134
3 274 130 1
3 274 32 68
3 274 28 68
3 274 76 28
3 274 1 76
3 274 130 32
3 275 122 12
3 275 52 8
3 275 52 164
3 275 122 164
3 275 8 12
3 276 166 11
3 276 141 132
3 276 131 133
3 276 154 166
3 276 168 131
3 276 154 133
3 276 168 141
3 276 132 11
3 277 154 166
3 277 182 166
3 277 23 184
3 277 184 154
3 277 23 182
3 278 177 23
3 278 25 179
3 278 179 174
3 278 174 177
3 278 23 182
3 278 143 182
3 278 25 143
3 279 33 41
3 279 5 74
3 279 5 41
3 279 188 74
3 279 33 188
CELL_TYPES 478
5
5
5
5
5
5
5
5
5
5
5
5
5
5
5
5
5
5
5
5
5
5
5
5
5
5
5
5
5
5
5
5
5
5
5
5
5
5
5
5
5
5
5
5
5
5
5
5
5
5
5
5
5
5
5
5
5
5
5
5
5
5
5
5
5
5
5
5
5
5
5
5
5
5
5
5
5
5
5
5
5
5
5
5
5
5
5
5
5
5
5
5
5
5
5
5
5
5
5
5
5
5
5
5
5
5
5
5
5
5
5
5
5
5
5
5
5
5
5
5
5
5
5
5
5
5
5
5
5
5
5
5
5
5
5
5
5
5
5
5
5
5
5
5
5
5
5
5
5
5
5
5
5
5
5
5
5
5
5
5
5
5
5
5
5
5
5
5
5
5
5
5
5
5
5
5
5
5
5
5
5
5
5
5
5
5
5
5
5
5
5
5
5
5
5
5
5
5
5
5
5
5
5
5
5
5
5
5
5
5
5
5
5
5
5
5
5
5
5
5
5
5
5
5
5
5
5
5
5
5
5
5
5
5
5
5
5
5
5
5
5
5
5
5
5
5
5
5
5
5
5
5
5
5
5
5
5
5
5
5
5
5
5
5
5
5
5
5
5
5
5
5
5
5
5
5
5
5
5
5
5
5
5
5
5
5
5
5
5
5
5
5
5
5
5
5
5
5
5
5
5
5
5
5
5
5
5
5
5
5
5
5
5
5
5
5
5
5
5
5
5
5
5
5
5
5
5
5
5
5
5
5
5
5
5
5
5
5
5
5
5
5
5
5
5
5
5
5
5
5
5
5
5
5
5
5
5
5
5
5
5
5
5
5
5
5
5
5
5
5
5
5
5
5
5
5
5
5
5
5
5
5
5
5
5
5
5
5
5
5
5
5
5
5
5
5
5
5
5
5
5
5
5
5
5
5
5
5
5
5
5
5
5
5
5
5
5
5
5
5
5
5
5
5
5
5
5
5
5
5
5
5
5
5
5
5
5
5
5
5
5
5
5
5
5
5
5
5
5
5
5
5
5
5
5
5
5
5
5
5
5
5
5
5
5
5
5
5
5
5
5
5
5
5
5
5
5
5
POINT_DATA 280
CELL_DATA 478
SCALARS ForceMap float
LOOKUP_TABLE default
-0.776592
-0.776592
-0.776592
-0.776592
-0.776592
-0.776592
-0.776592
-0.101128
-0.101128
-0.101128
-0.101128
-0.101128
0.337775
0.337775
0.337775
0.337775
0.337775
0.232023
0.232023
0.232023
0.232023
0.232023
0.232023
-0.338755
-0.338755
-0.338755
-0.338755
-0.338755
-0.338755
-0.338755
0.128791
0.128791
0.128791
0.128791
0.128791
0.128791
-0.0779643
-0.0779643
-0.0779643
-0.0779643
-0.0779643
-0.0779643
0.186272
0.186272
0.186272
0.186272
0.186272
0.186272
-0.125292
-0.125292
-0.125292
-0.125292
-0.125292
-0.125292
-0.125292
-0.135188
-0.135188
-0.135188
-0.135188
-0.135188
-0.121515
-0.121515
-0.121515
-0.121515
-0.121515
-0.121515
-0.170341
-0.170341
-0.170341
-0.170341
-0.170341
-0.170341
-0.0368286
-0.0368286
-0.0368286
-0.0368286
-0.0368286
-0.0368286
-0.505977
-0.505977
-0.505977
-0.505977
-0.505977
-0.505977
-0.647887
-0.647887
-0.647887
-0.647887
-0.647887
-0.647887
0.42137
0.42137
0.42137
0.42137
0.42137
-0.274605
-0.274605
-0.274605
-0.274605
-0.274605
-0.274605
0.214427
0.214427
0.214427
0.214427
0.214427
0.214427
0.214427
-0.399163
-0.399163
-0.399163
-0.399163
-0.399163
-0.399163
-0.399163
0.0793933
0.0793933
0.0793933
0.0793933
0.0793933
0.0793933
0.0590825
0.0590825
0.0590825
0.0590825
0.0590825
0.0590825
0.102962
0.102962
0.102962
0.102962
0.102962
0.102962
-0.0793878
-0.0793878
-0.0793878
-0.0793878
-0.0793878
-0.0793878
0.330005
0.330005
0.330005
0.330005
0.330005
0.330005
0.330005
0.330005
-0.146642
-0.146642
-0.146642
-0.146642
-0.146642
0.13718
0.13718
0.13718
0.13718
0.13718
0.13718
0.218176
0.218176
0.218176
0.218176
0.218176
0.218176
0.064844
0.064844
0.064844
0.064844
0.064844
0.064844
0.064844
-0.106944
-0.106944
-0.106944
-0.106944
-0.106944
-0.106944
-0.106944
0.34073
0.34073
0.34073
0.34073
0.34073
0.34073
0.25645
0.25645
0.25645
0.25645
0.25645
-0.489646
-0.489646
-0.489646
-0.489646
-0.489646
-0.559415
-0.559415
-0.559415
-0.559415
-0.559415
-0.559415
-0.559415
0.498359
0.498359
0.498359
0.498359
0.498359
0.532929
0.532929
0.532929
0.532929
0.532929
0.532929
-0.173554
-0.173554
-0.173554
-0.173554
-0.173554
-0.173554
-0.24368
-0.24368
-0.24368
-0.24368
-0.24368
-0.603987
-0.603987
-0.603987
-0.603987
-0.603987
-0.603987
0.285512
0.285512
0.285512
0.285512
0.285512
0.285512
0.0418407
0.0418407
0.0418407
0.0418407
0.0418407
0.0418407
0.35618
0.35618
0.35618
0.35618
0.35618
0.35618
-0.33223
-0.33223
-0.33223
-0.33223
-0.33223
-0.33223
-0.0374101
-0.0374101
-0.0374101
-0.0374101
-0.0374101
-0.0374101
-0.00772771
-0.00772771
-0.00772771
-0.00772771
-0.00772771
-0.00772771
-0.164345
-0.164345
-0.164345
-0.164345
-0.164345
-0.164345
-0.477889
-0.477889
-0.477889
-0.477889
-0.477889
-0.477889
0.16848
0.16848
0.16848
0.16848
0.16848
0.16848
-0.0936351
-0.0936351
-0.0936351
-0.0936351
-0.0936351
-0.0936351
-0.0936351
-0.0936351
0.111595
0.111595
0.111595
0.111595
0.111595
0.111595
0.19968
0.19968
0.19968
0.19968
0.19968
0.19968
0.19968
0.232812
0.232812
0.232812
0.232812
0.232812
-0.142477
-0.142477
-0.142477
-0.142477
-0.142477
0.150385
0.150385
0.150385
0.150385
0.150385
0.150385
0.150385
-0.0950118
-0.0950118
-0.0950118
-0.0950118
-0.0950118
-0.0950118
0.119398
0.119398
0.119398
0.119398
0.119398
0.291388
0.291388
0.291388
0.291388
0.291388
0.291388
0.291388
0.872252
0.872252
0.872252
0.872252
0.872252
0.123972
0.123972
0.123972
0.123972
0.123972
0.123972
-0.0577978
-0.0577978
-0.0577978
-0.0577978
-0.0577978
-0.0577978
-0.0577978
0.301606
0.301606
0.301606
0.301606
0.301606
0.301606
-0.164418
-0.164418
-0.164418
-0.164418
-0.164418
-0.164418
-0.302651
-0.302651
-0.302651
-0.302651
-0.302651
-0.302651
-0.302651
-0.183528
-0.183528
-0.183528
-0.183528
-0.183528
0.387688
0.387688
0.387688
0.387688
0.387688
0.387688
0.176653
0.176653
0.176653
0.176653
0.176653
-0.294485
-0.294485
-0.294485
-0.294485
-0.294485
-0.294485
0.157495
0.157495
0.157495
0.157495
0.157495
-0.177283
-0.177283
-0.177283
-0.177283
-0.177283
-0.177283
-0.177283
-0.0856086
-0.0856086
-0.0856086
-0.0856086
0.0774173
0.0774173
0.0774173
0.0774173
0.0774173
0.0774173
0.470146
0.470146
0.470146
0.470146
0.470146
-0.935624
-0.935624
-0.935624
-0.935624
-0.935624
-0.935624
0.582172
0.582172
0.582172
0.582172
0.582172
-0.0281185
-0.0281185
-0.0281185
-0.0281185
-0.0281185
-0.0281185
0.195263
0.195263
0.195263
0.195263
0.195263
0.195263
0.486684
0.486684
0.486684
0.486684
0.486684
0.00165267
0.00165267
0.00165267
0.00165267
0.00165267
0.00165267
0.00165267
0.00165267
-0.489994
-0.489994
-0.489994
-0.489994
-0.489994
-0.181845
-0.181845
-0.181845
-0.181845
-0.181845
-0.181845
-0.181845
0.436451
0.436451
0.436451
0.436451
0.436451
