# Supplementary material for: Numerical assessment of the applicability of geometry-based force inference on homogeneous and heterogeneous cells
Source: PLoS One. 2024 Apr 16;19(4):e0299016. doi: 10.1371/journal.pone.0299016 (PMC11020637; doi:10.1371/journal.pone.0299016)
Supplement: S1 Data — Simulation results of homogeneous cells, based on different parameters, are stored in approximately 400 folders, each individually named from “data_004” to “data_400”. Please refer to the Excel file “parameter_settings.xlsx” for detailed parameter settings. Each folder contains one.dat file representing the cell structure, two.txt files listing the correct stress values, and two.vtk files containing the estimated stress values. If a folder is empty, it means that the simulation was stopped for some reason under the parameters. Simulation results of heterogeneous cells. Simulation results of heterogeneous cells, based on different parameters, are stored in four folders, each individually named from “data_1001” to “data_1004”. The Excel file “parameter_settings.xlsx” also contains the detailed parameter settings of those four results. Each folder contains five files, arranged in the same configuration as above. (ZIP) [file pone.0299016.s001.zip › supporting_data/data_076/i2dvertex000000000000000.dat]

170629

20.0
20.0

200
279
80

9.97603	7.41878
8.69942	7.69015
10.1523	6.76893
10.0078	3.57884
2.80422	2.62009
8.76101	1.18402
2.94284	1.62579
10.6222	8.89348
1.50958	0.433884
2.75092	5.19167
0.153904	8.56429
4.04883	6.64318
1.15629	0.203692
10.0311	7.59813
1.83097	0.313082
1.19896	7.94741
3.58384	0.632484
2.30855	2.88716
1.28832	8.30646
2.90943	2.67295
4.8298	4.60433
5.58662	1.27842
5.22094	2.59089
3.87006	8.42987
7.04888	1.59318
5.00363	8.49591
5.59301	0.0238193
7.43337	7.71715
8.1965	8.86949
8.16505	2.23991
8.87686	1.32159
7.19847	0.212546
9.12469	8.73532
7.51214	0.288562
10.1755	8.87464
1.33499	2.84333
10.0199	0.48
10.0707	3.14033
10.0385	1.96282
9.9675	7.56458
2.38912	1.44159
7.83072	1.24784
9.8589	1.29385
10.6019	4.97318
9.08067	0.501304
0.0512114	2.94853
10.2721	4.38683
1.75945	4.0618
10.1694	0.917084
4.11851	2.31631
4.21753	3.50249
2.97263	4.0751
1.37283	1.2554
0.816967	5.7037
1.8258	6.00557
4.13593	3.4201
3.02011	1.70164
10.0154	3.18762
1.26204	2.76554
3.70056	3.41778
7.53488	1.5284
2.24623	2.86226
5.49832	3.37883
5.62171	8.52934
7.59582	2.80816
5.62929	1.35049
4.10687	1.71761
4.5392	5.00427
9.07644	8.78394
6.83195	2.11779
4.81271	0.95643
5.43304	2.15954
8.51668	4.685
0.982928	4.04666
8.79682	0.736873
5.85147	3.78639
8.00173	8.16815
8.82964	2.25808
8.82025	2.24836
2.13463	2.95179
1.58504	1.65574
0.302502	4.92216
10.2865	4.33565
9.33281	5.86419
1.22932	6.81066
0.11541	2.99732
2.51608	4.47136
0.34271	6.82454
1.28209	4.21666
4.43071	2.78081
2.36919	7.72149
1.4116	6.1656
3.8163	4.89098
6.08649	7.89127
4.76368	5.62428
1.31273	4.79481
7.94891	8.15227
5.76183	5.05201
7.5915	7.1418
5.21145	5.88202
3.82004	4.8956
4.56232	3.70842
5.81698	3.53521
5.23097	7.30993
4.44377	1.22899
7.36343	4.42094
5.46096	2.25355
6.5016	4.41248
5.89511	6.1414
7.59698	2.93693
6.25743	4.9537
7.88527	3.536
7.89376	3.38849
5.39536	5.87101
7.99987	5.8223
0.985578	4.04679
0.160869	1.0364
2.56507	4.90274
0.403949	3.74985
8.88655	4.49007
8.29961	5.12083
8.66599	3.20194
0.259621	0.521323
10.242	5.65477
0.169256	7.68002
2.3415	0.712837
2.06688	8.79864
0.676749	5.74614
0.925372	8.81012
1.04905	2.08013
9.15289	7.93229
2.68681	6.36622
3.96359	6.31802
2.67946	6.94554
7.31963	7.31713
6.82953	7.13029
1.94464	5.23628
2.97927	4.00541
4.22641	1.63049
5.21946	4.5924
7.94803	5.85869
3.88457	6.24912
7.1385	6.11176
4.7927	7.80691
6.23093	2.43576
6.83545	5.57523
2.54191	8.13414
6.10881	8.18792
9.54387	2.25528
6.3841	3.16821
7.08601	4.28782
6.81184	3.30481
0.0753163	6.31876
6.96084	9.11141
3.38606	7.08552
9.41375	4.85893
8.66851	3.19753
7.57652	4.87227
1.28767	6.75185
9.63317	5.57001
9.3295	5.99339
0.262892	7.59868
0.263834	1.91552
10.7003	2.10209
0.217488	0.997557
2.42747	8.56822
3.86442	6.99661
1.50682	7.71447
2.76496	6.26898
2.92118	9.01629
8.83709	6.51101
2.76316	0.415068
2.62047	7.0077
3.64199	5.29756
4.15405	9.17323
5.23344	7.25849
1.89798	1.72373
3.91992	8.90908
4.99052	6.97512
4.34711	9.20286
6.74874	6.90664
4.74376	0.426335
4.35657	7.79791
10.1746	8.87535
3.2941	8.15537
5.6284	9.28652
3.52952	0.650254
6.96323	9.10956
8.00992	0.0414884
6.51338	8.38532
6.83617	5.5708
6.85261	1.77014
8.94948	4.22678
6.08231	6.71577
0.0679522	6.37628
6.04096	0.68126
6.69975	0.722687
8.82578	6.71729
8.55557	7.09222
8.17758	5.18653

130	1
198	197
34	7
122	12
48	36
118	73
37	57
8	14
129	80
163	38
40	125
40	176
146	90
104	16
116	164
52	8
104	138
166	11
4	56
49	66
177	23
4	17
181	26
19	49
59	55
66	138
195	21
21	70
63	185
25	179
63	25
196	24
191	24
33	41
179	174
191	65
32	68
30	5
153	187
30	42
36	44
39	130
32	183
28	68
5	74
148	38
198	98
76	28
1	76
0	39
130	32
78	30
82	46
162	116
118	85
88	95
79	47
88	47
95	136
80	52
50	55
79	61
52	164
86	47
56	66
35	115
117	86
186	6
61	176
58	35
85	58
17	61
100	67
176	80
79	35
50	92
129	58
22	89
20	139
20	101
19	59
50	101
104	70
49	89
86	51
21	65
89	55
71	65
191	69
149	151
22	62
60	41
64	109
144	149
42	38
69	144
144	106
3	57
5	41
37	148
77	148
46	155
78	77
3	82
44	74
42	48
129	162
46	43
73	115
127	53
53	91
91	158
73	81
51	137
136	117
152	127
17	137
54	91
123	159
19	4
95	53
167	90
92	51
59	137
84	158
108	193
75	139
131	54
145	142
173	100
54	136
94	99
99	113
193	180
113	108
139	97
141	132
62	101
107	75
190	145
71	138
22	106
105	157
106	71
20	67
150	105
75	102
111	112
107	110
113	97
110	190
156	57
64	29
64	69
192	3
102	62
60	29
112	121
78	29
121	192
156	121
45	85
43	123
72	120
88	115
127	81
119	192
155	159
197	170
160	170
83	159
194	87
172	158
39	13
84	87
194	152
10	128
124	161
126	165
15	167
133	172
84	167
9	117
146	165
131	133
175	103
172	90
92	100
173	141
178	11
94	67
178	99
132	94
135	134
154	166
93	103
180	135
193	175
93	135
180	142
153	189
177	169
170	114
140	142
27	134
105	111
189	27
182	166
155	119
145	108
93	147
156	77
140	114
147	189
151	109
110	97
157	190
151	150
111	72
109	112
72	119
83	120
199	157
160	83
114	199
140	98
23	184
122	164
183	34
18	126
13	34
161	87
128	18
184	154
18	15
8	12
169	165
168	131
154	133
124	10
9	168
9	173
168	141
132	11
184	146
6	56
186	16
174	177
40	6
14	125
23	182
70	181
171	125
143	182
171	186
178	175
25	143
26	195
143	103
185	153
188	74
196	195
98	134
147	63
96	27
31	196
60	24
149	102
187	96
31	33
150	107
198	1
33	188
76	96
199	120
2	0
160	2
15	161
197	0

7	6	56	4	17	61	176	40
5	49	19	4	56	66
5	21	70	181	26	195
6	33	41	60	24	196	31
7	36	48	42	30	5	74	44
6	32	130	39	13	34	183
6	197	198	98	140	114	170
6	85	58	35	115	73	118
7	61	79	35	58	129	80	176
5	19	49	89	55	59
6	191	65	21	195	196	24
6	65	191	69	144	106	71
6	198	197	0	39	130	1
6	41	5	30	78	29	60
6	38	148	77	78	30	42
5	159	155	46	43	123
6	88	47	86	117	136	95
7	56	6	186	16	104	138	66
7	80	52	8	14	125	40	176
6	137	59	55	50	92	51
6	149	102	62	22	106	144
6	60	29	64	69	191	24
6	164	52	80	129	162	116
8	91	158	84	87	194	152	127	53
5	59	137	17	4	19
6	157	190	110	107	150	105
6	131	54	136	117	9	168
7	99	94	67	20	139	97	113
7	138	71	106	22	89	49	66
6	102	149	151	150	107	75
5	3	192	121	156	57
5	47	88	115	35	79
7	86	47	79	61	17	137	51
5	136	54	91	53	95
6	67	100	92	50	101	20
6	67	94	132	141	173	100
5	108	145	142	180	193
6	71	138	104	70	21	65
6	62	101	50	55	89	22
6	150	151	109	112	111	105
6	46	155	119	192	3	82
6	120	72	119	155	159	83
6	158	91	54	131	133	172
6	101	62	102	75	139	20
6	178	99	113	108	193	175
6	111	72	120	199	157	105
6	64	109	151	149	144	69
8	109	64	29	78	77	156	121	112
6	72	111	112	121	192	119
7	53	127	81	73	115	88	95
5	167	84	158	172	90
5	87	84	167	15	161
7	9	117	86	51	92	100	173
6	175	193	180	135	93	103
5	96	187	153	189	27
7	98	198	1	76	96	27	134
5	57	156	77	148	37
6	110	190	145	108	113	97
7	140	142	145	190	157	199	114
6	18	128	10	124	161	15
6	165	146	184	23	177	169
7	182	166	11	178	175	103	143
5	94	99	178	11	132
6	147	93	135	134	27	189
5	153	185	63	147	189
6	170	114	199	120	83	160
5	160	2	0	197	170
7	146	165	126	18	15	167	90
4	173	141	168	9
6	146	90	172	133	154	184
5	171	186	6	40	125
6	93	147	63	25	143	103
5	97	139	75	107	110
6	134	135	180	142	140	98
6	130	32	68	28	76	1
5	52	164	122	12	8
8	166	154	133	131	168	141	132	11
5	23	184	154	166	182
7	25	179	174	177	23	182	143
5	41	33	188	74	5
