# Supplementary material for: Numerical assessment of the applicability of geometry-based force inference on homogeneous and heterogeneous cells
Source: PLoS One. 2024 Apr 16;19(4):e0299016. doi: 10.1371/journal.pone.0299016 (PMC11020637; doi:10.1371/journal.pone.0299016)
Supplement: S1 Data — Simulation results of homogeneous cells, based on different parameters, are stored in approximately 400 folders, each individually named from “data_004” to “data_400”. Please refer to the Excel file “parameter_settings.xlsx” for detailed parameter settings. Each folder contains one.dat file representing the cell structure, two.txt files listing the correct stress values, and two.vtk files containing the estimated stress values. If a folder is empty, it means that the simulation was stopped for some reason under the parameters. Simulation results of heterogeneous cells. Simulation results of heterogeneous cells, based on different parameters, are stored in four folders, each individually named from “data_1001” to “data_1004”. The Excel file “parameter_settings.xlsx” also contains the detailed parameter settings of those four results. Each folder contains five files, arranged in the same configuration as above. (ZIP) [file pone.0299016.s001.zip › supporting_data/data_077/000000_2dVertex(edge).vtk]

# vtk DataFile Version 2.0
S.O.
ASCII
DATASET UNSTRUCTURED_GRID
POINTS 200 float
9.35812 1.81312 0
10.3667 8.30048 0
9.60171 1.84165 0
9.98583 2.76432 0
1.50087 8.23678 0
1.10378 8.75404 0
9.09317 0.951732 0
3.33392 9.19735 0
1.81862 0.66403 0
1.14572 0.661834 0
3.19714 8.09071 0
3.51727 8.50011 0
3.82486 0.735925 0
1.07219 8.59711 0
4.80844 9.13379 0
0.93421 3.2655 0
6.27366 7.21944 0
4.78953 8.34275 0
6.14287 8.88755 0
3.29165 3.51721 0
2.48387 1.70723 0
6.75029 0.669288 0
5.39844 8.04412 0
4.88652 9.08578 0
3.79378 5.35036 0
8.84728 2.81748 0
7.30262 0.692992 0
4.46288 1.68565 0
7.27756 8.0266 0
8.60063 0.576764 0
8.09564 1.98817 0
7.28847 3.84015 0
8.08363 8.35052 0
6.74949 8.4089 0
7.4388 1.78195 0
8.17021 1.87192 0
8.38653 2.74174 0
0.936519 0.832355 0
9.82521 0.645327 0
10.2504 4.63003 0
10.5626 2.57801 0
0.989383 2.57912 0
1.081 3.01177 0
10.6763 3.90889 0
2.95093 3.13606 0
0.995437 0.815403 0
9.09386 1.47913 0
2.49818 1.57697 0
3.51401 2.36675 0
4.37784 0.653981 0
2.20579 1.96738 0
2.24532 2.32476 0
3.01545 7.39843 0
3.20131 3.8287 0
1.87008 4.27768 0
4.92849 2.18622 0
1.05573 2.22277 0
1.32104 4.25135 0
4.92201 1.14041 0
3.50223 1.2056 0
4.49144 2.88894 0
3.87571 1.71675 0
6.40931 4.49029 0
2.54685 0.122672 0
6.14329 3.08723 0
5.88436 3.07996 0
3.64922 2.33874 0
3.4307 4.86569 0
5.38092 1.03847 0
7.16394 2.0523 0
6.46037 1.67829 0
10.4617 2.74986 0
7.2192 2.49327 0
0.580121 1.63857 0
6.76031 3.61674 0
6.56626 1.82452 0
8.1753 3.05867 0
10.262 1.0392 0
9.45839 3.25653 0
1.65859 2.99596 0
10.2286 6.06415 0
10.5537 5.80737 0
9.53924 5.49618 0
8.84685 4.03298 0
0.8899 4.55038 0
10.2835 1.40964 0
0.174691 7.11526 0
3.07829 3.16935 0
10.7234 7.05771 0
1.92502 1.88367 0
2.07737 4.5069 0
1.53224 5.52016 0
3.05108 1.10977 0
0.527304 6.01315 0
2.89086 5.16256 0
0.303196 7.34 0
2.06973 4.50883 0
4.3159 2.8993 0
0.830029 4.85742 0
4.33414 3.84944 0
5.55055 3.77363 0
6.32958 4.4819 0
6.86867 5.88978 0
6.92144 5.10935 0
9.4912 3.36803 0
8.00547 3.10976 0
5.78423 1.64799 0
6.6316 3.36433 0
7.54755 3.72145 0
9.24355 5.4105 0
9.05756 4.06152 0
8.25478 5.13281 0
0.158364 3.49962 0
8.35456 4.55972 0
9.41987 6.6927 0
6.19546 5.96137 0
8.36666 6.62296 0
10.7228 3.89006 0
9.00679 8.12953 0
10.0661 4.6436 0
8.7001 5.4521 0
0.28578 8.14413 0
8.87993 6.47799 0
1.21753 7.57057 0
0.693532 6.53984 0
10.6378 5.13757 0
9.80408 7.28189 0
0.267448 0.667926 0
2.07647 3.67264 0
9.59928 7.1717 0
1.65078 6.62025 0
1.65101 6.79476 0
5.36549 3.87935 0
1.53753 5.52801 0
3.68316 6.3278 0
4.73737 5.27919 0
4.11942 3.58943 0
5.57552 3.39978 0
4.26217 4.24918 0
3.44185 7.44326 0
5.49152 2.27609 0
4.88811 5.16774 0
1.68737 6.5725 0
5.64231 6.22287 0
5.19621 6.90849 0
4.41206 7.91263 0
3.42461 4.86396 0
4.55053 6.28963 0
4.95463 5.18732 0
7.84493 5.92864 0
5.59371 7.70279 0
7.03806 6.12319 0
9.31779 3.97332 0
10.3214 8.26883 0
7.11215 6.6349 0
7.53477 9.16356 0
10.4888 9.02306 0
8.00931 5.19918 0
7.43617 4.89948 0
9.85013 6.04143 0
9.25237 8.39353 0
2.36574 7.49505 0
3.60477 6.23972 0
0.866918 9.04173 0
1.14452 5.40034 0
9.84204 0.0044752 0
2.16328 0.144509 0
10.6253 1.68761 0
2.8527 6.10427 0
2.22747 8.52412 0
1.85601 8.27926 0
2.63085 0.0317503 0
3.20101 7.54052 0
3.70901 6.77304 0
5.18046 4.98279 0
4.66822 8.28734 0
6.13166 7.57991 0
4.75352 7.17758 0
3.44431 9.083 0
6.84212 6.98598 0
2.68076 6.38234 0
5.20395 6.75022 0
6.42522 8.87196 0
5.47439 0.0449828 0
5.9739 5.118 0
5.96469 6.20639 0
7.47793 0.515426 0
5.59229 0.529559 0
2.75979 5.77044 0
6.72394 8.63148 0
7.76492 7.92198 0
6.621 0.778979 0
8.80947 9.2258 0
8.11217 7.13116 0
8.03935 7.16387 0
7.97235 8.88401 0
8.15685 0.695108 0
10.5433 9.0504 0
9.03674 7.60946 0
9.2222 9.03671 0
CELLS 386 1158 
2 173 177
2 173 139
2 145 139
2 177 145
2 175 11
2 17 175
2 20 47
2 61 59
2 48 20
2 66 48
2 92 47
2 66 61
2 33 28
2 176 16
2 33 176
2 179 16
2 179 28
2 191 70
2 34 69
2 69 75
2 75 70
2 26 34
2 0 46
2 36 30
2 30 35
2 35 46
2 25 0
2 25 36
2 35 46
2 46 6
2 35 196
2 45 89
2 20 47
2 89 50
2 8 47
2 20 50
2 44 51
2 79 128
2 128 44
2 79 51
2 89 50
2 42 79
2 89 56
2 51 50
2 79 51
2 107 72
2 72 69
2 69 75
2 64 107
2 75 64
2 191 70
2 68 106
2 106 70
2 107 72
2 105 108
2 72 105
2 108 31
2 107 74
2 31 74
2 72 69
2 34 30
2 34 69
2 36 30
2 76 105
2 72 105
2 76 36
2 44 51
2 20 50
2 51 50
2 48 20
2 44 87
2 48 87
2 42 79
2 79 128
2 54 128
2 54 57
2 136 97
2 66 48
2 136 19
2 48 87
2 66 97
2 19 87
2 101 184
2 62 101
2 184 115
2 103 62
2 103 102
2 102 115
2 105 108
2 83 76
2 76 105
2 108 113
2 83 113
2 2 3
2 2 85
2 2 0
2 0 46
2 46 6
2 2 85
2 8 47
2 92 47
2 96 54
2 44 87
2 54 128
2 128 44
2 19 53
2 53 90
2 96 90
2 19 87
2 66 97
2 55 60
2 61 27
2 27 55
2 60 97
2 66 61
2 136 97
2 100 137
2 136 99
2 100 132
2 60 97
2 137 60
2 99 132
2 55 140
2 55 60
2 140 65
2 65 137
2 137 60
2 2 0
2 25 0
2 78 25
2 2 3
2 39 119
2 152 104
2 152 119
2 119 82
2 39 119
2 159 82
2 159 80
2 123 95
2 124 130
2 123 131
2 131 130
2 136 19
2 19 53
2 136 99
2 53 146
2 138 99
2 67 146
2 138 67
2 55 140
2 27 55
2 68 106
2 27 58
2 140 106
2 140 65
2 106 70
2 65 64
2 75 70
2 140 106
2 75 64
2 25 36
2 83 76
2 78 25
2 76 36
2 152 104
2 110 152
2 83 110
2 103 62
2 74 62
2 103 158
2 31 74
2 31 158
2 149 151
2 154 151
2 154 194
2 149 116
2 116 193
2 194 193
2 83 110
2 113 111
2 83 113
2 109 110
2 120 111
2 109 120
2 123 95
2 123 4
2 53 90
2 90 94
2 53 146
2 146 94
2 91 133
2 96 91
2 90 94
2 188 133
2 96 90
2 188 94
2 138 99
2 99 132
2 174 132
2 148 174
2 141 138
2 141 148
2 100 137
2 64 107
2 65 64
2 65 137
2 101 100
2 62 101
2 107 74
2 74 62
2 184 115
2 174 184
2 148 174
2 143 148
2 115 185
2 143 185
2 108 31
2 108 113
2 31 158
2 157 158
2 113 111
2 111 157
2 119 82
2 110 152
2 152 119
2 109 110
2 109 82
2 159 80
2 159 114
2 129 114
2 126 129
2 159 82
2 159 114
2 109 82
2 122 120
2 109 120
2 114 122
2 96 54
2 54 57
2 96 91
2 164 91
2 100 132
2 101 100
2 101 184
2 174 184
2 174 132
2 141 148
2 143 181
2 143 148
2 147 135
2 141 135
2 147 181
2 138 67
2 135 24
2 141 138
2 67 24
2 141 135
2 177 144
2 173 177
2 134 147
2 181 144
2 134 173
2 147 181
2 103 158
2 103 102
2 149 151
2 149 157
2 157 158
2 102 151
2 129 114
2 116 122
2 129 198
2 114 122
2 116 193
2 193 198
2 161 131
2 130 142
2 142 180
2 180 52
2 161 52
2 131 130
2 161 131
2 123 4
2 161 170
2 123 131
2 188 133
2 133 142
2 188 168
2 142 180
2 180 168
2 180 52
2 162 168
2 162 134
2 180 168
2 172 139
2 173 139
2 52 172
2 134 173
2 188 168
2 67 146
2 24 162
2 146 94
2 162 168
2 67 24
2 188 94
2 10 172
2 172 139
2 175 11
2 145 139
2 175 145
2 24 162
2 135 24
2 162 134
2 134 147
2 147 135
2 149 157
2 111 157
2 120 111
2 149 116
2 116 122
2 122 120
2 126 129
2 129 198
2 198 118
2 118 160
2 91 133
2 124 130
2 130 142
2 133 142
2 164 91
2 22 150
2 177 144
2 175 145
2 17 175
2 150 144
2 177 145
2 115 185
2 102 115
2 154 151
2 102 151
2 179 16
2 16 185
2 154 179
2 143 181
2 181 144
2 176 16
2 150 176
2 150 144
2 16 185
2 143 185
2 154 194
2 179 28
2 154 179
2 190 194
2 190 28
2 33 28
2 190 32
2 189 33
2 195 32
2 190 28
2 45 89
2 89 56
2 10 172
2 161 170
2 161 52
2 52 172
2 61 59
2 61 27
2 27 58
2 22 150
2 150 176
2 33 176
2 189 33
2 34 30
2 30 35
2 26 34
2 35 196
2 118 32
2 195 32
2 118 160
2 118 32
2 190 32
2 198 118
2 190 194
2 194 193
2 193 198
CELL_TYPES 386
3
3
3
3
3
3
3
3
3
3
3
3
3
3
3
3
3
3
3
3
3
3
3
3
3
3
3
3
3
3
3
3
3
3
3
3
3
3
3
3
3
3
3
3
3
3
3
3
3
3
3
3
3
3
3
3
3
3
3
3
3
3
3
3
3
3
3
3
3
3
3
3
3
3
3
3
3
3
3
3
3
3
3
3
3
3
3
3
3
3
3
3
3
3
3
3
3
3
3
3
3
3
3
3
3
3
3
3
3
3
3
3
3
3
3
3
3
3
3
3
3
3
3
3
3
3
3
3
3
3
3
3
3
3
3
3
3
3
3
3
3
3
3
3
3
3
3
3
3
3
3
3
3
3
3
3
3
3
3
3
3
3
3
3
3
3
3
3
3
3
3
3
3
3
3
3
3
3
3
3
3
3
3
3
3
3
3
3
3
3
3
3
3
3
3
3
3
3
3
3
3
3
3
3
3
3
3
3
3
3
3
3
3
3
3
3
3
3
3
3
3
3
3
3
3
3
3
3
3
3
3
3
3
3
3
3
3
3
3
3
3
3
3
3
3
3
3
3
3
3
3
3
3
3
3
3
3
3
3
3
3
3
3
3
3
3
3
3
3
3
3
3
3
3
3
3
3
3
3
3
3
3
3
3
3
3
3
3
3
3
3
3
3
3
3
3
3
3
3
3
3
3
3
3
3
3
3
3
3
3
3
3
3
3
3
3
3
3
3
3
3
3
3
3
3
3
3
3
3
3
3
3
3
3
3
3
3
3
3
3
3
3
3
3
3
3
3
3
3
3
3
3
3
3
3
3
3
3
3
3
3
3
3
3
3
3
3
3
3
3
3
3
3
3
3
3
3
3
3
3
3
3
3
3
3
3
POINT_DATA 200
CELL_DATA 386
SCALARS ForceMap float
LOOKUP_TABLE default
0.915801
1.17351
1.21858
0.730225
0.783166
1.18495
1.2083
1.19842
0.626589
1.41226
0.98695
0.819515
0.9997
1.24608
1.09381
0.792251
0.70831
0.990422
0.933189
0.925547
1.08196
0.990524
0.753464
1.18622
1.05592
0.92831
0.775849
1.09724
0.92831
1.17999
0.791429
1.02573
1.2083
0.834438
1.02159
0.851574
0.973391
0.819643
0.887879
1.19599
0.834438
0.11444
0.989231
0.696614
1.19599
0.79665
1.08128
0.925547
1.19362
0.685106
0.990422
1.09649
1.04386
0.79665
0.965109
0.569762
1.05553
1.23523
1.08245
1.08128
0.948311
0.933189
1.18622
1.17361
0.569762
1.02993
0.973391
0.851574
0.696614
0.626589
0.332301
0.749
0.11444
0.819643
0.0600521
0.776622
1.05645
1.41226
0.832837
0.749
1.13206
0.967195
0.856366
1.07522
1.04487
1.30327
1.3087
0.947382
0.965109
0.765767
1.17361
0.659239
0.83992
1.04054
0.965028
0.951414
0.753464
1.17999
0.965028
1.02159
0.98695
0.998624
0.332301
0.0600521
0.887879
0.321114
0.43544
0.339282
0.967195
1.13206
0.521336
1.02738
0.571901
0.869474
0.819515
1.05645
1.10952
0.853778
1.15587
0.869474
0.99811
0.779807
0.976927
0.521336
1.12684
1.28711
0.99811
0.951414
0.775849
1.28475
1.04054
0.947179
0.93695
1.10945
0.851513
0.947179
1.02202
0.904687
0.793469
0.803884
0.874973
1.18302
0.832837
0.321114
0.853778
0.905292
0.502993
0.962126
0.553889
0.976927
0.571901
1.09649
0.995955
0.755817
1.12684
1.04386
1.15619
1.08196
0.755817
0.685106
1.09724
0.765767
1.28475
1.02993
0.93695
1.10707
0.87562
1.30327
0.832148
0.783168
1.08245
0.952305
0.740053
1.27851
1.10875
0.917907
0.987527
1.37255
0.87562
1.12014
0.83992
0.542593
1.23672
0.89812
0.793469
1.19349
0.43544
0.80074
0.905292
1.46525
0.806162
0.79901
0.80074
0.458588
0.339282
0.941028
0.502993
0.779807
0.534701
0.87179
0.829734
0.990628
1.10952
1.19362
1.15619
1.28711
1.00619
1.07522
1.23523
0.832148
1.04487
0.731893
0.87179
0.966678
1.21355
1.17788
1.05553
0.659239
0.952305
1.1085
1.12014
1.26656
0.851513
1.10707
1.10945
0.542593
1.26918
0.904687
0.938578
1.09834
1.15265
1.02202
0.938578
1.26918
0.757427
0.89812
1.01987
0.998624
0.776622
0.79901
1.36796
1.15587
1.00619
0.856366
0.731893
0.534701
0.990628
0.803938
0.966678
0.347113
0.905233
0.731246
0.553889
0.756396
0.829734
1.20556
0.905233
0.516518
0.915801
0.77628
1.07584
0.84998
0.731246
0.783168
1.3087
0.740053
0.757654
1.1085
1.25096
1.09834
0.829244
0.785091
1.01987
0.987527
0.731794
0.738617
1.34897
1.18066
0.742083
1.01814
1.18302
0.738617
1.19349
0.899561
0.874973
0.458588
0.941765
1.48898
1.18066
1.12445
0.742083
0.980394
1.0531
1.12445
0.956457
1.17351
1.20931
0.84998
1.48898
0.962126
0.925896
1.46525
0.980394
1.20556
0.941028
1.19791
0.956457
0.783166
1.21858
0.736672
0.925896
0.756396
1.0531
0.77628
0.347113
0.757654
1.26656
1.23672
0.917907
0.829244
0.757427
1.15265
0.785091
0.903155
1.09398
0.806162
0.803884
1.34897
0.941765
1.36796
0.990273
0.516518
0.736672
1.18495
0.738459
0.730225
1.21355
0.947382
1.27851
1.25096
0.792251
0.710328
0.947381
0.803938
1.07584
1.24608
0.918662
0.738459
0.710328
1.17788
1.10875
0.70831
0.947381
1.12684
0.954516
0.9997
0.814487
1.21274
0.930173
0.954516
1.02573
0.989231
1.19791
0.899561
1.01814
1.20931
1.19842
1.02738
0.995955
0.990273
0.918662
1.09381
1.21274
0.948311
1.05592
0.990524
0.791429
0.889245
0.930173
1.09398
0.889245
0.814487
0.903155
1.12684
1.37255
0.731794
