# Supplementary material for: Numerical assessment of the applicability of geometry-based force inference on homogeneous and heterogeneous cells
Source: PLoS One. 2024 Apr 16;19(4):e0299016. doi: 10.1371/journal.pone.0299016 (PMC11020637; doi:10.1371/journal.pone.0299016)
Supplement: S1 Data — Simulation results of homogeneous cells, based on different parameters, are stored in approximately 400 folders, each individually named from “data_004” to “data_400”. Please refer to the Excel file “parameter_settings.xlsx” for detailed parameter settings. Each folder contains one.dat file representing the cell structure, two.txt files listing the correct stress values, and two.vtk files containing the estimated stress values. If a folder is empty, it means that the simulation was stopped for some reason under the parameters. Simulation results of heterogeneous cells. Simulation results of heterogeneous cells, based on different parameters, are stored in four folders, each individually named from “data_1001” to “data_1004”. The Excel file “parameter_settings.xlsx” also contains the detailed parameter settings of those four results. Each folder contains five files, arranged in the same configuration as above. (ZIP) [file pone.0299016.s001.zip › supporting_data/data_077/000000_2dVertex(surface).vtk]

# vtk DataFile Version 2.0
S.O.
ASCII
DATASET UNSTRUCTURED_GRID
POINTS 276 float
9.35812 1.81312 0
10.3667 8.30048 0
9.60171 1.84165 0
9.98583 2.76432 0
1.50087 8.23678 0
1.10378 8.75404 0
9.09317 0.951732 0
3.33392 9.19735 0
1.81862 0.66403 0
1.14572 0.661834 0
3.19714 8.09071 0
3.51727 8.50011 0
3.82486 0.735925 0
1.07219 8.59711 0
4.80844 9.13379 0
0.93421 3.2655 0
6.27366 7.21944 0
4.78953 8.34275 0
6.14287 8.88755 0
3.29165 3.51721 0
2.48387 1.70723 0
6.75029 0.669288 0
5.39844 8.04412 0
4.88652 9.08578 0
3.79378 5.35036 0
8.84728 2.81748 0
7.30262 0.692992 0
4.46288 1.68565 0
7.27756 8.0266 0
8.60063 0.576764 0
8.09564 1.98817 0
7.28847 3.84015 0
8.08363 8.35052 0
6.74949 8.4089 0
7.4388 1.78195 0
8.17021 1.87192 0
8.38653 2.74174 0
0.936519 0.832355 0
9.82521 0.645327 0
10.2504 4.63003 0
10.5626 2.57801 0
0.989383 2.57912 0
1.081 3.01177 0
10.6763 3.90889 0
2.95093 3.13606 0
0.995437 0.815403 0
9.09386 1.47913 0
2.49818 1.57697 0
3.51401 2.36675 0
4.37784 0.653981 0
2.20579 1.96738 0
2.24532 2.32476 0
3.01545 7.39843 0
3.20131 3.8287 0
1.87008 4.27768 0
4.92849 2.18622 0
1.05573 2.22277 0
1.32104 4.25135 0
4.92201 1.14041 0
3.50223 1.2056 0
4.49144 2.88894 0
3.87571 1.71675 0
6.40931 4.49029 0
2.54685 0.122672 0
6.14329 3.08723 0
5.88436 3.07996 0
3.64922 2.33874 0
3.4307 4.86569 0
5.38092 1.03847 0
7.16394 2.0523 0
6.46037 1.67829 0
10.4617 2.74986 0
7.2192 2.49327 0
0.580121 1.63857 0
6.76031 3.61674 0
6.56626 1.82452 0
8.1753 3.05867 0
10.262 1.0392 0
9.45839 3.25653 0
1.65859 2.99596 0
10.2286 6.06415 0
10.5537 5.80737 0
9.53924 5.49618 0
8.84685 4.03298 0
0.8899 4.55038 0
10.2835 1.40964 0
0.174691 7.11526 0
3.07829 3.16935 0
10.7234 7.05771 0
1.92502 1.88367 0
2.07737 4.5069 0
1.53224 5.52016 0
3.05108 1.10977 0
0.527304 6.01315 0
2.89086 5.16256 0
0.303196 7.34 0
2.06973 4.50883 0
4.3159 2.8993 0
0.830029 4.85742 0
4.33414 3.84944 0
5.55055 3.77363 0
6.32958 4.4819 0
6.86867 5.88978 0
6.92144 5.10935 0
9.4912 3.36803 0
8.00547 3.10976 0
5.78423 1.64799 0
6.6316 3.36433 0
7.54755 3.72145 0
9.24355 5.4105 0
9.05756 4.06152 0
8.25478 5.13281 0
0.158364 3.49962 0
8.35456 4.55972 0
9.41987 6.6927 0
6.19546 5.96137 0
8.36666 6.62296 0
10.7228 3.89006 0
9.00679 8.12953 0
10.0661 4.6436 0
8.7001 5.4521 0
0.28578 8.14413 0
8.87993 6.47799 0
1.21753 7.57057 0
0.693532 6.53984 0
10.6378 5.13757 0
9.80408 7.28189 0
0.267448 0.667926 0
2.07647 3.67264 0
9.59928 7.1717 0
1.65078 6.62025 0
1.65101 6.79476 0
5.36549 3.87935 0
1.53753 5.52801 0
3.68316 6.3278 0
4.73737 5.27919 0
4.11942 3.58943 0
5.57552 3.39978 0
4.26217 4.24918 0
3.44185 7.44326 0
5.49152 2.27609 0
4.88811 5.16774 0
1.68737 6.5725 0
5.64231 6.22287 0
5.19621 6.90849 0
4.41206 7.91263 0
3.42461 4.86396 0
4.55053 6.28963 0
4.95463 5.18732 0
7.84493 5.92864 0
5.59371 7.70279 0
7.03806 6.12319 0
9.31779 3.97332 0
10.3214 8.26883 0
7.11215 6.6349 0
7.53477 9.16356 0
10.4888 9.02306 0
8.00931 5.19918 0
7.43617 4.89948 0
9.85013 6.04143 0
9.25237 8.39353 0
2.36574 7.49505 0
3.60477 6.23972 0
0.866918 9.04173 0
1.14452 5.40034 0
9.84204 0.0044752 0
2.16328 0.144509 0
10.6253 1.68761 0
2.8527 6.10427 0
2.22747 8.52412 0
1.85601 8.27926 0
2.63085 0.0317503 0
3.20101 7.54052 0
3.70901 6.77304 0
5.18046 4.98279 0
4.66822 8.28734 0
6.13166 7.57991 0
4.75352 7.17758 0
3.44431 9.083 0
6.84212 6.98598 0
2.68076 6.38234 0
5.20395 6.75022 0
6.42522 8.87196 0
5.47439 0.0449828 0
5.9739 5.118 0
5.96469 6.20639 0
7.47793 0.515426 0
5.59229 0.529559 0
2.75979 5.77044 0
6.72394 8.63148 0
7.76492 7.92198 0
6.621 0.778979 0
8.80947 9.2258 0
8.11217 7.13116 0
8.03935 7.16387 0
7.97235 8.88401 0
8.15685 0.695108 0
10.5433 9.0504 0
9.03674 7.60946 0
9.2222 9.03671 0
4.09285 7.32785 0
4.1901 8.76094 0
3.23101 1.71315 0
6.71627 7.68428 0
6.97222 1.33914 0
8.73067 2.13304 0
8.55509 1.2145 0
1.78397 1.24096 0
2.26979 3.02325 0
1.59499 2.45243 0
6.68155 2.58419 0
6.02585 1.10776 0
7.29671 3.20822 0
7.77895 2.42253 0
2.83129 2.41001 0
1.50855 3.62091 0
3.70692 3.03665 0
6.45871 5.28912 0
8.20606 3.80816 0
10.1799 2.10828 0
9.65839 1.24673 0
2.44177 0.812979 0
2.56843 3.81513 0
4.27868 2.24689 0
4.81889 3.45946 0
5.2185 2.78923 0
9.43239 2.55262 0
9.96009 3.99366 0
10.1281 5.38684 0
0.950871 7.01562 0
3.70451 4.09939 0
5.16357 1.67238 0
6.03006 2.29616 0
8.85933 3.37184 0
6.95973 4.3781 0
7.70476 6.51058 0
8.79869 4.80769 0
0.831355 7.94389 0
2.85489 4.51609 0
2.23864 5.23165 0
4.85362 4.38645 0
6.16299 3.7285 0
5.62433 5.55882 0
7.78171 4.49092 0
9.47496 4.71791 0
10.0474 6.70662 0
9.23308 5.99147 0
1.43445 4.81599 0
5.6882 4.51251 0
5.03903 5.98967 0
4.16706 4.90299 0
4.41466 6.6888 0
7.39756 5.51638 0
8.87291 7.01992 0
2.37113 6.92885 0
1.75178 7.57377 0
2.12356 6.0393 0
3.21483 6.75459 0
3.28582 5.59661 0
3.83233 8.01965 0
4.18067 5.80492 0
8.37258 5.89254 0
9.61707 7.88008 0
1.16262 6.08183 0
5.0035 7.66137 0
6.53863 6.49989 0
5.75473 6.96139 0
7.42076 7.33048 0
7.45155 8.52172 0
1.18713 1.58724 0
2.57974 7.95128 0
4.19394 1.19418 0
6.09746 8.23138 0
7.77288 1.23591 0
8.66152 8.6706 0
8.39033 7.78139 0
CELLS 456 1824 
3 200 173 177
3 200 173 139
3 200 145 139
3 200 177 145
3 201 11 178
3 201 23 17
3 201 178 14
3 201 14 23
3 201 175 11
3 201 17 175
3 202 20 47
3 202 61 59
3 202 48 20
3 202 66 48
3 202 92 59
3 202 92 47
3 202 66 61
3 203 33 28
3 203 176 16
3 203 33 176
3 203 179 16
3 203 179 28
3 204 21 191
3 204 191 70
3 204 34 69
3 204 69 75
3 204 75 70
3 204 26 34
3 204 26 21
3 205 0 46
3 205 36 30
3 205 30 35
3 205 35 46
3 205 25 0
3 205 25 36
3 206 29 196
3 206 6 29
3 206 35 46
3 206 46 6
3 206 35 196
3 207 45 89
3 207 20 47
3 207 89 50
3 207 8 47
3 207 20 50
3 207 9 45
3 207 8 9
3 208 44 51
3 208 79 128
3 208 128 44
3 208 79 51
3 209 89 50
3 209 42 79
3 209 41 42
3 209 89 56
3 209 51 50
3 209 56 41
3 209 79 51
3 210 107 72
3 210 72 69
3 210 69 75
3 210 64 107
3 210 75 64
3 211 187 191
3 211 191 70
3 211 187 68
3 211 68 106
3 211 106 70
3 212 107 72
3 212 105 108
3 212 72 105
3 212 108 31
3 212 107 74
3 212 31 74
3 213 72 69
3 213 34 30
3 213 34 69
3 213 36 30
3 213 76 105
3 213 72 105
3 213 76 36
3 214 44 51
3 214 20 50
3 214 51 50
3 214 48 20
3 214 44 87
3 214 48 87
3 215 42 79
3 215 15 57
3 215 79 128
3 215 54 128
3 215 42 15
3 215 54 57
3 216 136 97
3 216 66 48
3 216 136 19
3 216 48 87
3 216 66 97
3 216 19 87
3 217 101 184
3 217 62 101
3 217 184 115
3 217 103 62
3 217 103 102
3 217 102 115
3 218 105 108
3 218 83 76
3 218 76 105
3 218 108 113
3 218 83 113
3 219 85 167
3 219 3 71
3 219 40 167
3 219 2 3
3 219 2 85
3 219 71 40
3 220 2 0
3 220 77 38
3 220 0 46
3 220 6 38
3 220 46 6
3 220 85 77
3 220 2 85
3 221 166 8
3 221 92 63
3 221 8 47
3 221 92 47
3 221 63 166
3 222 96 54
3 222 44 87
3 222 54 128
3 222 128 44
3 222 19 53
3 222 53 90
3 222 96 90
3 222 19 87
3 223 66 97
3 223 55 60
3 223 61 27
3 223 27 55
3 223 60 97
3 223 66 61
3 224 136 97
3 224 100 137
3 224 136 99
3 224 100 132
3 224 60 97
3 224 137 60
3 224 99 132
3 225 55 140
3 225 55 60
3 225 140 65
3 225 65 137
3 225 137 60
3 226 2 0
3 226 25 0
3 226 78 25
3 226 2 3
3 226 3 78
3 227 104 43
3 227 39 119
3 227 152 104
3 227 152 119
3 227 39 43
3 228 39 125
3 228 119 82
3 228 39 119
3 228 159 82
3 228 159 80
3 228 125 81
3 228 80 81
3 229 123 95
3 229 86 124
3 229 95 86
3 229 124 130
3 229 123 131
3 229 131 130
3 230 136 19
3 230 19 53
3 230 136 99
3 230 53 146
3 230 138 99
3 230 67 146
3 230 138 67
3 231 55 140
3 231 27 55
3 231 68 106
3 231 68 58
3 231 27 58
3 231 140 106
3 232 140 65
3 232 106 70
3 232 65 64
3 232 75 70
3 232 140 106
3 232 75 64
3 233 25 36
3 233 83 76
3 233 78 25
3 233 76 36
3 233 78 104
3 233 152 104
3 233 110 152
3 233 83 110
3 234 103 62
3 234 74 62
3 234 103 158
3 234 31 74
3 234 31 158
3 235 149 151
3 235 154 151
3 235 154 194
3 235 149 116
3 235 116 193
3 235 194 193
3 236 83 110
3 236 113 111
3 236 83 113
3 236 109 110
3 236 120 111
3 236 109 120
3 237 123 95
3 237 121 13
3 237 95 121
3 237 123 4
3 237 4 13
3 238 53 90
3 238 90 94
3 238 53 146
3 238 146 94
3 239 91 133
3 239 96 91
3 239 90 94
3 239 188 133
3 239 96 90
3 239 188 94
3 240 138 99
3 240 99 132
3 240 174 132
3 240 148 174
3 240 141 138
3 240 141 148
3 241 100 137
3 241 64 107
3 241 65 64
3 241 65 137
3 241 101 100
3 241 62 101
3 241 107 74
3 241 74 62
3 242 184 115
3 242 174 184
3 242 148 174
3 242 143 148
3 242 115 185
3 242 143 185
3 243 108 31
3 243 108 113
3 243 31 158
3 243 157 158
3 243 113 111
3 243 111 157
3 244 119 82
3 244 110 152
3 244 152 119
3 244 109 110
3 244 109 82
3 245 159 80
3 245 88 126
3 245 159 114
3 245 80 88
3 245 129 114
3 245 126 129
3 246 159 82
3 246 159 114
3 246 109 82
3 246 122 120
3 246 109 120
3 246 114 122
3 247 57 84
3 247 96 54
3 247 164 98
3 247 54 57
3 247 84 98
3 247 96 91
3 247 164 91
3 248 100 132
3 248 101 100
3 248 101 184
3 248 174 184
3 248 174 132
3 249 141 148
3 249 143 181
3 249 143 148
3 249 147 135
3 249 141 135
3 249 147 181
3 250 138 67
3 250 135 24
3 250 141 138
3 250 67 24
3 250 141 135
3 251 177 144
3 251 173 177
3 251 134 147
3 251 181 144
3 251 134 173
3 251 147 181
3 252 103 158
3 252 103 102
3 252 149 151
3 252 149 157
3 252 157 158
3 252 102 151
3 253 129 114
3 253 116 122
3 253 129 198
3 253 114 122
3 253 116 193
3 253 193 198
3 254 161 131
3 254 130 142
3 254 142 180
3 254 180 52
3 254 161 52
3 254 131 130
3 255 161 131
3 255 123 4
3 255 161 170
3 255 4 170
3 255 123 131
3 256 188 133
3 256 133 142
3 256 188 168
3 256 142 180
3 256 180 168
3 257 180 52
3 257 162 168
3 257 162 134
3 257 180 168
3 257 172 139
3 257 173 139
3 257 52 172
3 257 134 173
3 258 188 168
3 258 67 146
3 258 24 162
3 258 146 94
3 258 162 168
3 258 67 24
3 258 188 94
3 259 10 172
3 259 11 10
3 259 172 139
3 259 175 11
3 259 145 139
3 259 175 145
3 260 24 162
3 260 135 24
3 260 162 134
3 260 134 147
3 260 147 135
3 261 149 157
3 261 111 157
3 261 120 111
3 261 149 116
3 261 116 122
3 261 122 120
3 262 153 160
3 262 126 129
3 262 129 198
3 262 126 153
3 262 198 118
3 262 118 160
3 263 124 93
3 263 164 93
3 263 91 133
3 263 124 130
3 263 130 142
3 263 133 142
3 263 164 91
3 264 17 22
3 264 22 150
3 264 177 144
3 264 175 145
3 264 17 175
3 264 150 144
3 264 177 145
3 265 115 185
3 265 102 115
3 265 154 151
3 265 102 151
3 265 179 16
3 265 16 185
3 265 154 179
3 266 143 181
3 266 181 144
3 266 176 16
3 266 150 176
3 266 150 144
3 266 16 185
3 266 143 185
3 267 154 194
3 267 179 28
3 267 154 179
3 267 190 194
3 267 190 28
3 268 33 28
3 268 190 32
3 268 189 33
3 268 189 155
3 268 195 155
3 268 195 32
3 268 190 28
3 269 45 89
3 269 37 73
3 269 37 45
3 269 89 56
3 269 56 73
3 270 169 10
3 270 10 172
3 270 161 170
3 270 161 52
3 270 170 169
3 270 52 172
3 271 12 59
3 271 61 59
3 271 12 49
3 271 58 49
3 271 61 27
3 271 27 58
3 272 189 182
3 272 22 150
3 272 18 22
3 272 18 182
3 272 150 176
3 272 33 176
3 272 189 33
3 273 34 30
3 273 196 186
3 273 30 35
3 273 26 186
3 273 26 34
3 273 35 196
3 274 195 192
3 274 118 32
3 274 195 32
3 274 192 199
3 274 199 160
3 274 118 160
3 275 118 32
3 275 190 32
3 275 198 118
3 275 190 194
3 275 194 193
3 275 193 198
CELL_TYPES 456
5
5
5
5
5
5
5
5
5
5
5
5
5
5
5
5
5
5
5
5
5
5
5
5
5
5
5
5
5
5
5
5
5
5
5
5
5
5
5
5
5
5
5
5
5
5
5
5
5
5
5
5
5
5
5
5
5
5
5
5
5
5
5
5
5
5
5
5
5
5
5
5
5
5
5
5
5
5
5
5
5
5
5
5
5
5
5
5
5
5
5
5
5
5
5
5
5
5
5
5
5
5
5
5
5
5
5
5
5
5
5
5
5
5
5
5
5
5
5
5
5
5
5
5
5
5
5
5
5
5
5
5
5
5
5
5
5
5
5
5
5
5
5
5
5
5
5
5
5
5
5
5
5
5
5
5
5
5
5
5
5
5
5
5
5
5
5
5
5
5
5
5
5
5
5
5
5
5
5
5
5
5
5
5
5
5
5
5
5
5
5
5
5
5
5
5
5
5
5
5
5
5
5
5
5
5
5
5
5
5
5
5
5
5
5
5
5
5
5
5
5
5
5
5
5
5
5
5
5
5
5
5
5
5
5
5
5
5
5
5
5
5
5
5
5
5
5
5
5
5
5
5
5
5
5
5
5
5
5
5
5
5
5
5
5
5
5
5
5
5
5
5
5
5
5
5
5
5
5
5
5
5
5
5
5
5
5
5
5
5
5
5
5
5
5
5
5
5
5
5
5
5
5
5
5
5
5
5
5
5
5
5
5
5
5
5
5
5
5
5
5
5
5
5
5
5
5
5
5
5
5
5
5
5
5
5
5
5
5
5
5
5
5
5
5
5
5
5
5
5
5
5
5
5
5
5
5
5
5
5
5
5
5
5
5
5
5
5
5
5
5
5
5
5
5
5
5
5
5
5
5
5
5
5
5
5
5
5
5
5
5
5
5
5
5
5
5
5
5
5
5
5
5
5
5
5
5
5
5
5
5
5
5
5
5
5
5
5
5
5
5
5
5
5
5
5
5
5
5
5
5
5
5
5
5
5
5
5
5
5
5
5
5
5
5
5
5
5
5
5
5
5
5
5
5
5
POINT_DATA 276
CELL_DATA 456
SCALARS ForceMap float
LOOKUP_TABLE default
0.960518
0.960518
0.960518
0.960518
0.00224772
0.00224772
0.00224772
0.00224772
0.00224772
0.00224772
-0.261041
-0.261041
-0.261041
-0.261041
-0.261041
-0.261041
-0.261041
0.126154
0.126154
0.126154
0.126154
0.126154
-0.263774
-0.263774
-0.263774
-0.263774
-0.263774
-0.263774
-0.263774
-0.00797414
-0.00797414
-0.00797414
-0.00797414
-0.00797414
-0.00797414
0.564636
0.564636
0.564636
0.564636
0.564636
-0.0605103
-0.0605103
-0.0605103
-0.0605103
-0.0605103
-0.0605103
-0.0605103
0.907031
0.907031
0.907031
0.907031
-0.422189
-0.422189
-0.422189
-0.422189
-0.422189
-0.422189
-0.422189
-0.0101073
-0.0101073
-0.0101073
-0.0101073
-0.0101073
0.240951
0.240951
0.240951
0.240951
0.240951
-0.220119
-0.220119
-0.220119
-0.220119
-0.220119
-0.220119
-0.20824
-0.20824
-0.20824
-0.20824
-0.20824
-0.20824
-0.20824
-0.646536
-0.646536
-0.646536
-0.646536
-0.646536
-0.646536
-1.0507
-1.0507
-1.0507
-1.0507
-1.0507
-1.0507
0.259283
0.259283
0.259283
0.259283
0.259283
0.259283
0.148809
0.148809
0.148809
0.148809
0.148809
0.148809
0.0628317
0.0628317
0.0628317
0.0628317
0.0628317
0.561009
0.561009
0.561009
0.561009
0.561009
0.561009
-0.297802
-0.297802
-0.297802
-0.297802
-0.297802
-0.297802
-0.297802
0.261708
0.261708
0.261708
0.261708
0.261708
-0.754808
-0.754808
-0.754808
-0.754808
-0.754808
-0.754808
-0.754808
-0.754808
-0.425916
-0.425916
-0.425916
-0.425916
-0.425916
-0.425916
-0.0235805
-0.0235805
-0.0235805
-0.0235805
-0.0235805
-0.0235805
-0.0235805
0.251809
0.251809
0.251809
0.251809
0.251809
0.357324
0.357324
0.357324
0.357324
0.357324
0.11688
0.11688
0.11688
0.11688
0.11688
-0.202009
-0.202009
-0.202009
-0.202009
-0.202009
-0.202009
-0.202009
-0.0262083
-0.0262083
-0.0262083
-0.0262083
-0.0262083
-0.0262083
-0.57156
-0.57156
-0.57156
-0.57156
-0.57156
-0.57156
-0.57156
-0.113026
-0.113026
-0.113026
-0.113026
-0.113026
-0.113026
-0.0955965
-0.0955965
-0.0955965
-0.0955965
-0.0955965
-0.0955965
-0.19741
-0.19741
-0.19741
-0.19741
-0.19741
-0.19741
-0.19741
-0.19741
-0.036962
-0.036962
-0.036962
-0.036962
-0.036962
0.11247
0.11247
0.11247
0.11247
0.11247
0.11247
0.0226771
0.0226771
0.0226771
0.0226771
0.0226771
0.0226771
0.17129
0.17129
0.17129
0.17129
0.17129
0.453098
0.453098
0.453098
0.453098
-0.333759
-0.333759
-0.333759
-0.333759
-0.333759
-0.333759
-0.20769
-0.20769
-0.20769
-0.20769
-0.20769
-0.20769
-0.337183
-0.337183
-0.337183
-0.337183
-0.337183
-0.337183
-0.337183
-0.337183
0.288722
0.288722
0.288722
0.288722
0.288722
0.288722
0.139071
0.139071
0.139071
0.139071
0.139071
0.139071
0.368154
0.368154
0.368154
0.368154
0.368154
-0.305199
-0.305199
-0.305199
-0.305199
-0.305199
-0.305199
-0.0547305
-0.0547305
-0.0547305
-0.0547305
-0.0547305
-0.0547305
0.71476
0.71476
0.71476
0.71476
0.71476
0.71476
0.71476
0.0284108
0.0284108
0.0284108
0.0284108
0.0284108
-0.0608952
-0.0608952
-0.0608952
-0.0608952
-0.0608952
-0.0608952
0.281088
0.281088
0.281088
0.281088
0.281088
0.175225
0.175225
0.175225
0.175225
0.175225
0.175225
-0.166234
-0.166234
-0.166234
-0.166234
-0.166234
-0.166234
-0.332768
-0.332768
-0.332768
-0.332768
-0.332768
-0.332768
0.175098
0.175098
0.175098
0.175098
0.175098
0.175098
0.269322
0.269322
0.269322
0.269322
0.269322
0.292642
0.292642
0.292642
0.292642
0.292642
-0.301602
-0.301602
-0.301602
-0.301602
-0.301602
-0.301602
-0.301602
-0.301602
0.363524
0.363524
0.363524
0.363524
0.363524
0.363524
0.363524
0.0990505
0.0990505
0.0990505
0.0990505
0.0990505
0.0990505
0.0634226
0.0634226
0.0634226
0.0634226
0.0634226
-0.0703964
-0.0703964
-0.0703964
-0.0703964
-0.0703964
-0.0703964
-0.319771
-0.319771
-0.319771
-0.319771
-0.319771
-0.319771
-0.109339
-0.109339
-0.109339
-0.109339
-0.109339
-0.109339
-0.109339
-0.367796
-0.367796
-0.367796
-0.367796
-0.367796
-0.367796
-0.367796
-0.352867
-0.352867
-0.352867
-0.352867
-0.352867
-0.352867
-0.352867
-0.246213
-0.246213
-0.246213
-0.246213
-0.246213
-0.246213
-0.246213
0.0948205
0.0948205
0.0948205
0.0948205
0.0948205
-0.429226
-0.429226
-0.429226
-0.429226
-0.429226
-0.429226
-0.429226
1.00404
1.00404
1.00404
1.00404
1.00404
0.30943
0.30943
0.30943
0.30943
0.30943
0.30943
0.123975
0.123975
0.123975
0.123975
0.123975
0.123975
-0.227373
-0.227373
-0.227373
-0.227373
-0.227373
-0.227373
-0.227373
-0.0864655
-0.0864655
-0.0864655
-0.0864655
-0.0864655
-0.0864655
-0.00380148
-0.00380148
-0.00380148
-0.00380148
-0.00380148
-0.00380148
-0.155395
-0.155395
-0.155395
-0.155395
-0.155395
-0.155395
