# Supplementary material for: Numerical assessment of the applicability of geometry-based force inference on homogeneous and heterogeneous cells
Source: PLoS One. 2024 Apr 16;19(4):e0299016. doi: 10.1371/journal.pone.0299016 (PMC11020637; doi:10.1371/journal.pone.0299016)
Supplement: S1 Data — Simulation results of homogeneous cells, based on different parameters, are stored in approximately 400 folders, each individually named from “data_004” to “data_400”. Please refer to the Excel file “parameter_settings.xlsx” for detailed parameter settings. Each folder contains one.dat file representing the cell structure, two.txt files listing the correct stress values, and two.vtk files containing the estimated stress values. If a folder is empty, it means that the simulation was stopped for some reason under the parameters. Simulation results of heterogeneous cells. Simulation results of heterogeneous cells, based on different parameters, are stored in four folders, each individually named from “data_1001” to “data_1004”. The Excel file “parameter_settings.xlsx” also contains the detailed parameter settings of those four results. Each folder contains five files, arranged in the same configuration as above. (ZIP) [file pone.0299016.s001.zip › supporting_data/data_077/i2dvertex000000000000000.dat]

170629

20.0
20.0

200
275
76

9.35812	1.81312
10.3667	8.30048
9.60171	1.84165
9.98583	2.76432
1.50087	8.23678
1.10378	8.75404
9.09317	0.951732
3.33392	9.19735
1.81862	0.66403
1.14572	0.661834
3.19714	8.09071
3.51727	8.50011
3.82486	0.735925
1.07219	8.59711
4.80844	9.13379
0.93421	3.2655
6.27366	7.21944
4.78953	8.34275
6.14287	8.88755
3.29165	3.51721
2.48387	1.70723
6.75029	0.669288
5.39844	8.04412
4.88652	9.08578
3.79378	5.35036
8.84728	2.81748
7.30262	0.692992
4.46288	1.68565
7.27756	8.0266
8.60063	0.576764
8.09564	1.98817
7.28847	3.84015
8.08363	8.35052
6.74949	8.4089
7.4388	1.78195
8.17021	1.87192
8.38653	2.74174
0.936519	0.832355
9.82521	0.645327
10.2504	4.63003
10.5626	2.57801
0.989383	2.57912
1.081	3.01177
10.6763	3.90889
2.95093	3.13606
0.995437	0.815403
9.09386	1.47913
2.49818	1.57697
3.51401	2.36675
4.37784	0.653981
2.20579	1.96738
2.24532	2.32476
3.01545	7.39843
3.20131	3.8287
1.87008	4.27768
4.92849	2.18622
1.05573	2.22277
1.32104	4.25135
4.92201	1.14041
3.50223	1.2056
4.49144	2.88894
3.87571	1.71675
6.40931	4.49029
2.54685	0.122672
6.14329	3.08723
5.88436	3.07996
3.64922	2.33874
3.4307	4.86569
5.38092	1.03847
7.16394	2.0523
6.46037	1.67829
10.4617	2.74986
7.2192	2.49327
0.580121	1.63857
6.76031	3.61674
6.56626	1.82452
8.1753	3.05867
10.262	1.0392
9.45839	3.25653
1.65859	2.99596
10.2286	6.06415
10.5537	5.80737
9.53924	5.49618
8.84685	4.03298
0.8899	4.55038
10.2835	1.40964
0.174691	7.11526
3.07829	3.16935
10.7234	7.05771
1.92502	1.88367
2.07737	4.5069
1.53224	5.52016
3.05108	1.10977
0.527304	6.01315
2.89086	5.16256
0.303196	7.34
2.06973	4.50883
4.3159	2.8993
0.830029	4.85742
4.33414	3.84944
5.55055	3.77363
6.32958	4.4819
6.86867	5.88978
6.92144	5.10935
9.4912	3.36803
8.00547	3.10976
5.78423	1.64799
6.6316	3.36433
7.54755	3.72145
9.24355	5.4105
9.05756	4.06152
8.25478	5.13281
0.158364	3.49962
8.35456	4.55972
9.41987	6.6927
6.19546	5.96137
8.36666	6.62296
10.7228	3.89006
9.00679	8.12953
10.0661	4.6436
8.7001	5.4521
0.28578	8.14413
8.87993	6.47799
1.21753	7.57057
0.693532	6.53984
10.6378	5.13757
9.80408	7.28189
0.267448	0.667926
2.07647	3.67264
9.59928	7.1717
1.65078	6.62025
1.65101	6.79476
5.36549	3.87935
1.53753	5.52801
3.68316	6.3278
4.73737	5.27919
4.11942	3.58943
5.57552	3.39978
4.26217	4.24918
3.44185	7.44326
5.49152	2.27609
4.88811	5.16774
1.68737	6.5725
5.64231	6.22287
5.19621	6.90849
4.41206	7.91263
3.42461	4.86396
4.55053	6.28963
4.95463	5.18732
7.84493	5.92864
5.59371	7.70279
7.03806	6.12319
9.31779	3.97332
10.3214	8.26883
7.11215	6.6349
7.53477	9.16356
10.4888	9.02306
8.00931	5.19918
7.43617	4.89948
9.85013	6.04143
9.25237	8.39353
2.36574	7.49505
3.60477	6.23972
0.866918	9.04173
1.14452	5.40034
9.84204	0.0044752
2.16328	0.144509
10.6253	1.68761
2.8527	6.10427
2.22747	8.52412
1.85601	8.27926
2.63085	0.0317503
3.20101	7.54052
3.70901	6.77304
5.18046	4.98279
4.66822	8.28734
6.13166	7.57991
4.75352	7.17758
3.44431	9.083
6.84212	6.98598
2.68076	6.38234
5.20395	6.75022
6.42522	8.87196
5.47439	0.0449828
5.9739	5.118
5.96469	6.20639
7.47793	0.515426
5.59229	0.529559
2.75979	5.77044
6.72394	8.63148
7.76492	7.92198
6.621	0.778979
8.80947	9.2258
8.11217	7.13116
8.03935	7.16387
7.97235	8.88401
8.15685	0.695108
10.5433	9.0504
9.03674	7.60946
9.2222	9.03671

2	0
77	38
15	112
45	89
37	73
0	46
37	45
20	47
85	167
169	10
178	7
11	178
10	172
166	8
44	51
11	10
23	17
178	14
12	59
89	50
92	63
61	59
12	49
14	23
58	49
189	182
17	22
22	150
18	22
18	182
21	191
187	191
33	28
191	70
107	72
195	192
72	69
34	30
196	186
29	196
34	69
105	108
69	75
118	32
36	30
30	35
6	29
35	46
25	0
6	38
46	6
3	71
42	79
40	167
15	57
85	77
41	42
8	47
63	171
79	128
20	50
89	56
51	50
57	84
48	20
56	41
96	54
44	87
136	97
54	128
66	48
128	44
136	19
79	51
48	87
187	68
66	97
55	140
92	59
92	47
55	60
61	27
140	65
27	55
68	106
68	58
100	137
64	107
106	70
65	64
65	137
27	58
25	36
83	76
76	105
78	25
72	105
2	3
76	36
75	70
104	43
78	104
2	85
108	31
71	40
117	43
39	125
119	82
39	119
159	82
159	80
56	73
123	95
125	81
42	15
86	124
95	86
164	98
124	93
54	57
164	93
91	133
19	53
84	98
96	91
136	99
53	90
90	94
100	132
60	97
137	60
53	146
66	61
138	99
101	100
140	106
101	184
62	101
184	115
103	62
3	78
107	74
75	64
74	62
103	158
174	184
152	104
108	113
103	102
110	152
31	74
149	151
31	158
149	157
157	158
83	110
113	111
111	157
152	119
83	113
109	110
39	43
80	81
153	160
88	126
197	156
159	114
13	5
109	82
80	88
121	13
95	121
161	131
124	130
130	142
1	156
188	133
96	90
133	142
99	132
188	168
67	146
19	87
142	180
180	52
174	132
138	67
24	162
135	24
146	94
162	168
148	174
141	138
67	24
141	148
177	144
143	181
143	148
173	177
162	134
115	185
134	147
181	144
102	115
147	135
154	151
120	111
102	151
154	194
129	114
149	116
116	122
126	129
1	153
190	32
122	120
109	120
129	198
126	153
198	118
114	122
123	4
5	163
37	127
161	170
9	45
4	170
8	9
4	13
161	52
63	166
123	131
131	130
170	169
164	91
180	168
172	139
188	94
173	139
52	172
175	11
176	16
145	139
175	145
150	176
17	175
150	144
33	176
179	16
134	173
179	28
189	33
16	185
26	186
187	183
177	145
154	179
141	135
26	34
147	181
143	185
26	21
116	193
189	155
195	155
190	194
194	193
193	198
195	32
190	28
192	199
199	160
118	160
38	165
35	196

4	139	173	177	145
6	11	175	17	23	14	178
7	48	20	47	92	59	61	66
5	179	28	33	176	16
7	26	34	69	75	70	191	21
6	35	46	0	25	36	30
5	46	35	196	29	6
7	8	47	20	50	89	45	9
4	44	128	79	51
7	42	41	56	89	50	51	79
5	69	72	107	64	75
5	70	106	68	187	191
6	105	108	31	74	107	72
7	76	105	72	69	34	30	36
6	48	87	44	51	50	20
6	54	57	15	42	79	128
6	136	19	87	48	66	97
6	184	101	62	103	102	115
5	76	83	113	108	105
6	3	2	85	167	40	71
7	38	77	85	2	0	46	6
5	47	8	166	63	92
8	128	44	87	19	53	90	96	54
6	61	27	55	60	97	66
7	99	136	97	60	137	100	132
5	137	60	55	140	65
5	25	0	2	3	78
5	104	43	39	119	152
7	82	119	39	125	81	80	159
6	124	130	131	123	95	86
7	53	19	136	99	138	67	146
6	27	58	68	106	140	55
6	140	106	70	75	64	65
8	83	76	36	25	78	104	152	110
5	158	103	62	74	31
6	149	116	193	194	154	151
6	110	109	120	111	113	83
5	121	95	123	4	13
4	146	94	90	53
6	188	133	91	96	90	94
6	141	138	99	132	174	148
8	62	101	100	137	65	64	107	74
6	143	148	174	184	115	185
6	31	108	113	111	157	158
5	109	110	152	119	82
6	114	159	80	88	126	129
6	114	122	120	109	82	159
7	57	54	96	91	164	98	84
5	101	184	174	132	100
6	147	135	141	148	143	181
5	67	138	141	135	24
6	134	147	181	144	177	173
6	102	103	158	157	149	151
6	129	198	193	116	122	114
6	131	130	142	180	52	161
5	161	170	4	123	131
5	133	188	168	180	142
8	173	139	172	52	180	168	162	134
7	24	162	168	188	94	146	67
6	145	175	11	10	172	139
5	147	134	162	24	135
6	116	149	157	111	120	122
6	198	129	126	153	160	118
7	130	124	93	164	91	133	142
7	175	145	177	144	150	22	17
7	16	185	115	102	151	154	179
7	185	16	176	150	144	181	143
5	28	179	154	194	190
7	155	189	33	28	190	32	195
5	45	89	56	73	37
6	10	169	170	161	52	172
6	49	58	27	61	59	12
7	182	18	22	150	176	33	189
6	196	35	30	34	26	186
6	32	118	160	199	192	195
6	118	32	190	194	193	198
