# Supplementary material for: Numerical assessment of the applicability of geometry-based force inference on homogeneous and heterogeneous cells
Source: PLoS One. 2024 Apr 16;19(4):e0299016. doi: 10.1371/journal.pone.0299016 (PMC11020637; doi:10.1371/journal.pone.0299016)
Supplement: S1 Data — Simulation results of homogeneous cells, based on different parameters, are stored in approximately 400 folders, each individually named from “data_004” to “data_400”. Please refer to the Excel file “parameter_settings.xlsx” for detailed parameter settings. Each folder contains one.dat file representing the cell structure, two.txt files listing the correct stress values, and two.vtk files containing the estimated stress values. If a folder is empty, it means that the simulation was stopped for some reason under the parameters. Simulation results of heterogeneous cells. Simulation results of heterogeneous cells, based on different parameters, are stored in four folders, each individually named from “data_1001” to “data_1004”. The Excel file “parameter_settings.xlsx” also contains the detailed parameter settings of those four results. Each folder contains five files, arranged in the same configuration as above. (ZIP) [file pone.0299016.s001.zip › supporting_data/data_078/000000_2dVertex(edge).vtk]

# vtk DataFile Version 2.0
S.O.
ASCII
DATASET UNSTRUCTURED_GRID
POINTS 200 float
0.385752 1.00887 0
0.306969 9.13053 0
10.4591 0.078609 0
10.032 2.01683 0
1.71026 1.50101 0
0.500863 0.634883 0
9.04418 2.89507 0
2.5708 8.0696 0
1.67222 0.646944 0
1.48657 9.12449 0
2.04554 2.86202 0
2.41992 0.498924 0
3.18323 7.8052 0
3.9964 0.633572 0
4.09446 2.18505 0
2.38834 4.16472 0
3.63481 8.03281 0
3.04248 1.4943 0
3.54251 0.375846 0
4.411 0.306883 0
5.25858 1.31394 0
5.15729 1.19484 0
5.13645 0.521564 0
6.24242 8.43955 0
7.36672 8.63108 0
6.43541 1.85151 0
4.9001 7.75755 0
7.90072 8.92236 0
5.6679 6.56016 0
6.32285 0.560463 0
8.26866 1.90395 0
6.50168 3.0542 0
9.07247 8.70055 0
4.42582 2.30418 0
5.89889 0.367928 0
9.26856 8.90117 0
8.91211 8.13675 0
7.78571 0.675264 0
7.03179 9.29594 0
0.274665 2.15396 0
10.4058 1.18688 0
9.77878 0.643515 0
8.02189 2.00116 0
9.77267 5.62783 0
2.17902 2.79795 0
10.2119 2.51524 0
0.778766 3.21997 0
1.18034 3.81985 0
1.11161 2.18268 0
9.77113 3.45909 0
10.7095 2.64428 0
3.002 2.05115 0
3.51227 2.95419 0
3.57668 2.62635 0
1.82365 3.52809 0
2.27069 2.40289 0
7.02678 4.14408 0
2.79614 0.751389 0
2.93005 3.28141 0
3.78164 3.2765 0
5.43365 3.07398 0
4.80151 3.21948 0
4.22758 4.55714 0
6.32851 1.2578 0
7.30551 2.00518 0
5.40126 0.313495 0
6.30213 4.23895 0
4.58808 3.36233 0
8.65928 1.21254 0
7.61625 1.80583 0
8.68881 3.25949 0
7.98985 3.1328 0
9.13766 0.223089 0
0.150805 0.0602266 0
7.46004 1.12495 0
9.47631 1.91309 0
0.0864125 1.19007 0
8.11647 0.635891 0
9.12002 1.19037 0
9.68321 3.12389 0
9.05109 6.3235 0
8.79583 4.14658 0
10.5601 3.79956 0
2.28383 7.94752 0
1.2752 2.51711 0
8.98866 2.54676 0
10.3572 3.89158 0
0.598795 6.79849 0
3.77008 4.24453 0
1.0913 3.79734 0
1.6466 4.79363 0
1.60963 5.98838 0
6.24898 5.11905 0
1.08585 5.60854 0
9.18427 4.28059 0
3.08527 4.98091 0
2.71262 5.41566 0
0.149884 3.03096 0
1.66845 1.47204 0
0.0532181 5.06237 0
3.94968 1.29458 0
5.32528 4.52819 0
4.32587 5.06927 0
2.85126 4.01485 0
7.37879 3.20856 0
5.53667 2.33003 0
7.38149 4.48331 0
5.25185 3.30308 0
8.14507 4.57771 0
6.34369 4.20313 0
8.18834 5.27591 0
7.93556 5.57331 0
9.14887 5.82494 0
9.30467 4.48888 0
6.34131 3.2535 0
9.53946 7.65717 0
10.0052 4.82005 0
8.02565 3.17131 0
7.89913 4.4293 0
9.39222 7.6806 0
0.465788 4.87778 0
0.53137 4.28463 0
1.2962 8.94438 0
10.1425 4.76085 0
1.00881 5.20387 0
3.11368 4.34285 0
2.8971 1.32056 0
1.45024 6.58933 0
2.04837 4.84364 0
2.99926 6.7908 0
2.74296 6.81205 0
3.91841 6.00364 0
3.24667 7.01707 0
1.97354 5.85698 0
4.44885 7.59624 0
5.06575 7.66327 0
5.56758 4.16488 0
5.26888 6.67853 0
5.83189 6.05135 0
4.98067 5.53124 0
4.39273 6.47548 0
7.93363 7.44515 0
6.28602 2.06266 0
7.41594 6.71023 0
8.81315 5.46063 0
7.20927 3.0129 0
2.33954 5.36091 0
6.25941 7.15925 0
6.99934 5.30599 0
7.1148 5.50582 0
5.38342 5.32921 0
7.65111 8.68443 0
10.3508 6.13841 0
7.57231 7.31911 0
8.62995 6.50544 0
8.00726 6.21115 0
10.7136 5.99921 0
6.99357 8.93229 0
9.76541 6.79073 0
0.940063 7.64696 0
1.98086 7.20609 0
10.545 7.942 0
0.888651 8.00142 0
0.492997 7.03198 0
2.02887 7.22461 0
10.1587 8.14033 0
0.339396 6.183 0
9.98968 8.70826 0
5.74843 5.5022 0
3.11177 6.13555 0
10.6485 7.33596 0
1.27446 1.60015 0
3.90848 5.40543 0
2.69834 8.88867 0
2.55162 8.75176 0
3.39277 8.88627 0
6.98517 6.58547 0
4.73364 6.36319 0
1.41905 8.3868 0
4.06006 1.43705 0
4.1251 6.91242 0
6.47274 1.05042 0
3.74911 8.56704 0
5.08395 8.6195 0
6.96424 7.76649 0
6.85826 6.10064 0
4.37232 8.74337 0
5.16875 1.9411 0
6.29072 7.57186 0
4.84238 8.46086 0
4.61458 4.33601 0
6.09845 7.75927 0
6.20961 8.40071 0
8.5528 6.92672 0
8.14298 7.87045 0
8.30107 0.387284 0
0.177487 8.28049 0
10.1302 6.7365 0
1.4581 0.485988 0
9.77937 0.723257 0
CELLS 398 1194 
2 14 53
2 52 59
2 33 61
2 59 67
2 52 53
2 33 14
2 61 67
2 179 100
2 179 21
2 22 21
2 100 13
2 191 135
2 28 147
2 137 135
2 191 188
2 28 137
2 188 147
2 184 24
2 191 192
2 191 188
2 184 188
2 17 100
2 14 53
2 17 51
2 179 100
2 179 14
2 51 53
2 17 100
2 17 126
2 126 57
2 100 13
2 179 14
2 179 21
2 20 187
2 21 20
2 33 14
2 33 187
2 61 107
2 33 61
2 105 187
2 60 105
2 33 187
2 107 60
2 31 142
2 142 25
2 64 145
2 31 145
2 25 64
2 30 42
2 77 68
2 74 69
2 68 30
2 42 69
2 77 68
2 199 78
2 68 78
2 75 3
2 75 78
2 199 78
2 75 3
2 79 6
2 85 6
2 75 85
2 171 0
2 98 171
2 8 98
2 51 53
2 55 51
2 44 55
2 58 52
2 44 58
2 52 53
2 52 59
2 58 52
2 58 103
2 88 59
2 88 125
2 125 103
2 59 67
2 67 190
2 88 59
2 62 88
2 190 62
2 104 56
2 106 56
2 71 104
2 117 118
2 117 71
2 106 118
2 30 42
2 71 42
2 70 6
2 85 30
2 70 117
2 85 6
2 117 71
2 118 108
2 70 117
2 117 118
2 70 81
2 108 81
2 171 0
2 48 171
2 116 113
2 43 112
2 112 144
2 113 144
2 15 128
2 54 15
2 47 90
2 54 47
2 90 128
2 48 171
2 4 55
2 84 10
2 98 4
2 98 171
2 44 55
2 44 10
2 44 58
2 54 15
2 58 103
2 10 54
2 103 15
2 44 10
2 136 107
2 66 136
2 114 60
2 109 66
2 107 60
2 109 114
2 114 31
2 31 145
2 104 56
2 109 114
2 145 104
2 56 109
2 181 63
2 63 25
2 64 69
2 25 64
2 74 69
2 75 78
2 85 30
2 68 30
2 68 78
2 75 85
2 94 81
2 70 6
2 79 6
2 49 94
2 70 81
2 94 113
2 116 113
2 49 94
2 84 10
2 47 89
2 10 54
2 54 47
2 124 90
2 47 90
2 47 89
2 61 107
2 67 190
2 136 107
2 101 136
2 61 67
2 190 101
2 20 187
2 20 63
2 63 25
2 105 187
2 142 25
2 105 142
2 114 31
2 31 142
2 60 105
2 105 142
2 114 60
2 64 69
2 64 145
2 71 42
2 42 69
2 71 104
2 145 104
2 154 80
2 110 111
2 144 110
2 112 144
2 111 155
2 155 154
2 112 80
2 118 108
2 110 111
2 148 106
2 108 110
2 148 149
2 106 118
2 111 149
2 91 93
2 127 87
2 91 127
2 91 93
2 124 90
2 146 133
2 90 128
2 133 91
2 146 128
2 146 133
2 146 96
2 169 96
2 130 129
2 133 130
2 129 169
2 15 128
2 146 96
2 103 15
2 125 95
2 125 103
2 95 96
2 146 128
2 66 136
2 101 136
2 66 92
2 92 168
2 101 150
2 150 168
2 106 56
2 109 66
2 66 92
2 148 92
2 148 106
2 56 109
2 148 92
2 148 149
2 92 168
2 138 185
2 185 149
2 138 168
2 94 81
2 94 113
2 108 110
2 144 110
2 113 144
2 108 81
2 158 197
2 115 158
2 165 115
2 133 91
2 127 160
2 91 127
2 164 130
2 133 130
2 160 164
2 180 134
2 140 180
2 134 26
2 177 137
2 26 135
2 140 177
2 137 135
2 172 131
2 131 140
2 102 172
2 139 102
2 139 177
2 140 177
2 169 96
2 95 96
2 172 131
2 169 131
2 95 172
2 143 176
2 185 149
2 176 185
2 143 155
2 111 155
2 111 149
2 119 193
2 141 193
2 36 194
2 141 194
2 119 36
2 154 80
2 193 154
2 119 193
2 80 158
2 115 158
2 119 115
2 43 112
2 158 197
2 112 80
2 80 158
2 122 178
2 7 83
2 178 83
2 7 174
2 180 134
2 134 16
2 180 132
2 12 132
2 16 12
2 129 169
2 129 132
2 140 180
2 131 140
2 180 132
2 169 131
2 62 88
2 88 125
2 125 95
2 102 172
2 62 102
2 95 172
2 190 62
2 62 102
2 190 101
2 101 150
2 139 102
2 139 150
2 141 153
2 193 154
2 143 155
2 155 154
2 141 193
2 153 143
2 143 176
2 184 153
2 176 147
2 153 143
2 184 188
2 188 147
2 138 185
2 176 185
2 176 147
2 138 28
2 28 147
2 119 36
2 32 36
2 165 115
2 119 115
2 127 87
2 127 160
2 159 160
2 126 57
2 98 4
2 4 126
2 8 98
2 134 16
2 134 26
2 182 16
2 189 26
2 150 168
2 138 168
2 177 137
2 139 150
2 139 177
2 138 28
2 28 137
2 141 153
2 184 24
2 184 153
2 141 194
2 151 194
2 7 12
2 7 174
2 182 16
2 16 12
2 83 164
2 160 164
2 178 162
2 159 160
2 178 83
2 4 55
2 17 51
2 17 126
2 55 51
2 4 126
2 83 164
2 130 129
2 164 130
2 129 132
2 7 83
2 7 12
2 12 132
2 22 21
2 21 20
2 20 63
2 181 63
2 191 135
2 26 135
2 189 26
2 191 192
2 36 194
2 151 194
2 32 36
2 122 178
2 178 162
CELL_TYPES 398
3
3
3
3
3
3
3
3
3
3
3
3
3
3
3
3
3
3
3
3
3
3
3
3
3
3
3
3
3
3
3
3
3
3
3
3
3
3
3
3
3
3
3
3
3
3
3
3
3
3
3
3
3
3
3
3
3
3
3
3
3
3
3
3
3
3
3
3
3
3
3
3
3
3
3
3
3
3
3
3
3
3
3
3
3
3
3
3
3
3
3
3
3
3
3
3
3
3
3
3
3
3
3
3
3
3
3
3
3
3
3
3
3
3
3
3
3
3
3
3
3
3
3
3
3
3
3
3
3
3
3
3
3
3
3
3
3
3
3
3
3
3
3
3
3
3
3
3
3
3
3
3
3
3
3
3
3
3
3
3
3
3
3
3
3
3
3
3
3
3
3
3
3
3
3
3
3
3
3
3
3
3
3
3
3
3
3
3
3
3
3
3
3
3
3
3
3
3
3
3
3
3
3
3
3
3
3
3
3
3
3
3
3
3
3
3
3
3
3
3
3
3
3
3
3
3
3
3
3
3
3
3
3
3
3
3
3
3
3
3
3
3
3
3
3
3
3
3
3
3
3
3
3
3
3
3
3
3
3
3
3
3
3
3
3
3
3
3
3
3
3
3
3
3
3
3
3
3
3
3
3
3
3
3
3
3
3
3
3
3
3
3
3
3
3
3
3
3
3
3
3
3
3
3
3
3
3
3
3
3
3
3
3
3
3
3
3
3
3
3
3
3
3
3
3
3
3
3
3
3
3
3
3
3
3
3
3
3
3
3
3
3
3
3
3
3
3
3
3
3
3
3
3
3
3
3
3
3
3
3
3
3
3
3
3
3
3
3
3
3
3
3
3
3
3
3
3
3
3
3
3
3
3
3
3
3
3
3
3
3
3
3
3
3
3
3
3
3
POINT_DATA 200
CELL_DATA 398
SCALARS ForceMap float
LOOKUP_TABLE default
1.11804
1.071
0.710202
0.862542
1.26168
1.11475
0.939601
1.08001
0.769016
0.84111
1.07512
1.02869
1.10002
0.700615
1.18569
1.00172
1.09416
0.942104
0.979396
1.18569
0.979125
0.755093
1.11804
1.05235
1.08001
1.10621
0.717986
0.755093
1.21104
0.960472
1.07512
1.10621
0.769016
1.07041
1.04751
1.11475
0.847704
1.07725
0.710202
0.832606
1.00917
0.847704
1.03819
0.84935
1.27549
0.841057
0.787262
0.973036
0.940594
0.72615
1.03817
1.10032
1.14699
0.72615
0.898049
1.10018
0.86544
0.995335
0.898049
0.86544
1.11141
1.08631
0.90918
0.968838
1.01661
1.02893
0.717986
0.791203
0.98138
0.976685
0.95489
1.26168
1.071
0.976685
1.17169
0.853283
0.778242
1.05971
0.862542
0.762135
0.853283
1.18708
0.976882
0.863138
0.928496
0.919206
0.818594
1.06502
1.03572
0.940594
0.906962
1.13476
0.837777
0.909763
1.08631
1.06502
1.26684
0.909763
0.818594
1.14772
1.12954
0.968838
1.02322
1.05101
0.944977
0.999915
0.580312
0.94534
0.874512
0.836713
0.927082
0.995383
1.02322
0.987362
0.864174
1.29555
1.01661
0.98138
1.26572
0.95489
0.874512
1.17169
0.948839
0.862102
1.26572
1.14358
0.89488
0.667206
1.29715
1.03819
0.821455
1.01813
0.787262
0.863138
0.821455
0.944177
0.9702
1.14028
1.14117
1.11582
0.973036
1.03817
0.995335
0.837777
1.10032
1.10018
0.90918
1.06067
1.13476
1.11141
0.841488
1.14772
1.09189
1.05101
0.841488
0.864174
1.18172
0.948839
0.927082
0.790111
0.836713
1.18172
1.07725
0.762135
1.14358
1.03258
0.939601
0.826905
1.07041
0.790534
1.14117
0.832606
1.27549
0.928052
1.01813
0.84935
1.00917
0.928052
0.667206
1.11582
0.841057
0.906962
1.14699
0.919206
0.944177
1.13074
1.13871
0.80972
0.999915
0.912325
1.01748
0.925737
1.26684
1.13871
0.775144
1.13174
1.0305
1.03572
0.878561
0.909219
1.0589
1.06956
0.909219
0.790111
0.95871
0.995383
0.967858
0.94139
0.95871
1.13073
1.23604
1.0644
0.724137
0.957553
0.94534
1.13073
0.862102
0.934943
1.05971
1.05939
0.94139
0.89488
1.03258
0.840797
1.03656
1.01948
1.05147
0.928496
1.29715
0.840797
0.843529
0.775144
0.9702
0.843529
1.0305
1.03656
0.641725
0.869425
1.08808
1.06067
1.09189
1.13174
0.80972
0.580312
1.12954
1.0095
0.79839
1.01716
0.967858
1.04939
1.06956
0.817792
0.724137
1.32622
0.85461
1.01306
1.11614
0.893949
1.30335
1.17364
0.700615
0.952078
0.864221
0.678955
0.973351
0.978788
1.17364
1.23604
1.05939
0.952078
0.711542
0.815719
0.850792
0.869425
0.9888
1.06722
0.912325
0.878561
0.617182
0.961458
1.07944
1.07607
0.867947
1.13074
1.05886
0.617182
1.02735
0.79839
1.06716
0.944977
1.0095
0.925737
1.02735
1.08622
1.12071
1.05197
0.941133
0.85461
0.9012
1.01863
0.872867
1.0929
0.957553
1.11106
1.01306
0.864221
1.01863
0.711542
1.18708
0.778242
0.934943
0.678955
1.05388
0.815719
0.976882
1.05388
0.826905
1.01948
0.973351
1.12117
1.28258
1.05886
1.06722
1.01748
0.961458
0.974072
0.850792
0.916175
0.90439
0.974072
0.979125
1.09416
0.641725
0.9888
0.90439
1.23816
1.10002
0.867947
1.06881
1.01716
1.06716
1.0589
1.04939
0.673919
0.960472
1.29555
0.653566
1.02893
0.9012
1.11614
0.870699
1.06513
1.05147
1.08808
0.893949
1.12117
0.978788
1.23816
1.00172
1.28258
0.942104
0.916175
1.07607
0.862099
1.00157
0.941133
0.870699
1.0929
0.812527
1.32622
0.908512
0.673919
1.05197
0.987362
1.05235
1.21104
0.791203
0.653566
0.812527
1.0644
0.817792
1.11106
1.12071
1.00157
0.872867
0.84111
1.04751
0.790534
1.14028
1.02869
1.30335
1.06513
0.979396
1.07944
0.862099
1.06881
1.08622
0.908512
