# Supplementary material for: Numerical assessment of the applicability of geometry-based force inference on homogeneous and heterogeneous cells
Source: PLoS One. 2024 Apr 16;19(4):e0299016. doi: 10.1371/journal.pone.0299016 (PMC11020637; doi:10.1371/journal.pone.0299016)
Supplement: S1 Data — Simulation results of homogeneous cells, based on different parameters, are stored in approximately 400 folders, each individually named from “data_004” to “data_400”. Please refer to the Excel file “parameter_settings.xlsx” for detailed parameter settings. Each folder contains one.dat file representing the cell structure, two.txt files listing the correct stress values, and two.vtk files containing the estimated stress values. If a folder is empty, it means that the simulation was stopped for some reason under the parameters. Simulation results of heterogeneous cells. Simulation results of heterogeneous cells, based on different parameters, are stored in four folders, each individually named from “data_1001” to “data_1004”. The Excel file “parameter_settings.xlsx” also contains the detailed parameter settings of those four results. Each folder contains five files, arranged in the same configuration as above. (ZIP) [file pone.0299016.s001.zip › supporting_data/data_078/000000_2dVertex(surface).vtk]

# vtk DataFile Version 2.0
S.O.
ASCII
DATASET UNSTRUCTURED_GRID
POINTS 278 float
0.385752 1.00887 0
0.306969 9.13053 0
10.4591 0.078609 0
10.032 2.01683 0
1.71026 1.50101 0
0.500863 0.634883 0
9.04418 2.89507 0
2.5708 8.0696 0
1.67222 0.646944 0
1.48657 9.12449 0
2.04554 2.86202 0
2.41992 0.498924 0
3.18323 7.8052 0
3.9964 0.633572 0
4.09446 2.18505 0
2.38834 4.16472 0
3.63481 8.03281 0
3.04248 1.4943 0
3.54251 0.375846 0
4.411 0.306883 0
5.25858 1.31394 0
5.15729 1.19484 0
5.13645 0.521564 0
6.24242 8.43955 0
7.36672 8.63108 0
6.43541 1.85151 0
4.9001 7.75755 0
7.90072 8.92236 0
5.6679 6.56016 0
6.32285 0.560463 0
8.26866 1.90395 0
6.50168 3.0542 0
9.07247 8.70055 0
4.42582 2.30418 0
5.89889 0.367928 0
9.26856 8.90117 0
8.91211 8.13675 0
7.78571 0.675264 0
7.03179 9.29594 0
0.274665 2.15396 0
10.4058 1.18688 0
9.77878 0.643515 0
8.02189 2.00116 0
9.77267 5.62783 0
2.17902 2.79795 0
10.2119 2.51524 0
0.778766 3.21997 0
1.18034 3.81985 0
1.11161 2.18268 0
9.77113 3.45909 0
10.7095 2.64428 0
3.002 2.05115 0
3.51227 2.95419 0
3.57668 2.62635 0
1.82365 3.52809 0
2.27069 2.40289 0
7.02678 4.14408 0
2.79614 0.751389 0
2.93005 3.28141 0
3.78164 3.2765 0
5.43365 3.07398 0
4.80151 3.21948 0
4.22758 4.55714 0
6.32851 1.2578 0
7.30551 2.00518 0
5.40126 0.313495 0
6.30213 4.23895 0
4.58808 3.36233 0
8.65928 1.21254 0
7.61625 1.80583 0
8.68881 3.25949 0
7.98985 3.1328 0
9.13766 0.223089 0
0.150805 0.0602266 0
7.46004 1.12495 0
9.47631 1.91309 0
0.0864125 1.19007 0
8.11647 0.635891 0
9.12002 1.19037 0
9.68321 3.12389 0
9.05109 6.3235 0
8.79583 4.14658 0
10.5601 3.79956 0
2.28383 7.94752 0
1.2752 2.51711 0
8.98866 2.54676 0
10.3572 3.89158 0
0.598795 6.79849 0
3.77008 4.24453 0
1.0913 3.79734 0
1.6466 4.79363 0
1.60963 5.98838 0
6.24898 5.11905 0
1.08585 5.60854 0
9.18427 4.28059 0
3.08527 4.98091 0
2.71262 5.41566 0
0.149884 3.03096 0
1.66845 1.47204 0
0.0532181 5.06237 0
3.94968 1.29458 0
5.32528 4.52819 0
4.32587 5.06927 0
2.85126 4.01485 0
7.37879 3.20856 0
5.53667 2.33003 0
7.38149 4.48331 0
5.25185 3.30308 0
8.14507 4.57771 0
6.34369 4.20313 0
8.18834 5.27591 0
7.93556 5.57331 0
9.14887 5.82494 0
9.30467 4.48888 0
6.34131 3.2535 0
9.53946 7.65717 0
10.0052 4.82005 0
8.02565 3.17131 0
7.89913 4.4293 0
9.39222 7.6806 0
0.465788 4.87778 0
0.53137 4.28463 0
1.2962 8.94438 0
10.1425 4.76085 0
1.00881 5.20387 0
3.11368 4.34285 0
2.8971 1.32056 0
1.45024 6.58933 0
2.04837 4.84364 0
2.99926 6.7908 0
2.74296 6.81205 0
3.91841 6.00364 0
3.24667 7.01707 0
1.97354 5.85698 0
4.44885 7.59624 0
5.06575 7.66327 0
5.56758 4.16488 0
5.26888 6.67853 0
5.83189 6.05135 0
4.98067 5.53124 0
4.39273 6.47548 0
7.93363 7.44515 0
6.28602 2.06266 0
7.41594 6.71023 0
8.81315 5.46063 0
7.20927 3.0129 0
2.33954 5.36091 0
6.25941 7.15925 0
6.99934 5.30599 0
7.1148 5.50582 0
5.38342 5.32921 0
7.65111 8.68443 0
10.3508 6.13841 0
7.57231 7.31911 0
8.62995 6.50544 0
8.00726 6.21115 0
10.7136 5.99921 0
6.99357 8.93229 0
9.76541 6.79073 0
0.940063 7.64696 0
1.98086 7.20609 0
10.545 7.942 0
0.888651 8.00142 0
0.492997 7.03198 0
2.02887 7.22461 0
10.1587 8.14033 0
0.339396 6.183 0
9.98968 8.70826 0
5.74843 5.5022 0
3.11177 6.13555 0
10.6485 7.33596 0
1.27446 1.60015 0
3.90848 5.40543 0
2.69834 8.88867 0
2.55162 8.75176 0
3.39277 8.88627 0
6.98517 6.58547 0
4.73364 6.36319 0
1.41905 8.3868 0
4.06006 1.43705 0
4.1251 6.91242 0
6.47274 1.05042 0
3.74911 8.56704 0
5.08395 8.6195 0
6.96424 7.76649 0
6.85826 6.10064 0
4.37232 8.74337 0
5.16875 1.9411 0
6.29072 7.57186 0
4.84238 8.46086 0
4.61458 4.33601 0
6.09845 7.75927 0
6.20961 8.40071 0
8.5528 6.92672 0
8.14298 7.87045 0
8.30107 0.387284 0
0.177487 8.28049 0
10.1302 6.7365 0
1.4581 0.485988 0
9.77937 0.723257 0
4.15994 2.84551 0
4.54334 0.892678 0
5.65944 7.24176 0
6.7086 8.23291 0
3.57926 1.89929 0
3.41378 0.955394 0
4.63791 1.72012 0
5.03006 2.61774 0
6.81002 2.44871 0
8.0217 1.308 0
8.94026 0.703846 0
9.77311 1.37945 0
9.59567 2.51045 0
1.12218 0.99608 0
2.88728 2.67316 0
3.35483 3.69512 0
4.18803 3.86422 0
7.59016 3.8124 0
8.42853 2.63944 0
8.31538 3.84199 0
0.637231 1.66049 0
9.41797 5.17816 0
1.79196 4.18006 0
1.68934 2.19059 0
2.3967 3.49125 0
5.85993 3.65138 0
6.78959 3.58682 0
6.96685 1.51089 0
8.89314 1.82253 0
9.1764 3.55915 0
9.81703 4.16904 0
1.4043 3.16732 0
1.02607 4.54007 0
5.02497 3.88303 0
5.79149 1.73009 0
5.98561 2.70062 0
7.63455 2.54377 0
8.51686 5.89368 0
7.64159 5.03405 0
0.986866 6.23625 0
1.67138 5.36727 0
2.60802 6.06755 0
2.62646 4.72463 0
5.80957 4.78143 0
6.76026 4.69409 0
6.41469 5.6497 0
8.6894 4.79137 0
10.0975 7.43507 0
2.03913 6.55867 0
4.72831 7.04106 0
4.41359 5.76999 0
3.34717 5.59574 0
7.42971 6.06337 0
8.64442 7.5721 0
9.18473 6.96796 0
9.70121 6.2121 0
1.96623 8.54889 0
3.75612 7.44115 0
3.64994 6.52457 0
3.68617 4.78958 0
4.84872 4.89757 0
8.00901 6.81797 0
6.92059 7.19715 0
6.32058 6.50761 0
9.52244 8.29791 0
1.20645 7.09561 0
2.22656 1.02388 0
4.30662 8.17381 0
5.31746 6.02137 0
7.56259 7.97371 0
3.11468 8.39468 0
1.59883 7.80177 0
2.43053 1.78353 0
2.68742 7.41636 0
5.75198 0.852392 0
5.49548 8.12824 0
8.36418 8.45183 0
0.765891 8.58748 0
CELLS 468 1872 
3 200 14 53
3 200 52 59
3 200 33 61
3 200 59 67
3 200 52 53
3 200 33 14
3 200 61 67
3 201 13 19
3 201 179 100
3 201 22 19
3 201 179 21
3 201 22 21
3 201 100 13
3 202 191 135
3 202 28 147
3 202 137 135
3 202 191 188
3 202 28 137
3 202 188 147
3 203 157 23
3 203 157 24
3 203 184 24
3 203 23 192
3 203 191 192
3 203 191 188
3 203 184 188
3 204 17 100
3 204 14 53
3 204 17 51
3 204 179 100
3 204 179 14
3 204 51 53
3 205 17 100
3 205 17 126
3 205 18 57
3 205 126 57
3 205 13 18
3 205 100 13
3 206 179 14
3 206 179 21
3 206 20 187
3 206 21 20
3 206 33 14
3 206 33 187
3 207 61 107
3 207 33 61
3 207 105 187
3 207 60 105
3 207 33 187
3 207 107 60
3 208 31 142
3 208 142 25
3 208 64 145
3 208 31 145
3 208 25 64
3 209 30 42
3 209 37 74
3 209 37 77
3 209 77 68
3 209 74 69
3 209 68 30
3 209 42 69
3 210 195 72
3 210 77 68
3 210 77 195
3 210 199 41
3 210 72 41
3 210 199 78
3 210 68 78
3 211 75 3
3 211 75 78
3 211 3 40
3 211 199 78
3 211 40 199
3 212 75 3
3 212 3 45
3 212 79 6
3 212 85 6
3 212 75 85
3 212 45 79
3 213 171 0
3 213 8 198
3 213 5 198
3 213 5 0
3 213 98 171
3 213 8 98
3 214 51 53
3 214 55 51
3 214 44 55
3 214 58 52
3 214 44 58
3 214 52 53
3 215 52 59
3 215 58 52
3 215 58 103
3 215 88 59
3 215 88 125
3 215 125 103
3 216 59 67
3 216 67 190
3 216 88 59
3 216 62 88
3 216 190 62
3 217 104 56
3 217 106 56
3 217 71 104
3 217 117 118
3 217 117 71
3 217 106 118
3 218 30 42
3 218 71 42
3 218 70 6
3 218 85 30
3 218 70 117
3 218 85 6
3 218 117 71
3 219 118 108
3 219 70 117
3 219 117 118
3 219 70 81
3 219 108 81
3 220 39 48
3 220 76 39
3 220 171 0
3 220 48 171
3 220 0 76
3 221 116 113
3 221 43 112
3 221 112 144
3 221 113 144
3 221 116 43
3 222 15 128
3 222 54 15
3 222 47 90
3 222 54 47
3 222 90 128
3 223 48 171
3 223 4 55
3 223 84 48
3 223 84 10
3 223 98 4
3 223 98 171
3 223 44 55
3 223 44 10
3 224 44 58
3 224 54 15
3 224 58 103
3 224 10 54
3 224 103 15
3 224 44 10
3 225 136 107
3 225 66 136
3 225 114 60
3 225 109 66
3 225 107 60
3 225 109 114
3 226 114 31
3 226 31 145
3 226 104 56
3 226 109 114
3 226 145 104
3 226 56 109
3 227 181 63
3 227 63 25
3 227 74 181
3 227 64 69
3 227 25 64
3 227 74 69
3 228 75 78
3 228 85 30
3 228 68 30
3 228 68 78
3 228 75 85
3 229 94 81
3 229 49 79
3 229 70 6
3 229 79 6
3 229 49 94
3 229 70 81
3 230 86 123
3 230 49 86
3 230 94 113
3 230 116 113
3 230 49 94
3 230 123 116
3 231 84 46
3 231 84 10
3 231 46 89
3 231 47 89
3 231 10 54
3 231 54 47
3 232 120 124
3 232 121 120
3 232 121 89
3 232 124 90
3 232 47 90
3 232 47 89
3 233 61 107
3 233 67 190
3 233 136 107
3 233 101 136
3 233 61 67
3 233 190 101
3 234 20 187
3 234 20 63
3 234 63 25
3 234 105 187
3 234 142 25
3 234 105 142
3 235 114 31
3 235 31 142
3 235 60 105
3 235 105 142
3 235 114 60
3 236 64 69
3 236 64 145
3 236 71 42
3 236 42 69
3 236 71 104
3 236 145 104
3 237 154 80
3 237 110 111
3 237 144 110
3 237 112 144
3 237 111 155
3 237 155 154
3 237 112 80
3 238 118 108
3 238 110 111
3 238 148 106
3 238 108 110
3 238 148 149
3 238 106 118
3 238 111 149
3 239 91 93
3 239 166 93
3 239 87 166
3 239 127 87
3 239 91 127
3 240 93 124
3 240 91 93
3 240 124 90
3 240 146 133
3 240 90 128
3 240 133 91
3 240 146 128
3 241 146 133
3 241 146 96
3 241 169 96
3 241 130 129
3 241 133 130
3 241 129 169
3 242 15 128
3 242 146 96
3 242 103 15
3 242 125 95
3 242 125 103
3 242 95 96
3 242 146 128
3 243 66 136
3 243 101 136
3 243 66 92
3 243 92 168
3 243 101 150
3 243 150 168
3 244 106 56
3 244 109 66
3 244 66 92
3 244 148 92
3 244 148 106
3 244 56 109
3 245 148 92
3 245 148 149
3 245 92 168
3 245 138 185
3 245 185 149
3 245 138 168
3 246 94 81
3 246 94 113
3 246 108 110
3 246 144 110
3 246 113 144
3 246 108 81
3 247 158 197
3 247 197 170
3 247 115 158
3 247 170 161
3 247 165 115
3 247 161 165
3 248 133 91
3 248 127 160
3 248 91 127
3 248 164 130
3 248 133 130
3 248 160 164
3 249 180 134
3 249 140 180
3 249 134 26
3 249 177 137
3 249 26 135
3 249 140 177
3 249 137 135
3 250 172 131
3 250 131 140
3 250 102 172
3 250 139 102
3 250 139 177
3 250 140 177
3 251 169 96
3 251 95 96
3 251 172 131
3 251 169 131
3 251 95 172
3 252 143 176
3 252 185 149
3 252 176 185
3 252 143 155
3 252 111 155
3 252 111 149
3 253 119 193
3 253 141 193
3 253 36 194
3 253 141 194
3 253 119 36
3 254 154 80
3 254 193 154
3 254 119 193
3 254 80 158
3 254 115 158
3 254 119 115
3 255 43 152
3 255 43 112
3 255 158 197
3 255 112 80
3 255 80 158
3 255 152 197
3 256 122 9
3 256 122 178
3 256 174 9
3 256 7 83
3 256 178 83
3 256 7 174
3 257 180 134
3 257 134 16
3 257 180 132
3 257 12 132
3 257 16 12
3 258 129 169
3 258 129 132
3 258 140 180
3 258 131 140
3 258 180 132
3 258 169 131
3 259 62 88
3 259 88 125
3 259 125 95
3 259 102 172
3 259 62 102
3 259 95 172
3 260 190 62
3 260 62 102
3 260 190 101
3 260 101 150
3 260 139 102
3 260 139 150
3 261 141 153
3 261 193 154
3 261 143 155
3 261 155 154
3 261 141 193
3 261 153 143
3 262 143 176
3 262 184 153
3 262 176 147
3 262 153 143
3 262 184 188
3 262 188 147
3 263 138 185
3 263 176 185
3 263 176 147
3 263 138 28
3 263 28 147
3 264 32 35
3 264 165 167
3 264 119 36
3 264 32 36
3 264 165 115
3 264 119 115
3 264 35 167
3 265 127 87
3 265 127 160
3 265 87 163
3 265 163 159
3 265 159 160
3 266 126 57
3 266 11 57
3 266 98 4
3 266 4 126
3 266 8 98
3 266 8 11
3 267 134 16
3 267 134 26
3 267 182 16
3 267 186 182
3 267 189 26
3 267 186 189
3 268 150 168
3 268 138 168
3 268 177 137
3 268 139 150
3 268 139 177
3 268 138 28
3 268 28 137
3 269 141 153
3 269 184 24
3 269 151 24
3 269 184 153
3 269 141 194
3 269 151 194
3 270 173 174
3 270 7 12
3 270 7 174
3 270 182 16
3 270 175 182
3 270 16 12
3 270 175 173
3 271 83 164
3 271 162 159
3 271 160 164
3 271 178 162
3 271 159 160
3 271 178 83
3 272 4 55
3 272 17 51
3 272 17 126
3 272 55 51
3 272 4 126
3 273 83 164
3 273 130 129
3 273 164 130
3 273 129 132
3 273 7 83
3 273 7 12
3 273 12 132
3 274 22 65
3 274 22 21
3 274 21 20
3 274 20 63
3 274 181 63
3 274 29 181
3 274 34 65
3 274 29 34
3 275 183 189
3 275 191 135
3 275 26 135
3 275 189 26
3 275 183 192
3 275 191 192
3 276 151 27
3 276 36 194
3 276 151 194
3 276 32 27
3 276 32 36
3 277 122 1
3 277 196 1
3 277 122 178
3 277 196 162
3 277 178 162
CELL_TYPES 468
5
5
5
5
5
5
5
5
5
5
5
5
5
5
5
5
5
5
5
5
5
5
5
5
5
5
5
5
5
5
5
5
5
5
5
5
5
5
5
5
5
5
5
5
5
5
5
5
5
5
5
5
5
5
5
5
5
5
5
5
5
5
5
5
5
5
5
5
5
5
5
5
5
5
5
5
5
5
5
5
5
5
5
5
5
5
5
5
5
5
5
5
5
5
5
5
5
5
5
5
5
5
5
5
5
5
5
5
5
5
5
5
5
5
5
5
5
5
5
5
5
5
5
5
5
5
5
5
5
5
5
5
5
5
5
5
5
5
5
5
5
5
5
5
5
5
5
5
5
5
5
5
5
5
5
5
5
5
5
5
5
5
5
5
5
5
5
5
5
5
5
5
5
5
5
5
5
5
5
5
5
5
5
5
5
5
5
5
5
5
5
5
5
5
5
5
5
5
5
5
5
5
5
5
5
5
5
5
5
5
5
5
5
5
5
5
5
5
5
5
5
5
5
5
5
5
5
5
5
5
5
5
5
5
5
5
5
5
5
5
5
5
5
5
5
5
5
5
5
5
5
5
5
5
5
5
5
5
5
5
5
5
5
5
5
5
5
5
5
5
5
5
5
5
5
5
5
5
5
5
5
5
5
5
5
5
5
5
5
5
5
5
5
5
5
5
5
5
5
5
5
5
5
5
5
5
5
5
5
5
5
5
5
5
5
5
5
5
5
5
5
5
5
5
5
5
5
5
5
5
5
5
5
5
5
5
5
5
5
5
5
5
5
5
5
5
5
5
5
5
5
5
5
5
5
5
5
5
5
5
5
5
5
5
5
5
5
5
5
5
5
5
5
5
5
5
5
5
5
5
5
5
5
5
5
5
5
5
5
5
5
5
5
5
5
5
5
5
5
5
5
5
5
5
5
5
5
5
5
5
5
5
5
5
5
5
5
5
5
5
5
5
5
5
5
5
5
5
5
5
5
5
5
5
5
5
5
5
5
5
5
5
5
5
5
5
5
5
5
5
5
5
5
5
5
5
5
5
5
5
5
5
5
5
5
5
5
5
POINT_DATA 278
CELL_DATA 468
SCALARS ForceMap float
LOOKUP_TABLE default
-0.0197223
-0.0197223
-0.0197223
-0.0197223
-0.0197223
-0.0197223
-0.0197223
-0.0229257
-0.0229257
-0.0229257
-0.0229257
-0.0229257
-0.0229257
-0.292847
-0.292847
-0.292847
-0.292847
-0.292847
-0.292847
-0.24935
-0.24935
-0.24935
-0.24935
-0.24935
-0.24935
-0.24935
-0.140722
-0.140722
-0.140722
-0.140722
-0.140722
-0.140722
-0.0304375
-0.0304375
-0.0304375
-0.0304375
-0.0304375
-0.0304375
0.154268
0.154268
0.154268
0.154268
0.154268
0.154268
-0.0140182
-0.0140182
-0.0140182
-0.0140182
-0.0140182
-0.0140182
0.282037
0.282037
0.282037
0.282037
0.282037
-0.202596
-0.202596
-0.202596
-0.202596
-0.202596
-0.202596
-0.202596
-0.568929
-0.568929
-0.568929
-0.568929
-0.568929
-0.568929
-0.568929
0.0375174
0.0375174
0.0375174
0.0375174
0.0375174
0.0383994
0.0383994
0.0383994
0.0383994
0.0383994
0.0383994
-0.156692
-0.156692
-0.156692
-0.156692
-0.156692
-0.156692
-0.259704
-0.259704
-0.259704
-0.259704
-0.259704
-0.259704
-0.0557657
-0.0557657
-0.0557657
-0.0557657
-0.0557657
-0.0557657
0.291605
0.291605
0.291605
0.291605
0.291605
0.0685732
0.0685732
0.0685732
0.0685732
0.0685732
0.0685732
-0.162688
-0.162688
-0.162688
-0.162688
-0.162688
-0.162688
-0.162688
0.25548
0.25548
0.25548
0.25548
0.25548
0.116494
0.116494
0.116494
0.116494
0.116494
0.125056
0.125056
0.125056
0.125056
0.125056
0.181953
0.181953
0.181953
0.181953
0.181953
-0.0300135
-0.0300135
-0.0300135
-0.0300135
-0.0300135
-0.0300135
-0.0300135
-0.0300135
0.044177
0.044177
0.044177
0.044177
0.044177
0.044177
0.112315
0.112315
0.112315
0.112315
0.112315
0.112315
0.0906921
0.0906921
0.0906921
0.0906921
0.0906921
0.0906921
0.112202
0.112202
0.112202
0.112202
0.112202
0.112202
0.249978
0.249978
0.249978
0.249978
0.249978
0.207655
0.207655
0.207655
0.207655
0.207655
0.207655
0.171241
0.171241
0.171241
0.171241
0.171241
0.171241
-0.0801793
-0.0801793
-0.0801793
-0.0801793
-0.0801793
-0.0801793
0.132511
0.132511
0.132511
0.132511
0.132511
0.132511
0.17499
0.17499
0.17499
0.17499
0.17499
0.17499
0.0761486
0.0761486
0.0761486
0.0761486
0.0761486
0.0761486
0.298677
0.298677
0.298677
0.298677
0.298677
0.111682
0.111682
0.111682
0.111682
0.111682
0.111682
-0.154748
-0.154748
-0.154748
-0.154748
-0.154748
-0.154748
-0.154748
-0.0389434
-0.0389434
-0.0389434
-0.0389434
-0.0389434
-0.0389434
-0.0389434
0.236738
0.236738
0.236738
0.236738
0.236738
-0.219054
-0.219054
-0.219054
-0.219054
-0.219054
-0.219054
-0.219054
0.128483
0.128483
0.128483
0.128483
0.128483
0.128483
-0.179812
-0.179812
-0.179812
-0.179812
-0.179812
-0.179812
-0.179812
-0.14816
-0.14816
-0.14816
-0.14816
-0.14816
-0.14816
-0.0685904
-0.0685904
-0.0685904
-0.0685904
-0.0685904
-0.0685904
-0.112151
-0.112151
-0.112151
-0.112151
-0.112151
-0.112151
-0.0942011
-0.0942011
-0.0942011
-0.0942011
-0.0942011
-0.0942011
-0.00821417
-0.00821417
-0.00821417
-0.00821417
-0.00821417
-0.00821417
0.118489
0.118489
0.118489
0.118489
0.118489
0.118489
-0.354199
-0.354199
-0.354199
-0.354199
-0.354199
-0.354199
-0.354199
-0.0300707
-0.0300707
-0.0300707
-0.0300707
-0.0300707
-0.0300707
0.321862
0.321862
0.321862
0.321862
0.321862
-0.0896718
-0.0896718
-0.0896718
-0.0896718
-0.0896718
-0.0896718
0.124669
0.124669
0.124669
0.124669
0.124669
0.0599915
0.0599915
0.0599915
0.0599915
0.0599915
0.0599915
-0.0916947
-0.0916947
-0.0916947
-0.0916947
-0.0916947
-0.0916947
0.119245
0.119245
0.119245
0.119245
0.119245
0.119245
-0.126897
-0.126897
-0.126897
-0.126897
-0.126897
-0.166446
-0.166446
-0.166446
-0.166446
-0.166446
-0.166446
-0.0392327
-0.0392327
-0.0392327
-0.0392327
-0.0392327
-0.0392327
0.101376
0.101376
0.101376
0.101376
0.101376
0.101376
0.229645
0.229645
0.229645
0.229645
0.229645
0.229645
-0.263481
-0.263481
-0.263481
-0.263481
-0.263481
-0.263481
0.106088
0.106088
0.106088
0.106088
0.106088
0.0793812
0.0793812
0.0793812
0.0793812
0.0793812
0.0793812
0.0793812
0.225685
0.225685
0.225685
0.225685
0.225685
0.0693683
0.0693683
0.0693683
0.0693683
0.0693683
0.0693683
-0.219931
-0.219931
-0.219931
-0.219931
-0.219931
-0.219931
-0.202185
-0.202185
-0.202185
-0.202185
-0.202185
-0.202185
-0.202185
0.0450828
0.0450828
0.0450828
0.0450828
0.0450828
0.0450828
-0.2466
-0.2466
-0.2466
-0.2466
-0.2466
-0.2466
-0.2466
0.0670463
0.0670463
0.0670463
0.0670463
0.0670463
0.0670463
0.172994
0.172994
0.172994
0.172994
0.172994
-0.37129
-0.37129
-0.37129
-0.37129
-0.37129
-0.37129
-0.37129
-0.298973
-0.298973
-0.298973
-0.298973
-0.298973
-0.298973
-0.298973
-0.298973
-0.222144
-0.222144
-0.222144
-0.222144
-0.222144
-0.222144
0.306014
0.306014
0.306014
0.306014
0.306014
0.187553
0.187553
0.187553
0.187553
0.187553
