# Supplementary material for: Numerical assessment of the applicability of geometry-based force inference on homogeneous and heterogeneous cells
Source: PLoS One. 2024 Apr 16;19(4):e0299016. doi: 10.1371/journal.pone.0299016 (PMC11020637; doi:10.1371/journal.pone.0299016)
Supplement: S1 Data — Simulation results of homogeneous cells, based on different parameters, are stored in approximately 400 folders, each individually named from “data_004” to “data_400”. Please refer to the Excel file “parameter_settings.xlsx” for detailed parameter settings. Each folder contains one.dat file representing the cell structure, two.txt files listing the correct stress values, and two.vtk files containing the estimated stress values. If a folder is empty, it means that the simulation was stopped for some reason under the parameters. Simulation results of heterogeneous cells. Simulation results of heterogeneous cells, based on different parameters, are stored in four folders, each individually named from “data_1001” to “data_1004”. The Excel file “parameter_settings.xlsx” also contains the detailed parameter settings of those four results. Each folder contains five files, arranged in the same configuration as above. (ZIP) [file pone.0299016.s001.zip › supporting_data/data_078/i2dvertex000000000000000.dat]

170629

20.0
20.0

200
277
78

0.385752	1.00887
0.306969	9.13053
10.4591	0.078609
10.032	2.01683
1.71026	1.50101
0.500863	0.634883
9.04418	2.89507
2.5708	8.0696
1.67222	0.646944
1.48657	9.12449
2.04554	2.86202
2.41992	0.498924
3.18323	7.8052
3.9964	0.633572
4.09446	2.18505
2.38834	4.16472
3.63481	8.03281
3.04248	1.4943
3.54251	0.375846
4.411	0.306883
5.25858	1.31394
5.15729	1.19484
5.13645	0.521564
6.24242	8.43955
7.36672	8.63108
6.43541	1.85151
4.9001	7.75755
7.90072	8.92236
5.6679	6.56016
6.32285	0.560463
8.26866	1.90395
6.50168	3.0542
9.07247	8.70055
4.42582	2.30418
5.89889	0.367928
9.26856	8.90117
8.91211	8.13675
7.78571	0.675264
7.03179	9.29594
0.274665	2.15396
10.4058	1.18688
9.77878	0.643515
8.02189	2.00116
9.77267	5.62783
2.17902	2.79795
10.2119	2.51524
0.778766	3.21997
1.18034	3.81985
1.11161	2.18268
9.77113	3.45909
10.7095	2.64428
3.002	2.05115
3.51227	2.95419
3.57668	2.62635
1.82365	3.52809
2.27069	2.40289
7.02678	4.14408
2.79614	0.751389
2.93005	3.28141
3.78164	3.2765
5.43365	3.07398
4.80151	3.21948
4.22758	4.55714
6.32851	1.2578
7.30551	2.00518
5.40126	0.313495
6.30213	4.23895
4.58808	3.36233
8.65928	1.21254
7.61625	1.80583
8.68881	3.25949
7.98985	3.1328
9.13766	0.223089
0.150805	0.0602266
7.46004	1.12495
9.47631	1.91309
0.0864125	1.19007
8.11647	0.635891
9.12002	1.19037
9.68321	3.12389
9.05109	6.3235
8.79583	4.14658
10.5601	3.79956
2.28383	7.94752
1.2752	2.51711
8.98866	2.54676
10.3572	3.89158
0.598795	6.79849
3.77008	4.24453
1.0913	3.79734
1.6466	4.79363
1.60963	5.98838
6.24898	5.11905
1.08585	5.60854
9.18427	4.28059
3.08527	4.98091
2.71262	5.41566
0.149884	3.03096
1.66845	1.47204
0.0532181	5.06237
3.94968	1.29458
5.32528	4.52819
4.32587	5.06927
2.85126	4.01485
7.37879	3.20856
5.53667	2.33003
7.38149	4.48331
5.25185	3.30308
8.14507	4.57771
6.34369	4.20313
8.18834	5.27591
7.93556	5.57331
9.14887	5.82494
9.30467	4.48888
6.34131	3.2535
9.53946	7.65717
10.0052	4.82005
8.02565	3.17131
7.89913	4.4293
9.39222	7.6806
0.465788	4.87778
0.53137	4.28463
1.2962	8.94438
10.1425	4.76085
1.00881	5.20387
3.11368	4.34285
2.8971	1.32056
1.45024	6.58933
2.04837	4.84364
2.99926	6.7908
2.74296	6.81205
3.91841	6.00364
3.24667	7.01707
1.97354	5.85698
4.44885	7.59624
5.06575	7.66327
5.56758	4.16488
5.26888	6.67853
5.83189	6.05135
4.98067	5.53124
4.39273	6.47548
7.93363	7.44515
6.28602	2.06266
7.41594	6.71023
8.81315	5.46063
7.20927	3.0129
2.33954	5.36091
6.25941	7.15925
6.99934	5.30599
7.1148	5.50582
5.38342	5.32921
7.65111	8.68443
10.3508	6.13841
7.57231	7.31911
8.62995	6.50544
8.00726	6.21115
10.7136	5.99921
6.99357	8.93229
9.76541	6.79073
0.940063	7.64696
1.98086	7.20609
10.545	7.942
0.888651	8.00142
0.492997	7.03198
2.02887	7.22461
10.1587	8.14033
0.339396	6.183
9.98968	8.70826
5.74843	5.5022
3.11177	6.13555
10.6485	7.33596
1.27446	1.60015
3.90848	5.40543
2.69834	8.88867
2.55162	8.75176
3.39277	8.88627
6.98517	6.58547
4.73364	6.36319
1.41905	8.3868
4.06006	1.43705
4.1251	6.91242
6.47274	1.05042
3.74911	8.56704
5.08395	8.6195
6.96424	7.76649
6.85826	6.10064
4.37232	8.74337
5.16875	1.9411
6.29072	7.57186
4.84238	8.46086
4.61458	4.33601
6.09845	7.75927
6.20961	8.40071
8.5528	6.92672
8.14298	7.87045
8.30107	0.387284
0.177487	8.28049
10.1302	6.7365
1.4581	0.485988
9.77937	0.723257

122	1
73	5
39	48
76	39
30	42
171	0
8	198
122	9
48	171
50	45
5	198
4	55
84	48
17	100
14	53
17	51
17	126
18	57
52	59
126	57
13	19
179	100
11	57
13	18
22	19
179	14
61	107
22	65
183	189
179	21
22	21
20	187
33	61
157	23
21	20
20	63
151	27
181	63
191	135
63	25
37	74
29	181
74	181
157	24
37	77
157	38
195	72
32	35
77	68
77	195
5	0
0	76
199	41
75	3
75	78
82	86
94	81
3	40
3	45
86	123
49	79
46	97
84	46
49	86
84	10
98	4
98	171
15	128
51	53
55	51
44	55
58	52
44	58
54	15
59	67
52	53
58	103
33	14
67	190
136	107
100	13
88	59
114	31
105	187
31	142
60	105
64	69
142	25
64	145
31	145
71	42
104	56
25	64
70	6
85	30
74	69
118	108
106	56
68	30
70	117
79	6
72	41
42	69
85	6
41	2
199	78
40	199
68	78
75	85
94	113
154	80
43	152
116	113
93	124
120	124
49	94
99	120
121	120
91	93
46	89
121	89
124	90
47	90
47	89
146	133
10	54
54	47
146	96
62	88
90	128
169	96
103	15
44	10
88	125
66	136
101	136
125	95
105	142
125	103
114	60
61	67
109	66
66	92
33	187
107	60
109	114
71	104
145	104
148	92
117	118
110	111
148	106
108	110
148	149
56	109
117	71
106	118
144	110
70	81
43	112
112	144
45	79
113	144
152	156
108	81
123	116
166	93
158	197
83	164
87	166
133	91
127	87
127	160
91	127
130	129
164	130
133	130
129	169
180	134
129	132
140	180
134	16
95	96
172	131
131	140
180	132
102	172
146	128
169	131
190	62
62	102
95	172
190	101
92	168
101	150
138	185
150	168
143	176
139	102
185	149
176	185
141	153
193	154
143	155
138	168
111	155
119	193
155	154
111	149
184	24
141	193
112	80
80	158
36	194
152	197
151	24
184	153
87	163
141	194
197	170
116	43
115	158
151	194
162	159
165	167
196	1
163	159
122	178
160	164
196	162
178	162
173	174
159	160
174	9
7	83
178	83
7	12
134	26
4	126
8	98
177	137
12	132
7	174
26	135
182	16
175	182
139	150
186	182
16	12
176	147
8	11
189	26
175	173
186	189
34	65
23	192
139	177
29	34
138	28
183	192
191	192
28	147
140	177
137	135
153	143
191	188
28	137
184	188
188	147
119	36
32	27
32	36
170	161
165	115
161	165
119	115
35	167

7	14	33	61	67	59	52	53
6	21	179	100	13	19	22
6	191	135	137	28	147	188
7	157	23	192	191	188	184	24
6	51	17	100	179	14	53
6	100	17	126	57	18	13
6	179	21	20	187	33	14
6	187	105	60	107	61	33
5	145	31	142	25	64
7	77	68	30	42	69	74	37
7	68	77	195	72	41	199	78
5	40	3	75	78	199
6	75	3	45	79	6	85
6	171	0	5	198	8	98
6	52	58	44	55	51	53
6	125	103	58	52	59	88
5	67	190	62	88	59
6	118	106	56	104	71	117
7	71	42	30	85	6	70	117
5	70	81	108	118	117
5	76	0	171	48	39
5	116	43	112	144	113
5	15	128	90	47	54
8	84	48	171	98	4	55	44	10
6	54	10	44	58	103	15
6	66	136	107	60	114	109
6	31	145	104	56	109	114
6	69	64	25	63	181	74
5	78	75	85	30	68
6	49	94	81	70	6	79
6	113	94	49	86	123	116
6	46	84	10	54	47	89
6	121	89	47	90	124	120
6	190	67	61	107	136	101
6	105	187	20	63	25	142
5	114	60	105	142	31
6	145	64	69	42	71	104
7	154	155	111	110	144	112	80
7	149	148	106	118	108	110	111
5	93	91	127	87	166
7	91	93	124	90	128	146	133
6	130	133	146	96	169	129
7	125	95	96	146	128	15	103
6	136	66	92	168	150	101
6	92	66	109	56	106	148
6	148	149	185	138	168	92
6	144	110	108	81	94	113
6	197	170	161	165	115	158
6	133	130	164	160	127	91
7	140	177	137	135	26	134	180
6	139	177	140	131	172	102
5	95	172	131	169	96
6	185	149	111	155	143	176
5	193	119	36	194	141
6	119	193	154	80	158	115
6	158	80	112	43	152	197
6	178	83	7	174	9	122
5	12	132	180	134	16
6	180	132	129	169	131	140
6	102	172	95	125	88	62
6	150	139	102	62	190	101
6	155	154	193	141	153	143
6	147	176	143	153	184	188
5	176	147	28	138	185
7	165	167	35	32	36	119	115
5	160	159	163	87	127
6	126	4	98	8	11	57
6	16	134	26	189	186	182
7	177	139	150	168	138	28	137
6	194	151	24	184	153	141
7	174	7	12	16	182	175	173
6	178	162	159	160	164	83
5	17	51	55	4	126
7	83	164	130	129	132	12	7
8	21	22	65	34	29	181	63	20
6	189	26	135	191	192	183
5	32	27	151	194	36
5	162	178	122	1	196
