# Supplementary material for: Numerical assessment of the applicability of geometry-based force inference on homogeneous and heterogeneous cells
Source: PLoS One. 2024 Apr 16;19(4):e0299016. doi: 10.1371/journal.pone.0299016 (PMC11020637; doi:10.1371/journal.pone.0299016)
Supplement: S1 Data — Simulation results of homogeneous cells, based on different parameters, are stored in approximately 400 folders, each individually named from “data_004” to “data_400”. Please refer to the Excel file “parameter_settings.xlsx” for detailed parameter settings. Each folder contains one.dat file representing the cell structure, two.txt files listing the correct stress values, and two.vtk files containing the estimated stress values. If a folder is empty, it means that the simulation was stopped for some reason under the parameters. Simulation results of heterogeneous cells. Simulation results of heterogeneous cells, based on different parameters, are stored in four folders, each individually named from “data_1001” to “data_1004”. The Excel file “parameter_settings.xlsx” also contains the detailed parameter settings of those four results. Each folder contains five files, arranged in the same configuration as above. (ZIP) [file pone.0299016.s001.zip › supporting_data/data_079/000000_2dVertex(edge).vtk]

# vtk DataFile Version 2.0
S.O.
ASCII
DATASET UNSTRUCTURED_GRID
POINTS 200 float
1.2699 6.96445 0
9.05619 8.74728 0
0.358998 8.68908 0
9.81834 3.59302 0
3.03109 8.92249 0
0.574063 0.723701 0
0.289819 8.55092 0
1.27323 0.210325 0
3.78171 0.515562 0
1.70892 7.83099 0
9.97774 1.70129 0
2.18076 0.701046 0
5.02161 0.731587 0
3.74597 7.91738 0
0.752913 2.99677 0
3.15729 1.44395 0
4.25927 0.954794 0
2.70774 8.63955 0
1.38797 1.35742 0
6.23249 3.157 0
5.54092 1.53419 0
4.43268 7.27593 0
3.03785 0.696111 0
4.22646 1.30357 0
6.16473 8.4631 0
6.99715 8.98709 0
5.10789 1.92391 0
5.54839 1.28666 0
8.7825 8.14591 0
7.29822 3.10776 0
7.57176 1.09896 0
6.34754 0.588962 0
9.46971 1.26772 0
8.08886 0.485108 0
6.65947 1.28961 0
8.92333 2.20948 0
9.44322 0.702616 0
8.8205 7.73404 0
1.51484 8.33418 0
10.6841 2.40838 0
10.0725 0.362932 0
9.55766 3.37628 0
8.52661 2.92572 0
1.18203 2.76672 0
8.77977 1.83226 0
9.63953 2.48976 0
0.734278 3.39621 0
0.00529077 3.81602 0
2.82966 1.8114 0
0.390169 1.84744 0
2.82781 0.538199 0
1.29052 2.44371 0
2.2927 1.6321 0
1.86005 2.39597 0
1.61896 4.16063 0
2.03984 4.70745 0
2.4148 2.94256 0
2.70493 5.67157 0
3.87341 2.43393 0
3.64735 3.84225 0
5.88656 9.24103 0
3.96574 2.49415 0
6.96185 2.21987 0
5.43623 4.00819 0
3.89316 1.64261 0
6.57124 1.78354 0
4.60107 3.37911 0
5.06445 2.20886 0
6.01317 1.96001 0
10.0752 2.17599 0
7.88941 1.90301 0
8.05344 4.17382 0
5.56643 9.2165 0
4.86351 8.58202 0
8.0358 3.0447 0
7.92669 2.96103 0
1.88381 3.5624 0
10.7281 1.03798 0
7.83089 1.86809 0
0.809784 0.717953 0
0.814506 4.57023 0
5.7901 3.05263 0
9.15419 6.32531 0
10.215 4.75364 0
1.22115 4.11479 0
10.2096 3.40896 0
10.317 6.02762 0
10.0712 6.75714 0
4.55072 4.56566 0
10.7265 2.55936 0
0.150606 5.35212 0
1.98774 5.05343 0
5.77012 4.37453 0
1.39159 5.63935 0
3.42501 5.15574 0
1.98005 1.15481 0
4.36794 3.32972 0
4.90415 4.07015 0
1.06604 1.94338 0
4.79215 5.18374 0
6.68837 5.05494 0
2.75551 4.38616 0
5.37869 6.33945 0
5.22288 2.74827 0
3.92661 4.45311 0
7.16101 3.99643 0
5.77931 5.55001 0
9.94842 4.75101 0
6.36051 6.34384 0
6.93633 2.80876 0
6.56713 4.07986 0
6.41299 4.3516 0
8.54044 1.71779 0
8.64016 4.24317 0
8.91464 4.57761 0
7.60692 4.85552 0
5.93101 3.00432 0
8.07974 9.06427 0
0.0394555 4.26097 0
9.05777 3.4988 0
0.126927 1.07435 0
0.251151 7.49644 0
10.3257 6.591 0
0.625947 6.11359 0
0.361767 7.03072 0
0.86901 4.99388 0
0.113507 5.75269 0
1.42652 5.37775 0
2.7121 6.03492 0
1.70455 7.35469 0
3.37548 3.69082 0
2.43381 6.24475 0
5.40276 5.17472 0
2.83036 3.91228 0
3.33003 5.14254 0
3.50825 6.67127 0
3.71468 5.532 0
5.28354 7.1617 0
3.71178 8.67628 0
6.98094 5.22104 0
6.96944 5.76127 0
4.75332 6.12461 0
6.29812 7.18707 0
8.02978 5.97702 0
7.69654 4.40258 0
8.64838 5.2238 0
6.6466 7.87004 0
8.48274 6.36372 0
8.98053 6.47555 0
9.09519 0.472162 0
5.78437 6.08938 0
6.42709 8.40249 0
7.69391 8.2014 0
9.28181 5.66545 0
9.78936 7.58252 0
0.677841 6.8501 0
9.66159 4.46122 0
9.68417 5.54428 0
8.22501 5.37214 0
0.197083 9.0411 0
1.61667 7.67315 0
10.0011 7.82549 0
9.21089 7.48468 0
0.55206 7.87233 0
3.18329 7.61969 0
2.28147 7.09332 0
10.0996 0.173945 0
0.978059 8.7869 0
2.19867 8.94417 0
1.92772 0.316075 0
3.8817 8.85666 0
3.75411 6.57507 0
2.6999 8.02743 0
1.69829 6.09325 0
3.13867 7.30387 0
2.3599 3.46755 0
4.64989 5.431 0
4.9024 8.30659 0
3.32807 2.73581 0
4.06865 6.68639 0
6.45318 6.86391 0
7.63092 6.14679 0
4.49828 8.88105 0
3.03609 2.55288 0
4.29693 7.6781 0
6.23466 0.566319 0
5.51 7.32945 0
4.69446 0.66392 0
7.64572 8.72062 0
7.44936 7.84197 0
7.62573 7.29384 0
7.40132 6.90312 0
8.14356 7.28343 0
6.95922 0.136168 0
7.65249 0.676449 0
5.4958 8.02539 0
9.98679 8.31399 0
9.69437 8.61815 0
9.08752 8.69335 0
8.49318 0.679491 0
CELLS 396 1188 
2 17 172
2 9 38
2 9 172
2 48 52
2 53 52
2 56 183
2 53 56
2 48 183
2 56 183
2 183 178
2 130 178
2 175 56
2 175 133
2 133 130
2 23 26
2 20 26
2 20 27
2 23 16
2 195 24
2 73 177
2 195 177
2 45 69
2 32 44
2 10 32
2 44 35
2 45 35
2 11 95
2 79 18
2 95 18
2 79 18
2 18 98
2 53 52
2 18 98
2 95 18
2 52 95
2 51 53
2 48 15
2 64 15
2 183 178
2 48 183
2 178 58
2 64 58
2 68 20
2 65 34
2 20 27
2 65 68
2 34 31
2 112 70
2 112 44
2 70 75
2 75 74
2 44 35
2 35 42
2 42 74
2 112 199
2 32 36
2 32 44
2 112 44
2 45 35
2 35 42
2 45 41
2 42 119
2 119 41
2 11 95
2 48 52
2 48 15
2 15 22
2 52 95
2 54 55
2 76 175
2 54 76
2 55 101
2 101 133
2 175 133
2 92 111
2 92 132
2 100 106
2 132 106
2 111 100
2 26 67
2 23 26
2 23 64
2 58 61
2 64 58
2 61 67
2 62 78
2 62 109
2 70 75
2 29 109
2 75 29
2 78 70
2 65 34
2 62 65
2 62 78
2 34 30
2 30 78
2 32 36
2 10 32
2 54 84
2 43 76
2 84 46
2 54 76
2 54 84
2 54 55
2 80 84
2 125 127
2 91 127
2 55 91
2 130 178
2 59 130
2 178 58
2 58 61
2 96 61
2 59 96
2 96 66
2 59 96
2 88 97
2 59 104
2 97 66
2 104 88
2 111 110
2 100 139
2 144 115
2 105 110
2 115 139
2 111 100
2 144 105
2 96 61
2 96 66
2 66 103
2 67 103
2 61 67
2 71 74
2 42 74
2 42 119
2 113 119
2 71 113
2 75 29
2 75 74
2 71 74
2 105 29
2 144 71
2 144 105
2 114 113
2 114 156
2 119 41
2 113 119
2 3 41
2 93 127
2 91 127
2 91 57
2 131 173
2 173 93
2 57 128
2 131 128
2 53 56
2 43 76
2 51 53
2 76 175
2 175 56
2 99 132
2 176 99
2 132 106
2 150 102
2 141 176
2 141 102
2 106 150
2 66 103
2 63 81
2 97 63
2 97 66
2 81 103
2 68 116
2 62 65
2 65 68
2 62 109
2 19 116
2 109 19
2 139 140
2 115 139
2 181 140
2 115 158
2 158 143
2 181 143
2 29 109
2 105 110
2 109 19
2 105 29
2 19 110
2 45 69
2 45 41
2 3 41
2 84 46
2 80 84
2 93 127
2 125 127
2 93 123
2 91 57
2 55 101
2 55 91
2 57 134
2 134 101
2 92 63
2 88 97
2 97 63
2 99 132
2 92 132
2 88 99
2 176 99
2 104 94
2 104 88
2 88 99
2 136 94
2 136 176
2 100 106
2 150 108
2 100 139
2 139 140
2 106 150
2 140 108
2 92 111
2 92 63
2 63 81
2 111 110
2 19 116
2 81 116
2 19 110
2 192 37
2 190 192
2 28 152
2 189 152
2 190 189
2 37 28
2 145 153
2 148 82
2 147 143
2 158 145
2 158 143
2 147 148
2 153 82
2 155 0
2 173 0
2 93 123
2 173 93
2 59 130
2 101 133
2 59 104
2 133 130
2 104 94
2 94 134
2 134 101
2 141 176
2 136 171
2 141 179
2 136 176
2 179 171
2 150 102
2 150 108
2 102 137
2 180 108
2 186 142
2 142 180
2 186 137
2 144 115
2 144 71
2 114 113
2 71 113
2 115 158
2 114 145
2 158 145
2 157 153
2 145 153
2 114 156
2 114 145
2 148 162
2 192 37
2 147 192
2 147 148
2 162 37
2 157 153
2 153 82
2 87 82
2 148 82
2 148 162
2 154 162
2 87 82
2 131 173
2 173 0
2 165 131
2 0 129
2 165 129
2 94 134
2 57 134
2 135 128
2 57 128
2 136 171
2 135 171
2 136 94
2 165 131
2 135 128
2 131 128
2 174 165
2 174 135
2 141 179
2 141 102
2 102 137
2 137 21
2 179 21
2 195 24
2 186 142
2 142 146
2 195 186
2 146 151
2 140 108
2 181 140
2 180 108
2 180 191
2 181 191
2 147 143
2 181 143
2 147 192
2 191 190
2 190 192
2 181 191
2 163 160
2 9 38
2 9 160
2 172 164
2 174 165
2 129 160
2 9 160
2 174 164
2 9 172
2 165 129
2 64 15
2 23 64
2 15 22
2 23 16
2 177 184
2 138 13
2 13 184
2 73 177
2 142 180
2 146 189
2 191 190
2 180 191
2 142 146
2 190 189
2 162 37
2 154 162
2 198 28
2 37 28
2 28 152
2 198 28
2 188 152
2 155 0
2 0 129
2 163 160
2 129 160
2 135 171
2 174 164
2 174 135
2 164 13
2 13 184
2 179 171
2 21 184
2 179 21
2 17 172
2 172 164
2 138 13
2 164 13
2 177 184
2 137 21
2 21 184
2 186 137
2 195 186
2 195 177
2 26 67
2 68 20
2 20 26
2 67 103
2 68 116
2 81 103
2 81 116
2 30 194
2 34 31
2 34 30
2 146 189
2 146 151
2 189 152
2 188 152
2 112 199
2 30 194
2 112 70
2 78 70
2 30 78
CELL_TYPES 396
3
3
3
3
3
3
3
3
3
3
3
3
3
3
3
3
3
3
3
3
3
3
3
3
3
3
3
3
3
3
3
3
3
3
3
3
3
3
3
3
3
3
3
3
3
3
3
3
3
3
3
3
3
3
3
3
3
3
3
3
3
3
3
3
3
3
3
3
3
3
3
3
3
3
3
3
3
3
3
3
3
3
3
3
3
3
3
3
3
3
3
3
3
3
3
3
3
3
3
3
3
3
3
3
3
3
3
3
3
3
3
3
3
3
3
3
3
3
3
3
3
3
3
3
3
3
3
3
3
3
3
3
3
3
3
3
3
3
3
3
3
3
3
3
3
3
3
3
3
3
3
3
3
3
3
3
3
3
3
3
3
3
3
3
3
3
3
3
3
3
3
3
3
3
3
3
3
3
3
3
3
3
3
3
3
3
3
3
3
3
3
3
3
3
3
3
3
3
3
3
3
3
3
3
3
3
3
3
3
3
3
3
3
3
3
3
3
3
3
3
3
3
3
3
3
3
3
3
3
3
3
3
3
3
3
3
3
3
3
3
3
3
3
3
3
3
3
3
3
3
3
3
3
3
3
3
3
3
3
3
3
3
3
3
3
3
3
3
3
3
3
3
3
3
3
3
3
3
3
3
3
3
3
3
3
3
3
3
3
3
3
3
3
3
3
3
3
3
3
3
3
3
3
3
3
3
3
3
3
3
3
3
3
3
3
3
3
3
3
3
3
3
3
3
3
3
3
3
3
3
3
3
3
3
3
3
3
3
3
3
3
3
3
3
3
3
3
3
3
3
3
3
3
3
3
3
3
3
3
3
3
3
3
3
3
3
3
3
3
3
3
3
3
3
3
3
3
3
3
3
3
3
3
3
3
3
3
3
3
3
3
3
3
3
3
3
POINT_DATA 200
CELL_DATA 396
SCALARS ForceMap float
LOOKUP_TABLE default
1.05049
0.971061
0.990348
0.993975
0.789269
0.890127
0.999362
1.12208
0.890127
1.00669
1.0148
1.01306
1.13413
0.988156
0.740565
0.965986
1.28411
1.1876
0.970163
1.111
1.02453
0.923991
0.875678
0.881827
1.13501
0.969289
1.12282
0.807583
1.03182
0.807583
1.16923
0.789269
1.16923
1.03182
0.895348
0.900418
0.742933
0.791298
1.00669
1.12208
0.958912
1.00214
0.959214
1.10704
1.28411
0.780902
1.08111
0.915738
1.20505
0.918446
1.09206
1.13501
0.936677
0.996837
0.69851
1.11456
0.875678
1.20505
0.969289
0.936677
0.908953
0.894351
1.09302
1.12282
0.993975
0.742933
0.790683
0.895348
1.02507
1.00666
0.852991
0.961786
1.10902
1.13413
0.977185
0.825156
0.809267
0.987581
1.00322
1.18216
0.740565
1.16837
1.01321
1.00214
0.626741
0.933742
1.00217
0.918446
1.19107
0.928814
1.11436
1.10704
1.02839
0.933742
0.824824
0.945079
1.11456
0.881827
0.921289
0.890447
1.05315
0.852991
0.921289
1.02507
0.957016
0.896832
0.96776
1.18018
1.0148
1.13371
0.958912
1.01321
0.881546
0.779609
1.14034
0.779609
1.06098
1.01301
0.878276
1.04195
1.02325
1.07689
1.07134
1.01039
1.06552
1.00322
0.944367
0.881546
1.14034
0.976863
1.22253
0.626741
0.937497
0.996837
0.894351
0.984571
1.04639
0.928814
1.09206
0.937497
0.945168
1.11449
0.944367
0.972578
1.04306
1.09302
0.984571
0.992757
1.04268
0.96776
0.977492
0.676075
0.949969
1.0779
1.04001
0.999362
0.890447
0.900418
1.00666
1.01306
0.948745
1.13738
0.987581
0.963308
0.933578
0.868385
0.975272
0.976863
0.850429
0.953676
0.878276
0.936803
0.840087
1.02839
0.780902
1.00217
1.05434
0.934458
1.08556
1.06552
0.806892
0.852341
0.994814
1.16079
1.19107
1.01039
0.934458
0.945168
1.03151
0.923991
0.908953
0.992757
1.05315
0.957016
1.04268
0.896832
0.83381
0.977492
0.961786
1.18018
0.88803
0.939982
0.860065
1.06098
0.953676
0.948745
0.825156
1.07453
1.13738
0.864107
1.04195
1.07453
1.08243
0.756777
0.809267
0.934695
1.07689
1.08556
0.975272
1.06384
0.977185
0.860065
0.850429
1.02325
1.05434
1.10116
1.03151
1.06702
1.01703
0.888184
1.16382
1.08294
0.939188
0.836117
0.968865
0.968313
1.00052
0.994814
0.977317
0.936578
1.17247
0.815588
0.83381
0.949969
1.13371
1.10902
1.01301
0.988156
0.864107
1.10913
0.939982
0.933578
0.93258
0.974423
0.756777
1.24698
0.963308
0.934695
0.759387
1.06586
0.870294
1.11772
1.13289
1.07134
1.11449
0.972578
1.04639
0.852341
0.822267
1.00052
1.09392
0.836117
1.04306
0.822267
1.02958
1.06702
0.667206
0.977317
0.974416
1.09392
0.936578
0.825717
0.968865
1.02958
1.01541
0.825717
0.676075
0.815588
0.874106
1.02179
1.21464
1.10913
0.88803
0.966251
1.0779
0.93258
1.10615
1.08243
0.874106
0.966251
1.04001
0.984611
1.14045
0.974423
0.868385
0.759387
1.09171
1.00898
0.970163
0.870294
0.998707
0.89816
0.955251
1.06384
0.806892
1.06586
0.77052
1.03934
0.968313
1.16079
0.667206
1.1631
1.01703
1.03934
0.826687
0.971061
1.06686
1.10418
0.984611
1.12261
1.06686
1.05153
0.990348
1.21464
0.791298
1.16837
0.790683
1.1876
0.978638
1.01494
0.907959
1.111
1.11772
0.871366
1.1631
0.77052
0.998707
1.08294
0.974416
1.01541
1.12752
0.939188
0.888184
1.12752
1.00559
1.17247
1.02179
0.826687
1.12261
1.10615
1.05153
1.14045
0.978406
0.907959
1.24698
1.06724
1.00898
1.05049
1.10418
1.01494
0.978406
0.978638
1.09171
1.06724
1.13289
0.89816
1.02453
1.18216
0.959214
0.965986
1.22253
0.840087
0.936803
1.10116
1.0706
1.08111
0.824824
0.871366
0.955251
1.16382
1.00559
0.69851
1.0706
0.915738
1.11436
0.945079
