# Supplementary material for: Numerical assessment of the applicability of geometry-based force inference on homogeneous and heterogeneous cells
Source: PLoS One. 2024 Apr 16;19(4):e0299016. doi: 10.1371/journal.pone.0299016 (PMC11020637; doi:10.1371/journal.pone.0299016)
Supplement: S1 Data — Simulation results of homogeneous cells, based on different parameters, are stored in approximately 400 folders, each individually named from “data_004” to “data_400”. Please refer to the Excel file “parameter_settings.xlsx” for detailed parameter settings. Each folder contains one.dat file representing the cell structure, two.txt files listing the correct stress values, and two.vtk files containing the estimated stress values. If a folder is empty, it means that the simulation was stopped for some reason under the parameters. Simulation results of heterogeneous cells. Simulation results of heterogeneous cells, based on different parameters, are stored in four folders, each individually named from “data_1001” to “data_1004”. The Excel file “parameter_settings.xlsx” also contains the detailed parameter settings of those four results. Each folder contains five files, arranged in the same configuration as above. (ZIP) [file pone.0299016.s001.zip › supporting_data/data_079/000000_2dVertex(surface).vtk]

# vtk DataFile Version 2.0
S.O.
ASCII
DATASET UNSTRUCTURED_GRID
POINTS 278 float
1.2699 6.96445 0
9.05619 8.74728 0
0.358998 8.68908 0
9.81834 3.59302 0
3.03109 8.92249 0
0.574063 0.723701 0
0.289819 8.55092 0
1.27323 0.210325 0
3.78171 0.515562 0
1.70892 7.83099 0
9.97774 1.70129 0
2.18076 0.701046 0
5.02161 0.731587 0
3.74597 7.91738 0
0.752913 2.99677 0
3.15729 1.44395 0
4.25927 0.954794 0
2.70774 8.63955 0
1.38797 1.35742 0
6.23249 3.157 0
5.54092 1.53419 0
4.43268 7.27593 0
3.03785 0.696111 0
4.22646 1.30357 0
6.16473 8.4631 0
6.99715 8.98709 0
5.10789 1.92391 0
5.54839 1.28666 0
8.7825 8.14591 0
7.29822 3.10776 0
7.57176 1.09896 0
6.34754 0.588962 0
9.46971 1.26772 0
8.08886 0.485108 0
6.65947 1.28961 0
8.92333 2.20948 0
9.44322 0.702616 0
8.8205 7.73404 0
1.51484 8.33418 0
10.6841 2.40838 0
10.0725 0.362932 0
9.55766 3.37628 0
8.52661 2.92572 0
1.18203 2.76672 0
8.77977 1.83226 0
9.63953 2.48976 0
0.734278 3.39621 0
0.00529077 3.81602 0
2.82966 1.8114 0
0.390169 1.84744 0
2.82781 0.538199 0
1.29052 2.44371 0
2.2927 1.6321 0
1.86005 2.39597 0
1.61896 4.16063 0
2.03984 4.70745 0
2.4148 2.94256 0
2.70493 5.67157 0
3.87341 2.43393 0
3.64735 3.84225 0
5.88656 9.24103 0
3.96574 2.49415 0
6.96185 2.21987 0
5.43623 4.00819 0
3.89316 1.64261 0
6.57124 1.78354 0
4.60107 3.37911 0
5.06445 2.20886 0
6.01317 1.96001 0
10.0752 2.17599 0
7.88941 1.90301 0
8.05344 4.17382 0
5.56643 9.2165 0
4.86351 8.58202 0
8.0358 3.0447 0
7.92669 2.96103 0
1.88381 3.5624 0
10.7281 1.03798 0
7.83089 1.86809 0
0.809784 0.717953 0
0.814506 4.57023 0
5.7901 3.05263 0
9.15419 6.32531 0
10.215 4.75364 0
1.22115 4.11479 0
10.2096 3.40896 0
10.317 6.02762 0
10.0712 6.75714 0
4.55072 4.56566 0
10.7265 2.55936 0
0.150606 5.35212 0
1.98774 5.05343 0
5.77012 4.37453 0
1.39159 5.63935 0
3.42501 5.15574 0
1.98005 1.15481 0
4.36794 3.32972 0
4.90415 4.07015 0
1.06604 1.94338 0
4.79215 5.18374 0
6.68837 5.05494 0
2.75551 4.38616 0
5.37869 6.33945 0
5.22288 2.74827 0
3.92661 4.45311 0
7.16101 3.99643 0
5.77931 5.55001 0
9.94842 4.75101 0
6.36051 6.34384 0
6.93633 2.80876 0
6.56713 4.07986 0
6.41299 4.3516 0
8.54044 1.71779 0
8.64016 4.24317 0
8.91464 4.57761 0
7.60692 4.85552 0
5.93101 3.00432 0
8.07974 9.06427 0
0.0394555 4.26097 0
9.05777 3.4988 0
0.126927 1.07435 0
0.251151 7.49644 0
10.3257 6.591 0
0.625947 6.11359 0
0.361767 7.03072 0
0.86901 4.99388 0
0.113507 5.75269 0
1.42652 5.37775 0
2.7121 6.03492 0
1.70455 7.35469 0
3.37548 3.69082 0
2.43381 6.24475 0
5.40276 5.17472 0
2.83036 3.91228 0
3.33003 5.14254 0
3.50825 6.67127 0
3.71468 5.532 0
5.28354 7.1617 0
3.71178 8.67628 0
6.98094 5.22104 0
6.96944 5.76127 0
4.75332 6.12461 0
6.29812 7.18707 0
8.02978 5.97702 0
7.69654 4.40258 0
8.64838 5.2238 0
6.6466 7.87004 0
8.48274 6.36372 0
8.98053 6.47555 0
9.09519 0.472162 0
5.78437 6.08938 0
6.42709 8.40249 0
7.69391 8.2014 0
9.28181 5.66545 0
9.78936 7.58252 0
0.677841 6.8501 0
9.66159 4.46122 0
9.68417 5.54428 0
8.22501 5.37214 0
0.197083 9.0411 0
1.61667 7.67315 0
10.0011 7.82549 0
9.21089 7.48468 0
0.55206 7.87233 0
3.18329 7.61969 0
2.28147 7.09332 0
10.0996 0.173945 0
0.978059 8.7869 0
2.19867 8.94417 0
1.92772 0.316075 0
3.8817 8.85666 0
3.75411 6.57507 0
2.6999 8.02743 0
1.69829 6.09325 0
3.13867 7.30387 0
2.3599 3.46755 0
4.64989 5.431 0
4.9024 8.30659 0
3.32807 2.73581 0
4.06865 6.68639 0
6.45318 6.86391 0
7.63092 6.14679 0
4.49828 8.88105 0
3.03609 2.55288 0
4.29693 7.6781 0
6.23466 0.566319 0
5.51 7.32945 0
4.69446 0.66392 0
7.64572 8.72062 0
7.44936 7.84197 0
7.62573 7.29384 0
7.40132 6.90312 0
8.14356 7.28343 0
6.95922 0.136168 0
7.65249 0.676449 0
5.4958 8.02539 0
9.98679 8.31399 0
9.69437 8.61815 0
9.08752 8.69335 0
8.49318 0.679491 0
2.15407 8.33575 0
2.46749 2.28573 0
2.91384 3.24302 0
4.8961 1.2678 0
5.53445 8.62111 0
9.45526 1.91497 0
1.51689 0.755945 0
0.740263 1.34736 0
1.67302 1.82217 0
3.39164 2.05964 0
6.13957 1.30873 0
8.33628 2.35645 0
8.93668 1.11836 0
9.13783 2.86148 0
2.61306 1.15868 0
2.22891 4.07303 0
6.03519 4.91509 0
4.39812 1.95688 0
7.48078 2.50718 0
7.19075 1.63901 0
10.0167 1.01784 0
1.28097 3.4833 0
1.41989 4.7353 0
3.7723 3.14719 0
4.30096 3.97046 0
7.04306 4.56477 0
4.61505 2.74123 0
8.45101 3.59684 0
7.65912 3.65501 0
9.27449 4.00525 0
2.06192 5.69179 0
1.83325 2.94931 0
5.21739 5.728 0
5.2025 3.42625 0
6.41634 2.476 0
7.57454 5.51321 0
6.80309 3.45327 0
10.0724 2.85134 0
0.59643 4.0082 0
0.749041 5.5432 0
2.64115 5.01438 0
5.1534 4.60398 0
4.12686 5.03645 0
6.392 5.69328 0
6.00519 3.76829 0
8.12246 7.78081 0
8.67593 5.85863 0
1.13392 6.32755 0
3.33061 4.38182 0
4.18455 5.99537 0
5.84508 6.74425 0
8.2594 4.73078 0
9.32172 5.03281 0
8.70408 7.05428 0
9.76296 6.15602 0
9.49244 6.95662 0
1.88245 6.70229 0
3.30898 5.91378 0
2.84155 6.71958 0
4.78478 6.72848 0
6.04925 7.79792 0
6.99305 6.40801 0
7.92693 6.66687 0
0.995569 8.21388 0
2.40614 7.5591 0
3.63552 1.07016 0
4.25054 8.33583 0
6.96979 7.34911 0
9.39288 8.0813 0
8.32143 8.55699 0
0.944849 7.37659 0
3.77781 7.26807 0
3.22243 8.28594 0
4.96091 7.67615 0
5.57845 2.30888 0
6.99876 0.755716 0
7.09341 8.35781 0
8.08422 1.19547 0
CELLS 472 1888 
3 200 17 172
3 200 168 38
3 200 168 17
3 200 9 38
3 200 9 172
3 201 48 52
3 201 53 52
3 201 56 183
3 201 53 56
3 201 48 183
3 202 56 183
3 202 183 178
3 202 130 178
3 202 175 56
3 202 175 133
3 202 133 130
3 203 27 12
3 203 23 26
3 203 20 26
3 203 20 27
3 203 16 187
3 203 23 16
3 203 12 187
3 204 195 24
3 204 73 72
3 204 24 60
3 204 60 72
3 204 73 177
3 204 195 177
3 205 45 69
3 205 32 44
3 205 10 32
3 205 69 10
3 205 44 35
3 205 45 35
3 206 169 7
3 206 7 79
3 206 11 169
3 206 11 95
3 206 79 18
3 206 95 18
3 207 49 120
3 207 5 120
3 207 79 18
3 207 18 98
3 207 79 5
3 207 98 49
3 208 53 52
3 208 18 98
3 208 95 18
3 208 52 95
3 208 51 98
3 208 51 53
3 209 48 15
3 209 64 15
3 209 183 178
3 209 48 183
3 209 178 58
3 209 64 58
3 210 68 20
3 210 31 185
3 210 65 34
3 210 20 27
3 210 65 68
3 210 185 27
3 210 34 31
3 211 112 70
3 211 112 44
3 211 70 75
3 211 75 74
3 211 44 35
3 211 35 42
3 211 42 74
3 212 112 199
3 212 149 36
3 212 32 36
3 212 32 44
3 212 112 44
3 212 199 149
3 213 45 35
3 213 35 42
3 213 45 41
3 213 42 119
3 213 119 41
3 214 11 95
3 214 50 22
3 214 50 11
3 214 48 52
3 214 48 15
3 214 15 22
3 214 52 95
3 215 54 55
3 215 76 175
3 215 54 76
3 215 55 101
3 215 101 133
3 215 175 133
3 216 92 111
3 216 92 132
3 216 100 106
3 216 132 106
3 216 111 100
3 217 26 67
3 217 23 26
3 217 23 64
3 217 58 61
3 217 64 58
3 217 61 67
3 218 62 78
3 218 62 109
3 218 70 75
3 218 29 109
3 218 75 29
3 218 78 70
3 219 65 34
3 219 62 65
3 219 62 78
3 219 34 30
3 219 30 78
3 220 36 40
3 220 32 36
3 220 10 32
3 220 77 40
3 220 77 10
3 221 46 14
3 221 14 43
3 221 54 84
3 221 43 76
3 221 84 46
3 221 54 76
3 222 54 84
3 222 54 55
3 222 80 84
3 222 125 80
3 222 125 127
3 222 91 127
3 222 55 91
3 223 130 178
3 223 59 130
3 223 178 58
3 223 58 61
3 223 96 61
3 223 59 96
3 224 96 66
3 224 59 96
3 224 88 97
3 224 59 104
3 224 97 66
3 224 104 88
3 225 111 110
3 225 100 139
3 225 144 115
3 225 105 110
3 225 115 139
3 225 111 100
3 225 144 105
3 226 96 61
3 226 96 66
3 226 66 103
3 226 67 103
3 226 61 67
3 227 71 74
3 227 42 74
3 227 42 119
3 227 113 119
3 227 71 113
3 228 75 29
3 228 75 74
3 228 71 74
3 228 105 29
3 228 144 71
3 228 144 105
3 229 3 156
3 229 114 113
3 229 114 156
3 229 119 41
3 229 113 119
3 229 3 41
3 230 93 127
3 230 91 127
3 230 91 57
3 230 131 173
3 230 173 93
3 230 57 128
3 230 131 128
3 231 53 56
3 231 43 51
3 231 43 76
3 231 51 53
3 231 76 175
3 231 175 56
3 232 99 132
3 232 176 99
3 232 132 106
3 232 150 102
3 232 141 176
3 232 141 102
3 232 106 150
3 233 66 103
3 233 63 81
3 233 97 63
3 233 97 66
3 233 81 103
3 234 68 116
3 234 62 65
3 234 65 68
3 234 62 109
3 234 19 116
3 234 109 19
3 235 139 140
3 235 115 139
3 235 181 140
3 235 115 158
3 235 158 143
3 235 181 143
3 236 29 109
3 236 105 110
3 236 109 19
3 236 105 29
3 236 19 110
3 237 45 69
3 237 89 85
3 237 89 39
3 237 3 85
3 237 69 39
3 237 45 41
3 237 3 41
3 238 84 46
3 238 118 47
3 238 80 84
3 238 46 47
3 238 80 118
3 239 93 127
3 239 90 126
3 239 125 90
3 239 125 127
3 239 123 126
3 239 93 123
3 240 91 57
3 240 55 101
3 240 55 91
3 240 57 134
3 240 134 101
3 241 92 63
3 241 88 97
3 241 97 63
3 241 99 132
3 241 92 132
3 241 88 99
3 242 176 99
3 242 104 94
3 242 104 88
3 242 88 99
3 242 136 94
3 242 136 176
3 243 100 106
3 243 150 108
3 243 100 139
3 243 139 140
3 243 106 150
3 243 140 108
3 244 92 111
3 244 92 63
3 244 63 81
3 244 111 110
3 244 19 116
3 244 81 116
3 244 19 110
3 245 192 37
3 245 190 192
3 245 28 152
3 245 189 152
3 245 190 189
3 245 37 28
3 246 145 153
3 246 148 82
3 246 147 143
3 246 158 145
3 246 158 143
3 246 147 148
3 246 153 82
3 247 123 155
3 247 155 0
3 247 173 0
3 247 93 123
3 247 173 93
3 248 59 130
3 248 101 133
3 248 59 104
3 248 133 130
3 248 104 94
3 248 94 134
3 248 134 101
3 249 141 176
3 249 136 171
3 249 141 179
3 249 136 176
3 249 179 171
3 250 150 102
3 250 150 108
3 250 102 137
3 250 180 108
3 250 186 142
3 250 142 180
3 250 186 137
3 251 144 115
3 251 144 71
3 251 114 113
3 251 71 113
3 251 115 158
3 251 114 145
3 251 158 145
3 252 157 153
3 252 145 153
3 252 114 156
3 252 157 107
3 252 107 156
3 252 114 145
3 253 148 162
3 253 192 37
3 253 147 192
3 253 147 148
3 253 162 37
3 254 157 153
3 254 87 122
3 254 153 82
3 254 86 157
3 254 87 82
3 254 86 122
3 255 148 82
3 255 148 162
3 255 154 162
3 255 87 82
3 255 87 154
3 256 131 173
3 256 173 0
3 256 165 131
3 256 0 129
3 256 165 129
3 257 94 134
3 257 57 134
3 257 135 128
3 257 57 128
3 257 136 171
3 257 135 171
3 257 136 94
3 258 165 131
3 258 135 128
3 258 131 128
3 258 174 165
3 258 174 135
3 259 141 179
3 259 141 102
3 259 102 137
3 259 137 21
3 259 179 21
3 260 195 24
3 260 186 142
3 260 142 146
3 260 151 24
3 260 195 186
3 260 146 151
3 261 140 108
3 261 181 140
3 261 180 108
3 261 180 191
3 261 181 191
3 262 147 143
3 262 181 143
3 262 147 192
3 262 191 190
3 262 190 192
3 262 181 191
3 263 38 167
3 263 6 2
3 263 167 2
3 263 6 163
3 263 163 160
3 263 9 38
3 263 9 160
3 264 172 164
3 264 174 165
3 264 129 160
3 264 9 160
3 264 174 164
3 264 9 172
3 264 165 129
3 265 64 15
3 265 23 64
3 265 15 22
3 265 22 8
3 265 16 8
3 265 23 16
3 266 138 170
3 266 177 184
3 266 138 13
3 266 13 184
3 266 182 170
3 266 73 182
3 266 73 177
3 267 142 180
3 267 146 189
3 267 191 190
3 267 180 191
3 267 142 146
3 267 190 189
3 268 162 37
3 268 154 162
3 268 154 161
3 268 161 196
3 268 198 28
3 268 37 28
3 268 197 198
3 268 197 196
3 269 1 198
3 269 28 152
3 269 117 1
3 269 117 188
3 269 198 28
3 269 188 152
3 270 155 124
3 270 155 0
3 270 0 129
3 270 163 160
3 270 124 121
3 270 129 160
3 270 121 163
3 271 135 171
3 271 174 164
3 271 174 135
3 271 164 13
3 271 13 184
3 271 179 171
3 271 21 184
3 271 179 21
3 272 17 172
3 272 17 4
3 272 172 164
3 272 138 13
3 272 164 13
3 272 138 4
3 273 177 184
3 273 137 21
3 273 21 184
3 273 186 137
3 273 195 186
3 273 195 177
3 274 26 67
3 274 68 20
3 274 20 26
3 274 67 103
3 274 68 116
3 274 81 103
3 274 81 116
3 275 31 193
3 275 194 193
3 275 30 194
3 275 34 31
3 275 34 30
3 276 146 189
3 276 146 151
3 276 25 151
3 276 189 152
3 276 188 25
3 276 188 152
3 277 112 199
3 277 194 33
3 277 30 194
3 277 112 70
3 277 78 70
3 277 30 78
3 277 199 33
CELL_TYPES 472
5
5
5
5
5
5
5
5
5
5
5
5
5
5
5
5
5
5
5
5
5
5
5
5
5
5
5
5
5
5
5
5
5
5
5
5
5
5
5
5
5
5
5
5
5
5
5
5
5
5
5
5
5
5
5
5
5
5
5
5
5
5
5
5
5
5
5
5
5
5
5
5
5
5
5
5
5
5
5
5
5
5
5
5
5
5
5
5
5
5
5
5
5
5
5
5
5
5
5
5
5
5
5
5
5
5
5
5
5
5
5
5
5
5
5
5
5
5
5
5
5
5
5
5
5
5
5
5
5
5
5
5
5
5
5
5
5
5
5
5
5
5
5
5
5
5
5
5
5
5
5
5
5
5
5
5
5
5
5
5
5
5
5
5
5
5
5
5
5
5
5
5
5
5
5
5
5
5
5
5
5
5
5
5
5
5
5
5
5
5
5
5
5
5
5
5
5
5
5
5
5
5
5
5
5
5
5
5
5
5
5
5
5
5
5
5
5
5
5
5
5
5
5
5
5
5
5
5
5
5
5
5
5
5
5
5
5
5
5
5
5
5
5
5
5
5
5
5
5
5
5
5
5
5
5
5
5
5
5
5
5
5
5
5
5
5
5
5
5
5
5
5
5
5
5
5
5
5
5
5
5
5
5
5
5
5
5
5
5
5
5
5
5
5
5
5
5
5
5
5
5
5
5
5
5
5
5
5
5
5
5
5
5
5
5
5
5
5
5
5
5
5
5
5
5
5
5
5
5
5
5
5
5
5
5
5
5
5
5
5
5
5
5
5
5
5
5
5
5
5
5
5
5
5
5
5
5
5
5
5
5
5
5
5
5
5
5
5
5
5
5
5
5
5
5
5
5
5
5
5
5
5
5
5
5
5
5
5
5
5
5
5
5
5
5
5
5
5
5
5
5
5
5
5
5
5
5
5
5
5
5
5
5
5
5
5
5
5
5
5
5
5
5
5
5
5
5
5
5
5
5
5
5
5
5
5
5
5
5
5
5
5
5
5
5
5
5
5
5
5
5
5
5
5
5
5
5
5
5
5
5
5
5
5
5
5
5
5
5
5
5
5
POINT_DATA 278
CELL_DATA 472
SCALARS ForceMap float
LOOKUP_TABLE default
0.195121
0.195121
0.195121
0.195121
0.195121
0.377507
0.377507
0.377507
0.377507
0.377507
0.0215771
0.0215771
0.0215771
0.0215771
0.0215771
0.0215771
-0.108251
-0.108251
-0.108251
-0.108251
-0.108251
-0.108251
-0.108251
-0.00575919
-0.00575919
-0.00575919
-0.00575919
-0.00575919
-0.00575919
0.0359066
0.0359066
0.0359066
0.0359066
0.0359066
0.0359066
-0.130212
-0.130212
-0.130212
-0.130212
-0.130212
-0.130212
0.156664
0.156664
0.156664
0.156664
0.156664
0.156664
-0.0100269
-0.0100269
-0.0100269
-0.0100269
-0.0100269
-0.0100269
0.0200567
0.0200567
0.0200567
0.0200567
0.0200567
0.0200567
-0.00627221
-0.00627221
-0.00627221
-0.00627221
-0.00627221
-0.00627221
-0.00627221
0.0331414
0.0331414
0.0331414
0.0331414
0.0331414
0.0331414
0.0331414
0.0643227
0.0643227
0.0643227
0.0643227
0.0643227
0.0643227
0.236115
0.236115
0.236115
0.236115
0.236115
-0.162302
-0.162302
-0.162302
-0.162302
-0.162302
-0.162302
-0.162302
0.0500281
0.0500281
0.0500281
0.0500281
0.0500281
0.0500281
0.0644278
0.0644278
0.0644278
0.0644278
0.0644278
0.0846418
0.0846418
0.0846418
0.0846418
0.0846418
0.0846418
0.148569
0.148569
0.148569
0.148569
0.148569
0.148569
0.257489
0.257489
0.257489
0.257489
0.257489
-0.0504121
-0.0504121
-0.0504121
-0.0504121
-0.0504121
0.0453495
0.0453495
0.0453495
0.0453495
0.0453495
0.0453495
-0.132267
-0.132267
-0.132267
-0.132267
-0.132267
-0.132267
-0.132267
0.0787345
0.0787345
0.0787345
0.0787345
0.0787345
0.0787345
0.0239043
0.0239043
0.0239043
0.0239043
0.0239043
0.0239043
-0.200039
-0.200039
-0.200039
-0.200039
-0.200039
-0.200039
-0.200039
0.329674
0.329674
0.329674
0.329674
0.329674
0.19943
0.19943
0.19943
0.19943
0.19943
0.0114807
0.0114807
0.0114807
0.0114807
0.0114807
0.0114807
0.11547
0.11547
0.11547
0.11547
0.11547
0.11547
-0.114883
-0.114883
-0.114883
-0.114883
-0.114883
-0.114883
-0.114883
0.191785
0.191785
0.191785
0.191785
0.191785
0.191785
-0.150668
-0.150668
-0.150668
-0.150668
-0.150668
-0.150668
-0.150668
0.0424384
0.0424384
0.0424384
0.0424384
0.0424384
-0.108083
-0.108083
-0.108083
-0.108083
-0.108083
-0.108083
-0.198119
-0.198119
-0.198119
-0.198119
-0.198119
-0.198119
0.295154
0.295154
0.295154
0.295154
0.295154
-0.163404
-0.163404
-0.163404
-0.163404
-0.163404
-0.163404
-0.163404
0.516425
0.516425
0.516425
0.516425
0.516425
0.00348632
0.00348632
0.00348632
0.00348632
0.00348632
0.00348632
0.0354643
0.0354643
0.0354643
0.0354643
0.0354643
-0.073362
-0.073362
-0.073362
-0.073362
-0.073362
-0.073362
-0.0742648
-0.0742648
-0.0742648
-0.0742648
-0.0742648
-0.0742648
-0.0861866
-0.0861866
-0.0861866
-0.0861866
-0.0861866
-0.0861866
-0.0935875
-0.0935875
-0.0935875
-0.0935875
-0.0935875
-0.0935875
-0.0935875
0.148309
0.148309
0.148309
0.148309
0.148309
0.148309
-0.179397
-0.179397
-0.179397
-0.179397
-0.179397
-0.179397
-0.179397
0.33278
0.33278
0.33278
0.33278
0.33278
-0.175828
-0.175828
-0.175828
-0.175828
-0.175828
-0.175828
-0.175828
-0.0354356
-0.0354356
-0.0354356
-0.0354356
-0.0354356
-0.300433
-0.300433
-0.300433
-0.300433
-0.300433
-0.300433
-0.300433
-0.319957
-0.319957
-0.319957
-0.319957
-0.319957
-0.319957
-0.319957
-0.181257
-0.181257
-0.181257
-0.181257
-0.181257
-0.181257
0.284008
0.284008
0.284008
0.284008
0.284008
0.291906
0.291906
0.291906
0.291906
0.291906
0.291906
0.282955
0.282955
0.282955
0.282955
0.282955
0.0713227
0.0713227
0.0713227
0.0713227
0.0713227
-0.222448
-0.222448
-0.222448
-0.222448
-0.222448
-0.222448
-0.222448
0.0871492
0.0871492
0.0871492
0.0871492
0.0871492
-0.135002
-0.135002
-0.135002
-0.135002
-0.135002
-0.199131
-0.199131
-0.199131
-0.199131
-0.199131
-0.199131
-0.0542786
-0.0542786
-0.0542786
-0.0542786
-0.0542786
0.12823
0.12823
0.12823
0.12823
0.12823
0.12823
-0.213173
-0.213173
-0.213173
-0.213173
-0.213173
-0.213173
-0.213173
-0.0942289
-0.0942289
-0.0942289
-0.0942289
-0.0942289
-0.0942289
-0.0942289
0.111236
0.111236
0.111236
0.111236
0.111236
0.111236
-0.219298
-0.219298
-0.219298
-0.219298
-0.219298
-0.219298
-0.219298
-0.0854138
-0.0854138
-0.0854138
-0.0854138
-0.0854138
-0.0854138
-0.356672
-0.356672
-0.356672
-0.356672
-0.356672
-0.356672
-0.356672
-0.356672
0.187835
0.187835
0.187835
0.187835
0.187835
0.187835
-0.197931
-0.197931
-0.197931
-0.197931
-0.197931
-0.197931
-0.197931
-0.506788
-0.506788
-0.506788
-0.506788
-0.506788
-0.506788
-0.506788
-0.506788
-0.0883116
-0.0883116
-0.0883116
-0.0883116
-0.0883116
-0.0883116
-0.0342252
-0.0342252
-0.0342252
-0.0342252
-0.0342252
-0.0342252
-0.044846
-0.044846
-0.044846
-0.044846
-0.044846
-0.044846
-0.044846
0.318079
0.318079
0.318079
0.318079
0.318079
-0.143222
-0.143222
-0.143222
-0.143222
-0.143222
-0.143222
-0.222768
-0.222768
-0.222768
-0.222768
-0.222768
-0.222768
-0.222768
