# Supplementary material for: Numerical assessment of the applicability of geometry-based force inference on homogeneous and heterogeneous cells
Source: PLoS One. 2024 Apr 16;19(4):e0299016. doi: 10.1371/journal.pone.0299016 (PMC11020637; doi:10.1371/journal.pone.0299016)
Supplement: S1 Data — Simulation results of homogeneous cells, based on different parameters, are stored in approximately 400 folders, each individually named from “data_004” to “data_400”. Please refer to the Excel file “parameter_settings.xlsx” for detailed parameter settings. Each folder contains one.dat file representing the cell structure, two.txt files listing the correct stress values, and two.vtk files containing the estimated stress values. If a folder is empty, it means that the simulation was stopped for some reason under the parameters. Simulation results of heterogeneous cells. Simulation results of heterogeneous cells, based on different parameters, are stored in four folders, each individually named from “data_1001” to “data_1004”. The Excel file “parameter_settings.xlsx” also contains the detailed parameter settings of those four results. Each folder contains five files, arranged in the same configuration as above. (ZIP) [file pone.0299016.s001.zip › supporting_data/data_079/i2dvertex000000000000000.dat]

170629

20.0
20.0

200
277
78

1.2699	6.96445
9.05619	8.74728
0.358998	8.68908
9.81834	3.59302
3.03109	8.92249
0.574063	0.723701
0.289819	8.55092
1.27323	0.210325
3.78171	0.515562
1.70892	7.83099
9.97774	1.70129
2.18076	0.701046
5.02161	0.731587
3.74597	7.91738
0.752913	2.99677
3.15729	1.44395
4.25927	0.954794
2.70774	8.63955
1.38797	1.35742
6.23249	3.157
5.54092	1.53419
4.43268	7.27593
3.03785	0.696111
4.22646	1.30357
6.16473	8.4631
6.99715	8.98709
5.10789	1.92391
5.54839	1.28666
8.7825	8.14591
7.29822	3.10776
7.57176	1.09896
6.34754	0.588962
9.46971	1.26772
8.08886	0.485108
6.65947	1.28961
8.92333	2.20948
9.44322	0.702616
8.8205	7.73404
1.51484	8.33418
10.6841	2.40838
10.0725	0.362932
9.55766	3.37628
8.52661	2.92572
1.18203	2.76672
8.77977	1.83226
9.63953	2.48976
0.734278	3.39621
0.00529077	3.81602
2.82966	1.8114
0.390169	1.84744
2.82781	0.538199
1.29052	2.44371
2.2927	1.6321
1.86005	2.39597
1.61896	4.16063
2.03984	4.70745
2.4148	2.94256
2.70493	5.67157
3.87341	2.43393
3.64735	3.84225
5.88656	9.24103
3.96574	2.49415
6.96185	2.21987
5.43623	4.00819
3.89316	1.64261
6.57124	1.78354
4.60107	3.37911
5.06445	2.20886
6.01317	1.96001
10.0752	2.17599
7.88941	1.90301
8.05344	4.17382
5.56643	9.2165
4.86351	8.58202
8.0358	3.0447
7.92669	2.96103
1.88381	3.5624
10.7281	1.03798
7.83089	1.86809
0.809784	0.717953
0.814506	4.57023
5.7901	3.05263
9.15419	6.32531
10.215	4.75364
1.22115	4.11479
10.2096	3.40896
10.317	6.02762
10.0712	6.75714
4.55072	4.56566
10.7265	2.55936
0.150606	5.35212
1.98774	5.05343
5.77012	4.37453
1.39159	5.63935
3.42501	5.15574
1.98005	1.15481
4.36794	3.32972
4.90415	4.07015
1.06604	1.94338
4.79215	5.18374
6.68837	5.05494
2.75551	4.38616
5.37869	6.33945
5.22288	2.74827
3.92661	4.45311
7.16101	3.99643
5.77931	5.55001
9.94842	4.75101
6.36051	6.34384
6.93633	2.80876
6.56713	4.07986
6.41299	4.3516
8.54044	1.71779
8.64016	4.24317
8.91464	4.57761
7.60692	4.85552
5.93101	3.00432
8.07974	9.06427
0.0394555	4.26097
9.05777	3.4988
0.126927	1.07435
0.251151	7.49644
10.3257	6.591
0.625947	6.11359
0.361767	7.03072
0.86901	4.99388
0.113507	5.75269
1.42652	5.37775
2.7121	6.03492
1.70455	7.35469
3.37548	3.69082
2.43381	6.24475
5.40276	5.17472
2.83036	3.91228
3.33003	5.14254
3.50825	6.67127
3.71468	5.532
5.28354	7.1617
3.71178	8.67628
6.98094	5.22104
6.96944	5.76127
4.75332	6.12461
6.29812	7.18707
8.02978	5.97702
7.69654	4.40258
8.64838	5.2238
6.6466	7.87004
8.48274	6.36372
8.98053	6.47555
9.09519	0.472162
5.78437	6.08938
6.42709	8.40249
7.69391	8.2014
9.28181	5.66545
9.78936	7.58252
0.677841	6.8501
9.66159	4.46122
9.68417	5.54428
8.22501	5.37214
0.197083	9.0411
1.61667	7.67315
10.0011	7.82549
9.21089	7.48468
0.55206	7.87233
3.18329	7.61969
2.28147	7.09332
10.0996	0.173945
0.978059	8.7869
2.19867	8.94417
1.92772	0.316075
3.8817	8.85666
3.75411	6.57507
2.6999	8.02743
1.69829	6.09325
3.13867	7.30387
2.3599	3.46755
4.64989	5.431
4.9024	8.30659
3.32807	2.73581
4.06865	6.68639
6.45318	6.86391
7.63092	6.14679
4.49828	8.88105
3.03609	2.55288
4.29693	7.6781
6.23466	0.566319
5.51	7.32945
4.69446	0.66392
7.64572	8.72062
7.44936	7.84197
7.62573	7.29384
7.40132	6.90312
8.14356	7.28343
6.95922	0.136168
7.65249	0.676449
5.4958	8.02539
9.98679	8.31399
9.69437	8.61815
9.08752	8.69335
8.49318	0.679491

112	199
36	40
159	2
49	120
38	167
5	120
169	7
17	172
7	79
168	38
168	17
11	169
17	4
11	95
79	18
50	22
50	11
48	52
48	15
53	52
18	98
64	15
56	183
183	178
27	12
53	56
130	178
138	170
48	183
26	67
68	20
23	26
23	64
20	26
31	185
195	24
73	72
65	34
24	60
31	193
194	193
194	33
60	72
30	194
112	70
149	36
1	198
32	36
45	69
40	166
6	2
32	44
167	2
79	5
10	32
69	10
112	44
89	85
89	39
3	85
77	40
46	14
77	10
14	43
98	49
95	18
15	22
43	51
54	84
52	95
43	76
54	55
59	130
51	98
51	53
178	58
76	175
58	61
96	61
96	66
59	96
64	58
66	103
67	103
68	116
92	111
92	63
62	65
61	67
63	81
20	27
65	68
111	110
185	27
62	78
62	109
70	75
29	109
75	29
75	74
34	31
78	70
44	35
34	30
71	74
45	35
35	42
30	78
69	39
42	74
45	41
3	156
157	153
107	83
84	46
118	47
80	84
46	47
80	118
54	76
93	127
90	126
125	80
125	90
125	127
91	127
91	57
131	173
55	101
55	91
175	56
101	133
88	97
59	104
175	133
97	63
99	132
133	130
176	99
104	94
97	66
92	132
100	106
132	106
150	102
150	108
81	103
100	139
144	115
19	116
139	140
105	110
81	116
109	19
115	139
111	100
105	29
145	153
144	71
19	110
114	113
42	119
114	156
148	82
119	41
113	119
71	113
3	41
157	107
107	156
87	122
155	124
123	155
123	126
155	0
173	0
93	123
165	131
172	164
173	93
94	134
57	134
134	101
135	128
57	128
104	88
141	176
136	171
88	99
135	171
131	128
136	94
141	179
136	176
141	102
102	137
177	184
106	150
140	108
181	140
180	108
147	143
186	142
115	158
114	145
142	180
144	105
158	145
146	189
148	162
158	143
181	143
192	37
147	192
191	190
147	148
190	192
162	37
153	82
154	162
28	152
86	157
87	82
154	161
86	122
87	154
161	196
6	163
0	129
163	160
174	165
124	121
129	160
9	38
9	160
174	164
174	135
9	172
138	13
165	129
164	13
13	184
138	4
182	170
22	8
16	187
179	171
16	8
23	16
137	21
12	187
21	184
180	191
179	21
186	137
142	146
73	182
151	24
195	186
73	177
146	151
25	151
195	177
189	152
181	191
190	189
117	1
117	188
198	28
188	25
188	152
199	33
37	28
199	149
197	198
121	163
197	196

5	9	172	17	168	38
5	48	183	56	53	52
6	178	130	133	175	56	183
7	12	27	20	26	23	16	187
6	24	60	72	73	177	195
6	32	10	69	45	35	44
6	79	7	169	11	95	18
6	98	49	120	5	79	18
6	95	52	53	51	98	18
6	64	58	178	183	48	15
7	65	68	20	27	185	31	34
7	70	112	44	35	42	74	75
6	112	199	149	36	32	44
5	42	35	45	41	119
7	52	95	11	50	22	15	48
6	54	76	175	133	101	55
5	92	111	100	106	132
6	67	61	58	64	23	26
6	62	78	70	75	29	109
5	34	30	78	62	65
5	10	32	36	40	77
6	76	54	84	46	14	43
7	91	127	125	80	84	54	55
6	130	178	58	61	96	59
6	97	88	104	59	96	66
7	110	105	144	115	139	100	111
5	103	66	96	61	67
5	119	113	71	74	42
6	74	71	144	105	29	75
6	156	114	113	119	41	3
7	173	93	127	91	57	128	131
6	51	53	56	175	76	43
7	132	106	150	102	141	176	99
5	97	66	103	81	63
6	62	109	19	116	68	65
6	115	158	143	181	140	139
5	105	110	19	109	29
7	41	45	69	39	89	85	3
5	118	47	46	84	80
6	93	123	126	90	125	127
5	101	134	57	91	55
6	88	97	63	92	132	99
6	176	136	94	104	88	99
6	106	100	139	140	108	150
7	111	92	63	81	116	19	110
6	37	28	152	189	190	192
7	153	82	148	147	143	158	145
5	93	173	0	155	123
7	134	101	133	130	59	104	94
5	171	136	176	141	179
7	102	150	108	180	142	186	137
7	114	145	158	115	144	71	113
6	145	114	156	107	157	153
5	192	147	148	162	37
6	86	122	87	82	153	157
5	87	154	162	148	82
5	0	173	131	165	129
7	136	171	135	128	57	134	94
5	135	174	165	131	128
5	179	141	102	137	21
6	146	151	24	195	186	142
5	180	108	140	181	191
6	147	192	190	191	181	143
7	6	163	160	9	38	167	2
7	165	174	164	172	9	160	129
6	15	22	8	16	23	64
7	138	13	184	177	73	182	170
6	180	191	190	189	146	142
8	196	197	198	28	37	162	154	161
6	1	117	188	152	28	198
7	160	163	121	124	155	0	129
8	174	135	171	179	21	184	13	164
6	17	172	164	13	138	4
6	195	177	184	21	137	186
7	20	68	116	81	103	67	26
5	194	30	34	31	193
6	151	146	189	152	188	25
7	199	112	70	78	30	194	33
