# Supplementary material for: Numerical assessment of the applicability of geometry-based force inference on homogeneous and heterogeneous cells
Source: PLoS One. 2024 Apr 16;19(4):e0299016. doi: 10.1371/journal.pone.0299016 (PMC11020637; doi:10.1371/journal.pone.0299016)
Supplement: S1 Data — Simulation results of homogeneous cells, based on different parameters, are stored in approximately 400 folders, each individually named from “data_004” to “data_400”. Please refer to the Excel file “parameter_settings.xlsx” for detailed parameter settings. Each folder contains one.dat file representing the cell structure, two.txt files listing the correct stress values, and two.vtk files containing the estimated stress values. If a folder is empty, it means that the simulation was stopped for some reason under the parameters. Simulation results of heterogeneous cells. Simulation results of heterogeneous cells, based on different parameters, are stored in four folders, each individually named from “data_1001” to “data_1004”. The Excel file “parameter_settings.xlsx” also contains the detailed parameter settings of those four results. Each folder contains five files, arranged in the same configuration as above. (ZIP) [file pone.0299016.s001.zip › supporting_data/data_080/000000_2dVertex(edge).vtk]

# vtk DataFile Version 2.0
S.O.
ASCII
DATASET UNSTRUCTURED_GRID
POINTS 200 float
0.681157 8.28561 0
10.3573 2.34623 0
0.913532 1.90197 0
1.61149 1.55627 0
0.717688 0.227719 0
2.40302 1.43823 0
1.50527 0.936196 0
4.54781 0.76213 0
4.27386 8.59358 0
1.94466 0.0069383 0
2.67987 0.831676 0
2.50874 0.415238 0
3.66019 1.30351 0
4.57238 0.468488 0
2.13871 8.19358 0
3.92958 3.01041 0
3.70517 0.0694868 0
3.41835 0.869394 0
3.95525 1.30535 0
5.71069 1.45442 0
5.80806 1.30794 0
4.32777 8.7009 0
6.95237 0.922163 0
5.72973 0.530181 0
5.37378 0.287366 0
6.70609 7.11916 0
5.73077 8.16886 0
5.10839 6.73782 0
7.88877 0.0259038 0
5.53661 7.89139 0
8.98292 1.55016 0
6.85299 1.38448 0
8.59235 0.347089 0
6.5001 9.14828 0
7.61972 0.120692 0
10.079 2.222 0
0.134263 0.0182051 0
6.9947 8.45829 0
9.80939 1.51503 0
0.284372 1.36885 0
10.5228 0.958343 0
9.85708 3.46952 0
9.39888 1.37526 0
2.03091 2.55711 0
2.93313 3.00563 0
1.7924 1.62179 0
1.71769 3.2199 0
0.93811 2.49076 0
4.50936 2.14372 0
3.00715 2.01615 0
3.17215 4.76422 0
2.01745 4.41975 0
5.14247 2.57619 0
2.6823 2.58085 0
3.9396 2.60921 0
2.46183 3.6946 0
6.88852 2.13157 0
3.67418 3.20824 0
5.14262 1.3847 0
3.37073 4.22181 0
8.49548 1.18986 0
7.05043 1.85412 0
4.65508 2.15329 0
6.07676 3.41461 0
6.94363 9.00439 0
5.8654 2.10572 0
5.17006 3.06788 0
8.59309 3.86069 0
8.86786 2.27393 0
7.25252 3.16287 0
8.03882 1.29655 0
7.88126 3.00427 0
10.0384 3.39434 0
7.79773 1.99828 0
8.9528 0.154346 0
9.25041 4.31822 0
10.4214 2.53519 0
0.0527819 4.53478 0
0.0227002 3.78367 0
0.343632 1.61014 0
0.474993 2.85126 0
8.21256 5.74517 0
9.48224 5.32817 0
10.4572 4.8091 0
0.717268 4.68632 0
9.68324 4.15389 0
9.14855 3.04412 0
1.10142 4.12724 0
2.03743 4.49956 0
1.6983 2.84132 0
3.16034 6.04748 0
0.496722 3.42837 0
2.79661 4.90461 0
3.21084 1.97163 0
1.00788 5.16844 0
2.31767 3.72235 0
4.80112 3.35276 0
2.20013 5.82175 0
4.34128 5.90763 0
4.32809 4.6788 0
6.20155 2.30547 0
3.72186 4.03913 0
2.5297 5.73117 0
7.30756 3.88053 0
9.14909 2.59716 0
7.38634 3.23195 0
4.80482 3.79973 0
8.03853 2.40143 0
8.44174 5.01478 0
6.68173 4.23805 0
8.08194 5.80695 0
8.719 6.86171 0
10.4206 5.09441 0
7.95903 4.41896 0
8.58233 3.48311 0
9.12926 6.40402 0
1.03131 3.68545 0
9.25288 4.94569 0
8.02486 6.81677 0
9.7866 6.70307 0
10.183 6.41428 0
9.75506 7.50589 0
9.05521 7.63652 0
0.0206023 7.35347 0
1.41637 6.24703 0
0.197493 6.33279 0
10.6242 6.59619 0
0.367974 7.48068 0
2.04376 6.17304 0
0.882317 5.48055 0
10.0637 0.187419 0
10.1578 7.83001 0
1.67557 5.16377 0
1.87199 7.38567 0
0.0941065 8.57444 0
2.39208 8.39921 0
3.71719 5.40153 0
4.1909 4.21802 0
4.06721 6.95668 0
3.85656 5.39545 0
6.07568 3.87334 0
5.5113 4.19961 0
3.28465 6.55292 0
5.41616 4.78033 0
7.97015 4.28323 0
5.9262 5.07728 0
6.63546 4.72366 0
6.23148 3.28119 0
7.25226 5.15878 0
9.04667 6.077 0
5.05461 4.96443 0
5.9302 5.71574 0
9.98298 5.47828 0
8.97364 7.75282 0
6.87567 5.78989 0
6.16677 7.00965 0
0.270121 5.6921 0
6.17822 6.00212 0
4.82008 7.06922 0
7.784 6.36703 0
9.50144 0.461369 0
9.14257 8.6547 0
8.91471 8.46145 0
0.872985 0.756106 0
0.709853 7.92749 0
1.08391 8.55299 0
10.4231 0.389535 0
3.10835 9.07468 0
2.87036 8.42093 0
1.19036 9.13753 0
9.88116 8.56942 0
2.04227 0.295902 0
1.23661 6.87487 0
1.84636 7.57788 0
3.12851 7.76141 0
1.1609 6.63063 0
3.92717 6.72477 0
2.64777 7.10105 0
2.50496 7.06872 0
3.80556 7.48709 0
6.02455 6.78609 0
5.32298 8.84265 0
3.08284 8.23519 0
6.63922 8.04447 0
4.12492 9.27509 0
5.11813 7.76626 0
4.43769 8.17257 0
5.68233 8.61545 0
7.83834 7.68282 0
4.76525 5.82929 0
7.07263 5.20852 0
6.87272 7.35758 0
7.7092 7.44858 0
6.38995 0.33632 0
5.00877 6.04177 0
7.49517 0.726836 0
7.7815 8.1819 0
7.19947 6.34514 0
8.19146 8.60493 0
10.1635 8.25902 0
CELLS 384 1152 
2 3 2
2 3 6
2 186 179
2 174 182
2 174 179
2 186 8
2 44 57
2 59 55
2 57 101
2 55 44
2 59 101
2 7 58
2 20 19
2 23 20
2 19 58
2 23 20
2 31 20
2 22 31
2 187 26
2 186 8
2 185 186
2 29 26
2 185 29
2 60 32
2 30 60
2 160 42
2 42 30
2 54 48
2 93 12
2 54 93
2 18 48
2 93 12
2 5 10
2 5 49
2 93 49
2 18 48
2 7 58
2 62 48
2 58 62
2 20 19
2 19 65
2 31 20
2 56 100
2 56 61
2 31 61
2 65 100
2 56 100
2 69 56
2 147 100
2 69 147
2 195 70
2 60 70
2 60 32
2 104 35
2 86 104
2 41 86
2 3 45
2 3 2
2 45 43
2 89 47
2 89 43
2 5 45
2 45 43
2 5 49
2 53 43
2 53 49
2 89 43
2 53 43
2 46 95
2 53 44
2 55 44
2 89 46
2 95 55
2 54 48
2 54 15
2 62 48
2 66 96
2 96 15
2 62 52
2 66 52
2 73 61
2 56 61
2 69 56
2 105 71
2 73 107
2 105 69
2 107 71
2 19 65
2 19 58
2 58 62
2 62 52
2 52 65
2 22 31
2 195 70
2 73 61
2 31 61
2 73 70
2 38 42
2 30 68
2 104 68
2 104 35
2 42 30
2 75 117
2 82 152
2 85 75
2 82 117
2 89 47
2 91 116
2 46 116
2 89 46
2 54 93
2 15 57
2 54 15
2 93 49
2 53 44
2 44 57
2 53 49
2 59 55
2 95 51
2 51 88
2 95 55
2 92 88
2 59 50
2 50 92
2 15 57
2 57 101
2 96 15
2 137 101
2 137 106
2 96 106
2 65 100
2 66 52
2 52 65
2 147 100
2 63 147
2 66 63
2 60 70
2 30 60
2 73 70
2 73 107
2 30 68
2 68 107
2 67 75
2 75 117
2 113 144
2 67 144
2 113 108
2 117 108
2 67 75
2 41 86
2 86 114
2 85 75
2 67 114
2 91 116
2 116 87
2 84 87
2 46 95
2 116 87
2 46 116
2 87 51
2 95 51
2 92 102
2 102 90
2 136 90
2 50 92
2 136 50
2 132 88
2 97 132
2 92 102
2 92 88
2 102 97
2 59 101
2 59 50
2 137 101
2 139 136
2 136 50
2 137 99
2 99 139
2 66 96
2 106 141
2 96 106
2 140 63
2 66 63
2 140 141
2 103 144
2 113 148
2 113 144
2 146 109
2 103 109
2 190 146
2 148 190
2 104 68
2 86 104
2 86 114
2 107 71
2 114 71
2 68 107
2 81 108
2 117 108
2 149 81
2 82 117
2 149 82
2 82 152
2 149 115
2 149 82
2 115 119
2 132 88
2 84 87
2 87 51
2 51 88
2 94 132
2 97 128
2 102 90
2 90 142
2 102 97
2 128 178
2 178 177
2 177 142
2 97 132
2 97 128
2 94 132
2 129 124
2 124 128
2 105 69
2 140 63
2 63 147
2 103 105
2 69 147
2 109 140
2 103 109
2 105 71
2 103 105
2 103 144
2 114 71
2 67 144
2 67 114
2 113 148
2 110 81
2 113 108
2 81 108
2 110 148
2 110 81
2 149 81
2 149 115
2 115 111
2 159 110
2 111 118
2 118 159
2 115 111
2 115 119
2 121 122
2 122 111
2 129 124
2 175 124
2 172 133
2 164 173
2 173 133
2 136 90
2 90 142
2 139 136
2 98 176
2 98 139
2 142 176
2 137 106
2 106 141
2 137 99
2 99 150
2 143 150
2 143 141
2 109 140
2 140 141
2 146 109
2 143 141
2 143 145
2 146 145
2 154 157
2 154 197
2 157 180
2 155 180
2 25 155
2 197 25
2 159 110
2 110 148
2 148 190
2 154 190
2 197 159
2 154 197
2 111 118
2 192 118
2 153 122
2 122 111
2 188 192
2 153 188
2 162 153
2 196 188
2 153 188
2 98 139
2 99 150
2 99 139
2 98 189
2 150 189
2 186 179
2 138 158
2 185 186
2 179 138
2 185 158
2 98 176
2 98 189
2 138 158
2 176 138
2 158 27
2 194 189
2 194 27
2 190 146
2 146 145
2 145 151
2 154 190
2 154 157
2 151 157
2 37 183
2 191 183
2 191 192
2 196 188
2 188 192
2 26 183
2 25 155
2 29 26
2 191 183
2 29 155
2 191 25
2 121 122
2 162 153
2 153 122
2 164 173
2 14 173
2 172 133
2 124 128
2 128 178
2 175 124
2 178 133
2 14 173
2 173 133
2 174 182
2 178 177
2 178 133
2 174 177
2 142 176
2 174 179
2 177 142
2 176 138
2 179 138
2 174 177
2 155 180
2 185 158
2 158 27
2 185 29
2 27 180
2 29 155
2 157 180
2 194 27
2 151 157
2 151 194
2 27 180
2 3 45
2 3 6
2 5 10
2 5 45
2 26 183
2 187 26
2 37 183
2 143 150
2 143 145
2 145 151
2 194 189
2 150 189
2 151 194
2 197 159
2 118 159
2 192 118
2 197 25
2 191 25
2 191 192
2 38 42
2 160 42
CELL_TYPES 384
3
3
3
3
3
3
3
3
3
3
3
3
3
3
3
3
3
3
3
3
3
3
3
3
3
3
3
3
3
3
3
3
3
3
3
3
3
3
3
3
3
3
3
3
3
3
3
3
3
3
3
3
3
3
3
3
3
3
3
3
3
3
3
3
3
3
3
3
3
3
3
3
3
3
3
3
3
3
3
3
3
3
3
3
3
3
3
3
3
3
3
3
3
3
3
3
3
3
3
3
3
3
3
3
3
3
3
3
3
3
3
3
3
3
3
3
3
3
3
3
3
3
3
3
3
3
3
3
3
3
3
3
3
3
3
3
3
3
3
3
3
3
3
3
3
3
3
3
3
3
3
3
3
3
3
3
3
3
3
3
3
3
3
3
3
3
3
3
3
3
3
3
3
3
3
3
3
3
3
3
3
3
3
3
3
3
3
3
3
3
3
3
3
3
3
3
3
3
3
3
3
3
3
3
3
3
3
3
3
3
3
3
3
3
3
3
3
3
3
3
3
3
3
3
3
3
3
3
3
3
3
3
3
3
3
3
3
3
3
3
3
3
3
3
3
3
3
3
3
3
3
3
3
3
3
3
3
3
3
3
3
3
3
3
3
3
3
3
3
3
3
3
3
3
3
3
3
3
3
3
3
3
3
3
3
3
3
3
3
3
3
3
3
3
3
3
3
3
3
3
3
3
3
3
3
3
3
3
3
3
3
3
3
3
3
3
3
3
3
3
3
3
3
3
3
3
3
3
3
3
3
3
3
3
3
3
3
3
3
3
3
3
3
3
3
3
3
3
3
3
3
3
3
3
3
3
3
3
3
3
3
3
3
3
3
3
3
3
3
3
3
3
3
3
3
3
3
3
3
3
3
3
3
3
POINT_DATA 200
CELL_DATA 384
SCALARS ForceMap float
LOOKUP_TABLE default
1.12681
0.887328
0.911289
1.2241
1.13325
1.15031
0.984575
0.79507
0.981629
0.766376
1.18533
0.864824
1.00179
0.920443
0.939449
0.920443
0.693983
1.02738
1.04453
1.15031
0.915059
1.16006
1.1881
0.89199
0.968272
0.817035
1.04059
0.923496
1.10991
0.937114
0.981681
1.10991
0.872147
0.898328
1.12177
0.981681
0.864824
1.13817
0.869241
1.00179
1.11642
0.693983
1.09403
0.947613
1.11385
0.981404
1.09403
0.852202
0.923265
1.07568
0.996979
1.01044
0.89199
0.831056
1.12676
0.988867
1.17333
1.12681
0.79044
0.942875
1.05232
0.997514
0.79044
0.898328
1.02395
0.991127
1.05232
1.02395
1.10054
0.985319
0.766376
1.06581
1.09184
0.923496
0.9303
1.13817
0.993201
0.879588
1.01781
0.945617
0.892451
0.947613
0.852202
1.14436
1.11322
1.1268
1.08398
1.11642
0.939449
0.869241
1.01781
0.920386
1.02738
0.996979
0.892451
1.11385
0.878392
1.11402
0.987237
1.06933
0.831056
1.04059
1.00046
0.999182
0.879921
1.22308
0.942875
0.971654
0.963677
1.06581
0.937114
1.11947
0.9303
1.12177
0.985319
0.984575
0.991127
0.79507
1.03562
1.14367
1.09184
0.814037
0.959878
0.990667
1.11947
0.981629
0.879588
1.17697
0.961864
1.01884
0.981404
0.945617
0.920386
0.923265
1.15176
0.956493
1.01044
0.968272
0.878392
1.11322
0.987237
0.834125
1.15313
1.00046
1.16291
1.04427
0.954733
0.778361
1.15313
0.988867
0.979291
0.879921
1.1079
0.971654
1.09196
0.953692
1.10054
1.09196
0.963677
0.827475
1.03562
0.934472
0.88091
0.965617
0.990667
0.869549
0.992406
1.02285
0.934472
0.814037
1.10486
1.18533
0.959878
1.17697
1.09074
0.869549
0.973369
0.917146
0.993201
0.896713
1.01884
1.07112
0.956493
1.04254
0.848063
0.880672
1.16291
1.04034
1.08303
0.937794
1.07461
1.06933
1.12676
0.979291
1.08398
0.908119
0.834125
0.973382
0.778361
0.810973
1.22308
0.967524
0.999182
1.03597
0.967524
1.01089
0.992406
0.953692
0.827475
1.14367
1.00484
1.03482
0.88091
0.98512
1.10486
0.930297
1.13361
0.950268
1.02285
1.03482
1.00484
0.929249
0.970734
1.1268
1.07112
1.15176
0.968419
1.07568
1.00953
1.08303
1.14436
0.968419
0.848063
0.908119
1.04427
1.1079
0.880672
1.17077
0.954733
0.973382
0.796152
1.17077
0.810973
1.03597
0.939015
1.01039
0.95959
0.926509
0.939015
1.01089
0.961766
0.976463
0.929249
1.0515
1.1223
0.912894
0.981093
0.965617
0.98512
1.09074
0.897893
1.01666
1.08614
0.961864
0.896713
0.973369
0.867548
1.09317
0.935369
1.00953
1.04254
1.04034
0.935369
0.915498
0.845632
0.736622
0.949598
1.03799
1.08523
1.07462
0.791729
1.01039
0.796152
1.07461
1.11678
0.97128
0.949598
0.95959
0.981489
1.06781
0.976463
1.18203
0.80422
0.988609
1.09198
0.80422
1.01666
0.867548
0.917146
1.08101
0.934807
0.911289
1.07317
0.915059
0.983791
1.03867
0.897893
1.08101
1.07317
1.15253
0.983411
0.885989
0.936628
0.937794
0.845632
0.883698
1.11678
0.736622
1.05272
0.908615
0.870596
0.91276
1.09198
1.18203
0.853228
1.07462
1.16006
0.870596
0.856883
1.08125
0.961766
0.988609
1.06781
0.912894
1.05773
1.1223
0.970734
0.930297
1.0515
0.930447
1.05773
0.981093
1.2241
1.13361
0.930447
0.936365
1.08614
1.13325
0.950268
1.15253
0.983791
0.936365
1.08523
1.03867
0.983411
1.1881
0.918983
0.856883
1.03799
0.936628
1.05272
0.751425
0.918983
1.17333
0.887328
0.872147
0.997514
0.853228
1.04453
0.908615
1.09317
0.915498
0.883698
0.885989
0.934807
0.751425
0.97128
0.926509
0.981489
0.791729
1.08125
0.91276
1.11402
0.817035
