# Supplementary material for: Numerical assessment of the applicability of geometry-based force inference on homogeneous and heterogeneous cells
Source: PLoS One. 2024 Apr 16;19(4):e0299016. doi: 10.1371/journal.pone.0299016 (PMC11020637; doi:10.1371/journal.pone.0299016)
Supplement: S1 Data — Simulation results of homogeneous cells, based on different parameters, are stored in approximately 400 folders, each individually named from “data_004” to “data_400”. Please refer to the Excel file “parameter_settings.xlsx” for detailed parameter settings. Each folder contains one.dat file representing the cell structure, two.txt files listing the correct stress values, and two.vtk files containing the estimated stress values. If a folder is empty, it means that the simulation was stopped for some reason under the parameters. Simulation results of heterogeneous cells. Simulation results of heterogeneous cells, based on different parameters, are stored in four folders, each individually named from “data_1001” to “data_1004”. The Excel file “parameter_settings.xlsx” also contains the detailed parameter settings of those four results. Each folder contains five files, arranged in the same configuration as above. (ZIP) [file pone.0299016.s001.zip › supporting_data/data_080/000000_2dVertex(surface).vtk]

# vtk DataFile Version 2.0
S.O.
ASCII
DATASET UNSTRUCTURED_GRID
POINTS 276 float
0.681157 8.28561 0
10.3573 2.34623 0
0.913532 1.90197 0
1.61149 1.55627 0
0.717688 0.227719 0
2.40302 1.43823 0
1.50527 0.936196 0
4.54781 0.76213 0
4.27386 8.59358 0
1.94466 0.0069383 0
2.67987 0.831676 0
2.50874 0.415238 0
3.66019 1.30351 0
4.57238 0.468488 0
2.13871 8.19358 0
3.92958 3.01041 0
3.70517 0.0694868 0
3.41835 0.869394 0
3.95525 1.30535 0
5.71069 1.45442 0
5.80806 1.30794 0
4.32777 8.7009 0
6.95237 0.922163 0
5.72973 0.530181 0
5.37378 0.287366 0
6.70609 7.11916 0
5.73077 8.16886 0
5.10839 6.73782 0
7.88877 0.0259038 0
5.53661 7.89139 0
8.98292 1.55016 0
6.85299 1.38448 0
8.59235 0.347089 0
6.5001 9.14828 0
7.61972 0.120692 0
10.079 2.222 0
0.134263 0.0182051 0
6.9947 8.45829 0
9.80939 1.51503 0
0.284372 1.36885 0
10.5228 0.958343 0
9.85708 3.46952 0
9.39888 1.37526 0
2.03091 2.55711 0
2.93313 3.00563 0
1.7924 1.62179 0
1.71769 3.2199 0
0.93811 2.49076 0
4.50936 2.14372 0
3.00715 2.01615 0
3.17215 4.76422 0
2.01745 4.41975 0
5.14247 2.57619 0
2.6823 2.58085 0
3.9396 2.60921 0
2.46183 3.6946 0
6.88852 2.13157 0
3.67418 3.20824 0
5.14262 1.3847 0
3.37073 4.22181 0
8.49548 1.18986 0
7.05043 1.85412 0
4.65508 2.15329 0
6.07676 3.41461 0
6.94363 9.00439 0
5.8654 2.10572 0
5.17006 3.06788 0
8.59309 3.86069 0
8.86786 2.27393 0
7.25252 3.16287 0
8.03882 1.29655 0
7.88126 3.00427 0
10.0384 3.39434 0
7.79773 1.99828 0
8.9528 0.154346 0
9.25041 4.31822 0
10.4214 2.53519 0
0.0527819 4.53478 0
0.0227002 3.78367 0
0.343632 1.61014 0
0.474993 2.85126 0
8.21256 5.74517 0
9.48224 5.32817 0
10.4572 4.8091 0
0.717268 4.68632 0
9.68324 4.15389 0
9.14855 3.04412 0
1.10142 4.12724 0
2.03743 4.49956 0
1.6983 2.84132 0
3.16034 6.04748 0
0.496722 3.42837 0
2.79661 4.90461 0
3.21084 1.97163 0
1.00788 5.16844 0
2.31767 3.72235 0
4.80112 3.35276 0
2.20013 5.82175 0
4.34128 5.90763 0
4.32809 4.6788 0
6.20155 2.30547 0
3.72186 4.03913 0
2.5297 5.73117 0
7.30756 3.88053 0
9.14909 2.59716 0
7.38634 3.23195 0
4.80482 3.79973 0
8.03853 2.40143 0
8.44174 5.01478 0
6.68173 4.23805 0
8.08194 5.80695 0
8.719 6.86171 0
10.4206 5.09441 0
7.95903 4.41896 0
8.58233 3.48311 0
9.12926 6.40402 0
1.03131 3.68545 0
9.25288 4.94569 0
8.02486 6.81677 0
9.7866 6.70307 0
10.183 6.41428 0
9.75506 7.50589 0
9.05521 7.63652 0
0.0206023 7.35347 0
1.41637 6.24703 0
0.197493 6.33279 0
10.6242 6.59619 0
0.367974 7.48068 0
2.04376 6.17304 0
0.882317 5.48055 0
10.0637 0.187419 0
10.1578 7.83001 0
1.67557 5.16377 0
1.87199 7.38567 0
0.0941065 8.57444 0
2.39208 8.39921 0
3.71719 5.40153 0
4.1909 4.21802 0
4.06721 6.95668 0
3.85656 5.39545 0
6.07568 3.87334 0
5.5113 4.19961 0
3.28465 6.55292 0
5.41616 4.78033 0
7.97015 4.28323 0
5.9262 5.07728 0
6.63546 4.72366 0
6.23148 3.28119 0
7.25226 5.15878 0
9.04667 6.077 0
5.05461 4.96443 0
5.9302 5.71574 0
9.98298 5.47828 0
8.97364 7.75282 0
6.87567 5.78989 0
6.16677 7.00965 0
0.270121 5.6921 0
6.17822 6.00212 0
4.82008 7.06922 0
7.784 6.36703 0
9.50144 0.461369 0
9.14257 8.6547 0
8.91471 8.46145 0
0.872985 0.756106 0
0.709853 7.92749 0
1.08391 8.55299 0
10.4231 0.389535 0
3.10835 9.07468 0
2.87036 8.42093 0
1.19036 9.13753 0
9.88116 8.56942 0
2.04227 0.295902 0
1.23661 6.87487 0
1.84636 7.57788 0
3.12851 7.76141 0
1.1609 6.63063 0
3.92717 6.72477 0
2.64777 7.10105 0
2.50496 7.06872 0
3.80556 7.48709 0
6.02455 6.78609 0
5.32298 8.84265 0
3.08284 8.23519 0
6.63922 8.04447 0
4.12492 9.27509 0
5.11813 7.76626 0
4.43769 8.17257 0
5.68233 8.61545 0
7.83834 7.68282 0
4.76525 5.82929 0
7.07263 5.20852 0
6.87272 7.35758 0
7.7092 7.44858 0
6.38995 0.33632 0
5.00877 6.04177 0
7.49517 0.726836 0
7.7815 8.1819 0
7.19947 6.34514 0
8.19146 8.60493 0
10.1635 8.25902 0
0.977352 1.33662 0
3.75461 8.06637 0
3.17774 3.60481 0
5.23654 0.85473 0
6.30999 0.91608 0
5.04034 8.35426 0
9.00128 0.849881 0
3.86245 1.94338 0
3.03341 1.35998 0
4.55462 1.45251 0
6.3551 1.76407 0
6.66496 2.7601 0
8.06486 0.65014 0
9.78859 2.81158 0
1.479 2.20405 0
2.36055 2.03312 0
2.29906 3.07033 0
4.56883 2.7675 0
7.45728 2.49712 0
5.28663 1.95622 0
7.4329 1.38477 0
9.42759 1.98694 0
9.79119 4.82608 0
1.06211 3.08558 0
3.32801 2.62909 0
2.68007 4.31678 0
4.1939 3.60737 0
5.75546 2.77851 0
8.39722 1.82231 0
8.66036 4.49199 0
9.22122 3.687 0
0.531897 4.07307 0
1.67753 3.84319 0
3.09243 5.41581 0
2.24497 5.15604 0
3.75904 4.68812 0
5.43341 3.62329 0
7.25385 4.51401 0
8.54258 2.82908 0
8.84725 5.46506 0
9.63962 6.03435 0
1.36656 4.67574 0
2.65293 6.37502 0
1.53504 5.68218 0
6.73736 3.63678 0
7.93033 3.64109 0
7.91244 5.12744 0
8.44047 6.33875 0
9.2966 7.04137 0
0.778277 6.0814 0
1.12576 7.43955 0
3.7414 6.0806 0
4.87579 4.39513 0
6.04385 4.48396 0
6.58202 6.45548 0
7.43616 5.81235 0
8.38473 7.33183 0
8.39093 8.09413 0
4.47657 5.29522 0
4.46006 7.52137 0
4.55996 6.48945 0
6.45642 5.37766 0
7.24363 7.87481 0
6.2312 7.63113 0
9.51883 8.09328 0
1.39768 8.07446 0
1.83067 6.75874 0
2.51134 7.77148 0
3.36995 7.13046 0
5.47096 7.2254 0
5.6089 6.29558 0
2.07688 0.973155 0
6.36917 8.5573 0
5.37029 5.43737 0
7.38987 6.91471 0
9.92525 0.852292 0
CELLS 457 1828 
3 200 163 39
3 200 3 2
3 200 3 6
3 200 79 2
3 200 39 79
3 200 163 6
3 201 186 179
3 201 174 182
3 201 174 179
3 201 182 8
3 201 186 8
3 202 44 57
3 202 59 55
3 202 57 101
3 202 55 44
3 202 59 101
3 203 7 58
3 203 20 19
3 203 24 13
3 203 23 20
3 203 23 24
3 203 19 58
3 203 7 13
3 204 23 20
3 204 31 20
3 204 193 23
3 204 22 31
3 204 193 22
3 205 181 21
3 205 187 26
3 205 186 8
3 205 185 186
3 205 21 8
3 205 29 26
3 205 185 29
3 205 181 187
3 206 60 32
3 206 30 60
3 206 74 160
3 206 160 42
3 206 42 30
3 206 74 32
3 207 12 18
3 207 54 48
3 207 93 12
3 207 54 93
3 207 18 48
3 208 17 12
3 208 93 12
3 208 5 10
3 208 17 10
3 208 5 49
3 208 93 49
3 209 18 7
3 209 18 48
3 209 7 58
3 209 62 48
3 209 58 62
3 210 20 19
3 210 19 65
3 210 31 20
3 210 56 100
3 210 56 61
3 210 31 61
3 210 65 100
3 211 56 100
3 211 69 56
3 211 147 100
3 211 69 147
3 212 195 70
3 212 195 34
3 212 60 70
3 212 28 32
3 212 60 32
3 212 34 28
3 213 1 35
3 213 1 76
3 213 41 72
3 213 104 35
3 213 86 104
3 213 41 86
3 213 72 76
3 214 3 45
3 214 3 2
3 214 2 47
3 214 45 43
3 214 89 47
3 214 89 43
3 215 5 45
3 215 45 43
3 215 5 49
3 215 53 43
3 215 53 49
3 216 89 43
3 216 53 43
3 216 46 95
3 216 53 44
3 216 55 44
3 216 89 46
3 216 95 55
3 217 54 48
3 217 54 15
3 217 62 48
3 217 66 96
3 217 96 15
3 217 62 52
3 217 66 52
3 218 73 61
3 218 56 61
3 218 69 56
3 218 105 71
3 218 73 107
3 218 105 69
3 218 107 71
3 219 19 65
3 219 19 58
3 219 58 62
3 219 62 52
3 219 52 65
3 220 22 31
3 220 195 70
3 220 195 22
3 220 73 61
3 220 31 61
3 220 73 70
3 221 35 38
3 221 38 42
3 221 30 68
3 221 104 68
3 221 104 35
3 221 42 30
3 222 75 117
3 222 82 152
3 222 85 75
3 222 112 152
3 222 82 117
3 222 83 112
3 222 85 83
3 223 89 47
3 223 47 80
3 223 80 91
3 223 91 116
3 223 46 116
3 223 89 46
3 224 54 93
3 224 15 57
3 224 54 15
3 224 93 49
3 224 53 44
3 224 44 57
3 224 53 49
3 225 59 55
3 225 95 51
3 225 51 88
3 225 95 55
3 225 92 88
3 225 59 50
3 225 50 92
3 226 15 57
3 226 57 101
3 226 96 15
3 226 137 101
3 226 137 106
3 226 96 106
3 227 65 100
3 227 66 52
3 227 52 65
3 227 147 100
3 227 63 147
3 227 66 63
3 228 60 70
3 228 30 60
3 228 73 70
3 228 73 107
3 228 30 68
3 228 68 107
3 229 67 75
3 229 75 117
3 229 113 144
3 229 67 144
3 229 113 108
3 229 117 108
3 230 67 75
3 230 41 85
3 230 41 86
3 230 86 114
3 230 85 75
3 230 67 114
3 231 78 77
3 231 91 116
3 231 84 77
3 231 78 91
3 231 116 87
3 231 84 87
3 232 46 95
3 232 116 87
3 232 46 116
3 232 87 51
3 232 95 51
3 233 92 102
3 233 102 90
3 233 136 90
3 233 50 92
3 233 136 50
3 234 132 88
3 234 97 132
3 234 92 102
3 234 92 88
3 234 102 97
3 235 59 101
3 235 59 50
3 235 137 101
3 235 139 136
3 235 136 50
3 235 137 99
3 235 99 139
3 236 66 96
3 236 106 141
3 236 96 106
3 236 140 63
3 236 66 63
3 236 140 141
3 237 103 144
3 237 113 148
3 237 113 144
3 237 146 109
3 237 103 109
3 237 190 146
3 237 148 190
3 238 104 68
3 238 86 104
3 238 86 114
3 238 107 71
3 238 114 71
3 238 68 107
3 239 81 108
3 239 117 108
3 239 149 81
3 239 82 117
3 239 149 82
3 240 82 152
3 240 149 115
3 240 149 82
3 240 115 119
3 240 120 152
3 240 119 120
3 241 132 88
3 241 84 87
3 241 87 51
3 241 51 88
3 241 94 132
3 241 84 94
3 242 97 128
3 242 102 90
3 242 90 142
3 242 102 97
3 242 128 178
3 242 178 177
3 242 177 142
3 243 129 94
3 243 97 132
3 243 97 128
3 243 94 132
3 243 129 124
3 243 124 128
3 244 105 69
3 244 140 63
3 244 63 147
3 244 103 105
3 244 69 147
3 244 109 140
3 244 103 109
3 245 105 71
3 245 103 105
3 245 103 144
3 245 114 71
3 245 67 144
3 245 67 114
3 246 113 148
3 246 110 81
3 246 113 108
3 246 81 108
3 246 110 148
3 247 110 81
3 247 149 81
3 247 149 115
3 247 115 111
3 247 159 110
3 247 111 118
3 247 118 159
3 248 115 111
3 248 115 119
3 248 121 122
3 248 119 121
3 248 122 111
3 249 129 156
3 249 125 156
3 249 129 124
3 249 175 125
3 249 175 124
3 250 172 133
3 250 172 127
3 250 127 164
3 250 164 173
3 250 173 133
3 251 136 90
3 251 90 142
3 251 139 136
3 251 98 176
3 251 98 139
3 251 142 176
3 252 137 106
3 252 106 141
3 252 137 99
3 252 99 150
3 252 143 150
3 252 143 141
3 253 109 140
3 253 140 141
3 253 146 109
3 253 143 141
3 253 143 145
3 253 146 145
3 254 154 157
3 254 154 197
3 254 157 180
3 254 155 180
3 254 25 155
3 254 197 25
3 255 159 110
3 255 110 148
3 255 148 190
3 255 154 190
3 255 197 159
3 255 154 197
3 256 111 118
3 256 192 118
3 256 153 122
3 256 122 111
3 256 188 192
3 256 153 188
3 257 162 153
3 257 198 162
3 257 196 188
3 257 196 198
3 257 153 188
3 258 98 139
3 258 99 150
3 258 99 139
3 258 98 189
3 258 150 189
3 259 186 179
3 259 138 158
3 259 185 186
3 259 179 138
3 259 185 158
3 260 98 176
3 260 98 189
3 260 138 158
3 260 176 138
3 260 158 27
3 260 194 189
3 260 194 27
3 261 190 146
3 261 146 145
3 261 145 151
3 261 154 190
3 261 154 157
3 261 151 157
3 262 37 183
3 262 191 183
3 262 196 37
3 262 191 192
3 262 196 188
3 262 188 192
3 263 26 183
3 263 25 155
3 263 29 26
3 263 191 183
3 263 29 155
3 263 191 25
3 264 121 122
3 264 121 131
3 264 199 170
3 264 162 153
3 264 161 170
3 264 199 131
3 264 153 122
3 264 161 162
3 265 165 0
3 265 164 0
3 265 14 165
3 265 164 173
3 265 14 173
3 266 175 172
3 266 172 133
3 266 124 128
3 266 128 178
3 266 175 124
3 266 178 133
3 267 168 182
3 267 14 135
3 267 168 135
3 267 14 173
3 267 173 133
3 267 174 182
3 267 178 177
3 267 178 133
3 267 174 177
3 268 142 176
3 268 174 179
3 268 177 142
3 268 176 138
3 268 179 138
3 268 174 177
3 269 155 180
3 269 185 158
3 269 158 27
3 269 185 29
3 269 27 180
3 269 29 155
3 270 157 180
3 270 194 27
3 270 151 157
3 270 151 194
3 270 27 180
3 271 3 45
3 271 3 6
3 271 11 10
3 271 171 11
3 271 5 10
3 271 5 45
3 271 6 171
3 272 33 187
3 272 26 183
3 272 187 26
3 272 37 183
3 272 64 33
3 272 37 64
3 273 143 150
3 273 143 145
3 273 145 151
3 273 194 189
3 273 150 189
3 273 151 194
3 274 197 159
3 274 118 159
3 274 192 118
3 274 197 25
3 274 191 25
3 274 191 192
3 275 160 130
3 275 38 42
3 275 160 42
3 275 166 40
3 275 130 166
3 275 38 40
CELL_TYPES 457
5
5
5
5
5
5
5
5
5
5
5
5
5
5
5
5
5
5
5
5
5
5
5
5
5
5
5
5
5
5
5
5
5
5
5
5
5
5
5
5
5
5
5
5
5
5
5
5
5
5
5
5
5
5
5
5
5
5
5
5
5
5
5
5
5
5
5
5
5
5
5
5
5
5
5
5
5
5
5
5
5
5
5
5
5
5
5
5
5
5
5
5
5
5
5
5
5
5
5
5
5
5
5
5
5
5
5
5
5
5
5
5
5
5
5
5
5
5
5
5
5
5
5
5
5
5
5
5
5
5
5
5
5
5
5
5
5
5
5
5
5
5
5
5
5
5
5
5
5
5
5
5
5
5
5
5
5
5
5
5
5
5
5
5
5
5
5
5
5
5
5
5
5
5
5
5
5
5
5
5
5
5
5
5
5
5
5
5
5
5
5
5
5
5
5
5
5
5
5
5
5
5
5
5
5
5
5
5
5
5
5
5
5
5
5
5
5
5
5
5
5
5
5
5
5
5
5
5
5
5
5
5
5
5
5
5
5
5
5
5
5
5
5
5
5
5
5
5
5
5
5
5
5
5
5
5
5
5
5
5
5
5
5
5
5
5
5
5
5
5
5
5
5
5
5
5
5
5
5
5
5
5
5
5
5
5
5
5
5
5
5
5
5
5
5
5
5
5
5
5
5
5
5
5
5
5
5
5
5
5
5
5
5
5
5
5
5
5
5
5
5
5
5
5
5
5
5
5
5
5
5
5
5
5
5
5
5
5
5
5
5
5
5
5
5
5
5
5
5
5
5
5
5
5
5
5
5
5
5
5
5
5
5
5
5
5
5
5
5
5
5
5
5
5
5
5
5
5
5
5
5
5
5
5
5
5
5
5
5
5
5
5
5
5
5
5
5
5
5
5
5
5
5
5
5
5
5
5
5
5
5
5
5
5
5
5
5
5
5
5
5
5
5
5
5
5
5
5
5
5
5
5
5
5
5
5
5
5
5
5
5
5
5
5
5
5
5
5
5
5
5
5
5
5
5
5
5
POINT_DATA 276
CELL_DATA 457
SCALARS ForceMap float
LOOKUP_TABLE default
-0.00780459
-0.00780459
-0.00780459
-0.00780459
-0.00780459
-0.00780459
0.235072
0.235072
0.235072
0.235072
0.235072
0.0340133
0.0340133
0.0340133
0.0340133
0.0340133
-0.0765977
-0.0765977
-0.0765977
-0.0765977
-0.0765977
-0.0765977
-0.0765977
0.0258484
0.0258484
0.0258484
0.0258484
0.0258484
-0.288569
-0.288569
-0.288569
-0.288569
-0.288569
-0.288569
-0.288569
-0.288569
-0.145072
-0.145072
-0.145072
-0.145072
-0.145072
-0.145072
0.332655
0.332655
0.332655
0.332655
0.332655
-0.000471933
-0.000471933
-0.000471933
-0.000471933
-0.000471933
-0.000471933
0.304022
0.304022
0.304022
0.304022
0.304022
-0.0298386
-0.0298386
-0.0298386
-0.0298386
-0.0298386
-0.0298386
-0.0298386
0.42183
0.42183
0.42183
0.42183
0.0826736
0.0826736
0.0826736
0.0826736
0.0826736
0.0826736
-0.0784002
-0.0784002
-0.0784002
-0.0784002
-0.0784002
-0.0784002
-0.0784002
-0.00480931
-0.00480931
-0.00480931
-0.00480931
-0.00480931
-0.00480931
0.0620978
0.0620978
0.0620978
0.0620978
0.0620978
-0.0358887
-0.0358887
-0.0358887
-0.0358887
-0.0358887
-0.0358887
-0.0358887
-0.143118
-0.143118
-0.143118
-0.143118
-0.143118
-0.143118
-0.143118
-0.191382
-0.191382
-0.191382
-0.191382
-0.191382
-0.191382
-0.191382
0.30749
0.30749
0.30749
0.30749
0.30749
-0.102155
-0.102155
-0.102155
-0.102155
-0.102155
-0.102155
-0.133199
-0.133199
-0.133199
-0.133199
-0.133199
-0.133199
-0.277826
-0.277826
-0.277826
-0.277826
-0.277826
-0.277826
-0.277826
-0.0286328
-0.0286328
-0.0286328
-0.0286328
-0.0286328
-0.0286328
-0.038808
-0.038808
-0.038808
-0.038808
-0.038808
-0.038808
-0.038808
-0.0586067
-0.0586067
-0.0586067
-0.0586067
-0.0586067
-0.0586067
-0.0586067
0.0181654
0.0181654
0.0181654
0.0181654
0.0181654
0.0181654
-0.0052495
-0.0052495
-0.0052495
-0.0052495
-0.0052495
-0.0052495
-0.182518
-0.182518
-0.182518
-0.182518
-0.182518
-0.182518
-0.0310717
-0.0310717
-0.0310717
-0.0310717
-0.0310717
-0.0310717
-0.182396
-0.182396
-0.182396
-0.182396
-0.182396
-0.182396
0.0700587
0.0700587
0.0700587
0.0700587
0.0700587
0.0700587
0.252415
0.252415
0.252415
0.252415
0.252415
0.190539
0.190539
0.190539
0.190539
0.190539
0.262752
0.262752
0.262752
0.262752
0.262752
-0.00938617
-0.00938617
-0.00938617
-0.00938617
-0.00938617
-0.00938617
-0.00938617
-0.0347762
-0.0347762
-0.0347762
-0.0347762
-0.0347762
-0.0347762
-0.185841
-0.185841
-0.185841
-0.185841
-0.185841
-0.185841
-0.185841
-0.24981
-0.24981
-0.24981
-0.24981
-0.24981
-0.24981
0.134171
0.134171
0.134171
0.134171
0.134171
-0.0283966
-0.0283966
-0.0283966
-0.0283966
-0.0283966
-0.0283966
0.14571
0.14571
0.14571
0.14571
0.14571
0.14571
-0.184405
-0.184405
-0.184405
-0.184405
-0.184405
-0.184405
-0.184405
0.0532524
0.0532524
0.0532524
0.0532524
0.0532524
0.0532524
-0.124673
-0.124673
-0.124673
-0.124673
-0.124673
-0.124673
-0.124673
-0.315539
-0.315539
-0.315539
-0.315539
-0.315539
-0.315539
0.244836
0.244836
0.244836
0.244836
0.244836
-0.0905782
-0.0905782
-0.0905782
-0.0905782
-0.0905782
-0.0905782
-0.0905782
0.164897
0.164897
0.164897
0.164897
0.164897
0.284303
0.284303
0.284303
0.284303
0.284303
0.0778742
0.0778742
0.0778742
0.0778742
0.0778742
0.0592111
0.0592111
0.0592111
0.0592111
0.0592111
0.0592111
-0.0638489
-0.0638489
-0.0638489
-0.0638489
-0.0638489
-0.0638489
-0.130469
-0.130469
-0.130469
-0.130469
-0.130469
-0.130469
-0.0995521
-0.0995521
-0.0995521
-0.0995521
-0.0995521
-0.0995521
0.144368
0.144368
0.144368
0.144368
0.144368
0.144368
0.152215
0.152215
0.152215
0.152215
0.152215
0.152215
0.330453
0.330453
0.330453
0.330453
0.330453
0.203226
0.203226
0.203226
0.203226
0.203226
0.000441604
0.000441604
0.000441604
0.000441604
0.000441604
-0.103634
-0.103634
-0.103634
-0.103634
-0.103634
-0.103634
-0.103634
-0.0828939
-0.0828939
-0.0828939
-0.0828939
-0.0828939
-0.0828939
-0.0391673
-0.0391673
-0.0391673
-0.0391673
-0.0391673
-0.0391673
-0.0810762
-0.0810762
-0.0810762
-0.0810762
-0.0810762
-0.0810762
-0.337779
-0.337779
-0.337779
-0.337779
-0.337779
-0.337779
-0.337779
-0.337779
0.310466
0.310466
0.310466
0.310466
0.310466
-0.0217815
-0.0217815
-0.0217815
-0.0217815
-0.0217815
-0.0217815
-0.5614
-0.5614
-0.5614
-0.5614
-0.5614
-0.5614
-0.5614
-0.5614
-0.5614
-0.12628
-0.12628
-0.12628
-0.12628
-0.12628
-0.12628
-0.036453
-0.036453
-0.036453
-0.036453
-0.036453
-0.036453
0.2457
0.2457
0.2457
0.2457
0.2457
-0.173442
-0.173442
-0.173442
-0.173442
-0.173442
-0.173442
-0.173442
-0.107535
-0.107535
-0.107535
-0.107535
-0.107535
-0.107535
-0.01846
-0.01846
-0.01846
-0.01846
-0.01846
-0.01846
-0.10963
-0.10963
-0.10963
-0.10963
-0.10963
-0.10963
0.208447
0.208447
0.208447
0.208447
0.208447
0.208447
