# Supplementary material for: Numerical assessment of the applicability of geometry-based force inference on homogeneous and heterogeneous cells
Source: PLoS One. 2024 Apr 16;19(4):e0299016. doi: 10.1371/journal.pone.0299016 (PMC11020637; doi:10.1371/journal.pone.0299016)
Supplement: S1 Data — Simulation results of homogeneous cells, based on different parameters, are stored in approximately 400 folders, each individually named from “data_004” to “data_400”. Please refer to the Excel file “parameter_settings.xlsx” for detailed parameter settings. Each folder contains one.dat file representing the cell structure, two.txt files listing the correct stress values, and two.vtk files containing the estimated stress values. If a folder is empty, it means that the simulation was stopped for some reason under the parameters. Simulation results of heterogeneous cells. Simulation results of heterogeneous cells, based on different parameters, are stored in four folders, each individually named from “data_1001” to “data_1004”. The Excel file “parameter_settings.xlsx” also contains the detailed parameter settings of those four results. Each folder contains five files, arranged in the same configuration as above. (ZIP) [file pone.0299016.s001.zip › supporting_data/data_080/i2dvertex000000000000000.dat]

170629

20.0
20.0

200
275
76

0.681157	8.28561
10.3573	2.34623
0.913532	1.90197
1.61149	1.55627
0.717688	0.227719
2.40302	1.43823
1.50527	0.936196
4.54781	0.76213
4.27386	8.59358
1.94466	0.0069383
2.67987	0.831676
2.50874	0.415238
3.66019	1.30351
4.57238	0.468488
2.13871	8.19358
3.92958	3.01041
3.70517	0.0694868
3.41835	0.869394
3.95525	1.30535
5.71069	1.45442
5.80806	1.30794
4.32777	8.7009
6.95237	0.922163
5.72973	0.530181
5.37378	0.287366
6.70609	7.11916
5.73077	8.16886
5.10839	6.73782
7.88877	0.0259038
5.53661	7.89139
8.98292	1.55016
6.85299	1.38448
8.59235	0.347089
6.5001	9.14828
7.61972	0.120692
10.079	2.222
0.134263	0.0182051
6.9947	8.45829
9.80939	1.51503
0.284372	1.36885
10.5228	0.958343
9.85708	3.46952
9.39888	1.37526
2.03091	2.55711
2.93313	3.00563
1.7924	1.62179
1.71769	3.2199
0.93811	2.49076
4.50936	2.14372
3.00715	2.01615
3.17215	4.76422
2.01745	4.41975
5.14247	2.57619
2.6823	2.58085
3.9396	2.60921
2.46183	3.6946
6.88852	2.13157
3.67418	3.20824
5.14262	1.3847
3.37073	4.22181
8.49548	1.18986
7.05043	1.85412
4.65508	2.15329
6.07676	3.41461
6.94363	9.00439
5.8654	2.10572
5.17006	3.06788
8.59309	3.86069
8.86786	2.27393
7.25252	3.16287
8.03882	1.29655
7.88126	3.00427
10.0384	3.39434
7.79773	1.99828
8.9528	0.154346
9.25041	4.31822
10.4214	2.53519
0.0527819	4.53478
0.0227002	3.78367
0.343632	1.61014
0.474993	2.85126
8.21256	5.74517
9.48224	5.32817
10.4572	4.8091
0.717268	4.68632
9.68324	4.15389
9.14855	3.04412
1.10142	4.12724
2.03743	4.49956
1.6983	2.84132
3.16034	6.04748
0.496722	3.42837
2.79661	4.90461
3.21084	1.97163
1.00788	5.16844
2.31767	3.72235
4.80112	3.35276
2.20013	5.82175
4.34128	5.90763
4.32809	4.6788
6.20155	2.30547
3.72186	4.03913
2.5297	5.73117
7.30756	3.88053
9.14909	2.59716
7.38634	3.23195
4.80482	3.79973
8.03853	2.40143
8.44174	5.01478
6.68173	4.23805
8.08194	5.80695
8.719	6.86171
10.4206	5.09441
7.95903	4.41896
8.58233	3.48311
9.12926	6.40402
1.03131	3.68545
9.25288	4.94569
8.02486	6.81677
9.7866	6.70307
10.183	6.41428
9.75506	7.50589
9.05521	7.63652
0.0206023	7.35347
1.41637	6.24703
0.197493	6.33279
10.6242	6.59619
0.367974	7.48068
2.04376	6.17304
0.882317	5.48055
10.0637	0.187419
10.1578	7.83001
1.67557	5.16377
1.87199	7.38567
0.0941065	8.57444
2.39208	8.39921
3.71719	5.40153
4.1909	4.21802
4.06721	6.95668
3.85656	5.39545
6.07568	3.87334
5.5113	4.19961
3.28465	6.55292
5.41616	4.78033
7.97015	4.28323
5.9262	5.07728
6.63546	4.72366
6.23148	3.28119
7.25226	5.15878
9.04667	6.077
5.05461	4.96443
5.9302	5.71574
9.98298	5.47828
8.97364	7.75282
6.87567	5.78989
6.16677	7.00965
0.270121	5.6921
6.17822	6.00212
4.82008	7.06922
7.784	6.36703
9.50144	0.461369
9.14257	8.6547
8.91471	8.46145
0.872985	0.756106
0.709853	7.92749
1.08391	8.55299
10.4231	0.389535
3.10835	9.07468
2.87036	8.42093
1.19036	9.13753
9.88116	8.56942
2.04227	0.295902
1.23661	6.87487
1.84636	7.57788
3.12851	7.76141
1.1609	6.63063
3.92717	6.72477
2.64777	7.10105
2.50496	7.06872
3.80556	7.48709
6.02455	6.78609
5.32298	8.84265
3.08284	8.23519
6.63922	8.04447
4.12492	9.27509
5.11813	7.76626
4.43769	8.17257
5.68233	8.61545
7.83834	7.68282
4.76525	5.82929
7.07263	5.20852
6.87272	7.35758
7.7092	7.44858
6.38995	0.33632
5.00877	6.04177
7.49517	0.726836
7.7815	8.1819
7.19947	6.34514
8.19146	8.60493
10.1635	8.25902

4	36
163	39
4	163
3	45
3	2
3	6
11	10
12	18
17	12
171	11
167	168
186	179
54	48
93	12
168	182
16	17
54	93
18	7
15	57
54	15
18	48
7	58
21	184
20	19
19	65
24	13
23	20
31	20
23	24
193	23
22	31
181	21
33	187
26	183
195	70
187	26
37	183
195	22
64	33
195	34
60	70
28	32
60	32
34	28
35	38
30	60
160	130
74	160
38	42
160	42
1	35
1	76
79	2
39	79
5	10
2	47
5	45
45	43
89	47
17	10
89	43
47	80
5	49
53	43
46	95
93	49
53	44
132	88
44	57
53	49
59	55
62	48
57	101
55	44
19	58
66	96
96	15
56	100
58	62
59	101
73	61
56	61
62	52
31	61
65	100
66	52
193	22
69	56
52	65
73	70
147	100
105	71
73	107
105	69
30	68
67	75
41	72
104	68
104	35
42	30
75	117
86	104
41	85
82	152
41	86
86	114
85	75
72	76
78	77
80	91
112	152
91	116
84	77
78	91
116	87
84	87
46	116
87	51
129	94
95	51
89	46
97	132
51	88
97	128
94	132
95	55
92	102
175	172
92	88
102	90
136	90
59	50
50	92
90	142
137	101
139	136
137	106
106	141
96	106
140	63
63	147
66	63
103	105
107	71
69	147
103	144
114	71
113	148
109	140
68	107
113	144
110	81
67	144
113	108
81	108
117	108
67	114
149	81
82	117
149	115
115	111
83	112
149	82
115	119
85	83
120	152
119	120
120	126
121	122
121	131
199	170
162	153
129	156
125	156
84	94
161	170
129	124
175	125
199	131
172	133
127	123
124	128
172	127
127	164
102	97
128	178
175	124
136	50
98	176
98	139
137	99
99	150
142	176
140	141
99	139
98	189
146	109
143	150
138	158
103	109
143	141
143	145
190	146
146	145
145	151
159	110
110	148
148	190
111	118
154	190
154	157
197	159
154	197
118	159
157	180
155	180
192	118
153	122
25	155
197	25
119	121
122	111
161	162
198	162
166	40
130	166
165	0
169	165
134	0
164	0
6	171
163	6
14	165
9	171
164	173
14	135
168	135
14	173
173	133
174	182
178	177
174	179
182	8
177	142
178	133
186	8
176	138
185	186
7	13
179	138
174	177
21	8
185	158
29	26
158	27
185	29
181	187
194	189
194	27
191	183
151	157
150	189
151	194
27	180
29	155
191	25
196	37
191	192
37	64
196	188
74	32
188	192
196	198
153	188
38	40

6	2	79	39	163	6	3
5	182	174	179	186	8
5	57	101	59	55	44
7	58	7	13	24	23	20	19
5	23	193	22	31	20
8	181	21	8	186	185	29	26	187
6	74	160	42	30	60	32
5	18	48	54	93	12
6	49	5	10	17	12	93
5	7	58	62	48	18
7	65	19	20	31	61	56	100
4	147	100	56	69
6	60	70	195	34	28	32
7	76	72	41	86	104	35	1
6	45	43	89	47	2	3
5	53	43	45	5	49
7	95	46	89	43	53	44	55
7	96	15	54	48	62	52	66
7	61	73	107	71	105	69	56
5	52	62	58	19	65
6	73	61	31	22	195	70
6	68	30	42	38	35	104
7	75	85	83	112	152	82	117
6	80	47	89	46	116	91
7	53	49	93	54	15	57	44
7	59	50	92	88	51	95	55
6	106	137	101	57	15	96
6	100	147	63	66	52	65
6	68	107	73	70	60	30
6	117	108	113	144	67	75
6	85	75	67	114	86	41
6	77	78	91	116	87	84
5	51	87	116	46	95
5	136	90	102	92	50
5	92	102	97	132	88
7	136	50	59	101	137	99	139
6	66	63	140	141	106	96
7	146	109	103	144	113	148	190
6	107	68	104	86	114	71
5	81	108	117	82	149
6	149	82	152	120	119	115
6	87	51	88	132	94	84
7	142	177	178	128	97	102	90
6	128	124	129	94	132	97
7	109	140	63	147	69	105	103
6	71	114	67	144	103	105
5	148	113	108	81	110
7	115	111	118	159	110	81	149
5	119	121	122	111	115
5	175	125	156	129	124
5	173	164	127	172	133
6	139	98	176	142	90	136
6	150	99	137	106	141	143
6	146	145	143	141	140	109
6	197	25	155	180	157	154
6	148	110	159	197	154	190
6	118	111	122	153	188	192
5	162	198	196	188	153
5	98	139	99	150	189
5	138	158	185	186	179
7	27	158	138	176	98	189	194
6	145	146	190	154	157	151
6	196	37	183	191	192	188
6	183	26	29	155	25	191
8	162	153	122	121	131	199	170	161
5	164	173	14	165	0
6	178	133	172	175	124	128
9	135	14	173	133	178	177	174	182	168
6	179	174	177	142	176	138
6	185	158	27	180	155	29
5	194	151	157	180	27
7	5	45	3	6	171	11	10
6	183	37	64	33	187	26
6	151	194	189	150	143	145
6	191	25	197	159	118	192
6	130	166	40	38	42	160
