# Supplementary material for: Numerical assessment of the applicability of geometry-based force inference on homogeneous and heterogeneous cells
Source: PLoS One. 2024 Apr 16;19(4):e0299016. doi: 10.1371/journal.pone.0299016 (PMC11020637; doi:10.1371/journal.pone.0299016)
Supplement: S1 Data — Simulation results of homogeneous cells, based on different parameters, are stored in approximately 400 folders, each individually named from “data_004” to “data_400”. Please refer to the Excel file “parameter_settings.xlsx” for detailed parameter settings. Each folder contains one.dat file representing the cell structure, two.txt files listing the correct stress values, and two.vtk files containing the estimated stress values. If a folder is empty, it means that the simulation was stopped for some reason under the parameters. Simulation results of heterogeneous cells. Simulation results of heterogeneous cells, based on different parameters, are stored in four folders, each individually named from “data_1001” to “data_1004”. The Excel file “parameter_settings.xlsx” also contains the detailed parameter settings of those four results. Each folder contains five files, arranged in the same configuration as above. (ZIP) [file pone.0299016.s001.zip › supporting_data/data_091/000000_2dVertex(edge).vtk]

# vtk DataFile Version 2.0
S.O.
ASCII
DATASET UNSTRUCTURED_GRID
POINTS 200 float
1.21167 1.80035 0
7.89779 7.81784 0
1.35085 4.29191 0
0.2319 8.65892 0
2.19739 9.24926 0
10.3838 6.70049 0
4.91013 8.24977 0
3.48894 8.45398 0
3.81276 1.45948 0
4.91115 8.25905 0
4.88869 1.22196 0
2.02098 1.86402 0
5.17097 8.33469 0
2.34597 4.19652 0
1.76685 0.818537 0
0.813311 3.6323 0
5.35051 2.21782 0
4.07991 0.694249 0
6.75076 0.50844 0
5.57971 7.92333 0
4.29475 3.37398 0
3.10104 0.253121 0
4.00777 3.29864 0
4.60415 1.6582 0
9.88212 4.29445 0
10.0596 1.86333 0
8.68375 2.6235 0
10.6275 4.22903 0
3.50191 5.49906 0
7.89266 7.81708 0
5.04491 6.97479 0
10.0641 1.86526 0
8.46362 0.238198 0
9.88004 4.2943 0
8.24452 5.87672 0
9.00415 6.50751 0
7.66379 8.0207 0
10.6034 0.739013 0
3.49459 8.46374 0
9.97238 1.42363 0
3.17275 0.303034 0
10.5985 0.738998 0
9.97231 5.77486 0
4.0736 3.27359 0
0.609671 5.5051 0
1.76759 0.827947 0
0.844554 3.58913 0
2.03964 2.1719 0
2.51578 3.68938 0
4.92243 8.27636 0
1.76276 0.832711 0
1.77248 0.830552 0
4.90237 8.24229 0
2.54798 2.64099 0
10.6812 4.21044 0
1.61898 6.05896 0
4.95809 0.985783 0
5.59702 2.18329 0
3.89176 2.29188 0
7.43388 4.4748 0
5.8321 4.26223 0
7.22645 6.28561 0
7.88985 7.82522 0
0.835294 7.58956 0
6.74946 0.505682 0
6.93266 1.92225 0
7.31026 3.33788 0
8.28439 1.50108 0
7.88946 7.81593 0
8.68226 2.61643 0
6.0397 5.05911 0
5.1162 3.02762 0
7.8083 0.465497 0
1.38309 1.24634 0
1.05886 2.79257 0
1.05892 2.79194 0
9.50407 0.423091 0
8.20295 1.36609 0
9.77663 8.07341 0
8.46457 0.238074 0
10.1679 1.37988 0
4.88781 1.22177 0
2.46168 3.94044 0
1.14817 2.68025 0
3.80796 1.4608 0
10.1514 3.83284 0
10.2124 1.34982 0
1.12266 2.73047 0
0.554345 5.63335 0
3.39561 5.26928 0
2.94283 7.52758 0
2.86746 4.77638 0
2.70209 3.3213 0
4.59855 5.33251 0
6.75015 4.9097 0
3.87393 2.43491 0
7.43286 4.47595 0
3.81427 1.46154 0
5.60972 2.1755 0
2.94428 7.52654 0
7.31201 3.34078 0
2.39535 4.67462 0
6.93232 1.92161 0
7.309 3.33674 0
8.68992 2.54595 0
5.93395 5.79616 0
6.03907 4.85652 0
4.34719 3.35392 0
4.72311 4.19572 0
5.22697 5.23145 0
5.06104 2.88699 0
8.75308 5.85685 0
9.97466 7.18317 0
8.71852 9.03575 0
9.87791 4.29458 0
8.75585 5.85938 0
0.593619 5.59854 0
0.837661 7.58393 0
10.1504 3.83392 0
2.10346 2.16042 0
0.164596 9.0429 0
8.68913 2.61497 0
2.56734 6.58538 0
8.23262 3.53718 0
1.61081 6.04865 0
0.834001 7.59014 0
4.40054 3.22967 0
3.10171 0.252655 0
3.50406 5.50249 0
9.01463 5.12636 0
0.832048 7.58868 0
3.50608 5.49665 0
3.49968 5.50168 0
1.61073 6.05314 0
9.63894 5.92411 0
3.48322 8.45312 0
5.75078 0.193074 0
3.3958 5.27105 0
5.24734 5.07638 0
5.27113 5.13162 0
1.55787 8.48384 0
2.56775 6.58176 0
7.43301 4.47347 0
6.75082 0.506875 0
5.58725 2.17654 0
6.00475 3.54826 0
3.39092 7.08416 0
7.89841 7.81554 0
8.20327 1.36761 0
6.59344 4.88554 0
8.24601 5.87352 0
6.08844 5.0979 0
4.60559 7.15203 0
7.6645 8.02239 0
7.89327 7.81586 0
7.0504 0.111593 0
1.76416 0.82893 0
10.3838 6.69901 0
7.30938 3.33868 0
9.78388 2.84126 0
8.18404 1.47581 0
5.58166 7.92671 0
9.771 8.0723 0
9.00521 5.0724 0
0.837385 7.58767 0
0.510045 4.04167 0
0.622774 5.50734 0
10.127 7.43524 0
3.05265 9.14835 0
9.5118 6.08033 0
0.702007 8.36268 0
5.72734 6.07507 0
2.44365 4.62932 0
0.613575 5.49918 0
1.3267 9.20659 0
0.831756 7.59074 0
5.60365 2.18328 0
1.55962 8.48409 0
7.06037 8.95327 0
4.60438 7.1488 0
6.51053 6.94409 0
4.6089 7.1458 0
3.16589 7.39536 0
6.51168 6.94605 0
6.51033 6.94665 0
5.12905 8.24407 0
7.30914 3.33402 0
7.65628 5.9638 0
5.79997 0.203336 0
5.57831 7.92297 0
10.6065 0.742638 0
9.77883 2.84478 0
9.77077 8.07454 0
5.04474 6.97654 0
8.46362 0.241818 0
7.04718 0.112448 0
8.23111 3.53731 0
9.77171 8.09231 0
9.97292 1.42296 0
9.7797 8.07947 0
CELLS 370 1110 
2 115 169
2 24 134
2 111 115
2 24 163
2 129 111
2 163 129
2 146 182
2 179 135
2 179 152
2 152 146
2 135 182
2 7 38
2 4 177
2 140 177
2 140 7
2 65 176
2 102 186
2 103 186
2 103 176
2 102 65
2 47 11
2 58 119
2 119 47
2 58 84
2 11 84
2 121 104
2 80 39
2 104 198
2 191 121
2 198 39
2 21 8
2 97 156
2 8 97
2 2 13
2 172 13
2 101 172
2 101 166
2 2 13
2 48 82
2 48 15
2 13 82
2 93 181
2 181 30
2 109 193
2 193 30
2 109 93
2 68 1
2 147 192
2 147 68
2 118 33
2 33 114
2 24 134
2 24 114
2 148 77
2 148 198
2 39 194
2 194 77
2 198 39
2 51 11
2 97 156
2 11 84
2 97 84
2 10 23
2 126 110
2 110 16
2 23 126
2 81 16
2 143 64
2 18 64
2 144 188
2 144 98
2 18 98
2 71 138
2 126 110
2 110 71
2 107 108
2 107 126
2 108 138
2 102 160
2 18 65
2 148 77
2 67 148
2 18 64
2 77 64
2 102 65
2 67 160
2 143 64
2 77 64
2 194 32
2 194 77
2 47 11
2 51 11
2 47 83
2 58 119
2 92 53
2 119 53
2 92 95
2 95 58
2 92 48
2 92 53
2 48 15
2 53 46
2 30 9
2 189 19
2 193 30
2 19 171
2 171 193
2 66 26
2 158 66
2 196 26
2 196 142
2 142 158
2 163 123
2 129 96
2 123 196
2 96 142
2 196 142
2 163 129
2 80 39
2 39 194
2 194 32
2 116 124
2 55 164
2 133 124
2 133 55
2 164 117
2 43 20
2 22 43
2 20 89
2 89 91
2 91 22
2 183 94
2 105 151
2 149 151
2 105 180
2 149 94
2 183 180
2 133 124
2 101 172
2 91 172
2 89 91
2 137 133
2 89 137
2 101 124
2 60 71
2 71 138
2 138 139
2 106 60
2 70 106
2 70 139
2 59 150
2 149 59
2 187 94
2 149 94
2 150 34
2 34 187
2 103 66
2 121 104
2 69 121
2 66 26
2 26 69
2 103 186
2 67 104
2 160 186
2 67 160
2 129 96
2 59 96
2 59 150
2 111 150
2 129 111
2 55 164
2 122 141
2 164 122
2 55 141
2 92 48
2 48 82
2 22 43
2 22 82
2 92 95
2 95 43
2 90 125
2 140 177
2 90 140
2 63 177
2 116 124
2 101 166
2 101 124
2 105 180
2 105 171
2 184 19
2 19 171
2 180 184
2 68 34
2 68 1
2 61 187
2 34 187
2 62 61
2 145 60
2 100 145
2 106 60
2 106 100
2 103 66
2 176 57
2 57 145
2 100 145
2 158 66
2 100 158
2 103 176
2 33 69
2 123 196
2 33 114
2 26 69
2 123 114
2 196 26
2 119 47
2 119 53
2 47 83
2 53 46
2 164 122
2 99 122
2 90 125
2 164 117
2 99 90
2 23 8
2 43 20
2 58 84
2 95 58
2 95 43
2 8 97
2 107 126
2 20 107
2 23 126
2 97 84
2 128 146
2 152 146
2 128 152
2 172 13
2 22 82
2 13 82
2 91 172
2 91 22
2 4 177
2 63 177
2 138 139
2 108 138
2 28 131
2 28 108
2 93 131
2 139 109
2 109 93
2 59 96
2 151 70
2 149 151
2 96 142
2 70 106
2 106 100
2 100 158
2 149 59
2 142 158
2 189 19
2 184 19
2 184 153
2 154 147
2 112 154
2 147 192
2 112 167
2 118 33
2 33 69
2 191 121
2 69 121
2 132 141
2 128 146
2 122 141
2 146 182
2 99 122
2 182 99
2 132 128
2 99 90
2 182 99
2 7 135
2 90 140
2 135 182
2 140 7
2 137 28
2 132 141
2 133 55
2 137 133
2 28 131
2 55 141
2 131 132
2 183 94
2 183 61
2 187 94
2 61 187
2 109 193
2 151 70
2 105 151
2 105 171
2 70 139
2 139 109
2 171 193
2 183 61
2 183 180
2 184 153
2 62 61
2 180 184
2 67 148
2 104 198
2 148 198
2 67 104
2 115 169
2 115 35
2 35 112
2 112 167
2 93 181
2 181 179
2 179 152
2 132 128
2 128 152
2 93 131
2 131 132
2 137 28
2 20 89
2 107 108
2 20 107
2 89 137
2 28 108
2 30 9
2 7 38
2 181 30
2 181 179
2 7 135
2 179 135
2 102 160
2 102 186
2 160 186
2 163 123
2 123 114
2 24 114
2 24 163
2 115 35
2 68 34
2 111 115
2 154 147
2 150 34
2 111 150
2 35 154
2 147 68
2 23 8
2 21 8
2 10 23
2 98 57
2 65 176
2 18 65
2 176 57
2 18 98
2 16 144
2 144 188
2 81 16
2 98 57
2 145 60
2 16 144
2 57 145
2 60 71
2 110 71
2 110 16
2 144 98
2 35 154
2 112 154
2 35 112
CELL_TYPES 370
3
3
3
3
3
3
3
3
3
3
3
3
3
3
3
3
3
3
3
3
3
3
3
3
3
3
3
3
3
3
3
3
3
3
3
3
3
3
3
3
3
3
3
3
3
3
3
3
3
3
3
3
3
3
3
3
3
3
3
3
3
3
3
3
3
3
3
3
3
3
3
3
3
3
3
3
3
3
3
3
3
3
3
3
3
3
3
3
3
3
3
3
3
3
3
3
3
3
3
3
3
3
3
3
3
3
3
3
3
3
3
3
3
3
3
3
3
3
3
3
3
3
3
3
3
3
3
3
3
3
3
3
3
3
3
3
3
3
3
3
3
3
3
3
3
3
3
3
3
3
3
3
3
3
3
3
3
3
3
3
3
3
3
3
3
3
3
3
3
3
3
3
3
3
3
3
3
3
3
3
3
3
3
3
3
3
3
3
3
3
3
3
3
3
3
3
3
3
3
3
3
3
3
3
3
3
3
3
3
3
3
3
3
3
3
3
3
3
3
3
3
3
3
3
3
3
3
3
3
3
3
3
3
3
3
3
3
3
3
3
3
3
3
3
3
3
3
3
3
3
3
3
3
3
3
3
3
3
3
3
3
3
3
3
3
3
3
3
3
3
3
3
3
3
3
3
3
3
3
3
3
3
3
3
3
3
3
3
3
3
3
3
3
3
3
3
3
3
3
3
3
3
3
3
3
3
3
3
3
3
3
3
3
3
3
3
3
3
3
3
3
3
3
3
3
3
3
3
3
3
3
3
3
3
3
3
3
3
3
3
3
3
3
3
3
3
3
3
3
3
3
3
3
3
3
3
3
3
3
3
3
3
3
3
3
3
3
3
3
3
POINT_DATA 200
CELL_DATA 370
SCALARS ForceMap float
LOOKUP_TABLE default
0.123174
0.697391
0.334909
0.904205
0.81336
0.123816
1.11185
0.18806
0.470326
1.21124
0.681369
0.962247
1.02673
-0.264094
0.469802
0.62765
1.02883
0.715111
0.156116
0.458081
0.0412933
0.0105111
0.614127
0.501249
0.532058
0.581163
0.919267
-0.0358562
0.648872
0.408906
1.06196
0.273386
0.3769
0.725429
1.16955
0.971771
0.355227
0.725429
0.733702
0.677777
1.44296
0.533786
0.645091
0.733336
-0.713381
0.576608
-0.162835
0.576183
0.49834
0.873714
0.496876
0.697391
-0.222795
0.847495
0.29541
0.556153
1.29026
0.408906
1.7003
0.273386
0.532058
-0.118434
1.133
0.537686
0.95168
0.729195
0.973529
0.614188
0.366446
0.3309
1.12821
0.674689
0.31437
0.537686
0.917088
0.933777
1.22466
0.458983
0.889124
-0.328614
0.847495
-0.109823
0.366446
-0.0287487
0.458081
0.552594
0.614188
-0.0287487
1.42776
1.29026
0.0412933
1.7003
0.709393
0.0105111
0.855787
0.577358
0.610493
0.829187
1.50053
0.855787
0.677777
0.210833
0.574934
0.357256
-0.713381
0.176342
0.355815
0.159527
-0.0292136
0.206658
0.77067
-0.152678
1.16222
0.663867
0.572555
0.679223
0.77067
0.123816
0.919267
0.556153
1.42776
0.814048
0.329827
0.162421
-0.685219
-0.119493
1.07874
1.24651
0.8683
1.06908
0.689894
0.225977
1.05996
0.967059
0.611756
0.593845
0.205072
0.162421
0.971771
1.15975
1.06908
0.296417
1.23676
1.15753
0.626487
0.31437
0.724801
1.40106
0.448076
0.606408
1.18267
1.20275
0.470451
0.593845
0.756194
1.22873
0.541105
0.581163
0.587736
0.159527
0.778509
0.715111
0.233257
0.20782
0.552594
0.663867
0.0289534
1.18267
1.09476
0.81336
0.329827
0.740786
0.425998
0.151933
1.50053
0.733702
1.24651
0.656617
0.610493
0.683965
0.294255
-0.264094
0.265357
0.973271
0.814048
0.355227
1.15753
0.611756
0.585734
0.836442
0.176342
1.44981
0.356208
-0.162835
0.388882
1.22873
0.732556
0.823005
0.594342
1.40106
-0.282914
0.541105
0.417036
0.427645
0.594342
-0.0292136
0.122084
0.156116
-0.915845
0.572555
0.496876
0.778509
0.300399
0.206658
0.614127
0.577358
0.709393
0.210833
0.425998
0.124239
0.294255
-0.119493
0.47261
0.676623
1.07874
0.501249
0.829187
0.683965
0.3769
1.22466
1.01526
0.729195
-0.118434
0.748525
1.21124
-0.0101146
1.16955
0.656617
1.44296
1.15975
0.689894
1.02673
0.973271
0.724801
0.458983
-0.305655
0.289923
0.829589
0.796931
0.576608
0.0289534
0.6669
0.967059
0.679223
0.448076
-0.282914
0.122084
1.20275
-0.152678
0.357256
0.836442
1.37464
0.263944
-0.28045
0.576183
0.13783
0.873714
-0.915845
0.648872
0.587736
0.214743
0.748525
0.740786
1.11185
0.124239
0.38578
-0.060792
0.47261
0.38578
0.0454149
0.265357
0.681369
0.469802
0.447657
0.214743
-0.685219
0.296417
-0.305655
0.151933
1.2529
0.225977
0.542052
0.470451
0.388882
0.733336
0.6669
1.05996
0.585734
0.606408
0.796931
0.355815
0.542052
0.205072
1.37464
0.732556
1.44981
-0.109823
-0.0358562
0.29541
0.233257
0.123174
0.371423
1.09651
0.13783
0.533786
1.10979
0.470326
-0.060792
-0.0101146
0.829589
1.2529
0.447657
0.8683
0.933777
1.01526
1.23676
0.289923
0.574934
0.962247
0.645091
1.10979
0.0454149
0.18806
0.889124
1.02883
0.20782
1.16222
0.300399
-0.222795
0.904205
0.371423
0.356208
0.334909
0.263944
0.756194
1.09476
0.671064
0.49834
0.676623
1.06196
1.133
0.12605
0.62765
-0.328614
0.417036
0.674689
1.47759
0.3309
0.973529
0.12605
0.823005
1.47759
0.427645
0.626487
0.917088
0.95168
1.12821
0.671064
-0.28045
1.09651
