# Supplementary material for: Numerical assessment of the applicability of geometry-based force inference on homogeneous and heterogeneous cells
Source: PLoS One. 2024 Apr 16;19(4):e0299016. doi: 10.1371/journal.pone.0299016 (PMC11020637; doi:10.1371/journal.pone.0299016)
Supplement: S1 Data — Simulation results of homogeneous cells, based on different parameters, are stored in approximately 400 folders, each individually named from “data_004” to “data_400”. Please refer to the Excel file “parameter_settings.xlsx” for detailed parameter settings. Each folder contains one.dat file representing the cell structure, two.txt files listing the correct stress values, and two.vtk files containing the estimated stress values. If a folder is empty, it means that the simulation was stopped for some reason under the parameters. Simulation results of heterogeneous cells. Simulation results of heterogeneous cells, based on different parameters, are stored in four folders, each individually named from “data_1001” to “data_1004”. The Excel file “parameter_settings.xlsx” also contains the detailed parameter settings of those four results. Each folder contains five files, arranged in the same configuration as above. (ZIP) [file pone.0299016.s001.zip › supporting_data/data_091/000000_2dVertex(surface).vtk]

# vtk DataFile Version 2.0
S.O.
ASCII
DATASET UNSTRUCTURED_GRID
POINTS 274 float
1.21167 1.80035 0
7.89779 7.81784 0
1.35085 4.29191 0
0.2319 8.65892 0
2.19739 9.24926 0
10.3838 6.70049 0
4.91013 8.24977 0
3.48894 8.45398 0
3.81276 1.45948 0
4.91115 8.25905 0
4.88869 1.22196 0
2.02098 1.86402 0
5.17097 8.33469 0
2.34597 4.19652 0
1.76685 0.818537 0
0.813311 3.6323 0
5.35051 2.21782 0
4.07991 0.694249 0
6.75076 0.50844 0
5.57971 7.92333 0
4.29475 3.37398 0
3.10104 0.253121 0
4.00777 3.29864 0
4.60415 1.6582 0
9.88212 4.29445 0
10.0596 1.86333 0
8.68375 2.6235 0
10.6275 4.22903 0
3.50191 5.49906 0
7.89266 7.81708 0
5.04491 6.97479 0
10.0641 1.86526 0
8.46362 0.238198 0
9.88004 4.2943 0
8.24452 5.87672 0
9.00415 6.50751 0
7.66379 8.0207 0
10.6034 0.739013 0
3.49459 8.46374 0
9.97238 1.42363 0
3.17275 0.303034 0
10.5985 0.738998 0
9.97231 5.77486 0
4.0736 3.27359 0
0.609671 5.5051 0
1.76759 0.827947 0
0.844554 3.58913 0
2.03964 2.1719 0
2.51578 3.68938 0
4.92243 8.27636 0
1.76276 0.832711 0
1.77248 0.830552 0
4.90237 8.24229 0
2.54798 2.64099 0
10.6812 4.21044 0
1.61898 6.05896 0
4.95809 0.985783 0
5.59702 2.18329 0
3.89176 2.29188 0
7.43388 4.4748 0
5.8321 4.26223 0
7.22645 6.28561 0
7.88985 7.82522 0
0.835294 7.58956 0
6.74946 0.505682 0
6.93266 1.92225 0
7.31026 3.33788 0
8.28439 1.50108 0
7.88946 7.81593 0
8.68226 2.61643 0
6.0397 5.05911 0
5.1162 3.02762 0
7.8083 0.465497 0
1.38309 1.24634 0
1.05886 2.79257 0
1.05892 2.79194 0
9.50407 0.423091 0
8.20295 1.36609 0
9.77663 8.07341 0
8.46457 0.238074 0
10.1679 1.37988 0
4.88781 1.22177 0
2.46168 3.94044 0
1.14817 2.68025 0
3.80796 1.4608 0
10.1514 3.83284 0
10.2124 1.34982 0
1.12266 2.73047 0
0.554345 5.63335 0
3.39561 5.26928 0
2.94283 7.52758 0
2.86746 4.77638 0
2.70209 3.3213 0
4.59855 5.33251 0
6.75015 4.9097 0
3.87393 2.43491 0
7.43286 4.47595 0
3.81427 1.46154 0
5.60972 2.1755 0
2.94428 7.52654 0
7.31201 3.34078 0
2.39535 4.67462 0
6.93232 1.92161 0
7.309 3.33674 0
8.68992 2.54595 0
5.93395 5.79616 0
6.03907 4.85652 0
4.34719 3.35392 0
4.72311 4.19572 0
5.22697 5.23145 0
5.06104 2.88699 0
8.75308 5.85685 0
9.97466 7.18317 0
8.71852 9.03575 0
9.87791 4.29458 0
8.75585 5.85938 0
0.593619 5.59854 0
0.837661 7.58393 0
10.1504 3.83392 0
2.10346 2.16042 0
0.164596 9.0429 0
8.68913 2.61497 0
2.56734 6.58538 0
8.23262 3.53718 0
1.61081 6.04865 0
0.834001 7.59014 0
4.40054 3.22967 0
3.10171 0.252655 0
3.50406 5.50249 0
9.01463 5.12636 0
0.832048 7.58868 0
3.50608 5.49665 0
3.49968 5.50168 0
1.61073 6.05314 0
9.63894 5.92411 0
3.48322 8.45312 0
5.75078 0.193074 0
3.3958 5.27105 0
5.24734 5.07638 0
5.27113 5.13162 0
1.55787 8.48384 0
2.56775 6.58176 0
7.43301 4.47347 0
6.75082 0.506875 0
5.58725 2.17654 0
6.00475 3.54826 0
3.39092 7.08416 0
7.89841 7.81554 0
8.20327 1.36761 0
6.59344 4.88554 0
8.24601 5.87352 0
6.08844 5.0979 0
4.60559 7.15203 0
7.6645 8.02239 0
7.89327 7.81586 0
7.0504 0.111593 0
1.76416 0.82893 0
10.3838 6.69901 0
7.30938 3.33868 0
9.78388 2.84126 0
8.18404 1.47581 0
5.58166 7.92671 0
9.771 8.0723 0
9.00521 5.0724 0
0.837385 7.58767 0
0.510045 4.04167 0
0.622774 5.50734 0
10.127 7.43524 0
3.05265 9.14835 0
9.5118 6.08033 0
0.702007 8.36268 0
5.72734 6.07507 0
2.44365 4.62932 0
0.613575 5.49918 0
1.3267 9.20659 0
0.831756 7.59074 0
5.60365 2.18328 0
1.55962 8.48409 0
7.06037 8.95327 0
4.60438 7.1488 0
6.51053 6.94409 0
4.6089 7.1458 0
3.16589 7.39536 0
6.51168 6.94605 0
6.51033 6.94665 0
5.12905 8.24407 0
7.30914 3.33402 0
7.65628 5.9638 0
5.79997 0.203336 0
5.57831 7.92297 0
10.6065 0.742638 0
9.77883 2.84478 0
9.77077 8.07454 0
5.04474 6.97654 0
8.46362 0.241818 0
7.04718 0.112448 0
8.23111 3.53731 0
9.77171 8.09231 0
9.97292 1.42296 0
9.7797 8.07947 0
9.41005 5.25084 0
3.78598 7.59493 0
2.53763 8.75038 0
6.60372 2.52424 0
3.03923 1.93796 0
9.54544 2.1914 0
2.87015 0.889014 0
1.51648 4.7952 0
1.54533 3.93547 0
4.86807 6.14064 0
8.79557 8.27353 0
10.0591 4.87379 0
8.95952 1.03178 0
2.64652 1.375 0
4.82039 2.27655 0
6.00508 1.08909 0
4.93198 3.91989 0
7.34905 1.26447 0
7.70668 0.645891 0
1.57362 1.80512 0
2.96705 2.56629 0
1.88814 3.32761 0
5.35954 7.22687 0
7.90622 3.47029 0
8.27428 4.41573 0
9.57026 0.730035 0
0.977882 6.49344 0
3.60914 4.25382 0
6.39538 5.83338 0
2.44521 5.36189 0
5.46086 4.20568 0
7.46201 5.2391 0
8.02023 2.48394 0
8.23028 5.16503 0
1.6217 6.81926 0
3.30268 3.24662 0
1.84896 7.82211 0
1.5602 5.36208 0
5.92689 6.87734 0
7.80413 6.72847 0
6.45173 3.94481 0
6.31802 2.97921 0
9.02546 3.54665 0
1.62247 2.85316 0
1.98534 7.27575 0
4.19483 2.34086 0
3.83921 6.51705 0
3.13136 3.98958 0
1.32972 8.57305 0
4.43568 5.00431 0
6.83248 4.31345 0
6.61256 7.6751 0
9.10753 7.69141 0
9.50269 3.32726 0
3.13514 6.52344 0
2.63746 8.13936 0
2.62041 5.91284 0
6.92633 5.94656 0
5.46735 5.90066 0
7.25963 7.16767 0
9.00592 1.7561 0
9.6038 6.56943 0
4.25602 6.08937 0
4.04846 4.44876 0
4.41034 7.84773 0
7.50606 2.27848 0
8.9934 4.24942 0
8.36017 6.76282 0
6.67841 8.25588 0
3.96251 0.975865 0
6.39792 1.50794 0
5.42977 1.20676 0
5.58826 3.17657 0
8.89927 7.23279 0
CELLS 448 1792 
3 200 134 169
3 200 115 169
3 200 24 134
3 200 111 115
3 200 24 163
3 200 129 111
3 200 163 129
3 201 146 182
3 201 179 135
3 201 179 152
3 201 152 146
3 201 135 182
3 202 7 38
3 202 4 168
3 202 4 177
3 202 168 38
3 202 140 177
3 202 140 7
3 203 65 176
3 203 102 186
3 203 103 186
3 203 103 176
3 203 102 65
3 204 47 11
3 204 58 119
3 204 119 47
3 204 58 84
3 204 11 84
3 205 121 104
3 205 80 39
3 205 25 159
3 205 104 198
3 205 191 159
3 205 191 121
3 205 80 25
3 205 198 39
3 206 156 45
3 206 50 45
3 206 21 50
3 206 21 8
3 206 97 156
3 206 8 97
3 207 2 13
3 207 172 13
3 207 173 2
3 207 101 172
3 207 166 173
3 207 101 166
3 208 2 13
3 208 48 82
3 208 48 15
3 208 13 82
3 208 15 165
3 208 165 2
3 209 93 181
3 209 181 30
3 209 109 193
3 209 193 30
3 209 109 93
3 210 192 199
3 210 1 113
3 210 68 1
3 210 147 192
3 210 147 68
3 210 113 199
3 211 118 33
3 211 118 85
3 211 33 114
3 211 42 27
3 211 24 134
3 211 85 27
3 211 42 134
3 211 24 114
3 212 148 77
3 212 148 198
3 212 39 194
3 212 194 77
3 212 198 39
3 213 51 11
3 213 156 51
3 213 97 156
3 213 11 84
3 213 97 84
3 214 10 81
3 214 10 23
3 214 126 110
3 214 110 16
3 214 23 126
3 214 81 16
3 215 143 188
3 215 143 64
3 215 18 64
3 215 144 188
3 215 144 98
3 215 18 98
3 216 71 138
3 216 126 110
3 216 110 71
3 216 107 108
3 216 107 126
3 216 108 138
3 217 102 160
3 217 18 65
3 217 148 77
3 217 67 148
3 217 18 64
3 217 77 64
3 217 102 65
3 217 67 160
3 218 143 64
3 218 72 32
3 218 77 64
3 218 194 32
3 218 143 195
3 218 194 77
3 218 155 72
3 218 155 195
3 219 47 11
3 219 51 73
3 219 51 11
3 219 0 73
3 219 47 83
3 219 83 0
3 220 58 119
3 220 92 53
3 220 119 53
3 220 92 95
3 220 95 58
3 221 92 48
3 221 46 15
3 221 92 53
3 221 48 15
3 221 53 46
3 222 30 9
3 222 185 49
3 222 185 189
3 222 189 19
3 222 193 30
3 222 19 171
3 222 9 49
3 222 171 193
3 223 66 26
3 223 158 66
3 223 196 26
3 223 196 142
3 223 142 158
3 224 163 123
3 224 129 96
3 224 123 196
3 224 96 142
3 224 196 142
3 224 163 129
3 225 80 39
3 225 79 32
3 225 76 37
3 225 37 190
3 225 39 194
3 225 194 32
3 225 86 190
3 225 86 80
3 225 79 76
3 226 116 124
3 226 55 164
3 226 133 124
3 226 88 117
3 226 133 55
3 226 164 117
3 226 116 88
3 227 43 20
3 227 22 43
3 227 20 89
3 227 89 91
3 227 91 22
3 228 183 94
3 228 105 151
3 228 149 151
3 228 105 180
3 228 149 94
3 228 183 180
3 229 133 124
3 229 101 172
3 229 91 172
3 229 89 91
3 229 137 133
3 229 89 137
3 229 101 124
3 230 60 71
3 230 71 138
3 230 138 139
3 230 106 60
3 230 70 106
3 230 70 139
3 231 59 150
3 231 149 59
3 231 187 94
3 231 149 94
3 231 150 34
3 231 34 187
3 232 103 66
3 232 121 104
3 232 69 121
3 232 66 26
3 232 26 69
3 232 103 186
3 232 67 104
3 232 160 186
3 232 67 160
3 233 129 96
3 233 59 96
3 233 59 150
3 233 111 150
3 233 129 111
3 234 55 164
3 234 122 141
3 234 164 122
3 234 55 141
3 235 92 48
3 235 48 82
3 235 22 43
3 235 22 82
3 235 92 95
3 235 95 43
3 236 63 175
3 236 130 175
3 236 125 130
3 236 90 125
3 236 140 177
3 236 90 140
3 236 63 177
3 237 116 124
3 237 166 116
3 237 101 166
3 237 101 124
3 238 105 180
3 238 105 171
3 238 184 19
3 238 19 171
3 238 180 184
3 239 68 34
3 239 68 1
3 239 61 187
3 239 34 187
3 239 1 29
3 239 62 61
3 239 62 29
3 240 145 60
3 240 100 145
3 240 106 60
3 240 106 100
3 241 103 66
3 241 176 57
3 241 57 145
3 241 100 145
3 241 158 66
3 241 100 158
3 241 103 176
3 242 33 69
3 242 123 196
3 242 33 114
3 242 26 69
3 242 123 114
3 242 196 26
3 243 119 47
3 243 119 53
3 243 46 87
3 243 83 87
3 243 47 83
3 243 53 46
3 244 164 122
3 244 99 122
3 244 90 125
3 244 164 117
3 244 99 90
3 244 117 125
3 245 23 8
3 245 43 20
3 245 58 84
3 245 95 58
3 245 95 43
3 245 8 97
3 245 107 126
3 245 20 107
3 245 23 126
3 245 97 84
3 246 128 146
3 246 152 146
3 246 128 152
3 247 172 13
3 247 22 82
3 247 13 82
3 247 91 172
3 247 91 22
3 248 4 174
3 248 4 177
3 248 63 170
3 248 174 170
3 248 63 177
3 249 138 139
3 249 108 138
3 249 28 131
3 249 28 108
3 249 93 131
3 249 139 109
3 249 109 93
3 250 59 96
3 250 151 70
3 250 149 151
3 250 96 142
3 250 70 106
3 250 106 100
3 250 100 158
3 250 149 59
3 250 142 158
3 251 189 19
3 251 184 19
3 251 184 153
3 251 36 153
3 251 36 161
3 251 161 189
3 252 162 167
3 252 162 78
3 252 154 147
3 252 112 154
3 252 147 192
3 252 78 192
3 252 112 167
3 253 118 33
3 253 33 69
3 253 118 191
3 253 191 121
3 253 69 121
3 254 132 141
3 254 128 146
3 254 122 141
3 254 146 182
3 254 99 122
3 254 182 99
3 254 132 128
3 255 99 90
3 255 182 99
3 255 7 135
3 255 90 140
3 255 135 182
3 255 140 7
3 256 137 28
3 256 132 141
3 256 133 55
3 256 137 133
3 256 28 131
3 256 55 141
3 256 131 132
3 257 183 94
3 257 183 61
3 257 187 94
3 257 61 187
3 258 109 193
3 258 151 70
3 258 105 151
3 258 105 171
3 258 70 139
3 258 139 109
3 258 171 193
3 259 183 61
3 259 183 180
3 259 184 153
3 259 62 61
3 259 180 184
3 259 153 62
3 260 67 148
3 260 104 198
3 260 148 198
3 260 67 104
3 261 115 169
3 261 115 35
3 261 167 5
3 261 5 157
3 261 35 112
3 261 112 167
3 261 169 157
3 262 93 181
3 262 181 179
3 262 179 152
3 262 132 128
3 262 128 152
3 262 93 131
3 262 131 132
3 263 137 28
3 263 20 89
3 263 107 108
3 263 20 107
3 263 89 137
3 263 28 108
3 264 52 6
3 264 30 9
3 264 7 38
3 264 181 30
3 264 181 179
3 264 6 38
3 264 7 135
3 264 52 9
3 264 179 135
3 265 102 160
3 265 102 186
3 265 160 186
3 266 163 123
3 266 123 114
3 266 24 114
3 266 24 163
3 267 115 35
3 267 68 34
3 267 111 115
3 267 154 147
3 267 150 34
3 267 111 150
3 267 35 154
3 267 147 68
3 268 178 161
3 268 178 36
3 268 36 161
3 269 40 17
3 269 23 8
3 269 17 10
3 269 40 127
3 269 21 8
3 269 10 23
3 269 21 127
3 270 98 57
3 270 65 176
3 270 18 65
3 270 176 57
3 270 18 98
3 271 81 56
3 271 136 188
3 271 56 136
3 271 16 144
3 271 144 188
3 271 81 16
3 272 98 57
3 272 145 60
3 272 16 144
3 272 57 145
3 272 60 71
3 272 110 71
3 272 110 16
3 272 144 98
3 273 35 154
3 273 112 154
3 273 35 112
CELL_TYPES 448
5
5
5
5
5
5
5
5
5
5
5
5
5
5
5
5
5
5
5
5
5
5
5
5
5
5
5
5
5
5
5
5
5
5
5
5
5
5
5
5
5
5
5
5
5
5
5
5
5
5
5
5
5
5
5
5
5
5
5
5
5
5
5
5
5
5
5
5
5
5
5
5
5
5
5
5
5
5
5
5
5
5
5
5
5
5
5
5
5
5
5
5
5
5
5
5
5
5
5
5
5
5
5
5
5
5
5
5
5
5
5
5
5
5
5
5
5
5
5
5
5
5
5
5
5
5
5
5
5
5
5
5
5
5
5
5
5
5
5
5
5
5
5
5
5
5
5
5
5
5
5
5
5
5
5
5
5
5
5
5
5
5
5
5
5
5
5
5
5
5
5
5
5
5
5
5
5
5
5
5
5
5
5
5
5
5
5
5
5
5
5
5
5
5
5
5
5
5
5
5
5
5
5
5
5
5
5
5
5
5
5
5
5
5
5
5
5
5
5
5
5
5
5
5
5
5
5
5
5
5
5
5
5
5
5
5
5
5
5
5
5
5
5
5
5
5
5
5
5
5
5
5
5
5
5
5
5
5
5
5
5
5
5
5
5
5
5
5
5
5
5
5
5
5
5
5
5
5
5
5
5
5
5
5
5
5
5
5
5
5
5
5
5
5
5
5
5
5
5
5
5
5
5
5
5
5
5
5
5
5
5
5
5
5
5
5
5
5
5
5
5
5
5
5
5
5
5
5
5
5
5
5
5
5
5
5
5
5
5
5
5
5
5
5
5
5
5
5
5
5
5
5
5
5
5
5
5
5
5
5
5
5
5
5
5
5
5
5
5
5
5
5
5
5
5
5
5
5
5
5
5
5
5
5
5
5
5
5
5
5
5
5
5
5
5
5
5
5
5
5
5
5
5
5
5
5
5
5
5
5
5
5
5
5
5
5
5
5
5
5
5
5
5
5
5
5
5
5
5
5
5
5
5
5
5
5
5
5
5
5
5
5
5
5
5
5
5
5
POINT_DATA 274
CELL_DATA 448
SCALARS ForceMap float
LOOKUP_TABLE default
-0.146487
-0.146487
-0.146487
-0.146487
-0.146487
-0.146487
-0.146487
0.998708
0.998708
0.998708
0.998708
0.998708
0.891247
0.891247
0.891247
0.891247
0.891247
0.891247
0.875894
0.875894
0.875894
0.875894
0.875894
0.106104
0.106104
0.106104
0.106104
0.106104
0.510722
0.510722
0.510722
0.510722
0.510722
0.510722
0.510722
0.510722
0.102731
0.102731
0.102731
0.102731
0.102731
0.102731
0.582295
0.582295
0.582295
0.582295
0.582295
0.582295
0.79369
0.79369
0.79369
0.79369
0.79369
0.79369
0.700579
0.700579
0.700579
0.700579
0.700579
0.210517
0.210517
0.210517
0.210517
0.210517
0.210517
1.35194
1.35194
1.35194
1.35194
1.35194
1.35194
1.35194
1.35194
1.10843
1.10843
1.10843
1.10843
1.10843
1.8992
1.8992
1.8992
1.8992
1.8992
-0.104158
-0.104158
-0.104158
-0.104158
-0.104158
-0.104158
0.709816
0.709816
0.709816
0.709816
0.709816
0.709816
0.355278
0.355278
0.355278
0.355278
0.355278
0.355278
0.0309024
0.0309024
0.0309024
0.0309024
0.0309024
0.0309024
0.0309024
0.0309024
0.686793
0.686793
0.686793
0.686793
0.686793
0.686793
0.686793
0.686793
0.787094
0.787094
0.787094
0.787094
0.787094
0.787094
0.445824
0.445824
0.445824
0.445824
0.445824
1.46544
1.46544
1.46544
1.46544
1.46544
0.248408
0.248408
0.248408
0.248408
0.248408
0.248408
0.248408
0.248408
0.102374
0.102374
0.102374
0.102374
0.102374
0.703476
0.703476
0.703476
0.703476
0.703476
0.703476
0.969306
0.969306
0.969306
0.969306
0.969306
0.969306
0.969306
0.969306
0.969306
-0.245762
-0.245762
-0.245762
-0.245762
-0.245762
-0.245762
-0.245762
1.06208
1.06208
1.06208
1.06208
1.06208
0.641554
0.641554
0.641554
0.641554
0.641554
0.641554
0.672629
0.672629
0.672629
0.672629
0.672629
0.672629
0.672629
0.322803
0.322803
0.322803
0.322803
0.322803
0.322803
1.21367
1.21367
1.21367
1.21367
1.21367
1.21367
0.765121
0.765121
0.765121
0.765121
0.765121
0.765121
0.765121
0.765121
0.765121
1.45057
1.45057
1.45057
1.45057
1.45057
0.772434
0.772434
0.772434
0.772434
0.65685
0.65685
0.65685
0.65685
0.65685
0.65685
0.40776
0.40776
0.40776
0.40776
0.40776
0.40776
0.40776
1.47317
1.47317
1.47317
1.47317
0.465997
0.465997
0.465997
0.465997
0.465997
1.11278
1.11278
1.11278
1.11278
1.11278
1.11278
1.11278
0.800562
0.800562
0.800562
0.800562
0.389487
0.389487
0.389487
0.389487
0.389487
0.389487
0.389487
-0.210951
-0.210951
-0.210951
-0.210951
-0.210951
-0.210951
1.16575
1.16575
1.16575
1.16575
1.16575
1.16575
0.341762
0.341762
0.341762
0.341762
0.341762
0.341762
-0.064205
-0.064205
-0.064205
-0.064205
-0.064205
-0.064205
-0.064205
-0.064205
-0.064205
-0.064205
0.870183
0.870183
0.870183
1.08201
1.08201
1.08201
1.08201
1.08201
-0.342954
-0.342954
-0.342954
-0.342954
-0.342954
0.227409
0.227409
0.227409
0.227409
0.227409
0.227409
0.227409
-0.175061
-0.175061
-0.175061
-0.175061
-0.175061
-0.175061
-0.175061
-0.175061
-0.175061
1.15939
1.15939
1.15939
1.15939
1.15939
1.15939
0.0436024
0.0436024
0.0436024
0.0436024
0.0436024
0.0436024
0.0436024
-0.00731001
-0.00731001
-0.00731001
-0.00731001
-0.00731001
0.241167
0.241167
0.241167
0.241167
0.241167
0.241167
0.241167
0.173823
0.173823
0.173823
0.173823
0.173823
0.173823
-0.0828004
-0.0828004
-0.0828004
-0.0828004
-0.0828004
-0.0828004
-0.0828004
0.256751
0.256751
0.256751
0.256751
0.35324
0.35324
0.35324
0.35324
0.35324
0.35324
0.35324
1.54385
1.54385
1.54385
1.54385
1.54385
1.54385
0.0779156
0.0779156
0.0779156
0.0779156
0.259802
0.259802
0.259802
0.259802
0.259802
0.259802
0.259802
1.02864
1.02864
1.02864
1.02864
1.02864
1.02864
1.02864
0.667821
0.667821
0.667821
0.667821
0.667821
0.667821
0.140196
0.140196
0.140196
0.140196
0.140196
0.140196
0.140196
0.140196
0.140196
1.51614
1.51614
1.51614
2.1181
2.1181
2.1181
2.1181
0.165275
0.165275
0.165275
0.165275
0.165275
0.165275
0.165275
0.165275
-3.28009e-15
-3.28009e-15
-3.28009e-15
0.642089
0.642089
0.642089
0.642089
0.642089
0.642089
0.642089
0.414226
0.414226
0.414226
0.414226
0.414226
0.989961
0.989961
0.989961
0.989961
0.989961
0.989961
0.335153
0.335153
0.335153
0.335153
0.335153
0.335153
0.335153
0.335153
0.980377
0.980377
0.980377
