# Supplementary material for: Numerical assessment of the applicability of geometry-based force inference on homogeneous and heterogeneous cells
Source: PLoS One. 2024 Apr 16;19(4):e0299016. doi: 10.1371/journal.pone.0299016 (PMC11020637; doi:10.1371/journal.pone.0299016)
Supplement: S1 Data — Simulation results of homogeneous cells, based on different parameters, are stored in approximately 400 folders, each individually named from “data_004” to “data_400”. Please refer to the Excel file “parameter_settings.xlsx” for detailed parameter settings. Each folder contains one.dat file representing the cell structure, two.txt files listing the correct stress values, and two.vtk files containing the estimated stress values. If a folder is empty, it means that the simulation was stopped for some reason under the parameters. Simulation results of heterogeneous cells. Simulation results of heterogeneous cells, based on different parameters, are stored in four folders, each individually named from “data_1001” to “data_1004”. The Excel file “parameter_settings.xlsx” also contains the detailed parameter settings of those four results. Each folder contains five files, arranged in the same configuration as above. (ZIP) [file pone.0299016.s001.zip › supporting_data/data_091/i2dvertex000000000000000.dat]

170629

20.0
20.0

200
273
74

1.21167	1.80035
7.89779	7.81784
1.35085	4.29191
0.2319	8.65892
2.19739	9.24926
10.3838	6.70049
4.91013	8.24977
3.48894	8.45398
3.81276	1.45948
4.91115	8.25905
4.88869	1.22196
2.02098	1.86402
5.17097	8.33469
2.34597	4.19652
1.76685	0.818537
0.813311	3.6323
5.35051	2.21782
4.07991	0.694249
6.75076	0.50844
5.57971	7.92333
4.29475	3.37398
3.10104	0.253121
4.00777	3.29864
4.60415	1.6582
9.88212	4.29445
10.0596	1.86333
8.68375	2.6235
10.6275	4.22903
3.50191	5.49906
7.89266	7.81708
5.04491	6.97479
10.0641	1.86526
8.46362	0.238198
9.88004	4.2943
8.24452	5.87672
9.00415	6.50751
7.66379	8.0207
10.6034	0.739013
3.49459	8.46374
9.97238	1.42363
3.17275	0.303034
10.5985	0.738998
9.97231	5.77486
4.0736	3.27359
0.609671	5.5051
1.76759	0.827947
0.844554	3.58913
2.03964	2.1719
2.51578	3.68938
4.92243	8.27636
1.76276	0.832711
1.77248	0.830552
4.90237	8.24229
2.54798	2.64099
10.6812	4.21044
1.61898	6.05896
4.95809	0.985783
5.59702	2.18329
3.89176	2.29188
7.43388	4.4748
5.8321	4.26223
7.22645	6.28561
7.88985	7.82522
0.835294	7.58956
6.74946	0.505682
6.93266	1.92225
7.31026	3.33788
8.28439	1.50108
7.88946	7.81593
8.68226	2.61643
6.0397	5.05911
5.1162	3.02762
7.8083	0.465497
1.38309	1.24634
1.05886	2.79257
1.05892	2.79194
9.50407	0.423091
8.20295	1.36609
9.77663	8.07341
8.46457	0.238074
10.1679	1.37988
4.88781	1.22177
2.46168	3.94044
1.14817	2.68025
3.80796	1.4608
10.1514	3.83284
10.2124	1.34982
1.12266	2.73047
0.554345	5.63335
3.39561	5.26928
2.94283	7.52758
2.86746	4.77638
2.70209	3.3213
4.59855	5.33251
6.75015	4.9097
3.87393	2.43491
7.43286	4.47595
3.81427	1.46154
5.60972	2.1755
2.94428	7.52654
7.31201	3.34078
2.39535	4.67462
6.93232	1.92161
7.309	3.33674
8.68992	2.54595
5.93395	5.79616
6.03907	4.85652
4.34719	3.35392
4.72311	4.19572
5.22697	5.23145
5.06104	2.88699
8.75308	5.85685
9.97466	7.18317
8.71852	9.03575
9.87791	4.29458
8.75585	5.85938
0.593619	5.59854
0.837661	7.58393
10.1504	3.83392
2.10346	2.16042
0.164596	9.0429
8.68913	2.61497
2.56734	6.58538
8.23262	3.53718
1.61081	6.04865
0.834001	7.59014
4.40054	3.22967
3.10171	0.252655
3.50406	5.50249
9.01463	5.12636
0.832048	7.58868
3.50608	5.49665
3.49968	5.50168
1.61073	6.05314
9.63894	5.92411
3.48322	8.45312
5.75078	0.193074
3.3958	5.27105
5.24734	5.07638
5.27113	5.13162
1.55787	8.48384
2.56775	6.58176
7.43301	4.47347
6.75082	0.506875
5.58725	2.17654
6.00475	3.54826
3.39092	7.08416
7.89841	7.81554
8.20327	1.36761
6.59344	4.88554
8.24601	5.87352
6.08844	5.0979
4.60559	7.15203
7.6645	8.02239
7.89327	7.81586
7.0504	0.111593
1.76416	0.82893
10.3838	6.69901
7.30938	3.33868
9.78388	2.84126
8.18404	1.47581
5.58166	7.92671
9.771	8.0723
9.00521	5.0724
0.837385	7.58767
0.510045	4.04167
0.622774	5.50734
10.127	7.43524
3.05265	9.14835
9.5118	6.08033
0.702007	8.36268
5.72734	6.07507
2.44365	4.62932
0.613575	5.49918
1.3267	9.20659
0.831756	7.59074
5.60365	2.18328
1.55962	8.48409
7.06037	8.95327
4.60438	7.1488
6.51053	6.94409
4.6089	7.1458
3.16589	7.39536
6.51168	6.94605
6.51033	6.94665
5.12905	8.24407
7.30914	3.33402
7.65628	5.9638
5.79997	0.203336
5.57831	7.92297
10.6065	0.742638
9.77883	2.84478
9.77077	8.07454
5.04474	6.97654
8.46362	0.241818
7.04718	0.112448
8.23111	3.53731
9.77171	8.09231
9.97292	1.42296
9.7797	8.07947

192	199
134	169
156	45
50	45
115	169
40	17
52	6
50	14
30	9
47	11
4	174
7	38
23	8
12	185
2	13
17	10
21	50
10	81
93	181
185	49
58	119
181	30
81	56
98	57
109	193
103	66
40	127
136	188
56	136
143	188
185	189
121	104
145	60
65	176
143	64
102	160
80	39
25	159
18	65
162	167
148	77
72	32
67	148
118	33
79	32
163	123
18	64
31	25
104	198
162	78
148	198
63	175
76	37
51	73
37	190
115	35
75	74
39	194
51	11
156	51
21	8
0	73
37	41
92	48
97	156
46	15
92	53
172	13
119	47
48	82
43	20
22	43
119	53
22	82
10	23
58	84
176	57
16	144
116	124
33	69
144	188
178	161
1	113
57	145
60	71
118	191
191	159
129	96
77	64
191	121
102	186
69	121
59	96
27	54
68	34
100	145
118	85
194	32
46	87
86	190
166	116
83	87
80	25
86	80
11	84
48	15
55	164
130	175
47	83
83	0
173	2
13	82
53	46
133	124
173	44
137	28
132	141
92	95
151	70
125	130
101	172
128	146
95	58
122	141
71	138
146	182
95	43
8	97
138	139
91	172
126	110
20	89
110	71
107	108
183	94
107	126
106	60
105	151
20	107
189	19
149	151
123	196
96	142
33	114
66	26
110	16
26	69
103	186
158	66
70	106
42	27
67	104
123	114
24	134
166	173
106	100
15	165
100	158
87	75
85	27
165	2
42	134
111	115
89	91
154	147
164	122
88	117
99	122
101	166
133	55
4	168
137	133
89	137
90	125
101	124
164	117
99	90
182	99
4	177
63	170
108	138
168	38
28	131
55	141
23	126
140	177
91	22
105	180
181	179
59	150
183	61
28	108
149	59
105	171
144	98
184	19
70	139
187	94
149	94
193	30
150	34
68	1
183	180
61	187
196	26
19	171
178	36
34	187
184	153
160	186
1	29
79	76
143	195
24	114
196	142
142	158
116	88
24	163
111	150
35	154
62	61
36	153
129	111
112	154
147	192
3	170
167	5
97	84
174	170
5	157
117	125
120	3
9	49
6	38
7	135
21	127
52	9
179	135
179	152
152	146
36	161
90	140
180	184
132	128
63	177
103	176
128	152
135	182
93	131
139	109
140	7
102	65
131	132
109	93
81	16
161	189
18	98
147	68
194	77
171	193
113	199
198	39
155	72
155	195
199	197
67	160
35	112
78	192
153	62
62	29
163	129
112	167
169	157

7	169	115	111	129	163	24	134
5	135	182	146	152	179
6	38	168	4	177	140	7
5	102	186	103	176	65
5	58	119	47	11	84
8	121	104	198	39	80	25	159	191
6	97	156	45	50	21	8
6	101	166	173	2	13	172
6	2	165	15	48	82	13
5	30	181	93	109	193
6	113	1	68	147	192	199
8	33	118	85	27	42	134	24	114
5	194	39	198	148	77
5	156	97	84	11	51
6	126	23	10	81	16	110
6	18	98	144	188	143	64
6	71	138	108	107	126	110
8	67	160	102	65	18	64	77	148
8	143	195	155	72	32	194	77	64
6	73	51	11	47	83	0
5	92	53	119	58	95
5	53	92	48	15	46
8	185	49	9	30	193	171	19	189
5	26	196	142	158	66
6	123	163	129	96	142	196
9	39	194	32	79	76	37	190	86	80
7	55	164	117	88	116	124	133
5	20	89	91	22	43
6	151	149	94	183	180	105
7	172	91	89	137	133	124	101
6	138	71	60	106	70	139
6	149	59	150	34	187	94
9	160	67	104	121	69	26	66	103	186
5	150	59	96	129	111
4	164	55	141	122
6	82	48	92	95	43	22
7	90	140	177	63	175	130	125
4	124	116	166	101
5	184	19	171	105	180
7	62	61	187	34	68	1	29
4	100	106	60	145
7	176	103	66	158	100	145	57
6	196	26	69	33	114	123
6	83	47	119	53	46	87
6	164	122	99	90	125	117
10	58	84	97	8	23	126	107	20	43	95
3	128	152	146
5	91	172	13	82	22
5	177	4	174	170	63
7	93	131	28	108	138	139	109
9	59	149	151	70	106	100	158	142	96
6	36	161	189	19	184	153
7	154	112	167	162	78	192	147
5	118	33	69	121	191
7	182	99	122	141	132	128	146
6	140	90	99	182	135	7
7	133	137	28	131	132	141	55
4	183	94	187	61
7	171	193	109	139	70	151	105
6	62	153	184	180	183	61
4	148	198	104	67
7	112	35	115	169	157	5	167
7	152	128	132	131	93	181	179
6	89	20	107	108	28	137
9	181	30	9	52	6	38	7	135	179
3	102	160	186
4	24	163	123	114
8	115	35	154	147	68	34	150	111
3	161	36	178
7	8	21	127	40	17	10	23
5	98	18	65	176	57
6	81	56	136	188	144	16
8	145	60	71	110	16	144	98	57
3	35	112	154
