# Supplementary material for: Numerical assessment of the applicability of geometry-based force inference on homogeneous and heterogeneous cells
Source: PLoS One. 2024 Apr 16;19(4):e0299016. doi: 10.1371/journal.pone.0299016 (PMC11020637; doi:10.1371/journal.pone.0299016)
Supplement: S1 Data — Simulation results of homogeneous cells, based on different parameters, are stored in approximately 400 folders, each individually named from “data_004” to “data_400”. Please refer to the Excel file “parameter_settings.xlsx” for detailed parameter settings. Each folder contains one.dat file representing the cell structure, two.txt files listing the correct stress values, and two.vtk files containing the estimated stress values. If a folder is empty, it means that the simulation was stopped for some reason under the parameters. Simulation results of heterogeneous cells. Simulation results of heterogeneous cells, based on different parameters, are stored in four folders, each individually named from “data_1001” to “data_1004”. The Excel file “parameter_settings.xlsx” also contains the detailed parameter settings of those four results. Each folder contains five files, arranged in the same configuration as above. (ZIP) [file pone.0299016.s001.zip › supporting_data/data_092/000000_2dVertex(edge).vtk]

# vtk DataFile Version 2.0
S.O.
ASCII
DATASET UNSTRUCTURED_GRID
POINTS 200 float
0.779993 4.8864 0
1.18858 7.67135 0
1.20479 3.86051 0
9.35522 5.89584 0
2.56452 1.91557 0
1.2554 8.9927 0
8.83629 2.81353 0
7.9404 1.16743 0
3.11014 8.83693 0
2.4724 0.355018 0
4.13437 4.66939 0
10.1366 1.8094 0
0.0878148 0.915327 0
3.04683 0.196995 0
2.40112 6.43064 0
3.87605 0.966525 0
1.83268 7.33661 0
0.509924 6.20595 0
5.56266 0.683598 0
3.91427 1.36857 0
7.08432 7.98983 0
4.68763 1.06177 0
8.20887 0.55452 0
4.97709 0.608992 0
6.81626 1.26117 0
6.53485 0.431975 0
7.12085 7.94858 0
0.600742 2.77279 0
4.71429 0.801105 0
7.53306 8.5583 0
0.701841 0.310661 0
5.24444 0.55829 0
7.51684 8.68062 0
8.70479 1.49668 0
9.74855 9.25353 0
1.97076 3.0455 0
10.4452 3.74013 0
9.59816 0.280502 0
8.70831 1.49831 0
0.692208 4.46887 0
8.12772 3.35369 0
0.416235 8.2187 0
9.12909 7.13422 0
1.95896 4.90557 0
3.41176 7.98727 0
8.89548 4.4339 0
2.86731 0.366389 0
2.35802 3.96786 0
3.65558 8.68812 0
5.62259 2.76799 0
9.35082 5.89589 0
9.70383 4.11903 0
1.01671 0.782915 0
10.1364 1.80929 0
3.76252 8.82645 0
8.18322 0.627652 0
2.56616 1.91719 0
3.77742 0.800216 0
2.5649 1.91179 0
6.50654 5.69872 0
5.98575 2.23117 0
5.13499 7.34435 0
3.36905 2.66262 0
3.41215 3.08721 0
7.94114 1.16797 0
5.04968 6.89754 0
4.88995 2.30643 0
9.01652 8.67132 0
9.56915 0.30711 0
5.9886 2.23184 0
5.99007 2.23143 0
7.28895 3.04677 0
6.80695 1.43875 0
0.438349 2.19128 0
7.44288 2.88849 0
6.69709 3.29424 0
4.10753 4.73876 0
10.5989 0.0126223 0
9.5537 8.66694 0
9.63211 4.40473 0
9.62977 4.40492 0
6.50512 5.69697 0
10.4489 3.74635 0
3.17255 8.15367 0
3.91148 0.91032 0
1.78646 1.88762 0
1.78391 1.88576 0
7.92667 7.11612 0
0.955029 3.6447 0
1.96221 4.90642 0
0.510992 6.20697 0
0.544341 2.36121 0
2.46979 0.356962 0
5.41429 8.83439 0
10.7198 5.54303 0
10.4476 3.74235 0
4.35957 2.97859 0
2.15143 2.10641 0
9.75476 8.09266 0
9.62629 4.40741 0
2.87715 4.17612 0
3.41074 7.98582 0
2.70273 3.91185 0
5.35321 4.56421 0
8.07674 3.31123 0
6.97306 4.04759 0
8.56187 3.17444 0
5.6641 3.3128 0
5.61257 6.47876 0
6.46954 3.98227 0
7.44242 2.88657 0
3.41561 7.98967 0
9.52853 6.45549 0
4.49837 3.47514 0
5.72714 4.60482 0
8.13585 3.20447 0
7.70652 6.08896 0
8.83657 2.81746 0
10.7207 5.60844 0
7.91343 5.0966 0
9.3509 5.89734 0
3.98016 5.5949 0
0.130324 6.54634 0
1.57804 7.54441 0
0.556016 7.84608 0
8.67034 7.21297 0
0.123463 7.22061 0
0.543963 2.36487 0
4.38039 5.16851 0
2.70345 3.91683 0
1.28886 5.17401 0
4.40658 5.12328 0
0.261966 3.2574 0
3.35532 5.29069 0
6.51065 6.02391 0
3.91972 6.07348 0
3.47905 3.11282 0
1.90529 4.96666 0
4.22184 2.09637 0
3.37816 6.36125 0
2.27703 6.61959 0
7.90299 5.0745 0
4.75097 4.97284 0
7.93932 7.16872 0
5.35272 4.56398 0
4.35778 2.97667 0
5.72457 4.59894 0
1.22111 9.05369 0
6.95575 4.10919 0
6.53427 0.433013 0
8.49944 5.12789 0
9.0134 8.6663 0
9.35665 5.8949 0
6.63129 8.0245 0
8.70784 1.49839 0
7.49346 7.65823 0
1.90253 6.75739 0
1.33894 5.18462 0
1.01794 9.08191 0
0.772744 4.76822 0
5.40006 8.81756 0
7.6221 6.36242 0
0.127306 7.51219 0
0.70406 0.365937 0
0.0227697 1.64926 0
5.05669 6.90452 0
0.134047 6.5492 0
4.1898 7.93862 0
2.40173 6.43164 0
9.79697 2.17301 0
10.1241 1.91406 0
1.01445 0.781367 0
2.03678 3.07325 0
1.69279 8.21155 0
1.95498 6.78316 0
5.05169 6.90576 0
3.60832 8.1699 0
5.40607 8.82902 0
6.48344 0.967841 0
3.04427 8.4927 0
7.69612 2.96494 0
6.63654 8.02721 0
3.30523 5.28345 0
0.557816 7.90886 0
4.28985 6.75361 0
6.51057 6.02591 0
9.01227 8.66777 0
5.40359 8.82444 0
6.06602 6.26626 0
9.55445 8.66626 0
5.61319 6.48001 0
6.53336 0.429905 0
7.90999 5.09391 0
5.61077 6.47255 0
6.63208 8.01452 0
7.62407 7.55685 0
9.57415 0.323832 0
5.70325 3.34505 0
8.20965 0.5559 0
9.13046 7.13209 0
CELLS 370 1110 
2 2 88
2 43 137
2 2 43
2 157 130
2 137 157
2 173 123
2 1 123
2 173 5
2 124 1
2 186 195
2 143 125
2 143 195
2 151 125
2 186 195
2 155 195
2 155 26
2 26 20
2 11 154
2 154 196
2 95 117
2 169 117
2 86 85
2 91 86
2 35 97
2 85 97
2 127 35
2 173 5
2 179 173
2 107 197
2 113 145
2 103 197
2 144 113
2 145 107
2 103 144
2 105 109
2 114 146
2 105 148
2 59 148
2 114 81
2 146 109
2 81 59
2 24 178
2 69 72
2 24 72
2 18 69
2 86 85
2 86 52
2 85 9
2 95 117
2 106 6
2 106 51
2 117 6
2 45 99
2 99 3
2 45 150
2 50 150
2 50 3
2 4 56
2 19 15
2 62 4
2 58 15
2 62 19
2 56 58
2 60 70
2 70 69
2 28 21
2 21 60
2 18 69
2 113 10
2 144 142
2 144 113
2 76 131
2 76 10
2 131 142
2 104 40
2 45 99
2 106 51
2 104 115
2 45 40
2 115 106
2 79 99
2 38 33
2 154 38
2 55 64
2 154 196
2 64 33
2 192 119
2 161 134
2 116 161
2 119 116
2 81 59
2 134 81
2 192 59
2 140 44
2 14 139
2 139 44
2 140 14
2 102 4
2 62 4
2 62 63
2 102 63
2 19 15
2 28 21
2 19 138
2 138 66
2 21 66
2 15 84
2 129 100
2 47 89
2 133 182
2 100 133
2 182 89
2 129 47
2 97 56
2 85 97
2 58 46
2 85 9
2 56 58
2 75 109
2 103 197
2 146 109
2 146 103
2 75 197
2 70 69
2 74 110
2 69 72
2 74 72
2 71 110
2 71 70
2 105 109
2 105 104
2 75 109
2 75 71
2 110 180
2 71 110
2 180 115
2 104 115
2 38 33
2 106 6
2 6 38
2 180 115
2 115 106
2 180 33
2 157 130
2 156 157
2 90 17
2 156 17
2 192 141
2 59 148
2 148 141
2 192 59
2 62 63
2 19 138
2 62 19
2 63 136
2 138 96
2 96 136
2 143 125
2 87 120
2 143 87
2 125 42
2 120 152
2 4 56
2 172 47
2 102 4
2 35 97
2 35 172
2 97 56
2 129 47
2 102 129
2 66 49
2 21 66
2 49 60
2 21 60
2 74 110
2 7 64
2 110 180
2 7 74
2 180 33
2 64 33
2 105 104
2 104 40
2 105 148
2 40 141
2 148 141
2 7 24
2 24 178
2 7 64
2 55 64
2 125 42
2 151 125
2 172 47
2 2 172
2 2 43
2 43 89
2 47 89
2 182 168
2 43 137
2 43 89
2 182 89
2 168 137
2 58 46
2 58 15
2 15 84
2 107 49
2 66 49
2 138 66
2 96 145
2 138 96
2 145 107
2 113 10
2 96 145
2 113 145
2 10 136
2 96 136
2 144 142
2 114 146
2 146 103
2 103 144
2 193 114
2 193 142
2 7 24
2 74 72
2 24 72
2 7 74
2 87 161
2 3 120
2 116 161
2 87 120
2 50 3
2 50 116
2 14 168
2 156 157
2 137 157
2 168 137
2 174 140
2 156 174
2 140 14
2 121 133
2 100 76
2 128 131
2 76 131
2 100 133
2 128 121
2 63 136
2 100 76
2 129 100
2 10 136
2 76 10
2 102 63
2 102 129
2 190 108
2 128 131
2 65 128
2 131 142
2 193 190
2 193 142
2 65 165
2 108 165
2 185 134
2 114 81
2 193 114
2 193 190
2 190 188
2 185 188
2 134 81
2 121 135
2 184 65
2 128 121
2 184 135
2 65 128
2 192 119
2 192 141
2 150 119
2 45 150
2 40 141
2 45 40
2 99 3
2 3 120
2 79 99
2 120 152
2 182 168
2 121 133
2 14 168
2 14 139
2 133 182
2 121 135
2 135 139
2 167 176
2 184 111
2 184 65
2 175 165
2 175 167
2 65 165
2 61 177
2 61 194
2 181 194
2 2 88
2 35 172
2 2 172
2 127 35
2 167 176
2 160 167
2 190 108
2 190 188
2 181 194
2 26 188
2 108 194
2 26 20
2 173 123
2 123 16
2 16 83
2 179 173
2 160 167
2 61 175
2 175 167
2 61 177
2 184 111
2 135 139
2 184 135
2 44 101
2 139 44
2 175 165
2 61 175
2 61 194
2 108 165
2 108 194
2 60 70
2 107 49
2 107 197
2 49 60
2 75 71
2 71 70
2 75 197
2 155 26
2 185 188
2 155 185
2 26 188
2 154 38
2 11 154
2 6 38
2 117 6
2 169 117
2 150 119
2 50 150
2 119 116
2 50 116
2 86 52
2 91 86
2 140 44
2 44 101
2 174 140
2 16 83
2 16 174
2 124 1
2 90 17
2 1 17
2 1 123
2 123 16
2 156 17
2 156 174
2 1 17
2 16 174
2 185 134
2 161 134
2 87 161
2 155 195
2 143 195
2 143 87
2 155 185
CELL_TYPES 370
3
3
3
3
3
3
3
3
3
3
3
3
3
3
3
3
3
3
3
3
3
3
3
3
3
3
3
3
3
3
3
3
3
3
3
3
3
3
3
3
3
3
3
3
3
3
3
3
3
3
3
3
3
3
3
3
3
3
3
3
3
3
3
3
3
3
3
3
3
3
3
3
3
3
3
3
3
3
3
3
3
3
3
3
3
3
3
3
3
3
3
3
3
3
3
3
3
3
3
3
3
3
3
3
3
3
3
3
3
3
3
3
3
3
3
3
3
3
3
3
3
3
3
3
3
3
3
3
3
3
3
3
3
3
3
3
3
3
3
3
3
3
3
3
3
3
3
3
3
3
3
3
3
3
3
3
3
3
3
3
3
3
3
3
3
3
3
3
3
3
3
3
3
3
3
3
3
3
3
3
3
3
3
3
3
3
3
3
3
3
3
3
3
3
3
3
3
3
3
3
3
3
3
3
3
3
3
3
3
3
3
3
3
3
3
3
3
3
3
3
3
3
3
3
3
3
3
3
3
3
3
3
3
3
3
3
3
3
3
3
3
3
3
3
3
3
3
3
3
3
3
3
3
3
3
3
3
3
3
3
3
3
3
3
3
3
3
3
3
3
3
3
3
3
3
3
3
3
3
3
3
3
3
3
3
3
3
3
3
3
3
3
3
3
3
3
3
3
3
3
3
3
3
3
3
3
3
3
3
3
3
3
3
3
3
3
3
3
3
3
3
3
3
3
3
3
3
3
3
3
3
3
3
3
3
3
3
3
3
3
3
3
3
3
3
3
3
3
3
3
3
3
3
3
3
3
3
3
3
3
3
3
3
3
3
3
3
3
3
3
POINT_DATA 200
CELL_DATA 370
SCALARS ForceMap float
LOOKUP_TABLE default
0.772849
0.542468
0.440795
1.08918
1.05915
0.583777
0.742597
0.920159
1.34323
0.290733
1.08033
1.19401
0.82494
0.290733
0.0065051
1.1766
1.20511
1.22492
0.776078
0.557785
1.11014
1.01745
1.19123
0.454613
0.797245
0.98853
0.920159
1.10052
0.115799
-0.0170099
0.0643185
0.484481
0.290166
0.312855
-0.0508504
0.0547317
0.775165
0.362479
0.322831
0.151225
-0.0753888
1.23152
0.417067
1.08406
0.827193
1.01745
0.805039
-0.361804
0.557785
1.50548
0.772271
0.45509
1.1035
0.195714
1.22333
0.959316
1.10756
0.408974
1.13784
0.669199
0.0806561
0.680949
0.307231
-0.297482
0.961114
0.613008
0.336959
0.827193
-0.114621
0.429811
0.484481
0.66757
0.771246
0.925634
0.798075
1.1035
0.772271
0.258013
0.492499
1.10297
0.091003
0.67019
0.130228
0.255667
0.776078
0.256822
0.744496
0.122653
0.323573
0.392211
-0.0753888
0.631224
0.478248
0.668169
0.52986
0.631485
1.35276
-0.18086
0.669199
1.07184
1.04331
1.13784
0.613008
0.5885
0.104173
0.652619
0.677552
0.727868
0.26039
1.0512
-0.0216814
0.436645
0.239958
-0.0855228
0.797245
-0.23558
-0.361804
0.307231
0.181816
0.0643185
0.151225
0.167859
-0.0283508
0.961114
0.0507111
0.417067
1.08487
1.18211
0.410674
-0.0508504
0.523806
0.181816
0.0170177
0.665696
1.18211
0.953865
0.258013
0.67019
1.50548
0.824322
0.953865
1.10297
0.449453
1.08918
0.688545
0.538675
0.38053
1.15155
0.362479
1.02589
0.478248
1.07184
0.5885
0.680949
0.964047
0.7375
-0.100958
1.08033
0.235798
0.479435
1.04461
0.260645
0.408974
0.0879851
-0.18086
0.454613
0.428949
-0.0855228
0.239958
0.636232
1.05454
0.652619
0.392875
0.336959
0.0507111
0.49972
0.665696
0.339748
0.449453
0.256822
0.523806
0.798075
0.775165
0.249361
1.02589
1.04732
1.23152
0.49972
0.255667
1.04461
0.82494
0.0879851
-0.111741
0.440795
0.36631
0.26039
0.270986
0.542468
0.36631
0.436645
0.343781
-0.23558
0.0806561
0.677552
0.424444
1.05454
0.104173
0.106693
0.7375
0.290166
-0.114621
0.106693
-0.0170099
0.397421
-0.100958
0.429811
0.0547317
0.167859
0.312855
-0.0145887
-0.13915
1.04732
1.08487
1.08406
0.339748
0.224286
-0.0123208
0.323573
0.235798
1.10756
-0.0210385
0.307421
0.688545
1.05915
0.343781
1.33342
0.91824
1.35276
0.860778
0.575319
0.927168
0.66757
-0.0216814
0.949729
0.964047
0.575319
0.727868
0.397421
0.771246
1.04331
0.636232
0.239701
0.927168
0.180185
0.925634
0.10856
-0.13915
0.877118
0.954343
0.389559
0.322831
-0.0145887
0.10856
1.32297
1.33114
0.631224
1.26029
0.740972
0.949729
1.10907
0.180185
0.744496
1.15155
0.626985
1.22333
0.249361
0.492499
0.195714
-0.0123208
0.091003
0.260645
0.270986
0.860778
0.307421
0.52986
1.0512
1.26029
1.27005
1.46195
1.45904
0.740972
0.76675
0.714996
0.877118
1.10113
0.430752
1.1217
0.772849
0.428949
-0.111741
0.98853
1.46195
0.406861
0.239701
1.32297
1.1217
0.531446
0.177946
1.20511
0.583777
1.14709
0.971337
1.10052
0.406861
0.494493
0.714996
1.10113
1.45904
1.27005
1.10907
0.199771
0.631485
0.76675
0.494493
0.430752
0.954343
0.177946
-0.297482
0.424444
0.115799
0.392875
0.0170177
0.410674
-0.0283508
1.1766
1.33114
0.53955
0.531446
0.130228
1.22492
0.824322
0.45509
1.11014
0.626985
0.959316
0.392211
-0.0210385
0.805039
1.19123
0.668169
0.199771
1.33342
0.971337
1.03881
1.34323
0.538675
0.0767648
0.742597
1.14709
0.38053
0.91824
0.0767648
1.03881
0.389559
0.122653
0.224286
0.0065051
1.19401
0.479435
0.53955
