# Supplementary material for: Numerical assessment of the applicability of geometry-based force inference on homogeneous and heterogeneous cells
Source: PLoS One. 2024 Apr 16;19(4):e0299016. doi: 10.1371/journal.pone.0299016 (PMC11020637; doi:10.1371/journal.pone.0299016)
Supplement: S1 Data — Simulation results of homogeneous cells, based on different parameters, are stored in approximately 400 folders, each individually named from “data_004” to “data_400”. Please refer to the Excel file “parameter_settings.xlsx” for detailed parameter settings. Each folder contains one.dat file representing the cell structure, two.txt files listing the correct stress values, and two.vtk files containing the estimated stress values. If a folder is empty, it means that the simulation was stopped for some reason under the parameters. Simulation results of heterogeneous cells. Simulation results of heterogeneous cells, based on different parameters, are stored in four folders, each individually named from “data_1001” to “data_1004”. The Excel file “parameter_settings.xlsx” also contains the detailed parameter settings of those four results. Each folder contains five files, arranged in the same configuration as above. (ZIP) [file pone.0299016.s001.zip › supporting_data/data_092/000000_2dVertex(surface).vtk]

# vtk DataFile Version 2.0
S.O.
ASCII
DATASET UNSTRUCTURED_GRID
POINTS 275 float
0.779993 4.8864 0
1.18858 7.67135 0
1.20479 3.86051 0
9.35522 5.89584 0
2.56452 1.91557 0
1.2554 8.9927 0
8.83629 2.81353 0
7.9404 1.16743 0
3.11014 8.83693 0
2.4724 0.355018 0
4.13437 4.66939 0
10.1366 1.8094 0
0.0878148 0.915327 0
3.04683 0.196995 0
2.40112 6.43064 0
3.87605 0.966525 0
1.83268 7.33661 0
0.509924 6.20595 0
5.56266 0.683598 0
3.91427 1.36857 0
7.08432 7.98983 0
4.68763 1.06177 0
8.20887 0.55452 0
4.97709 0.608992 0
6.81626 1.26117 0
6.53485 0.431975 0
7.12085 7.94858 0
0.600742 2.77279 0
4.71429 0.801105 0
7.53306 8.5583 0
0.701841 0.310661 0
5.24444 0.55829 0
7.51684 8.68062 0
8.70479 1.49668 0
9.74855 9.25353 0
1.97076 3.0455 0
10.4452 3.74013 0
9.59816 0.280502 0
8.70831 1.49831 0
0.692208 4.46887 0
8.12772 3.35369 0
0.416235 8.2187 0
9.12909 7.13422 0
1.95896 4.90557 0
3.41176 7.98727 0
8.89548 4.4339 0
2.86731 0.366389 0
2.35802 3.96786 0
3.65558 8.68812 0
5.62259 2.76799 0
9.35082 5.89589 0
9.70383 4.11903 0
1.01671 0.782915 0
10.1364 1.80929 0
3.76252 8.82645 0
8.18322 0.627652 0
2.56616 1.91719 0
3.77742 0.800216 0
2.5649 1.91179 0
6.50654 5.69872 0
5.98575 2.23117 0
5.13499 7.34435 0
3.36905 2.66262 0
3.41215 3.08721 0
7.94114 1.16797 0
5.04968 6.89754 0
4.88995 2.30643 0
9.01652 8.67132 0
9.56915 0.30711 0
5.9886 2.23184 0
5.99007 2.23143 0
7.28895 3.04677 0
6.80695 1.43875 0
0.438349 2.19128 0
7.44288 2.88849 0
6.69709 3.29424 0
4.10753 4.73876 0
10.5989 0.0126223 0
9.5537 8.66694 0
9.63211 4.40473 0
9.62977 4.40492 0
6.50512 5.69697 0
10.4489 3.74635 0
3.17255 8.15367 0
3.91148 0.91032 0
1.78646 1.88762 0
1.78391 1.88576 0
7.92667 7.11612 0
0.955029 3.6447 0
1.96221 4.90642 0
0.510992 6.20697 0
0.544341 2.36121 0
2.46979 0.356962 0
5.41429 8.83439 0
10.7198 5.54303 0
10.4476 3.74235 0
4.35957 2.97859 0
2.15143 2.10641 0
9.75476 8.09266 0
9.62629 4.40741 0
2.87715 4.17612 0
3.41074 7.98582 0
2.70273 3.91185 0
5.35321 4.56421 0
8.07674 3.31123 0
6.97306 4.04759 0
8.56187 3.17444 0
5.6641 3.3128 0
5.61257 6.47876 0
6.46954 3.98227 0
7.44242 2.88657 0
3.41561 7.98967 0
9.52853 6.45549 0
4.49837 3.47514 0
5.72714 4.60482 0
8.13585 3.20447 0
7.70652 6.08896 0
8.83657 2.81746 0
10.7207 5.60844 0
7.91343 5.0966 0
9.3509 5.89734 0
3.98016 5.5949 0
0.130324 6.54634 0
1.57804 7.54441 0
0.556016 7.84608 0
8.67034 7.21297 0
0.123463 7.22061 0
0.543963 2.36487 0
4.38039 5.16851 0
2.70345 3.91683 0
1.28886 5.17401 0
4.40658 5.12328 0
0.261966 3.2574 0
3.35532 5.29069 0
6.51065 6.02391 0
3.91972 6.07348 0
3.47905 3.11282 0
1.90529 4.96666 0
4.22184 2.09637 0
3.37816 6.36125 0
2.27703 6.61959 0
7.90299 5.0745 0
4.75097 4.97284 0
7.93932 7.16872 0
5.35272 4.56398 0
4.35778 2.97667 0
5.72457 4.59894 0
1.22111 9.05369 0
6.95575 4.10919 0
6.53427 0.433013 0
8.49944 5.12789 0
9.0134 8.6663 0
9.35665 5.8949 0
6.63129 8.0245 0
8.70784 1.49839 0
7.49346 7.65823 0
1.90253 6.75739 0
1.33894 5.18462 0
1.01794 9.08191 0
0.772744 4.76822 0
5.40006 8.81756 0
7.6221 6.36242 0
0.127306 7.51219 0
0.70406 0.365937 0
0.0227697 1.64926 0
5.05669 6.90452 0
0.134047 6.5492 0
4.1898 7.93862 0
2.40173 6.43164 0
9.79697 2.17301 0
10.1241 1.91406 0
1.01445 0.781367 0
2.03678 3.07325 0
1.69279 8.21155 0
1.95498 6.78316 0
5.05169 6.90576 0
3.60832 8.1699 0
5.40607 8.82902 0
6.48344 0.967841 0
3.04427 8.4927 0
7.69612 2.96494 0
6.63654 8.02721 0
3.30523 5.28345 0
0.557816 7.90886 0
4.28985 6.75361 0
6.51057 6.02591 0
9.01227 8.66777 0
5.40359 8.82444 0
6.06602 6.26626 0
9.55445 8.66626 0
5.61319 6.48001 0
6.53336 0.429905 0
7.90999 5.09391 0
5.61077 6.47255 0
6.63208 8.01452 0
7.62407 7.55685 0
9.57415 0.323832 0
5.70325 3.34505 0
8.20965 0.5559 0
9.13046 7.13209 0
1.23696 4.5057 0
0.484493 1.24713 0
1.15908 8.24661 0
8.43032 7.82234 0
8.00423 8.24539 0
9.48377 1.20669 0
9.73516 2.97134 0
1.47767 2.42568 0
2.16839 8.65981 0
5.0701 3.64582 0
6.41509 4.73515 0
6.12651 1.37686 0
1.78512 1.00052 0
9.46509 3.48662 0
9.14477 5.05282 0
3.34856 1.80043 0
5.41204 1.33215 0
4.64992 4.36676 0
8.88653 3.82987 0
8.75696 0.818241 0
7.28877 5.74637 0
3.0235 7.02682 0
2.88286 2.89961 0
4.42513 1.51502 0
2.66851 4.67346 0
2.38871 1.23386 0
5.98738 3.88476 0
6.78558 2.28293 0
7.24924 3.47216 0
8.40203 2.47173 0
1.27289 6.05119 0
7.10401 4.97732 0
3.87456 2.37397 0
8.82916 6.70079 0
2.38982 2.95858 0
5.23551 1.94979 0
7.99093 2.03273 0
7.68428 4.15563 0
7.28254 0.837289 0
9.18199 7.92415 0
1.85871 3.97177 0
2.52653 5.54848 0
3.10703 1.05347 0
4.91786 2.73473 0
4.05043 3.69018 0
5.38409 5.41 0
7.39101 1.85199 0
8.38923 6.34538 0
1.88579 5.85302 0
3.60355 4.87402 0
3.46582 3.9766 0
4.96508 5.93173 0
5.94855 5.60857 0
4.4489 6.12941 0
8.30879 4.3432 0
9.9115 5.27984 0
3.23678 5.95569 0
4.21025 7.42733 0
5.72947 8.05369 0
1.18545 3.07594 0
4.41204 8.51663 0
6.36686 7.18016 0
2.31396 7.98536 0
4.92479 7.90417 0
3.7033 6.98234 0
5.81856 7.30386 0
6.33465 2.90613 0
6.79091 6.97132 0
9.26912 2.0625 0
8.42349 5.65794 0
1.05393 1.6678 0
2.58016 7.42651 0
0.563761 7.11185 0
1.22679 6.89698 0
7.27017 6.74733 0
CELLS 450 1800 
3 200 39 88
3 200 2 88
3 200 159 39
3 200 43 137
3 200 0 130
3 200 2 43
3 200 157 130
3 200 137 157
3 200 0 159
3 201 73 164
3 201 163 12
3 201 171 163
3 201 171 73
3 201 12 164
3 202 124 183
3 202 173 123
3 202 1 123
3 202 173 5
3 202 124 1
3 202 5 147
3 202 147 158
3 202 158 183
3 203 186 195
3 203 143 125
3 203 143 195
3 203 186 151
3 203 151 125
3 204 186 29
3 204 186 195
3 204 155 195
3 204 20 29
3 204 155 26
3 204 26 20
3 205 11 196
3 205 11 154
3 205 154 196
3 206 95 117
3 206 36 95
3 206 36 169
3 206 169 117
3 207 86 85
3 207 91 86
3 207 35 97
3 207 85 97
3 207 127 35
3 207 91 127
3 208 5 8
3 208 173 5
3 208 179 173
3 208 8 179
3 209 107 197
3 209 113 145
3 209 103 197
3 209 144 113
3 209 145 107
3 209 103 144
3 210 105 109
3 210 114 146
3 210 105 148
3 210 59 148
3 210 114 81
3 210 146 109
3 210 81 59
3 211 24 178
3 211 178 18
3 211 69 72
3 211 24 72
3 211 18 69
3 212 86 85
3 212 86 52
3 212 9 92
3 212 85 9
3 212 52 92
3 213 95 117
3 213 82 95
3 213 106 6
3 213 106 51
3 213 82 51
3 213 117 6
3 214 45 99
3 214 99 3
3 214 45 150
3 214 50 150
3 214 50 3
3 215 4 56
3 215 19 15
3 215 62 4
3 215 58 15
3 215 62 19
3 215 56 58
3 216 60 70
3 216 70 69
3 216 18 31
3 216 28 21
3 216 28 23
3 216 31 23
3 216 21 60
3 216 18 69
3 217 113 10
3 217 144 142
3 217 144 113
3 217 76 131
3 217 76 10
3 217 131 142
3 218 104 40
3 218 45 99
3 218 106 51
3 218 104 115
3 218 45 40
3 218 115 106
3 218 51 79
3 218 79 99
3 219 38 33
3 219 154 38
3 219 55 64
3 219 55 198
3 219 154 196
3 219 198 37
3 219 64 33
3 219 68 196
3 219 37 68
3 220 192 119
3 220 161 134
3 220 116 161
3 220 119 116
3 220 81 59
3 220 134 81
3 220 192 59
3 221 140 44
3 221 14 139
3 221 139 44
3 221 140 14
3 222 102 4
3 222 62 4
3 222 62 63
3 222 102 63
3 223 19 15
3 223 28 21
3 223 84 28
3 223 19 138
3 223 138 66
3 223 21 66
3 223 15 84
3 224 129 100
3 224 47 89
3 224 133 182
3 224 100 133
3 224 182 89
3 224 129 47
3 225 9 46
3 225 97 56
3 225 85 97
3 225 58 46
3 225 85 9
3 225 56 58
3 226 75 109
3 226 103 197
3 226 146 109
3 226 146 103
3 226 75 197
3 227 70 69
3 227 74 110
3 227 69 72
3 227 74 72
3 227 71 110
3 227 71 70
3 228 105 109
3 228 105 104
3 228 75 109
3 228 75 71
3 228 110 180
3 228 71 110
3 228 180 115
3 228 104 115
3 229 38 33
3 229 106 6
3 229 6 38
3 229 180 115
3 229 115 106
3 229 180 33
3 230 130 90
3 230 157 130
3 230 156 157
3 230 90 17
3 230 156 17
3 231 192 141
3 231 59 148
3 231 148 141
3 231 192 59
3 232 62 63
3 232 19 138
3 232 62 19
3 232 63 136
3 232 138 96
3 232 96 136
3 233 143 125
3 233 152 112
3 233 87 120
3 233 199 42
3 233 199 112
3 233 143 87
3 233 125 42
3 233 120 152
3 234 4 56
3 234 172 47
3 234 102 4
3 234 35 97
3 234 35 172
3 234 97 56
3 234 129 47
3 234 102 129
3 235 66 49
3 235 21 66
3 235 49 60
3 235 21 60
3 236 74 110
3 236 7 64
3 236 110 180
3 236 7 74
3 236 180 33
3 236 64 33
3 237 105 104
3 237 104 40
3 237 105 148
3 237 40 141
3 237 148 141
3 238 7 24
3 238 24 178
3 238 7 64
3 238 55 64
3 238 25 55
3 238 178 149
3 238 149 25
3 239 98 42
3 239 67 78
3 239 125 42
3 239 67 151
3 239 151 125
3 239 78 98
3 240 172 47
3 240 2 172
3 240 2 43
3 240 43 89
3 240 47 89
3 241 182 168
3 241 43 137
3 241 43 89
3 241 182 89
3 241 168 137
3 242 13 46
3 242 57 13
3 242 58 46
3 242 58 15
3 242 15 84
3 242 84 57
3 243 107 49
3 243 66 49
3 243 138 66
3 243 96 145
3 243 138 96
3 243 145 107
3 244 113 10
3 244 96 145
3 244 113 145
3 244 10 136
3 244 96 136
3 245 144 142
3 245 114 146
3 245 146 103
3 245 103 144
3 245 193 114
3 245 193 142
3 246 7 24
3 246 74 72
3 246 24 72
3 246 7 74
3 247 87 161
3 247 3 120
3 247 116 161
3 247 87 120
3 247 50 3
3 247 50 116
3 248 14 168
3 248 156 157
3 248 137 157
3 248 168 137
3 248 174 140
3 248 156 174
3 248 140 14
3 249 121 133
3 249 100 76
3 249 128 131
3 249 76 131
3 249 100 133
3 249 128 121
3 250 63 136
3 250 100 76
3 250 129 100
3 250 10 136
3 250 76 10
3 250 102 63
3 250 102 129
3 251 190 108
3 251 128 131
3 251 65 128
3 251 131 142
3 251 193 190
3 251 193 142
3 251 65 165
3 251 108 165
3 252 185 134
3 252 114 81
3 252 193 114
3 252 193 190
3 252 190 188
3 252 185 188
3 252 134 81
3 253 121 135
3 253 184 65
3 253 128 121
3 253 184 135
3 253 65 128
3 254 192 119
3 254 192 141
3 254 150 119
3 254 45 150
3 254 40 141
3 254 45 40
3 255 80 94
3 255 99 3
3 255 3 120
3 255 80 79
3 255 79 99
3 255 118 152
3 255 94 118
3 255 120 152
3 256 182 168
3 256 121 133
3 256 14 168
3 256 14 139
3 256 133 182
3 256 121 135
3 256 135 139
3 257 167 176
3 257 184 111
3 257 184 65
3 257 175 165
3 257 176 111
3 257 175 167
3 257 65 165
3 258 187 177
3 258 181 153
3 258 61 177
3 258 93 187
3 258 61 194
3 258 153 93
3 258 181 194
3 259 127 27
3 259 2 88
3 259 35 172
3 259 2 172
3 259 127 35
3 259 88 27
3 260 167 176
3 260 160 167
3 260 160 54
3 260 176 48
3 260 54 48
3 261 190 108
3 261 190 188
3 261 181 194
3 261 26 188
3 261 20 181
3 261 108 194
3 261 26 20
3 262 173 123
3 262 179 83
3 262 123 16
3 262 16 83
3 262 179 173
3 263 160 167
3 263 160 177
3 263 61 175
3 263 175 167
3 263 61 177
3 264 184 111
3 264 135 139
3 264 184 135
3 264 44 101
3 264 139 44
3 264 101 111
3 265 175 165
3 265 61 175
3 265 61 194
3 265 108 165
3 265 108 194
3 266 60 70
3 266 107 49
3 266 107 197
3 266 49 60
3 266 75 71
3 266 71 70
3 266 75 197
3 267 155 26
3 267 185 188
3 267 155 185
3 267 26 188
3 268 169 170
3 268 154 38
3 268 11 154
3 268 6 38
3 268 117 6
3 268 53 170
3 268 53 11
3 268 169 117
3 269 150 119
3 269 50 150
3 269 119 116
3 269 50 116
3 270 91 73
3 270 86 52
3 270 91 86
3 270 52 171
3 270 171 73
3 271 101 83
3 271 140 44
3 271 44 101
3 271 174 140
3 271 16 83
3 271 16 174
3 272 124 162
3 272 166 90
3 272 124 1
3 272 90 17
3 272 126 162
3 272 166 126
3 272 1 17
3 273 1 123
3 273 123 16
3 273 156 17
3 273 156 174
3 273 1 17
3 273 16 174
3 274 185 134
3 274 161 134
3 274 87 161
3 274 155 195
3 274 143 195
3 274 143 87
3 274 155 185
CELL_TYPES 450
5
5
5
5
5
5
5
5
5
5
5
5
5
5
5
5
5
5
5
5
5
5
5
5
5
5
5
5
5
5
5
5
5
5
5
5
5
5
5
5
5
5
5
5
5
5
5
5
5
5
5
5
5
5
5
5
5
5
5
5
5
5
5
5
5
5
5
5
5
5
5
5
5
5
5
5
5
5
5
5
5
5
5
5
5
5
5
5
5
5
5
5
5
5
5
5
5
5
5
5
5
5
5
5
5
5
5
5
5
5
5
5
5
5
5
5
5
5
5
5
5
5
5
5
5
5
5
5
5
5
5
5
5
5
5
5
5
5
5
5
5
5
5
5
5
5
5
5
5
5
5
5
5
5
5
5
5
5
5
5
5
5
5
5
5
5
5
5
5
5
5
5
5
5
5
5
5
5
5
5
5
5
5
5
5
5
5
5
5
5
5
5
5
5
5
5
5
5
5
5
5
5
5
5
5
5
5
5
5
5
5
5
5
5
5
5
5
5
5
5
5
5
5
5
5
5
5
5
5
5
5
5
5
5
5
5
5
5
5
5
5
5
5
5
5
5
5
5
5
5
5
5
5
5
5
5
5
5
5
5
5
5
5
5
5
5
5
5
5
5
5
5
5
5
5
5
5
5
5
5
5
5
5
5
5
5
5
5
5
5
5
5
5
5
5
5
5
5
5
5
5
5
5
5
5
5
5
5
5
5
5
5
5
5
5
5
5
5
5
5
5
5
5
5
5
5
5
5
5
5
5
5
5
5
5
5
5
5
5
5
5
5
5
5
5
5
5
5
5
5
5
5
5
5
5
5
5
5
5
5
5
5
5
5
5
5
5
5
5
5
5
5
5
5
5
5
5
5
5
5
5
5
5
5
5
5
5
5
5
5
5
5
5
5
5
5
5
5
5
5
5
5
5
5
5
5
5
5
5
5
5
5
5
5
5
5
5
5
5
5
5
5
5
5
5
5
5
5
5
5
5
5
5
5
5
5
5
5
5
5
5
5
5
5
5
5
5
5
5
5
POINT_DATA 275
CELL_DATA 450
SCALARS ForceMap float
LOOKUP_TABLE default
0.690613
0.690613
0.690613
0.690613
0.690613
0.690613
0.690613
0.690613
0.690613
6.87729e-16
6.87729e-16
6.87729e-16
6.87729e-16
6.87729e-16
0.529001
0.529001
0.529001
0.529001
0.529001
0.529001
0.529001
0.529001
1.14215
1.14215
1.14215
1.14215
1.14215
-0.203794
-0.203794
-0.203794
-0.203794
-0.203794
-0.203794
1.91097
1.91097
1.91097
1.79524
1.79524
1.79524
1.79524
1.59194
1.59194
1.59194
1.59194
1.59194
1.59194
1.5225
1.5225
1.5225
1.5225
0.278626
0.278626
0.278626
0.278626
0.278626
0.278626
-0.0874234
-0.0874234
-0.0874234
-0.0874234
-0.0874234
-0.0874234
-0.0874234
0.85802
0.85802
0.85802
0.85802
0.85802
0.506048
0.506048
0.506048
0.506048
0.506048
1.2453
1.2453
1.2453
1.2453
1.2453
1.2453
1.36277
1.36277
1.36277
1.36277
1.36277
0.70075
0.70075
0.70075
0.70075
0.70075
0.70075
0.88298
0.88298
0.88298
0.88298
0.88298
0.88298
0.88298
0.88298
0.622397
0.622397
0.622397
0.622397
0.622397
0.622397
0.362544
0.362544
0.362544
0.362544
0.362544
0.362544
0.362544
0.362544
-0.0248323
-0.0248323
-0.0248323
-0.0248323
-0.0248323
-0.0248323
-0.0248323
-0.0248323
-0.0248323
0.246644
0.246644
0.246644
0.246644
0.246644
0.246644
0.246644
0.973701
0.973701
0.973701
0.973701
0.761513
0.761513
0.761513
0.761513
0.402261
0.402261
0.402261
0.402261
0.402261
0.402261
0.402261
0.554294
0.554294
0.554294
0.554294
0.554294
0.554294
0.293623
0.293623
0.293623
0.293623
0.293623
0.293623
0.0448834
0.0448834
0.0448834
0.0448834
0.0448834
1.29836
1.29836
1.29836
1.29836
1.29836
1.29836
-0.0358619
-0.0358619
-0.0358619
-0.0358619
-0.0358619
-0.0358619
-0.0358619
-0.0358619
1.14396
1.14396
1.14396
1.14396
1.14396
1.14396
0.878707
0.878707
0.878707
0.878707
0.878707
0.96734
0.96734
0.96734
0.96734
0.639634
0.639634
0.639634
0.639634
0.639634
0.639634
0.22213
0.22213
0.22213
0.22213
0.22213
0.22213
0.22213
0.22213
0.131922
0.131922
0.131922
0.131922
0.131922
0.131922
0.131922
0.131922
1.44334
1.44334
1.44334
1.44334
0.772616
0.772616
0.772616
0.772616
0.772616
0.772616
0.818508
0.818508
0.818508
0.818508
0.818508
0.958106
0.958106
0.958106
0.958106
0.958106
0.958106
0.958106
1.30554
1.30554
1.30554
1.30554
1.30554
1.30554
0.268234
0.268234
0.268234
0.268234
0.268234
0.251605
0.251605
0.251605
0.251605
0.251605
-0.185488
-0.185488
-0.185488
-0.185488
-0.185488
-0.185488
0.941413
0.941413
0.941413
0.941413
0.941413
0.941413
-0.0580171
-0.0580171
-0.0580171
-0.0580171
-0.0580171
-0.137136
-0.137136
-0.137136
-0.137136
-0.137136
-0.137136
1.28335
1.28335
1.28335
1.28335
0.0546132
0.0546132
0.0546132
0.0546132
0.0546132
0.0546132
1.02392
1.02392
1.02392
1.02392
1.02392
1.02392
1.02392
0.392175
0.392175
0.392175
0.392175
0.392175
0.392175
1.00697
1.00697
1.00697
1.00697
1.00697
1.00697
1.00697
0.358736
0.358736
0.358736
0.358736
0.358736
0.358736
0.358736
0.358736
0.311911
0.311911
0.311911
0.311911
0.311911
0.311911
0.311911
0.48836
0.48836
0.48836
0.48836
0.48836
0.569276
0.569276
0.569276
0.569276
0.569276
0.569276
-0.121526
-0.121526
-0.121526
-0.121526
-0.121526
-0.121526
-0.121526
-0.121526
1.07476
1.07476
1.07476
1.07476
1.07476
1.07476
1.07476
1.28553
1.28553
1.28553
1.28553
1.28553
1.28553
1.28553
1.95378
1.95378
1.95378
1.95378
1.95378
1.95378
1.95378
0.772283
0.772283
0.772283
0.772283
0.772283
0.772283
1.42986
1.42986
1.42986
1.42986
1.42986
1.10718
1.10718
1.10718
1.10718
1.10718
1.10718
1.10718
1.12593
1.12593
1.12593
1.12593
1.12593
0.723363
0.723363
0.723363
0.723363
0.723363
1.61766
1.61766
1.61766
1.61766
1.61766
1.61766
0.68978
0.68978
0.68978
0.68978
0.68978
-0.180017
-0.180017
-0.180017
-0.180017
-0.180017
-0.180017
-0.180017
1.14779
1.14779
1.14779
1.14779
0.930025
0.930025
0.930025
0.930025
0.930025
0.930025
0.930025
0.930025
0.207684
0.207684
0.207684
0.207684
1.78077
1.78077
1.78077
1.78077
1.78077
0.981278
0.981278
0.981278
0.981278
0.981278
0.981278
1.2192
1.2192
1.2192
1.2192
1.2192
1.2192
1.2192
0.437189
0.437189
0.437189
0.437189
0.437189
0.437189
-0.038622
-0.038622
-0.038622
-0.038622
-0.038622
-0.038622
-0.038622
