# Supplementary material for: Numerical assessment of the applicability of geometry-based force inference on homogeneous and heterogeneous cells
Source: PLoS One. 2024 Apr 16;19(4):e0299016. doi: 10.1371/journal.pone.0299016 (PMC11020637; doi:10.1371/journal.pone.0299016)
Supplement: S1 Data — Simulation results of homogeneous cells, based on different parameters, are stored in approximately 400 folders, each individually named from “data_004” to “data_400”. Please refer to the Excel file “parameter_settings.xlsx” for detailed parameter settings. Each folder contains one.dat file representing the cell structure, two.txt files listing the correct stress values, and two.vtk files containing the estimated stress values. If a folder is empty, it means that the simulation was stopped for some reason under the parameters. Simulation results of heterogeneous cells. Simulation results of heterogeneous cells, based on different parameters, are stored in four folders, each individually named from “data_1001” to “data_1004”. The Excel file “parameter_settings.xlsx” also contains the detailed parameter settings of those four results. Each folder contains five files, arranged in the same configuration as above. (ZIP) [file pone.0299016.s001.zip › supporting_data/data_092/i2dvertex000000000000000.dat]

170629

20.0
20.0

200
273
75

0.779993	4.8864
1.18858	7.67135
1.20479	3.86051
9.35522	5.89584
2.56452	1.91557
1.2554	8.9927
8.83629	2.81353
7.9404	1.16743
3.11014	8.83693
2.4724	0.355018
4.13437	4.66939
10.1366	1.8094
0.0878148	0.915327
3.04683	0.196995
2.40112	6.43064
3.87605	0.966525
1.83268	7.33661
0.509924	6.20595
5.56266	0.683598
3.91427	1.36857
7.08432	7.98983
4.68763	1.06177
8.20887	0.55452
4.97709	0.608992
6.81626	1.26117
6.53485	0.431975
7.12085	7.94858
0.600742	2.77279
4.71429	0.801105
7.53306	8.5583
0.701841	0.310661
5.24444	0.55829
7.51684	8.68062
8.70479	1.49668
9.74855	9.25353
1.97076	3.0455
10.4452	3.74013
9.59816	0.280502
8.70831	1.49831
0.692208	4.46887
8.12772	3.35369
0.416235	8.2187
9.12909	7.13422
1.95896	4.90557
3.41176	7.98727
8.89548	4.4339
2.86731	0.366389
2.35802	3.96786
3.65558	8.68812
5.62259	2.76799
9.35082	5.89589
9.70383	4.11903
1.01671	0.782915
10.1364	1.80929
3.76252	8.82645
8.18322	0.627652
2.56616	1.91719
3.77742	0.800216
2.5649	1.91179
6.50654	5.69872
5.98575	2.23117
5.13499	7.34435
3.36905	2.66262
3.41215	3.08721
7.94114	1.16797
5.04968	6.89754
4.88995	2.30643
9.01652	8.67132
9.56915	0.30711
5.9886	2.23184
5.99007	2.23143
7.28895	3.04677
6.80695	1.43875
0.438349	2.19128
7.44288	2.88849
6.69709	3.29424
4.10753	4.73876
10.5989	0.0126223
9.5537	8.66694
9.63211	4.40473
9.62977	4.40492
6.50512	5.69697
10.4489	3.74635
3.17255	8.15367
3.91148	0.91032
1.78646	1.88762
1.78391	1.88576
7.92667	7.11612
0.955029	3.6447
1.96221	4.90642
0.510992	6.20697
0.544341	2.36121
2.46979	0.356962
5.41429	8.83439
10.7198	5.54303
10.4476	3.74235
4.35957	2.97859
2.15143	2.10641
9.75476	8.09266
9.62629	4.40741
2.87715	4.17612
3.41074	7.98582
2.70273	3.91185
5.35321	4.56421
8.07674	3.31123
6.97306	4.04759
8.56187	3.17444
5.6641	3.3128
5.61257	6.47876
6.46954	3.98227
7.44242	2.88657
3.41561	7.98967
9.52853	6.45549
4.49837	3.47514
5.72714	4.60482
8.13585	3.20447
7.70652	6.08896
8.83657	2.81746
10.7207	5.60844
7.91343	5.0966
9.3509	5.89734
3.98016	5.5949
0.130324	6.54634
1.57804	7.54441
0.556016	7.84608
8.67034	7.21297
0.123463	7.22061
0.543963	2.36487
4.38039	5.16851
2.70345	3.91683
1.28886	5.17401
4.40658	5.12328
0.261966	3.2574
3.35532	5.29069
6.51065	6.02391
3.91972	6.07348
3.47905	3.11282
1.90529	4.96666
4.22184	2.09637
3.37816	6.36125
2.27703	6.61959
7.90299	5.0745
4.75097	4.97284
7.93932	7.16872
5.35272	4.56398
4.35778	2.97667
5.72457	4.59894
1.22111	9.05369
6.95575	4.10919
6.53427	0.433013
8.49944	5.12789
9.0134	8.6663
9.35665	5.8949
6.63129	8.0245
8.70784	1.49839
7.49346	7.65823
1.90253	6.75739
1.33894	5.18462
1.01794	9.08191
0.772744	4.76822
5.40006	8.81756
7.6221	6.36242
0.127306	7.51219
0.70406	0.365937
0.0227697	1.64926
5.05669	6.90452
0.134047	6.5492
4.1898	7.93862
2.40173	6.43164
9.79697	2.17301
10.1241	1.91406
1.01445	0.781367
2.03678	3.07325
1.69279	8.21155
1.95498	6.78316
5.05169	6.90576
3.60832	8.1699
5.40607	8.82902
6.48344	0.967841
3.04427	8.4927
7.69612	2.96494
6.63654	8.02721
3.30523	5.28345
0.557816	7.90886
4.28985	6.75361
6.51057	6.02591
9.01227	8.66777
5.40359	8.82444
6.06602	6.26626
9.55445	8.66626
5.61319	6.48001
6.53336	0.429905
7.90999	5.09391
5.61077	6.47255
6.63208	8.01452
7.62407	7.55685
9.57415	0.323832
5.70325	3.34505
8.20965	0.5559
9.13046	7.13209

41	183
124	183
80	94
86	85
122	166
39	88
124	162
127	27
169	170
173	123
9	46
91	73
1	123
4	56
86	52
9	92
73	164
5	8
101	83
173	5
179	83
123	16
7	24
113	10
187	177
60	70
105	109
181	153
70	69
105	104
107	49
66	49
186	29
18	31
189	78
74	110
24	178
186	195
190	108
198	22
38	33
107	197
95	117
163	12
7	64
171	163
11	196
82	95
154	38
2	88
192	119
143	125
132	27
36	95
172	47
91	86
102	4
36	169
19	15
35	97
35	172
97	56
182	168
13	46
85	97
62	4
62	63
57	13
167	176
28	21
52	171
58	46
178	18
84	28
19	138
138	66
21	66
28	23
49	60
85	9
96	145
144	142
31	23
113	145
104	40
75	109
103	197
114	146
75	71
55	64
105	148
55	198
69	72
110	180
106	6
25	55
11	154
74	72
192	141
154	196
159	39
6	38
45	99
99	3
106	51
152	112
185	134
161	134
121	133
14	168
43	137
130	90
166	90
2	172
0	130
2	43
58	15
150	119
157	130
62	19
45	150
63	136
15	84
127	35
43	89
82	51
52	92
100	76
129	100
87	161
47	89
138	96
10	136
96	136
56	58
59	148
144	113
114	81
128	131
21	60
71	110
180	115
76	131
145	107
40	141
104	115
24	72
76	10
45	40
115	106
7	74
180	33
198	37
146	109
71	70
3	120
50	150
117	6
116	161
80	79
87	120
199	42
156	157
140	44
124	1
14	139
53	170
5	147
184	111
91	127
133	182
100	133
137	157
182	89
129	47
121	135
184	65
128	121
88	27
135	139
146	103
168	137
184	135
103	144
102	63
65	128
75	197
131	142
160	167
102	129
175	165
44	101
193	114
193	190
18	69
51	79
190	188
193	142
160	177
61	175
191	149
119	116
50	3
81	59
64	33
155	195
148	141
79	99
143	195
50	116
20	29
98	42
199	112
90	17
126	162
147	158
67	78
166	126
143	87
30	163
118	152
186	151
156	17
171	73
0	159
176	111
53	11
12	164
175	167
65	165
169	117
174	140
156	174
1	17
160	54
16	83
16	174
139	44
140	14
101	111
61	177
93	187
158	183
176	48
179	173
8	179
155	26
54	48
84	57
61	194
178	149
153	93
181	194
149	25
185	188
29	32
134	81
108	165
155	185
26	188
20	181
125	42
108	194
26	20
67	151
151	125
68	196
37	68
192	59
34	189
94	118
120	152
78	98

9	39	88	2	43	137	157	130	0	159
5	163	171	73	164	12
8	123	173	5	147	158	183	124	1
5	186	195	143	125	151
6	195	186	29	20	26	155
3	11	154	196
4	95	117	169	36
6	97	35	127	91	86	85
4	8	5	173	179
6	197	103	144	113	145	107
7	148	59	81	114	146	109	105
5	18	178	24	72	69
5	9	85	86	52	92
6	117	95	82	51	106	6
5	50	150	45	99	3
6	62	4	56	58	15	19
8	21	28	23	31	18	69	70	60
6	131	76	10	113	144	142
8	115	106	51	79	99	45	40	104
9	198	37	68	196	154	38	33	64	55
7	161	134	81	59	192	119	116
4	14	139	44	140
4	4	62	63	102
7	28	21	66	138	19	15	84
6	129	100	133	182	89	47
6	56	97	85	9	46	58
5	103	197	75	109	146
6	72	74	110	71	70	69
8	115	104	105	109	75	71	110	180
6	106	115	180	33	38	6
5	157	156	17	90	130
4	59	148	141	192
6	19	138	96	136	63	62
8	87	120	152	112	199	42	125	143
8	35	97	56	4	102	129	47	172
4	49	66	21	60
6	74	7	64	33	180	110
5	40	141	148	105	104
7	24	178	149	25	55	64	7
6	42	98	78	67	151	125
5	2	172	47	89	43
5	89	182	168	137	43
6	13	57	84	15	58	46
6	107	145	96	138	66	49
5	10	136	96	145	113
6	114	193	142	144	103	146
4	74	72	24	7
6	120	87	161	116	50	3
7	140	174	156	157	137	168	14
6	76	131	128	121	133	100
7	100	129	102	63	136	10	76
8	142	193	190	108	165	65	128	131
7	193	114	81	134	185	188	190
5	128	65	184	135	121
6	141	40	45	150	119	192
8	118	152	120	3	99	79	80	94
7	168	182	133	121	135	139	14
7	111	184	65	165	175	167	176
7	61	194	181	153	93	187	177
6	172	2	88	27	127	35
5	160	54	48	176	167
7	194	108	190	188	26	20	181
5	173	123	16	83	179
5	167	175	61	177	160
6	135	184	111	101	44	139
5	194	61	175	165	108
7	70	71	75	197	107	49	60
4	26	188	185	155
8	154	11	53	170	169	117	6	38
4	150	50	116	119
5	91	73	171	52	86
6	174	140	44	101	83	16
7	126	166	90	17	1	124	162
6	123	1	17	156	174	16
7	134	161	87	143	195	155	185
