# Supplementary material for: Numerical assessment of the applicability of geometry-based force inference on homogeneous and heterogeneous cells
Source: PLoS One. 2024 Apr 16;19(4):e0299016. doi: 10.1371/journal.pone.0299016 (PMC11020637; doi:10.1371/journal.pone.0299016)
Supplement: S1 Data — Simulation results of homogeneous cells, based on different parameters, are stored in approximately 400 folders, each individually named from “data_004” to “data_400”. Please refer to the Excel file “parameter_settings.xlsx” for detailed parameter settings. Each folder contains one.dat file representing the cell structure, two.txt files listing the correct stress values, and two.vtk files containing the estimated stress values. If a folder is empty, it means that the simulation was stopped for some reason under the parameters. Simulation results of heterogeneous cells. Simulation results of heterogeneous cells, based on different parameters, are stored in four folders, each individually named from “data_1001” to “data_1004”. The Excel file “parameter_settings.xlsx” also contains the detailed parameter settings of those four results. Each folder contains five files, arranged in the same configuration as above. (ZIP) [file pone.0299016.s001.zip › supporting_data/data_093/000000_2dVertex(edge).vtk]

# vtk DataFile Version 2.0
S.O.
ASCII
DATASET UNSTRUCTURED_GRID
POINTS 200 float
0.352643 8.74776 0
9.59724 6.00869 0
1.19418 8.25013 0
10.5499 2.18671 0
10.1385 9.0626 0
10.221 4.46673 0
0.0118661 6.11636 0
1.12086 1.92431 0
1.17441 1.54633 0
3.59487 3.63302 0
2.21933 2.87569 0
2.84215 1.64002 0
3.80661 5.33979 0
1.28513 6.4174 0
2.22167 2.87607 0
0.741215 3.38895 0
2.55095 1.07092 0
1.17539 1.54658 0
10.5919 7.05222 0
4.9087 2.49976 0
6.95963 2.15637 0
8.43878 0.250421 0
2.37866 6.69099 0
2.61226 7.24067 0
9.01929 0.83855 0
4.19987 9.13821 0
4.20262 9.14297 0
9.3948 1.97004 0
9.77466 9.06363 0
5.05911 0.968601 0
6.26705 8.53708 0
10.6458 1.16644 0
9.28648 7.68116 0
7.56631 9.28351 0
4.19708 9.14328 0
8.73782 3.10351 0
9.04056 0.838917 0
9.33118 2.51712 0
5.64951 2.32175 0
5.80375 3.81613 0
0.310768 8.09532 0
9.61762 3.55937 0
7.74458 4.26566 0
10.2214 4.46614 0
10.6939 2.01113 0
2.21859 2.876 0
8.78551 4.72205 0
0.740726 3.39556 0
2.63462 9.02746 0
1.97014 4.10466 0
1.07668 1.76538 0
0.735527 3.38846 0
4.38277 7.93257 0
3.40155 2.87651 0
1.45403 0.819163 0
2.45178 1.73871 0
7.80934 2.03142 0
6.07356 1.37924 0
5.57524 2.48482 0
5.43156 9.11238 0
4.36258 1.82315 0
4.99703 1.06267 0
5.81804 0.261463 0
9.02592 0.805924 0
7.3838 3.2402 0
6.10544 1.67471 0
7.2811 2.52435 0
4.92545 4.57269 0
9.1629 2.72707 0
4.15802 1.85069 0
6.48113 4.0436 0
2.01593 4.54078 0
8.36363 8.12138 0
6.35052 6.08075 0
9.0671 2.73784 0
10.2593 3.05012 0
9.58993 7.60349 0
10.675 2.05882 0
2.31947 3.59007 0
10.2614 0.872034 0
10.1117 5.34585 0
0.741449 3.39438 0
10.5819 7.05184 0
2.59288 5.64102 0
1.42096 6.80841 0
4.95348 1.10225 0
9.61449 3.55913 0
0.780967 5.73848 0
3.33038 1.45817 0
0.403924 0.651601 0
2.95323 5.27157 0
2.64937 5.62035 0
2.69023 8.0478 0
3.30398 5.13416 0
3.66469 3.73669 0
2.40032 4.83135 0
5.81333 8.0801 0
10.1935 6.84342 0
4.91244 2.49885 0
4.42508 3.90704 0
7.62277 0.192544 0
7.28233 8.23141 0
3.34982 3.72053 0
3.59738 6.69585 0
6.59702 2.79071 0
6.48116 4.04349 0
3.09032 8.39363 0
3.59379 3.22683 0
8.47205 2.30649 0
5.57463 2.48414 0
7.62728 5.69989 0
5.97383 4.99831 0
7.28122 2.52012 0
8.47444 3.11855 0
10.695 4.17768 0
6.90084 7.24543 0
7.21672 7.39286 0
8.78389 4.71515 0
10.3611 9.19722 0
7.36793 5.60478 0
1.35842 8.52031 0
1.16606 4.9352 0
9.66807 6.00087 0
1.25954 8.94964 0
9.12899 7.59262 0
1.01082 5.02327 0
4.42868 7.87367 0
2.61513 7.2479 0
1.16247 4.94343 0
10.1445 8.0045 0
2.8173 0.0781554 0
4.4273 3.90276 0
1.46862 0.937077 0
0.947239 4.9871 0
1.29218 7.9233 0
4.51205 6.23789 0
5.36297 3.58639 0
1.23429 7.61965 0
4.52595 6.96305 0
6.71531 5.64302 0
6.71633 5.65266 0
7.56412 7.1488 0
0.20417 3.68244 0
4.14149 5.52687 0
8.9533 5.11315 0
4.47934 6.08329 0
7.38994 0.667847 0
3.59581 6.69594 0
7.9144 6.13261 0
7.4795 8.79352 0
3.86202 5.39542 0
3.64775 0.831818 0
7.26477 2.52549 0
6.17687 6.35205 0
6.13326 3.70646 0
7.74662 4.26363 0
8.49969 9.3016 0
7.36454 5.59873 0
1.92534 5.53669 0
6.07834 9.06955 0
1.41076 6.57887 0
9.07947 7.03301 0
10.5911 7.04475 0
0.558014 8.36425 0
3.45585 2.89224 0
0.403065 0.649101 0
9.33174 8.58139 0
8.36786 6.07506 0
6.17804 6.34794 0
3.04185 1.47413 0
2.63782 8.9721 0
2.68783 8.0418 0
5.60457 4.91821 0
3.05007 8.63822 0
7.39105 0.666429 0
5.88595 6.80969 0
4.4821 6.9259 0
4.89486 3.91433 0
9.0071 5.40205 0
6.90315 7.25399 0
4.1578 7.12781 0
5.20911 8.29921 0
3.62051 0.48566 0
4.15486 7.13676 0
6.00933 8.02498 0
8.41836 8.13668 0
5.6346 0.623796 0
5.71387 0.347264 0
7.56383 7.14864 0
5.80311 8.05453 0
7.51674 4.86831 0
10.6453 1.1665 0
8.782 4.72096 0
1.35884 8.73281 0
7.39131 0.661056 0
7.88608 1.273 0
9.03855 0.826738 0
10.1053 5.34333 0
5.08735 5.48695 0
9.06504 7.08209 0
CELLS 370 1110 
2 37 27
2 27 31
2 37 3
2 45 55
2 7 10
2 10 45
2 17 55
2 164 69
2 11 53
2 88 169
2 88 69
2 169 11
2 164 53
2 181 126
2 52 25
2 126 52
2 88 169
2 88 151
2 16 169
2 146 195
2 195 24
2 194 146
2 146 195
2 174 146
2 20 174
2 20 152
2 56 112
2 56 195
2 66 112
2 152 66
2 58 109
2 20 152
2 65 38
2 104 58
2 65 20
2 109 38
2 104 152
2 7 10
2 10 15
2 45 55
2 11 55
2 11 53
2 14 53
2 45 14
2 88 69
2 88 151
2 60 85
2 69 60
2 52 25
2 173 106
2 106 52
2 20 174
2 65 20
2 57 174
2 65 57
2 36 108
2 68 37
2 37 27
2 68 74
2 108 74
2 36 27
2 104 58
2 39 136
2 154 39
2 136 58
2 154 104
2 68 37
2 37 3
2 41 86
2 68 86
2 74 35
2 117 35
2 68 74
2 117 86
2 68 86
2 102 78
2 71 49
2 102 95
2 49 78
2 95 71
2 71 49
2 71 121
2 49 47
2 19 98
2 60 85
2 38 61
2 109 38
2 19 109
2 98 60
2 38 61
2 65 38
2 65 57
2 57 186
2 36 108
2 195 24
2 56 195
2 108 56
2 196 36
2 168 73
2 145 135
2 145 198
2 153 168
2 198 73
2 135 153
2 74 35
2 56 112
2 108 56
2 112 113
2 108 74
2 113 35
2 10 15
2 14 78
2 10 45
2 49 78
2 45 14
2 49 47
2 14 53
2 107 164
2 14 78
2 102 78
2 164 53
2 9 107
2 9 102
2 101 30
2 149 101
2 105 64
2 152 66
2 64 66
2 104 152
2 154 104
2 154 105
2 111 172
2 39 136
2 111 39
2 136 177
2 172 67
2 177 67
2 158 128
2 95 71
2 71 121
2 91 83
2 158 83
2 90 95
2 91 90
2 102 95
2 94 9
2 93 90
2 9 102
2 90 95
2 94 93
2 58 109
2 99 177
2 131 99
2 19 109
2 131 19
2 136 58
2 136 177
2 115 179
2 115 119
2 148 188
2 148 110
2 179 116
2 188 116
2 110 119
2 190 155
2 192 155
2 157 190
2 110 119
2 119 157
2 192 110
2 113 42
2 117 35
2 113 35
2 155 42
2 192 155
2 117 46
2 46 192
2 158 128
2 160 158
2 19 98
2 9 107
2 94 9
2 94 131
2 107 98
2 131 19
2 188 141
2 161 199
2 148 188
2 167 148
2 161 167
2 141 199
2 168 73
2 115 119
2 140 157
2 115 168
2 119 157
2 73 140
2 101 30
2 116 101
2 179 184
2 179 116
2 113 42
2 66 112
2 64 66
2 112 113
2 64 42
2 105 64
2 105 70
2 70 190
2 64 42
2 190 155
2 155 42
2 84 22
2 127 23
2 23 22
2 127 134
2 91 83
2 91 147
2 83 22
2 23 22
2 23 147
2 106 92
2 173 106
2 120 171
2 171 92
2 180 103
2 145 143
2 150 103
2 150 143
2 135 176
2 145 135
2 180 176
2 135 176
2 153 175
2 135 153
2 138 176
2 175 138
2 94 131
2 131 99
2 99 12
2 94 93
2 93 12
2 1 161
2 161 167
2 178 167
2 1 178
2 149 101
2 188 141
2 116 101
2 72 141
2 188 116
2 70 190
2 70 139
2 140 157
2 140 139
2 157 190
2 144 46
2 167 148
2 148 110
2 46 192
2 192 110
2 178 167
2 178 144
2 122 1
2 161 199
2 32 76
2 199 124
2 1 161
2 124 32
2 145 143
2 172 198
2 67 143
2 172 67
2 145 198
2 99 177
2 99 12
2 150 143
2 67 143
2 177 67
2 12 150
2 164 69
2 107 164
2 69 60
2 107 98
2 98 60
2 115 179
2 96 189
2 115 168
2 179 184
2 153 168
2 153 175
2 189 175
2 185 124
2 166 32
2 124 32
2 105 70
2 154 39
2 111 139
2 70 139
2 111 39
2 154 105
2 111 172
2 111 139
2 172 198
2 198 73
2 140 139
2 73 140
2 117 86
2 41 86
2 144 46
2 117 46
2 5 144
2 11 55
2 169 11
2 17 55
2 16 169
2 91 147
2 150 103
2 93 90
2 93 12
2 91 90
2 103 147
2 12 150
2 160 158
2 84 22
2 158 83
2 83 22
2 189 175
2 175 138
2 189 138
2 181 126
2 180 183
2 96 189
2 180 176
2 138 176
2 126 183
2 189 138
2 72 141
2 199 124
2 141 199
2 185 124
2 32 76
2 166 32
2 120 171
2 127 134
2 127 171
2 180 183
2 180 103
2 127 23
2 183 92
2 103 147
2 171 92
2 127 171
2 23 147
2 106 92
2 183 92
2 106 52
2 126 183
2 126 52
2 174 146
2 57 174
2 194 146
2 57 186
2 27 31
2 196 36
2 36 27
2 122 1
2 5 144
2 178 144
2 1 178
CELL_TYPES 370
3
3
3
3
3
3
3
3
3
3
3
3
3
3
3
3
3
3
3
3
3
3
3
3
3
3
3
3
3
3
3
3
3
3
3
3
3
3
3
3
3
3
3
3
3
3
3
3
3
3
3
3
3
3
3
3
3
3
3
3
3
3
3
3
3
3
3
3
3
3
3
3
3
3
3
3
3
3
3
3
3
3
3
3
3
3
3
3
3
3
3
3
3
3
3
3
3
3
3
3
3
3
3
3
3
3
3
3
3
3
3
3
3
3
3
3
3
3
3
3
3
3
3
3
3
3
3
3
3
3
3
3
3
3
3
3
3
3
3
3
3
3
3
3
3
3
3
3
3
3
3
3
3
3
3
3
3
3
3
3
3
3
3
3
3
3
3
3
3
3
3
3
3
3
3
3
3
3
3
3
3
3
3
3
3
3
3
3
3
3
3
3
3
3
3
3
3
3
3
3
3
3
3
3
3
3
3
3
3
3
3
3
3
3
3
3
3
3
3
3
3
3
3
3
3
3
3
3
3
3
3
3
3
3
3
3
3
3
3
3
3
3
3
3
3
3
3
3
3
3
3
3
3
3
3
3
3
3
3
3
3
3
3
3
3
3
3
3
3
3
3
3
3
3
3
3
3
3
3
3
3
3
3
3
3
3
3
3
3
3
3
3
3
3
3
3
3
3
3
3
3
3
3
3
3
3
3
3
3
3
3
3
3
3
3
3
3
3
3
3
3
3
3
3
3
3
3
3
3
3
3
3
3
3
3
3
3
3
3
3
3
3
3
3
3
3
3
3
3
3
3
3
3
3
3
3
3
3
3
3
3
3
3
3
3
3
3
3
3
3
POINT_DATA 200
CELL_DATA 370
SCALARS ForceMap float
LOOKUP_TABLE default
1.08931
0.762205
0.691564
0.3203
1.2985
0.496157
1.44178
0.867993
0.131534
1.42516
0.872686
0.971256
1.13645
0.810687
0.917411
1.1141
1.42516
0.495062
0.981489
0.554091
0.81428
1.01692
0.554091
0.665384
0.706671
0.627379
1.17583
1.56878
0.788141
1.16613
0.876323
0.627379
0.608428
1.2078
0.950859
1.09739
0.864684
1.2985
0.628132
0.3203
0.714079
0.131534
0.868188
0.789309
0.872686
0.495062
1.23855
1.067
0.917411
0.969133
1.10444
0.706671
0.950859
0.832751
1.44376
0.654136
1.19274
1.08931
1.05025
0.689714
0.517324
1.2078
0.953418
1.04167
0.71102
0.632857
1.19274
0.691564
1.06733
0.796315
0.581379
0.380511
1.05025
0.738607
0.796315
0.818313
1.49689
0.52531
0.761331
0.986279
1.49689
0.66799
0.634903
0.230961
1.23855
0.471485
1.09739
1.11868
1.28446
0.471485
0.608428
1.44376
0.758361
0.654136
0.81428
1.56878
0.98998
1.27726
0.992713
1.35162
0.445462
0.803083
0.295108
0.163909
0.581379
1.17583
0.98998
0.252857
0.689714
-0.0401248
0.628132
0.346542
0.496157
0.761331
0.789309
0.634903
0.868188
1.04902
0.346542
0.818313
1.13645
1.41531
0.854587
0.714553
1.16892
0.176504
1.16613
0.560493
0.864684
0.632857
0.0836308
0.368983
0.953418
0.465796
0.471848
0.207185
0.543153
1.05929
0.986279
0.66799
1.04507
0.844587
0.561165
1.19501
0.52531
1.36337
1.58095
0.854587
0.561165
0.781555
0.876323
0.478116
0.189518
1.11868
0.504747
0.71102
0.471848
0.55068
0.747079
1.02352
0.85182
1.30884
1.05968
0.983123
1.31921
0.0970941
0.941475
0.983123
1.116
0.533057
-0.0968089
0.380511
-0.0401248
0.0776432
0.0970941
1.06653
0.298625
1.05929
0.932973
0.230961
1.41531
1.36337
0.560105
0.423379
0.504747
0.779184
1.22493
1.02352
0.956505
0.808838
0.740293
0.992713
0.747079
0.656136
-0.132175
1.116
1.04855
0.714553
1.19049
0.864033
1.30884
-0.0968089
0.788141
0.560493
0.252857
1.05167
0.176504
0.5372
0.0276382
1.05167
1.31921
0.0776432
0.477159
0.521432
0.863166
0.309241
1.04507
0.701726
0.722
0.863166
0.0230833
0.39451
0.969133
0.879827
-0.3767
0.52671
1.04929
0.593445
1.12965
0.871916
1.35162
0.789563
0.871916
0.308819
0.163909
0.582299
1.04199
0.560105
0.189518
0.44976
0.781555
0.905943
0.829292
0.808838
0.788375
1.16369
1.16892
0.779184
1.19049
0.385218
1.05968
0.0276382
0.312024
0.656136
0.81678
0.941475
1.22675
0.956505
0.85182
0.298625
0.533057
0.788375
1.26751
0.72554
1.22493
1.0337
1.2193
0.829292
0.91899
1.04929
0.301895
0.582387
0.207185
0.445462
0.478116
0.44976
1.12965
0.582387
0.543153
1.46468
0.867993
1.04902
1.067
0.423379
1.28446
0.55068
0.434806
-0.132175
0.864033
0.803083
0.308819
1.06465
1.23166
0.934064
0.91899
0.5372
1.04167
0.738846
0.312024
0.465796
0.0836308
0.368983
0.738846
0.301895
0.295108
0.81678
1.04855
0.738607
1.06733
1.22675
1.06653
0.336308
0.714079
0.971256
1.44178
0.981489
0.701726
0.593445
1.58095
0.905943
1.19501
0.467138
1.46468
0.932973
0.477159
0.844587
0.722
1.06465
1.04199
0.610575
0.810687
0.41186
0.434806
0.789563
0.582299
1.08551
0.610575
0.385218
1.2193
0.740293
1.23166
1.0337
0.934064
0.879827
0.309241
1.01654
0.41186
0.52671
0.521432
0.310981
0.467138
-0.3767
1.01654
0.0230833
0.39451
0.310981
1.10444
1.08551
1.1141
0.665384
0.832751
1.01692
0.758361
0.762205
1.27726
0.517324
0.72554
0.336308
1.26751
1.16369
