# Supplementary material for: Numerical assessment of the applicability of geometry-based force inference on homogeneous and heterogeneous cells
Source: PLoS One. 2024 Apr 16;19(4):e0299016. doi: 10.1371/journal.pone.0299016 (PMC11020637; doi:10.1371/journal.pone.0299016)
Supplement: S1 Data — Simulation results of homogeneous cells, based on different parameters, are stored in approximately 400 folders, each individually named from “data_004” to “data_400”. Please refer to the Excel file “parameter_settings.xlsx” for detailed parameter settings. Each folder contains one.dat file representing the cell structure, two.txt files listing the correct stress values, and two.vtk files containing the estimated stress values. If a folder is empty, it means that the simulation was stopped for some reason under the parameters. Simulation results of heterogeneous cells. Simulation results of heterogeneous cells, based on different parameters, are stored in four folders, each individually named from “data_1001” to “data_1004”. The Excel file “parameter_settings.xlsx” also contains the detailed parameter settings of those four results. Each folder contains five files, arranged in the same configuration as above. (ZIP) [file pone.0299016.s001.zip › supporting_data/data_093/000000_2dVertex(surface).vtk]

# vtk DataFile Version 2.0
S.O.
ASCII
DATASET UNSTRUCTURED_GRID
POINTS 274 float
0.352643 8.74776 0
9.59724 6.00869 0
1.19418 8.25013 0
10.5499 2.18671 0
10.1385 9.0626 0
10.221 4.46673 0
0.0118661 6.11636 0
1.12086 1.92431 0
1.17441 1.54633 0
3.59487 3.63302 0
2.21933 2.87569 0
2.84215 1.64002 0
3.80661 5.33979 0
1.28513 6.4174 0
2.22167 2.87607 0
0.741215 3.38895 0
2.55095 1.07092 0
1.17539 1.54658 0
10.5919 7.05222 0
4.9087 2.49976 0
6.95963 2.15637 0
8.43878 0.250421 0
2.37866 6.69099 0
2.61226 7.24067 0
9.01929 0.83855 0
4.19987 9.13821 0
4.20262 9.14297 0
9.3948 1.97004 0
9.77466 9.06363 0
5.05911 0.968601 0
6.26705 8.53708 0
10.6458 1.16644 0
9.28648 7.68116 0
7.56631 9.28351 0
4.19708 9.14328 0
8.73782 3.10351 0
9.04056 0.838917 0
9.33118 2.51712 0
5.64951 2.32175 0
5.80375 3.81613 0
0.310768 8.09532 0
9.61762 3.55937 0
7.74458 4.26566 0
10.2214 4.46614 0
10.6939 2.01113 0
2.21859 2.876 0
8.78551 4.72205 0
0.740726 3.39556 0
2.63462 9.02746 0
1.97014 4.10466 0
1.07668 1.76538 0
0.735527 3.38846 0
4.38277 7.93257 0
3.40155 2.87651 0
1.45403 0.819163 0
2.45178 1.73871 0
7.80934 2.03142 0
6.07356 1.37924 0
5.57524 2.48482 0
5.43156 9.11238 0
4.36258 1.82315 0
4.99703 1.06267 0
5.81804 0.261463 0
9.02592 0.805924 0
7.3838 3.2402 0
6.10544 1.67471 0
7.2811 2.52435 0
4.92545 4.57269 0
9.1629 2.72707 0
4.15802 1.85069 0
6.48113 4.0436 0
2.01593 4.54078 0
8.36363 8.12138 0
6.35052 6.08075 0
9.0671 2.73784 0
10.2593 3.05012 0
9.58993 7.60349 0
10.675 2.05882 0
2.31947 3.59007 0
10.2614 0.872034 0
10.1117 5.34585 0
0.741449 3.39438 0
10.5819 7.05184 0
2.59288 5.64102 0
1.42096 6.80841 0
4.95348 1.10225 0
9.61449 3.55913 0
0.780967 5.73848 0
3.33038 1.45817 0
0.403924 0.651601 0
2.95323 5.27157 0
2.64937 5.62035 0
2.69023 8.0478 0
3.30398 5.13416 0
3.66469 3.73669 0
2.40032 4.83135 0
5.81333 8.0801 0
10.1935 6.84342 0
4.91244 2.49885 0
4.42508 3.90704 0
7.62277 0.192544 0
7.28233 8.23141 0
3.34982 3.72053 0
3.59738 6.69585 0
6.59702 2.79071 0
6.48116 4.04349 0
3.09032 8.39363 0
3.59379 3.22683 0
8.47205 2.30649 0
5.57463 2.48414 0
7.62728 5.69989 0
5.97383 4.99831 0
7.28122 2.52012 0
8.47444 3.11855 0
10.695 4.17768 0
6.90084 7.24543 0
7.21672 7.39286 0
8.78389 4.71515 0
10.3611 9.19722 0
7.36793 5.60478 0
1.35842 8.52031 0
1.16606 4.9352 0
9.66807 6.00087 0
1.25954 8.94964 0
9.12899 7.59262 0
1.01082 5.02327 0
4.42868 7.87367 0
2.61513 7.2479 0
1.16247 4.94343 0
10.1445 8.0045 0
2.8173 0.0781554 0
4.4273 3.90276 0
1.46862 0.937077 0
0.947239 4.9871 0
1.29218 7.9233 0
4.51205 6.23789 0
5.36297 3.58639 0
1.23429 7.61965 0
4.52595 6.96305 0
6.71531 5.64302 0
6.71633 5.65266 0
7.56412 7.1488 0
0.20417 3.68244 0
4.14149 5.52687 0
8.9533 5.11315 0
4.47934 6.08329 0
7.38994 0.667847 0
3.59581 6.69594 0
7.9144 6.13261 0
7.4795 8.79352 0
3.86202 5.39542 0
3.64775 0.831818 0
7.26477 2.52549 0
6.17687 6.35205 0
6.13326 3.70646 0
7.74662 4.26363 0
8.49969 9.3016 0
7.36454 5.59873 0
1.92534 5.53669 0
6.07834 9.06955 0
1.41076 6.57887 0
9.07947 7.03301 0
10.5911 7.04475 0
0.558014 8.36425 0
3.45585 2.89224 0
0.403065 0.649101 0
9.33174 8.58139 0
8.36786 6.07506 0
6.17804 6.34794 0
3.04185 1.47413 0
2.63782 8.9721 0
2.68783 8.0418 0
5.60457 4.91821 0
3.05007 8.63822 0
7.39105 0.666429 0
5.88595 6.80969 0
4.4821 6.9259 0
4.89486 3.91433 0
9.0071 5.40205 0
6.90315 7.25399 0
4.1578 7.12781 0
5.20911 8.29921 0
3.62051 0.48566 0
4.15486 7.13676 0
6.00933 8.02498 0
8.41836 8.13668 0
5.6346 0.623796 0
5.71387 0.347264 0
7.56383 7.14864 0
5.80311 8.05453 0
7.51674 4.86831 0
10.6453 1.1665 0
8.782 4.72096 0
1.35884 8.73281 0
7.39131 0.661056 0
7.88608 1.273 0
9.03855 0.826738 0
10.1053 5.34333 0
5.08735 5.48695 0
9.06504 7.08209 0
10.0721 1.91136 0
1.83997 2.08557 0
3.46528 2.06804 0
4.75892 8.63499 0
3.09239 0.796795 0
8.15661 0.693815 0
7.43316 1.62618 0
6.3911 2.30945 0
1.35483 2.74048 0
2.76283 2.39449 0
4.1161 1.30839 0
3.82799 8.51944 0
6.8017 1.39907 0
8.99606 1.85887 0
5.91453 3.12852 0
9.87192 2.79088 0
9.05011 3.69032 0
2.57713 4.1045 0
1.32313 4.16905 0
5.02241 1.89117 0
5.59048 1.431 0
8.40924 1.5344 0
5.39149 6.02333 0
8.18304 2.59662 0
1.66557 3.45393 0
2.91521 3.26549 0
6.88483 8.81764 0
6.79087 3.26716 0
5.45942 4.31655 0
2.07681 5.11936 0
3.12304 4.4812 0
5.02465 3.19931 0
7.40132 6.52349 0
7.95608 4.95875 0
8.42052 3.94668 0
1.32619 5.72235 0
4.27885 3.22997 0
8.27459 6.73087 0
6.82502 6.31617 0
6.71376 7.9382 0
7.78404 3.3174 0
7.22043 4.06305 0
1.84458 7.24458 0
2.86408 6.47778 0
2.25528 8.54513 0
4.07107 6.29145 0
5.24068 6.57223 0
3.82295 4.49211 0
9.00589 6.18634 0
7.67112 7.97308 0
6.93131 4.91119 0
8.3753 5.48872 0
9.5779 6.88567 0
4.82624 5.28489 0
4.40286 4.68335 0
4.13705 2.53698 0
6.22182 7.24628 0
8.8561 8.42576 0
6.28338 4.64943 0
5.91974 5.49867 0
9.47262 4.39515 0
2.07404 1.36571 0
3.34781 5.82654 0
2.01923 6.20711 0
5.37519 7.28824 0
4.91356 7.67498 0
8.40358 7.46943 0
9.73634 8.3426 0
1.99912 7.91955 0
3.27305 7.33044 0
3.62451 7.83085 0
6.41521 0.75515 0
9.74555 1.2612 0
9.66363 5.20707 0
CELLS 440 1760 
3 200 77 3
3 200 44 191
3 200 37 27
3 200 27 31
3 200 31 191
3 200 44 77
3 200 37 3
3 201 8 17
3 201 45 55
3 201 50 7
3 201 8 50
3 201 7 10
3 201 10 45
3 201 17 55
3 202 164 69
3 202 11 53
3 202 88 169
3 202 88 69
3 202 169 11
3 202 164 53
3 203 181 126
3 203 25 59
3 203 52 25
3 203 181 59
3 203 126 52
3 204 16 130
3 204 88 169
3 204 88 151
3 204 151 182
3 204 130 182
3 204 16 169
3 205 146 195
3 205 195 24
3 205 21 63
3 205 194 146
3 205 21 100
3 205 63 24
3 205 194 100
3 206 146 195
3 206 174 146
3 206 20 174
3 206 20 152
3 206 56 112
3 206 56 195
3 206 66 112
3 206 152 66
3 207 58 109
3 207 20 152
3 207 65 38
3 207 104 58
3 207 65 20
3 207 109 38
3 207 104 152
3 208 7 10
3 208 10 15
3 208 15 81
3 208 81 51
3 208 51 7
3 209 45 55
3 209 11 55
3 209 11 53
3 209 14 53
3 209 45 14
3 210 88 69
3 210 88 151
3 210 85 151
3 210 60 85
3 210 69 60
3 211 26 173
3 211 52 25
3 211 173 106
3 211 106 52
3 211 25 26
3 212 20 174
3 212 65 20
3 212 57 174
3 212 65 57
3 213 36 108
3 213 68 37
3 213 37 27
3 213 68 74
3 213 108 74
3 213 36 27
3 214 104 58
3 214 39 136
3 214 154 39
3 214 136 58
3 214 154 104
3 215 68 37
3 215 3 75
3 215 37 3
3 215 75 41
3 215 41 86
3 215 68 86
3 216 74 35
3 216 117 35
3 216 68 74
3 216 117 86
3 216 68 86
3 217 102 78
3 217 71 49
3 217 102 95
3 217 49 78
3 217 95 71
3 218 121 47
3 218 71 49
3 218 71 121
3 218 49 47
3 219 19 98
3 219 85 61
3 219 60 85
3 219 38 61
3 219 109 38
3 219 19 109
3 219 98 60
3 220 29 61
3 220 29 186
3 220 38 61
3 220 65 38
3 220 65 57
3 220 57 186
3 221 196 24
3 221 36 108
3 221 195 24
3 221 56 195
3 221 108 56
3 221 196 36
3 222 168 73
3 222 145 135
3 222 145 198
3 222 153 168
3 222 198 73
3 222 135 153
3 223 74 35
3 223 56 112
3 223 108 56
3 223 112 113
3 223 108 74
3 223 113 35
3 224 47 15
3 224 10 15
3 224 14 78
3 224 10 45
3 224 49 78
3 224 45 14
3 224 49 47
3 225 14 53
3 225 107 164
3 225 14 78
3 225 102 78
3 225 164 53
3 225 9 107
3 225 9 102
3 226 33 159
3 226 101 30
3 226 149 101
3 226 159 30
3 226 149 33
3 227 105 64
3 227 152 66
3 227 64 66
3 227 104 152
3 227 154 104
3 227 154 105
3 228 111 172
3 228 39 136
3 228 111 39
3 228 136 177
3 228 172 67
3 228 177 67
3 229 158 128
3 229 95 71
3 229 71 121
3 229 91 83
3 229 121 128
3 229 158 83
3 229 90 95
3 229 91 90
3 230 102 95
3 230 94 9
3 230 93 90
3 230 9 102
3 230 90 95
3 230 94 93
3 231 58 109
3 231 99 177
3 231 131 99
3 231 19 109
3 231 131 19
3 231 136 58
3 231 136 177
3 232 115 179
3 232 115 119
3 232 148 188
3 232 148 110
3 232 179 116
3 232 188 116
3 232 110 119
3 233 190 155
3 233 192 155
3 233 157 190
3 233 110 119
3 233 119 157
3 233 192 110
3 234 113 42
3 234 117 35
3 234 113 35
3 234 155 42
3 234 192 155
3 234 117 46
3 234 46 192
3 235 125 87
3 235 13 160
3 235 158 128
3 235 160 158
3 235 128 125
3 235 87 13
3 236 19 98
3 236 9 107
3 236 94 9
3 236 94 131
3 236 107 98
3 236 131 19
3 237 188 141
3 237 161 199
3 237 148 188
3 237 167 148
3 237 161 167
3 237 141 199
3 238 168 73
3 238 115 119
3 238 140 157
3 238 115 168
3 238 119 157
3 238 73 140
3 239 101 30
3 239 116 101
3 239 179 184
3 239 184 30
3 239 179 116
3 240 113 42
3 240 66 112
3 240 64 66
3 240 112 113
3 240 64 42
3 241 105 64
3 241 105 70
3 241 70 190
3 241 64 42
3 241 190 155
3 241 155 42
3 242 84 137
3 242 84 22
3 242 127 23
3 242 137 134
3 242 23 22
3 242 127 134
3 243 91 83
3 243 91 147
3 243 83 22
3 243 23 22
3 243 23 147
3 244 170 173
3 244 106 92
3 244 120 193
3 244 173 106
3 244 193 170
3 244 120 171
3 244 171 92
3 245 180 103
3 245 145 143
3 245 150 103
3 245 150 143
3 245 135 176
3 245 145 135
3 245 180 176
3 246 135 176
3 246 153 175
3 246 135 153
3 246 138 176
3 246 175 138
3 247 94 131
3 247 131 99
3 247 99 12
3 247 94 93
3 247 93 12
3 248 1 161
3 248 161 167
3 248 178 167
3 248 1 178
3 249 72 149
3 249 149 101
3 249 188 141
3 249 116 101
3 249 72 141
3 249 188 116
3 250 70 190
3 250 70 139
3 250 140 157
3 250 140 139
3 250 157 190
3 251 144 46
3 251 167 148
3 251 148 110
3 251 46 192
3 251 192 110
3 251 178 167
3 251 178 144
3 252 122 1
3 252 161 199
3 252 32 76
3 252 76 97
3 252 199 124
3 252 1 161
3 252 97 122
3 252 124 32
3 253 145 143
3 253 172 198
3 253 67 143
3 253 172 67
3 253 145 198
3 254 99 177
3 254 99 12
3 254 150 143
3 254 67 143
3 254 177 67
3 254 12 150
3 255 164 69
3 255 107 164
3 255 69 60
3 255 107 98
3 255 98 60
3 256 115 179
3 256 96 189
3 256 115 168
3 256 179 184
3 256 153 168
3 256 153 175
3 256 189 175
3 256 184 96
3 257 166 156
3 257 185 124
3 257 166 32
3 257 156 185
3 257 124 32
3 258 105 70
3 258 154 39
3 258 111 139
3 258 70 139
3 258 111 39
3 258 154 105
3 259 111 172
3 259 111 139
3 259 172 198
3 259 198 73
3 259 140 139
3 259 73 140
3 260 117 86
3 260 41 86
3 260 41 43
3 260 144 46
3 260 117 46
3 260 43 5
3 260 5 144
3 261 11 55
3 261 16 132
3 261 169 11
3 261 17 55
3 261 132 17
3 261 16 169
3 262 91 147
3 262 150 103
3 262 93 90
3 262 93 12
3 262 91 90
3 262 103 147
3 262 12 150
3 263 160 84
3 263 160 158
3 263 84 22
3 263 158 83
3 263 83 22
3 264 189 175
3 264 175 138
3 264 189 138
3 265 181 126
3 265 180 183
3 265 96 181
3 265 96 189
3 265 180 176
3 265 138 176
3 265 126 183
3 265 189 138
3 266 72 141
3 266 199 124
3 266 72 185
3 266 141 199
3 266 185 124
3 267 129 76
3 267 32 76
3 267 129 4
3 267 4 28
3 267 166 28
3 267 166 32
3 268 120 2
3 268 134 2
3 268 120 171
3 268 127 134
3 268 127 171
3 269 180 183
3 269 180 103
3 269 127 23
3 269 183 92
3 269 103 147
3 269 171 92
3 269 127 171
3 269 23 147
3 270 106 92
3 270 183 92
3 270 106 52
3 270 126 183
3 270 126 52
3 271 174 146
3 271 187 62
3 271 57 174
3 271 194 146
3 271 186 187
3 271 62 194
3 271 57 186
3 272 79 31
3 272 27 31
3 272 196 36
3 272 36 27
3 272 196 79
3 273 122 1
3 273 5 197
3 273 197 122
3 273 5 144
3 273 178 144
3 273 1 178
CELL_TYPES 440
5
5
5
5
5
5
5
5
5
5
5
5
5
5
5
5
5
5
5
5
5
5
5
5
5
5
5
5
5
5
5
5
5
5
5
5
5
5
5
5
5
5
5
5
5
5
5
5
5
5
5
5
5
5
5
5
5
5
5
5
5
5
5
5
5
5
5
5
5
5
5
5
5
5
5
5
5
5
5
5
5
5
5
5
5
5
5
5
5
5
5
5
5
5
5
5
5
5
5
5
5
5
5
5
5
5
5
5
5
5
5
5
5
5
5
5
5
5
5
5
5
5
5
5
5
5
5
5
5
5
5
5
5
5
5
5
5
5
5
5
5
5
5
5
5
5
5
5
5
5
5
5
5
5
5
5
5
5
5
5
5
5
5
5
5
5
5
5
5
5
5
5
5
5
5
5
5
5
5
5
5
5
5
5
5
5
5
5
5
5
5
5
5
5
5
5
5
5
5
5
5
5
5
5
5
5
5
5
5
5
5
5
5
5
5
5
5
5
5
5
5
5
5
5
5
5
5
5
5
5
5
5
5
5
5
5
5
5
5
5
5
5
5
5
5
5
5
5
5
5
5
5
5
5
5
5
5
5
5
5
5
5
5
5
5
5
5
5
5
5
5
5
5
5
5
5
5
5
5
5
5
5
5
5
5
5
5
5
5
5
5
5
5
5
5
5
5
5
5
5
5
5
5
5
5
5
5
5
5
5
5
5
5
5
5
5
5
5
5
5
5
5
5
5
5
5
5
5
5
5
5
5
5
5
5
5
5
5
5
5
5
5
5
5
5
5
5
5
5
5
5
5
5
5
5
5
5
5
5
5
5
5
5
5
5
5
5
5
5
5
5
5
5
5
5
5
5
5
5
5
5
5
5
5
5
5
5
5
5
5
5
5
5
5
5
5
5
5
5
5
5
5
5
5
5
5
5
5
5
5
5
5
5
5
5
5
5
5
5
5
5
5
5
5
5
5
5
5
5
5
5
5
5
5
5
5
5
5
5
5
POINT_DATA 274
CELL_DATA 440
SCALARS ForceMap float
LOOKUP_TABLE default
1.75688
1.75688
1.75688
1.75688
1.75688
1.75688
1.75688
2.01363
2.01363
2.01363
2.01363
2.01363
2.01363
2.01363
1.04048
1.04048
1.04048
1.04048
1.04048
1.04048
0.970037
0.970037
0.970037
0.970037
0.970037
1.45363
1.45363
1.45363
1.45363
1.45363
1.45363
0.630846
0.630846
0.630846
0.630846
0.630846
0.630846
0.630846
1.27743
1.27743
1.27743
1.27743
1.27743
1.27743
1.27743
1.27743
0.929816
0.929816
0.929816
0.929816
0.929816
0.929816
0.929816
1.55608
1.55608
1.55608
1.55608
1.55608
0.723039
0.723039
0.723039
0.723039
0.723039
0.456424
0.456424
0.456424
0.456424
0.456424
2.0685
2.0685
2.0685
2.0685
2.0685
1.96313
1.96313
1.96313
1.96313
1.2678
1.2678
1.2678
1.2678
1.2678
1.2678
1.49392
1.49392
1.49392
1.49392
1.49392
1.20734
1.20734
1.20734
1.20734
1.20734
1.20734
0.924962
0.924962
0.924962
0.924962
0.924962
1.72523
1.72523
1.72523
1.72523
1.72523
1.49674
1.49674
1.49674
1.49674
1.37818
1.37818
1.37818
1.37818
1.37818
1.37818
1.37818
1.00561
1.00561
1.00561
1.00561
1.00561
1.00561
1.76873
1.76873
1.76873
1.76873
1.76873
1.76873
1.27764
1.27764
1.27764
1.27764
1.27764
1.27764
0.811057
0.811057
0.811057
0.811057
0.811057
0.811057
0.841168
0.841168
0.841168
0.841168
0.841168
0.841168
0.841168
1.24384
1.24384
1.24384
1.24384
1.24384
1.24384
1.24384
1.64338
1.64338
1.64338
1.64338
1.64338
0.467912
0.467912
0.467912
0.467912
0.467912
0.467912
0.848399
0.848399
0.848399
0.848399
0.848399
0.848399
0.568026
0.568026
0.568026
0.568026
0.568026
0.568026
0.568026
0.568026
1.18188
1.18188
1.18188
1.18188
1.18188
1.18188
0.500055
0.500055
0.500055
0.500055
0.500055
0.500055
0.500055
1.14559
1.14559
1.14559
1.14559
1.14559
1.14559
1.14559
1.07385
1.07385
1.07385
1.07385
1.07385
1.07385
0.347613
0.347613
0.347613
0.347613
0.347613
0.347613
0.347613
1.29273
1.29273
1.29273
1.29273
1.29273
1.29273
1.15449
1.15449
1.15449
1.15449
1.15449
1.15449
1.451
1.451
1.451
1.451
1.451
1.451
0.898614
0.898614
0.898614
0.898614
0.898614
0.898614
1.55053
1.55053
1.55053
1.55053
1.55053
0.750037
0.750037
0.750037
0.750037
0.750037
1.38515
1.38515
1.38515
1.38515
1.38515
1.38515
1.08774
1.08774
1.08774
1.08774
1.08774
1.08774
1.01176
1.01176
1.01176
1.01176
1.01176
0.219156
0.219156
0.219156
0.219156
0.219156
0.219156
0.219156
1.15815
1.15815
1.15815
1.15815
1.15815
1.15815
1.15815
0.723303
0.723303
0.723303
0.723303
0.723303
0.618501
0.618501
0.618501
0.618501
0.618501
1.38458
1.38458
1.38458
1.38458
1.02859
1.02859
1.02859
1.02859
1.02859
1.02859
0.719907
0.719907
0.719907
0.719907
0.719907
1.07255
1.07255
1.07255
1.07255
1.07255
1.07255
1.07255
0.597724
0.597724
0.597724
0.597724
0.597724
0.597724
0.597724
0.597724
1.00061
1.00061
1.00061
1.00061
1.00061
1.15509
1.15509
1.15509
1.15509
1.15509
1.15509
0.821798
0.821798
0.821798
0.821798
0.821798
0.453645
0.453645
0.453645
0.453645
0.453645
0.453645
0.453645
0.453645
1.27928
1.27928
1.27928
1.27928
1.27928
1.20168
1.20168
1.20168
1.20168
1.20168
1.20168
1.23974
1.23974
1.23974
1.23974
1.23974
1.23974
1.1641
1.1641
1.1641
1.1641
1.1641
1.1641
1.1641
1.62188
1.62188
1.62188
1.62188
1.62188
1.62188
1.32609
1.32609
1.32609
1.32609
1.32609
1.32609
1.32609
0.946148
0.946148
0.946148
0.946148
0.946148
2.17326
2.17326
2.17326
0.572251
0.572251
0.572251
0.572251
0.572251
0.572251
0.572251
0.572251
1.52924
1.52924
1.52924
1.52924
1.52924
1.79396
1.79396
1.79396
1.79396
1.79396
1.79396
1.9559
1.9559
1.9559
1.9559
1.9559
0.315992
0.315992
0.315992
0.315992
0.315992
0.315992
0.315992
0.315992
1.28898
1.28898
1.28898
1.28898
1.28898
1.24557
1.24557
1.24557
1.24557
1.24557
1.24557
1.24557
1.43317
1.43317
1.43317
1.43317
1.43317
1.15935
1.15935
1.15935
1.15935
1.15935
1.15935
