# Supplementary material for: Numerical assessment of the applicability of geometry-based force inference on homogeneous and heterogeneous cells
Source: PLoS One. 2024 Apr 16;19(4):e0299016. doi: 10.1371/journal.pone.0299016 (PMC11020637; doi:10.1371/journal.pone.0299016)
Supplement: S1 Data — Simulation results of homogeneous cells, based on different parameters, are stored in approximately 400 folders, each individually named from “data_004” to “data_400”. Please refer to the Excel file “parameter_settings.xlsx” for detailed parameter settings. Each folder contains one.dat file representing the cell structure, two.txt files listing the correct stress values, and two.vtk files containing the estimated stress values. If a folder is empty, it means that the simulation was stopped for some reason under the parameters. Simulation results of heterogeneous cells. Simulation results of heterogeneous cells, based on different parameters, are stored in four folders, each individually named from “data_1001” to “data_1004”. The Excel file “parameter_settings.xlsx” also contains the detailed parameter settings of those four results. Each folder contains five files, arranged in the same configuration as above. (ZIP) [file pone.0299016.s001.zip › supporting_data/data_093/i2dvertex000000000000000.dat]

170629

20.0
20.0

200
273
74

0.352643	8.74776
9.59724	6.00869
1.19418	8.25013
10.5499	2.18671
10.1385	9.0626
10.221	4.46673
0.0118661	6.11636
1.12086	1.92431
1.17441	1.54633
3.59487	3.63302
2.21933	2.87569
2.84215	1.64002
3.80661	5.33979
1.28513	6.4174
2.22167	2.87607
0.741215	3.38895
2.55095	1.07092
1.17539	1.54658
10.5919	7.05222
4.9087	2.49976
6.95963	2.15637
8.43878	0.250421
2.37866	6.69099
2.61226	7.24067
9.01929	0.83855
4.19987	9.13821
4.20262	9.14297
9.3948	1.97004
9.77466	9.06363
5.05911	0.968601
6.26705	8.53708
10.6458	1.16644
9.28648	7.68116
7.56631	9.28351
4.19708	9.14328
8.73782	3.10351
9.04056	0.838917
9.33118	2.51712
5.64951	2.32175
5.80375	3.81613
0.310768	8.09532
9.61762	3.55937
7.74458	4.26566
10.2214	4.46614
10.6939	2.01113
2.21859	2.876
8.78551	4.72205
0.740726	3.39556
2.63462	9.02746
1.97014	4.10466
1.07668	1.76538
0.735527	3.38846
4.38277	7.93257
3.40155	2.87651
1.45403	0.819163
2.45178	1.73871
7.80934	2.03142
6.07356	1.37924
5.57524	2.48482
5.43156	9.11238
4.36258	1.82315
4.99703	1.06267
5.81804	0.261463
9.02592	0.805924
7.3838	3.2402
6.10544	1.67471
7.2811	2.52435
4.92545	4.57269
9.1629	2.72707
4.15802	1.85069
6.48113	4.0436
2.01593	4.54078
8.36363	8.12138
6.35052	6.08075
9.0671	2.73784
10.2593	3.05012
9.58993	7.60349
10.675	2.05882
2.31947	3.59007
10.2614	0.872034
10.1117	5.34585
0.741449	3.39438
10.5819	7.05184
2.59288	5.64102
1.42096	6.80841
4.95348	1.10225
9.61449	3.55913
0.780967	5.73848
3.33038	1.45817
0.403924	0.651601
2.95323	5.27157
2.64937	5.62035
2.69023	8.0478
3.30398	5.13416
3.66469	3.73669
2.40032	4.83135
5.81333	8.0801
10.1935	6.84342
4.91244	2.49885
4.42508	3.90704
7.62277	0.192544
7.28233	8.23141
3.34982	3.72053
3.59738	6.69585
6.59702	2.79071
6.48116	4.04349
3.09032	8.39363
3.59379	3.22683
8.47205	2.30649
5.57463	2.48414
7.62728	5.69989
5.97383	4.99831
7.28122	2.52012
8.47444	3.11855
10.695	4.17768
6.90084	7.24543
7.21672	7.39286
8.78389	4.71515
10.3611	9.19722
7.36793	5.60478
1.35842	8.52031
1.16606	4.9352
9.66807	6.00087
1.25954	8.94964
9.12899	7.59262
1.01082	5.02327
4.42868	7.87367
2.61513	7.2479
1.16247	4.94343
10.1445	8.0045
2.8173	0.0781554
4.4273	3.90276
1.46862	0.937077
0.947239	4.9871
1.29218	7.9233
4.51205	6.23789
5.36297	3.58639
1.23429	7.61965
4.52595	6.96305
6.71531	5.64302
6.71633	5.65266
7.56412	7.1488
0.20417	3.68244
4.14149	5.52687
8.9533	5.11315
4.47934	6.08329
7.38994	0.667847
3.59581	6.69594
7.9144	6.13261
7.4795	8.79352
3.86202	5.39542
3.64775	0.831818
7.26477	2.52549
6.17687	6.35205
6.13326	3.70646
7.74662	4.26363
8.49969	9.3016
7.36454	5.59873
1.92534	5.53669
6.07834	9.06955
1.41076	6.57887
9.07947	7.03301
10.5911	7.04475
0.558014	8.36425
3.45585	2.89224
0.403065	0.649101
9.33174	8.58139
8.36786	6.07506
6.17804	6.34794
3.04185	1.47413
2.63782	8.9721
2.68783	8.0418
5.60457	4.91821
3.05007	8.63822
7.39105	0.666429
5.88595	6.80969
4.4821	6.9259
4.89486	3.91433
9.0071	5.40205
6.90315	7.25399
4.1578	7.12781
5.20911	8.29921
3.62051	0.48566
4.15486	7.13676
6.00933	8.02498
8.41836	8.13668
5.6346	0.623796
5.71387	0.347264
7.56383	7.14864
5.80311	8.05453
7.51674	4.86831
10.6453	1.1665
8.782	4.72096
1.35884	8.73281
7.39131	0.661056
7.88608	1.273
9.03855	0.826738
10.1053	5.34333
5.08735	5.48695
9.06504	7.08209

122	1
166	156
77	3
120	2
44	191
8	17
163	40
45	55
163	2
50	7
164	69
16	130
8	50
11	55
11	53
58	109
88	169
16	132
88	69
170	173
14	53
19	98
88	151
181	126
107	164
180	183
180	103
106	92
169	11
196	24
29	61
29	186
96	181
26	173
33	159
36	108
101	30
72	149
146	195
68	37
174	146
111	172
149	101
195	24
20	174
37	27
20	152
79	31
4	118
21	63
129	76
74	35
27	31
47	15
89	165
113	42
117	35
7	10
10	15
43	114
133	125
121	47
125	87
14	78
102	78
164	53
10	45
71	49
85	151
15	81
102	95
187	62
9	107
85	61
34	26
60	85
25	59
38	61
151	182
65	38
52	25
104	58
65	20
109	38
105	64
57	174
105	70
56	112
56	195
145	143
99	177
66	112
39	136
154	39
152	66
111	139
64	66
68	74
3	75
104	152
108	56
81	142
0	163
31	191
112	113
44	77
37	3
134	2
117	86
97	82
70	190
162	18
120	193
49	78
5	197
87	6
84	137
13	160
158	128
82	162
160	84
160	158
45	14
84	22
95	71
94	9
71	121
194	146
128	125
94	131
69	60
131	99
172	198
65	57
107	98
19	109
168	73
131	19
115	179
136	58
98	60
188	141
154	104
115	119
161	199
70	139
111	39
154	105
108	74
64	42
81	51
75	41
113	35
49	47
190	155
155	42
192	155
197	122
41	86
68	86
41	43
197	80
87	13
144	46
32	76
17	55
132	17
91	83
91	147
173	106
127	23
136	177
193	170
137	134
121	128
158	83
150	103
183	92
93	90
76	97
83	22
9	102
99	12
150	143
67	143
90	95
135	176
140	157
94	93
93	12
96	189
172	67
91	90
177	67
145	135
103	147
159	30
115	168
116	101
179	184
21	100
72	141
184	30
148	188
199	124
167	148
145	198
148	110
179	116
188	116
153	168
117	46
46	192
198	73
140	139
157	190
110	119
43	5
119	157
1	161
129	4
5	144
4	28
8	89
72	185
54	132
120	171
23	22
193	123
166	28
153	175
48	170
51	7
127	134
171	92
180	176
135	153
138	176
127	171
73	140
189	175
106	52
12	150
130	182
16	169
23	147
126	183
175	138
189	138
25	26
181	59
161	167
184	96
126	52
186	187
62	194
196	36
141	199
57	186
185	124
63	24
149	33
192	110
194	100
36	27
178	167
166	32
196	79
178	144
156	185
1	178
97	122
124	32

7	3	37	27	31	191	44	77
7	55	45	10	7	50	8	17
6	69	164	53	11	169	88
5	25	52	126	181	59
6	182	151	88	169	16	130
7	24	195	146	194	100	21	63
8	195	56	112	66	152	20	174	146
7	109	38	65	20	152	104	58
5	10	15	81	51	7
5	45	55	11	53	14
5	88	151	85	60	69
5	106	52	25	26	173
4	174	20	65	57
6	68	74	108	36	27	37
5	136	58	104	154	39
6	37	3	75	41	86	68
5	117	35	74	68	86
5	102	95	71	49	78
4	49	71	121	47
7	38	109	19	98	60	85	61
6	29	186	57	65	38	61
6	56	195	24	196	36	108
6	198	73	168	153	135	145
6	112	56	108	74	35	113
7	15	10	45	14	78	49	47
7	9	102	78	14	53	164	107
5	33	159	30	101	149
6	104	152	66	64	105	154
6	172	67	177	136	39	111
8	121	71	95	90	91	83	158	128
6	94	93	90	95	102	9
7	19	109	58	136	177	99	131
7	115	119	110	148	188	116	179
6	155	192	110	119	157	190
7	192	155	42	113	35	117	46
6	87	125	128	158	160	13
6	131	94	9	107	98	19
6	167	161	199	141	188	148
6	119	115	168	73	140	157
5	116	101	30	184	179
5	42	64	66	112	113
6	64	42	155	190	70	105
6	84	22	23	127	134	137
5	91	147	23	22	83
7	120	171	92	106	173	170	193
7	180	103	150	143	145	135	176
5	153	175	138	176	135
5	93	94	131	99	12
4	178	1	161	167
6	101	116	188	141	72	149
5	139	70	190	157	140
7	144	178	167	148	110	192	46
8	76	32	124	199	161	1	122	97
5	67	172	198	145	143
6	150	12	99	177	67	143
5	98	107	164	69	60
8	189	175	153	168	115	179	184	96
5	32	166	156	185	124
6	111	39	154	105	70	139
6	73	198	172	111	139	140
7	5	144	46	117	86	41	43
6	132	16	169	11	55	17
7	91	90	93	12	150	103	147
5	83	22	84	160	158
3	175	189	138
8	126	183	180	176	138	189	96	181
5	72	141	199	124	185
6	32	76	129	4	28	166
5	127	171	120	2	134
8	171	127	23	147	103	180	183	92
5	183	126	52	106	92
7	62	194	146	174	57	186	187
5	196	79	31	27	36
6	178	144	5	197	122	1
