# Supplementary material for: Numerical assessment of the applicability of geometry-based force inference on homogeneous and heterogeneous cells
Source: PLoS One. 2024 Apr 16;19(4):e0299016. doi: 10.1371/journal.pone.0299016 (PMC11020637; doi:10.1371/journal.pone.0299016)
Supplement: S1 Data — Simulation results of homogeneous cells, based on different parameters, are stored in approximately 400 folders, each individually named from “data_004” to “data_400”. Please refer to the Excel file “parameter_settings.xlsx” for detailed parameter settings. Each folder contains one.dat file representing the cell structure, two.txt files listing the correct stress values, and two.vtk files containing the estimated stress values. If a folder is empty, it means that the simulation was stopped for some reason under the parameters. Simulation results of heterogeneous cells. Simulation results of heterogeneous cells, based on different parameters, are stored in four folders, each individually named from “data_1001” to “data_1004”. The Excel file “parameter_settings.xlsx” also contains the detailed parameter settings of those four results. Each folder contains five files, arranged in the same configuration as above. (ZIP) [file pone.0299016.s001.zip › supporting_data/data_094/000000_2dVertex(edge).vtk]

# vtk DataFile Version 2.0
S.O.
ASCII
DATASET UNSTRUCTURED_GRID
POINTS 200 float
10.6651 7.33882 0
9.17923 8.53943 0
8.6977 0.631631 0
0.60182 9.04293 0
1.03392 7.88954 0
2.30054 3.355 0
0.285459 3.59893 0
2.05591 0.805964 0
2.50412 0.7652 0
2.05074 8.69734 0
0.483398 2.56102 0
3.1946 1.36743 0
5.53088 0.905886 0
2.36456 4.53907 0
0.601864 9.0431 0
5.84125 0.232162 0
3.85722 6.95102 0
1.98686 8.56185 0
3.0695 1.37753 0
6.65911 1.26724 0
4.39744 1.95728 0
3.00399 6.58253 0
3.8061 3.14199 0
9.28 3.35629 0
4.70346 4.08466 0
3.30292 8.8575 0
8.08335 0.359161 0
4.48292 8.751 0
4.96341 7.35535 0
9.12986 8.58479 0
4.75623 1.67273 0
5.70553 2.03091 0
9.55688 0.51771 0
8.59568 2.13707 0
6.63045 8.53244 0
8.077 2.81162 0
7.1058 0.40157 0
9.19105 7.57148 0
9.94659 2.81408 0
10.3079 1.44756 0
1.69811 8.52409 0
10.2256 8.80035 0
0.0959803 6.55586 0
1.00246 4.96239 0
1.82103 2.28873 0
1.19552 5.07095 0
10.6465 1.05208 0
8.50359 1.90078 0
2.65143 1.99831 0
10.1718 9.19449 0
4.95625 2.89137 0
0.217841 2.89694 0
1.03142 0.149323 0
1.06115 0.234682 0
4.90902 1.17692 0
3.85135 3.29141 0
3.07006 9.19417 0
1.45079 3.74591 0
5.71475 5.34295 0
6.85185 6.65463 0
6.10365 3.14812 0
4.58913 0.00895263 0
6.7082 2.45993 0
7.57072 0.772404 0
5.16557 2.82409 0
5.89242 2.00211 0
5.00112 7.90939 0
7.48072 5.57313 0
6.98727 9.26466 0
8.69339 0.633257 0
3.00604 2.48358 0
7.55519 2.12552 0
7.99676 4.61525 0
0.858512 0.925938 0
9.47963 3.34413 0
4.91017 1.17763 0
10.4093 2.63623 0
1.89707 1.51343 0
8.0546 2.4825 0
9.77221 3.53356 0
1.68834 5.82277 0
0.538016 2.55944 0
6.70882 3.88041 0
0.0947052 6.55133 0
0.567812 4.69112 0
1.37126 3.6765 0
7.82522 5.46814 0
9.68815 6.28802 0
1.833 3.78141 0
9.08661 4.92099 0
1.28182 2.7057 0
1.15404 7.50532 0
3.38704 4.43774 0
3.15789 6.46772 0
2.34635 4.59024 0
3.02333 2.75618 0
4.34667 1.94338 0
5.01884 6.38414 0
4.47669 4.25491 0
5.66655 6.86893 0
7.09112 3.8898 0
7.44721 2.11082 0
6.70883 2.45995 0
3.59829 7.51304 0
5.99838 3.15251 0
6.1619 1.42666 0
4.21087 5.51098 0
6.11988 5.03804 0
7.2888 3.39666 0
5.26155 4.08034 0
5.19286 6.82703 0
7.48052 5.57334 0
3.75021 0.25681 0
9.985 4.77009 0
3.65336 0.925307 0
8.22069 6.84942 0
8.82926 3.70733 0
8.45695 6.74995 0
7.89537 4.18807 0
0.227077 3.64543 0
10.1977 5.24645 0
9.17063 4.78943 0
9.60213 7.2383 0
9.1384 2.11346 0
2.53919 7.67377 0
3.05808 5.61993 0
0.644604 6.10927 0
5.34661 5.49391 0
1.01312 4.95647 0
3.38289 4.43592 0
0.133705 1.37392 0
10.2205 8.79541 0
4.58802 0.00815153 0
3.63187 7.57234 0
1.9533 1.96884 0
5.70034 9.23989 0
6.76159 4.90782 0
2.60411 7.59516 0
6.68405 7.20912 0
2.68992 7.00202 0
6.07414 4.44672 0
2.36728 3.36628 0
6.0614 5.84363 0
4.88393 8.11895 0
8.45741 2.35445 0
5.58703 5.3512 0
8.38608 5.97535 0
4.69982 4.08786 0
8.25707 3.71834 0
6.57327 8.74701 0
3.92599 6.39282 0
7.04673 8.16202 0
9.07716 5.14306 0
5.8761 8.92073 0
0.243547 6.29912 0
8.05699 8.70048 0
0.264763 3.87103 0
8.18727 6.88969 0
9.20161 7.57447 0
3.71511 6.55429 0
0.102781 7.64415 0
1.45226 6.62523 0
10.6852 5.28881 0
10.0469 1.42835 0
3.7168 5.32861 0
10.2249 8.78948 0
9.65108 7.25551 0
2.8005 5.42069 0
9.75923 6.17203 0
1.29246 1.55425 0
2.06325 0.816609 0
3.09106 0.079503 0
4.464 2.50911 0
3.13854 4.00036 0
0.707685 8.08038 0
3.71943 8.66045 0
6.7954 0.614113 0
2.54263 7.67459 0
4.9492 8.10767 0
1.24547 7.41834 0
4.42571 5.45507 0
1.67759 5.68976 0
6.93376 7.58059 0
6.06801 5.84356 0
6.05275 7.21553 0
7.39171 4.26434 0
10.6129 1.212 0
6.03216 7.99717 0
7.88034 8.19564 0
7.41123 6.32568 0
7.56347 0.779297 0
4.70474 4.08362 0
9.78199 4.65497 0
1.42747 6.56396 0
9.07746 0.321093 0
8.54826 6.42324 0
8.21268 8.82462 0
7.88937 8.20491 0
9.75388 6.1773 0
9.66196 1.74794 0
CELLS 396 1188 
2 112 114
2 18 11
2 114 11
2 18 8
2 137 177
2 137 139
2 179 161
2 124 177
2 161 139
2 124 179
2 111 67
2 115 117
2 86 67
2 195 146
2 146 86
2 115 189
2 189 111
2 117 195
2 2 199
2 163 199
2 190 47
2 63 190
2 69 47
2 134 77
2 134 48
2 18 48
2 170 77
2 18 8
2 81 10
2 169 73
2 169 81
2 169 73
2 169 77
2 170 77
2 11 96
2 75 114
2 114 11
2 30 20
2 75 30
2 20 96
2 62 60
2 60 104
2 31 65
2 62 65
2 31 64
2 64 104
2 35 148
2 185 118
2 108 100
2 35 108
2 185 100
2 118 148
2 78 144
2 35 78
2 35 148
2 23 144
2 148 116
2 23 116
2 6 85
2 81 10
2 90 81
2 85 90
2 134 77
2 90 44
2 90 81
2 169 81
2 169 77
2 134 44
2 134 48
2 141 5
2 5 44
2 70 95
2 141 95
2 70 48
2 134 44
2 13 94
2 92 129
2 13 129
2 125 167
2 94 167
2 92 164
2 125 164
2 11 96
2 70 96
2 18 11
2 18 48
2 70 48
2 50 64
2 191 109
2 109 104
2 50 191
2 64 104
2 185 118
2 136 67
2 72 86
2 118 72
2 185 136
2 86 67
2 140 109
2 140 107
2 191 109
2 24 191
2 58 107
2 24 145
2 145 58
2 105 12
2 75 30
2 31 65
2 31 30
2 105 65
2 54 75
2 123 38
2 199 123
2 163 199
2 6 85
2 128 43
2 57 128
2 85 57
2 90 44
2 85 90
2 88 57
2 5 88
2 5 44
2 85 57
2 5 88
2 88 13
2 141 5
2 173 141
2 13 129
2 173 129
2 147 24
2 98 147
2 24 145
2 98 180
2 127 145
2 127 180
2 35 78
2 108 102
2 101 102
2 78 71
2 35 108
2 71 101
2 172 20
2 50 64
2 30 20
2 31 30
2 50 172
2 31 64
2 62 60
2 108 102
2 102 62
2 82 100
2 108 100
2 82 60
2 23 116
2 74 23
2 121 116
2 121 192
2 45 181
2 128 43
2 45 128
2 181 80
2 193 126
2 80 193
2 88 57
2 88 13
2 45 128
2 57 128
2 94 45
2 13 94
2 92 98
2 180 106
2 106 164
2 98 180
2 92 164
2 19 176
2 190 71
2 101 19
2 71 101
2 63 190
2 34 149
2 66 187
2 66 178
2 187 34
2 140 107
2 82 100
2 82 140
2 185 100
2 107 136
2 185 136
2 70 96
2 172 20
2 95 22
2 70 95
2 22 172
2 20 96
2 91 179
2 193 126
2 193 161
2 179 161
2 22 55
2 22 172
2 24 191
2 50 172
2 147 24
2 50 191
2 147 55
2 16 159
2 159 150
2 97 150
2 28 110
2 97 110
2 16 28
2 60 104
2 140 109
2 109 104
2 82 140
2 82 60
2 28 110
2 66 187
2 99 110
2 66 28
2 99 184
2 187 184
2 118 72
2 148 116
2 121 89
2 118 148
2 121 116
2 89 72
2 58 142
2 58 107
2 111 67
2 183 111
2 183 142
2 107 136
2 136 67
2 89 152
2 121 89
2 121 192
2 198 152
2 158 37
2 87 195
2 37 117
2 158 122
2 117 195
2 33 144
2 23 144
2 33 123
2 123 38
2 74 23
2 45 181
2 94 45
2 167 181
2 94 167
2 93 21
2 159 93
2 137 139
2 16 159
2 21 139
2 103 16
2 103 137
2 106 164
2 159 93
2 125 93
2 159 150
2 125 164
2 106 150
2 92 98
2 55 173
2 92 129
2 98 147
2 173 129
2 147 55
2 58 142
2 127 145
2 145 58
2 97 110
2 142 99
2 99 110
2 97 127
2 184 138
2 59 183
2 183 142
2 138 59
2 142 99
2 99 184
2 72 86
2 89 152
2 89 72
2 152 146
2 146 86
2 197 188
2 115 117
2 37 197
2 37 117
2 157 188
2 157 115
2 93 21
2 181 80
2 21 80
2 167 181
2 125 167
2 125 93
2 91 179
2 124 179
2 124 17
2 78 144
2 190 47
2 47 33
2 33 144
2 190 71
2 78 71
2 95 22
2 173 141
2 141 95
2 55 173
2 22 55
2 138 59
2 189 59
2 138 182
2 157 182
2 157 115
2 115 189
2 180 106
2 97 150
2 106 150
2 127 180
2 97 127
2 59 183
2 183 111
2 189 59
2 189 111
2 1 158
2 158 122
2 21 80
2 193 161
2 80 193
2 21 139
2 161 139
2 177 25
2 124 177
2 124 17
2 133 143
2 175 133
2 34 149
2 197 188
2 34 151
2 151 188
2 197 155
2 103 16
2 16 28
2 66 28
2 103 133
2 133 143
2 66 178
2 151 182
2 151 188
2 157 188
2 157 182
2 151 182
2 184 138
2 34 151
2 187 34
2 138 182
2 187 184
2 87 195
2 152 146
2 198 152
2 195 146
2 112 114
2 75 114
2 54 75
2 177 25
2 137 177
2 103 137
2 103 133
2 175 133
2 19 176
2 105 12
2 105 19
2 1 158
2 158 37
2 37 197
2 197 155
2 102 62
2 101 102
2 62 65
2 101 19
2 105 65
2 105 19
2 2 199
2 47 33
2 33 123
2 69 47
2 199 123
CELL_TYPES 396
3
3
3
3
3
3
3
3
3
3
3
3
3
3
3
3
3
3
3
3
3
3
3
3
3
3
3
3
3
3
3
3
3
3
3
3
3
3
3
3
3
3
3
3
3
3
3
3
3
3
3
3
3
3
3
3
3
3
3
3
3
3
3
3
3
3
3
3
3
3
3
3
3
3
3
3
3
3
3
3
3
3
3
3
3
3
3
3
3
3
3
3
3
3
3
3
3
3
3
3
3
3
3
3
3
3
3
3
3
3
3
3
3
3
3
3
3
3
3
3
3
3
3
3
3
3
3
3
3
3
3
3
3
3
3
3
3
3
3
3
3
3
3
3
3
3
3
3
3
3
3
3
3
3
3
3
3
3
3
3
3
3
3
3
3
3
3
3
3
3
3
3
3
3
3
3
3
3
3
3
3
3
3
3
3
3
3
3
3
3
3
3
3
3
3
3
3
3
3
3
3
3
3
3
3
3
3
3
3
3
3
3
3
3
3
3
3
3
3
3
3
3
3
3
3
3
3
3
3
3
3
3
3
3
3
3
3
3
3
3
3
3
3
3
3
3
3
3
3
3
3
3
3
3
3
3
3
3
3
3
3
3
3
3
3
3
3
3
3
3
3
3
3
3
3
3
3
3
3
3
3
3
3
3
3
3
3
3
3
3
3
3
3
3
3
3
3
3
3
3
3
3
3
3
3
3
3
3
3
3
3
3
3
3
3
3
3
3
3
3
3
3
3
3
3
3
3
3
3
3
3
3
3
3
3
3
3
3
3
3
3
3
3
3
3
3
3
3
3
3
3
3
3
3
3
3
3
3
3
3
3
3
3
3
3
3
3
3
3
3
3
3
3
3
3
3
3
3
3
3
3
3
3
3
3
3
3
3
3
3
3
3
3
3
3
3
POINT_DATA 200
CELL_DATA 396
SCALARS ForceMap float
LOOKUP_TABLE default
1.21502
1.30065
0.4648
0.824785
1.03795
0.509572
0.444223
0.686231
0.747214
0.959275
0.708216
1.26205
0.756379
1.27853
0.961083
0.517593
1.05258
1.18255
0.614991
1.1372
0.339646
0.93853
1.1295
1.12162
0.758043
0.861046
1.46362
0.824785
1.30518
1.0456
0.443081
1.0456
0.572916
1.46362
0.849182
0.542538
0.4648
1.40648
1.15697
1.30366
0.680004
1.28919
1.12862
0.881556
0.653505
0.603774
0.83854
0.946297
0.720849
0.461541
0.868496
1.31077
0.909444
1.13278
0.83854
0.694803
0.903393
0.861205
0.687555
1.30518
0.711553
0.870109
1.12162
0.821059
0.711553
0.443081
0.572916
1.21955
0.758043
1.11691
0.853897
0.853162
0.922037
0.917207
1.21955
0.916986
1.23224
0.841457
1.13633
0.720751
0.866031
0.698319
0.849182
0.71375
1.30065
0.861046
0.917207
1.09351
0.807334
0.84902
0.643015
0.603774
0.946297
0.347856
0.849877
0.949913
0.907974
0.756379
0.791891
0.460616
0.807334
0.823418
0.991514
0.243349
1.10869
0.924671
1.15697
1.12862
0.906107
0.669629
0.398683
0.395847
0.627082
1.1372
0.687555
0.797782
0.801752
1.02574
0.821059
0.870109
1.34613
0.948294
0.853897
1.02574
0.948294
1.00932
1.11691
1.13914
0.841457
0.703763
0.692856
0.765669
0.243349
0.432173
0.941275
0.515215
1.13278
0.596842
0.933265
1.3333
0.461541
1.27211
1.25025
1.09351
1.40648
0.906107
0.613647
0.653505
0.680004
0.596842
1.17906
1.00149
0.720849
0.956369
0.861205
1.34677
0.765373
0.877606
0.784164
0.797782
0.991875
0.791651
0.496788
0.768608
1.34613
1.00932
0.991875
0.801752
0.716926
0.916986
1.0513
1.08706
1.18941
0.432173
0.866031
1.00505
0.50862
0.687007
1.27211
0.93853
0.994915
0.337958
1.28244
0.823681
0.460616
1.00149
1.1287
0.868496
1.06117
0.907974
0.71375
1.25025
1.10866
0.853162
0.640716
1.30366
1.52628
0.496788
1.25862
0.444223
0.761401
0.640716
0.823418
0.613647
0.692856
0.643015
0.136791
0.743643
1.11368
0.550672
1.03574
1.03277
0.760766
1.28919
0.791891
0.84902
1.1287
0.956369
1.03574
0.337958
0.739699
1.32862
1.12056
0.708929
0.949913
0.903393
1.19477
1.31077
0.765373
0.61408
0.688543
0.991514
0.708216
0.627884
0.953219
1.06117
0.347856
1.20864
1.19477
0.877606
0.898443
1.04832
0.859553
1.08879
1.08544
1.18255
1.1589
0.694803
1.12232
0.395847
1.34677
0.784164
0.716926
0.690284
0.720751
1.26184
1.02758
0.509572
0.743643
1.2347
0.698624
0.634459
1.18941
1.02758
1.07032
1.11368
0.698319
0.510314
1.0513
0.585326
1.23224
0.765669
0.703763
0.136791
0.688543
0.941275
1.10869
1.03277
0.708312
0.739699
0.664712
1.03888
0.94991
0.953219
0.915626
0.708312
1.12056
0.849877
1.20864
0.61408
0.75496
0.961083
1.15429
1.26205
0.62496
1.08879
0.95933
1.1722
1.26184
0.791651
0.688019
0.690284
1.13633
1.07032
1.52628
0.959275
0.61724
0.909444
0.339646
1.07922
1.1589
0.50862
1.3333
1.10866
1.13914
0.922037
0.585326
0.761401
0.915626
1.09996
1.06369
0.34092
1.1722
0.517593
1.08706
0.550672
0.510314
0.515215
0.664712
0.94991
0.627884
1.09996
1.05258
0.903507
1.08544
0.688019
1.25862
0.768608
1.2347
0.747214
0.879181
0.686231
0.61724
0.785294
1.11267
0.994915
1.15429
1.09553
0.850608
0.785127
0.698624
0.760766
1.32862
1.10902
0.785294
1.28244
1.17925
0.850608
0.95933
0.34092
1.17925
1.03888
1.09553
0.823681
1.06369
0.708929
0.859553
0.75496
0.898443
1.27853
1.21502
0.542538
0.398683
0.879181
1.03795
0.634459
1.10902
1.11267
1.00505
0.924671
1.04381
0.903507
1.04832
0.62496
0.785127
1.17906
0.933265
0.881556
0.687007
0.669629
1.04381
0.614991
1.07922
1.12232
1.1295
0.627082
