# Supplementary material for: Numerical assessment of the applicability of geometry-based force inference on homogeneous and heterogeneous cells
Source: PLoS One. 2024 Apr 16;19(4):e0299016. doi: 10.1371/journal.pone.0299016 (PMC11020637; doi:10.1371/journal.pone.0299016)
Supplement: S1 Data — Simulation results of homogeneous cells, based on different parameters, are stored in approximately 400 folders, each individually named from “data_004” to “data_400”. Please refer to the Excel file “parameter_settings.xlsx” for detailed parameter settings. Each folder contains one.dat file representing the cell structure, two.txt files listing the correct stress values, and two.vtk files containing the estimated stress values. If a folder is empty, it means that the simulation was stopped for some reason under the parameters. Simulation results of heterogeneous cells. Simulation results of heterogeneous cells, based on different parameters, are stored in four folders, each individually named from “data_1001” to “data_1004”. The Excel file “parameter_settings.xlsx” also contains the detailed parameter settings of those four results. Each folder contains five files, arranged in the same configuration as above. (ZIP) [file pone.0299016.s001.zip › supporting_data/data_094/000000_2dVertex(surface).vtk]

# vtk DataFile Version 2.0
S.O.
ASCII
DATASET UNSTRUCTURED_GRID
POINTS 277 float
10.6651 7.33882 0
9.17923 8.53943 0
8.6977 0.631631 0
0.60182 9.04293 0
1.03392 7.88954 0
2.30054 3.355 0
0.285459 3.59893 0
2.05591 0.805964 0
2.50412 0.7652 0
2.05074 8.69734 0
0.483398 2.56102 0
3.1946 1.36743 0
5.53088 0.905886 0
2.36456 4.53907 0
0.601864 9.0431 0
5.84125 0.232162 0
3.85722 6.95102 0
1.98686 8.56185 0
3.0695 1.37753 0
6.65911 1.26724 0
4.39744 1.95728 0
3.00399 6.58253 0
3.8061 3.14199 0
9.28 3.35629 0
4.70346 4.08466 0
3.30292 8.8575 0
8.08335 0.359161 0
4.48292 8.751 0
4.96341 7.35535 0
9.12986 8.58479 0
4.75623 1.67273 0
5.70553 2.03091 0
9.55688 0.51771 0
8.59568 2.13707 0
6.63045 8.53244 0
8.077 2.81162 0
7.1058 0.40157 0
9.19105 7.57148 0
9.94659 2.81408 0
10.3079 1.44756 0
1.69811 8.52409 0
10.2256 8.80035 0
0.0959803 6.55586 0
1.00246 4.96239 0
1.82103 2.28873 0
1.19552 5.07095 0
10.6465 1.05208 0
8.50359 1.90078 0
2.65143 1.99831 0
10.1718 9.19449 0
4.95625 2.89137 0
0.217841 2.89694 0
1.03142 0.149323 0
1.06115 0.234682 0
4.90902 1.17692 0
3.85135 3.29141 0
3.07006 9.19417 0
1.45079 3.74591 0
5.71475 5.34295 0
6.85185 6.65463 0
6.10365 3.14812 0
4.58913 0.00895263 0
6.7082 2.45993 0
7.57072 0.772404 0
5.16557 2.82409 0
5.89242 2.00211 0
5.00112 7.90939 0
7.48072 5.57313 0
6.98727 9.26466 0
8.69339 0.633257 0
3.00604 2.48358 0
7.55519 2.12552 0
7.99676 4.61525 0
0.858512 0.925938 0
9.47963 3.34413 0
4.91017 1.17763 0
10.4093 2.63623 0
1.89707 1.51343 0
8.0546 2.4825 0
9.77221 3.53356 0
1.68834 5.82277 0
0.538016 2.55944 0
6.70882 3.88041 0
0.0947052 6.55133 0
0.567812 4.69112 0
1.37126 3.6765 0
7.82522 5.46814 0
9.68815 6.28802 0
1.833 3.78141 0
9.08661 4.92099 0
1.28182 2.7057 0
1.15404 7.50532 0
3.38704 4.43774 0
3.15789 6.46772 0
2.34635 4.59024 0
3.02333 2.75618 0
4.34667 1.94338 0
5.01884 6.38414 0
4.47669 4.25491 0
5.66655 6.86893 0
7.09112 3.8898 0
7.44721 2.11082 0
6.70883 2.45995 0
3.59829 7.51304 0
5.99838 3.15251 0
6.1619 1.42666 0
4.21087 5.51098 0
6.11988 5.03804 0
7.2888 3.39666 0
5.26155 4.08034 0
5.19286 6.82703 0
7.48052 5.57334 0
3.75021 0.25681 0
9.985 4.77009 0
3.65336 0.925307 0
8.22069 6.84942 0
8.82926 3.70733 0
8.45695 6.74995 0
7.89537 4.18807 0
0.227077 3.64543 0
10.1977 5.24645 0
9.17063 4.78943 0
9.60213 7.2383 0
9.1384 2.11346 0
2.53919 7.67377 0
3.05808 5.61993 0
0.644604 6.10927 0
5.34661 5.49391 0
1.01312 4.95647 0
3.38289 4.43592 0
0.133705 1.37392 0
10.2205 8.79541 0
4.58802 0.00815153 0
3.63187 7.57234 0
1.9533 1.96884 0
5.70034 9.23989 0
6.76159 4.90782 0
2.60411 7.59516 0
6.68405 7.20912 0
2.68992 7.00202 0
6.07414 4.44672 0
2.36728 3.36628 0
6.0614 5.84363 0
4.88393 8.11895 0
8.45741 2.35445 0
5.58703 5.3512 0
8.38608 5.97535 0
4.69982 4.08786 0
8.25707 3.71834 0
6.57327 8.74701 0
3.92599 6.39282 0
7.04673 8.16202 0
9.07716 5.14306 0
5.8761 8.92073 0
0.243547 6.29912 0
8.05699 8.70048 0
0.264763 3.87103 0
8.18727 6.88969 0
9.20161 7.57447 0
3.71511 6.55429 0
0.102781 7.64415 0
1.45226 6.62523 0
10.6852 5.28881 0
10.0469 1.42835 0
3.7168 5.32861 0
10.2249 8.78948 0
9.65108 7.25551 0
2.8005 5.42069 0
9.75923 6.17203 0
1.29246 1.55425 0
2.06325 0.816609 0
3.09106 0.079503 0
4.464 2.50911 0
3.13854 4.00036 0
0.707685 8.08038 0
3.71943 8.66045 0
6.7954 0.614113 0
2.54263 7.67459 0
4.9492 8.10767 0
1.24547 7.41834 0
4.42571 5.45507 0
1.67759 5.68976 0
6.93376 7.58059 0
6.06801 5.84356 0
6.05275 7.21553 0
7.39171 4.26434 0
10.6129 1.212 0
6.03216 7.99717 0
7.88034 8.19564 0
7.41123 6.32568 0
7.56347 0.779297 0
4.70474 4.08362 0
9.78199 4.65497 0
1.42747 6.56396 0
9.07746 0.321093 0
8.54826 6.42324 0
8.21268 8.82462 0
7.88937 8.20491 0
9.75388 6.1773 0
9.66196 1.74794 0
3.17826 0.697688 0
1.96701 7.17941 0
7.95869 6.1648 0
9.40594 0.997162 0
8.23458 1.05261 0
2.40731 1.41724 0
0.673283 1.70159 0
1.44012 0.942021 0
4.09785 1.38882 0
5.92609 2.59287 0
7.72936 3.59603 0
8.56445 3.09887 0
0.808123 3.1588 0
1.31482 2.12981 0
2.4107 2.58022 0
3.05318 4.96384 0
3.42282 1.92805 0
5.2613 3.46257 0
7.48255 4.8595 0
5.47576 4.61714 0
5.46508 1.49157 0
9.90797 2.12217 0
0.834308 4.14933 0
1.73438 3.09197 0
2.58637 4.02978 0
4.87576 4.93152 0
7.41314 2.69636 0
4.9934 2.24269 0
6.73028 3.23439 0
9.37355 4.06162 0
1.1771 5.79082 0
1.63681 4.43626 0
4.02314 4.83043 0
7.20557 1.24749 0
5.79285 8.36555 0
6.67045 4.4499 0
3.78957 2.53173 0
0.839588 6.74724 0
4.45978 3.26743 0
4.50106 6.78373 0
5.99744 3.84144 0
5.51625 7.46008 0
8.56031 4.31514 0
6.56995 5.40527 0
9.65391 5.32257 0
9.1474 6.82584 0
9.19532 2.6797 0
2.02205 5.17745 0
3.21764 7.07538 0
3.60492 5.92806 0
3.88405 3.95665 0
5.53095 6.13258 0
6.24588 6.63527 0
8.40558 5.22935 0
8.43471 7.50996 0
2.53022 5.93869 0
1.76582 7.92273 0
7.93558 1.70823 0
3.11944 3.35022 0
7.36797 6.93658 0
4.62966 5.93264 0
6.87116 6.03567 0
9.63897 8.10739 0
2.16169 6.46956 0
2.65047 8.50206 0
4.14782 8.19732 0
7.30203 8.64128 0
4.35662 7.52938 0
7.61201 7.61059 0
6.51076 7.80433 0
9.04863 5.91064 0
4.30084 0.6383 0
3.23384 8.082 0
6.17691 0.831892 0
8.64183 8.2362 0
6.64191 1.89373 0
8.95672 1.49668 0
CELLS 461 1844 
3 200 112 114
3 200 171 8
3 200 18 11
3 200 114 11
3 200 18 8
3 200 171 112
3 201 137 177
3 201 137 139
3 201 179 161
3 201 124 177
3 201 161 139
3 201 124 179
3 202 111 67
3 202 115 117
3 202 86 67
3 202 195 146
3 202 146 86
3 202 115 189
3 202 189 111
3 202 117 195
3 203 2 199
3 203 2 194
3 203 163 32
3 203 32 194
3 203 163 199
3 204 63 26
3 204 190 47
3 204 26 69
3 204 63 190
3 204 69 47
3 205 170 8
3 205 134 77
3 205 134 48
3 205 18 48
3 205 170 77
3 205 18 8
3 206 130 73
3 206 10 130
3 206 81 10
3 206 169 73
3 206 169 81
3 207 7 53
3 207 7 170
3 207 73 53
3 207 169 73
3 207 169 77
3 207 170 77
3 208 11 96
3 208 75 114
3 208 114 11
3 208 30 20
3 208 75 30
3 208 20 96
3 209 62 60
3 209 60 104
3 209 31 65
3 209 62 65
3 209 31 64
3 209 64 104
3 210 35 148
3 210 185 118
3 210 108 100
3 210 35 108
3 210 185 100
3 210 118 148
3 211 78 144
3 211 35 78
3 211 35 148
3 211 23 144
3 211 148 116
3 211 23 116
3 212 6 51
3 212 6 85
3 212 81 10
3 212 90 81
3 212 85 90
3 212 10 51
3 213 134 77
3 213 90 44
3 213 90 81
3 213 169 81
3 213 169 77
3 213 134 44
3 214 134 48
3 214 141 5
3 214 5 44
3 214 70 95
3 214 141 95
3 214 70 48
3 214 134 44
3 215 13 94
3 215 92 129
3 215 13 129
3 215 125 167
3 215 94 167
3 215 92 164
3 215 125 164
3 216 11 96
3 216 70 96
3 216 18 11
3 216 18 48
3 216 70 48
3 217 50 64
3 217 191 109
3 217 109 104
3 217 50 191
3 217 64 104
3 218 185 118
3 218 136 67
3 218 72 86
3 218 118 72
3 218 185 136
3 218 86 67
3 219 140 109
3 219 140 107
3 219 191 109
3 219 24 191
3 219 58 107
3 219 24 145
3 219 145 58
3 220 105 12
3 220 75 30
3 220 31 65
3 220 12 54
3 220 31 30
3 220 105 65
3 220 54 75
3 221 39 163
3 221 38 76
3 221 123 38
3 221 39 76
3 221 199 123
3 221 163 199
3 222 6 119
3 222 6 85
3 222 119 156
3 222 84 43
3 222 128 43
3 222 57 128
3 222 85 57
3 222 84 156
3 223 90 44
3 223 85 90
3 223 88 57
3 223 5 88
3 223 5 44
3 223 85 57
3 224 5 88
3 224 88 13
3 224 141 5
3 224 173 141
3 224 13 129
3 224 173 129
3 225 147 24
3 225 98 147
3 225 24 145
3 225 98 180
3 225 127 145
3 225 127 180
3 226 35 78
3 226 108 102
3 226 101 102
3 226 78 71
3 226 35 108
3 226 71 101
3 227 172 20
3 227 50 64
3 227 30 20
3 227 31 30
3 227 50 172
3 227 31 64
3 228 62 60
3 228 108 102
3 228 102 62
3 228 82 100
3 228 108 100
3 228 82 60
3 229 74 79
3 229 79 192
3 229 23 116
3 229 74 23
3 229 121 116
3 229 121 192
3 230 45 181
3 230 43 126
3 230 128 43
3 230 45 128
3 230 181 80
3 230 193 126
3 230 80 193
3 231 88 57
3 231 88 13
3 231 45 128
3 231 57 128
3 231 94 45
3 231 13 94
3 232 92 98
3 232 180 106
3 232 106 164
3 232 98 180
3 232 92 164
3 233 19 176
3 233 36 63
3 233 190 71
3 233 101 19
3 233 71 101
3 233 63 190
3 233 176 36
3 234 34 149
3 234 66 187
3 234 66 178
3 234 153 178
3 234 187 34
3 234 149 153
3 235 140 107
3 235 82 100
3 235 82 140
3 235 185 100
3 235 107 136
3 235 185 136
3 236 70 96
3 236 172 20
3 236 95 22
3 236 70 95
3 236 22 172
3 236 20 96
3 237 91 179
3 237 42 83
3 237 126 154
3 237 154 83
3 237 193 126
3 237 193 161
3 237 179 161
3 237 91 42
3 238 22 55
3 238 22 172
3 238 24 191
3 238 50 172
3 238 147 24
3 238 50 191
3 238 147 55
3 239 16 159
3 239 159 150
3 239 97 150
3 239 28 110
3 239 97 110
3 239 16 28
3 240 60 104
3 240 140 109
3 240 109 104
3 240 82 140
3 240 82 60
3 241 28 110
3 241 66 187
3 241 99 110
3 241 66 28
3 241 99 184
3 241 187 184
3 242 118 72
3 242 148 116
3 242 121 89
3 242 118 148
3 242 121 116
3 242 89 72
3 243 58 142
3 243 58 107
3 243 111 67
3 243 183 111
3 243 183 142
3 243 107 136
3 243 136 67
3 244 89 152
3 244 121 89
3 244 168 198
3 244 120 113
3 244 168 120
3 244 121 192
3 244 113 192
3 244 198 152
3 245 87 122
3 245 158 37
3 245 87 195
3 245 37 117
3 245 158 122
3 245 117 195
3 246 33 144
3 246 23 144
3 246 33 123
3 246 123 38
3 246 74 23
3 246 38 74
3 247 45 181
3 247 94 45
3 247 167 181
3 247 94 167
3 248 93 21
3 248 159 93
3 248 137 139
3 248 16 159
3 248 21 139
3 248 103 16
3 248 103 137
3 249 106 164
3 249 159 93
3 249 125 93
3 249 159 150
3 249 125 164
3 249 106 150
3 250 92 98
3 250 55 173
3 250 92 129
3 250 98 147
3 250 173 129
3 250 147 55
3 251 58 142
3 251 127 145
3 251 145 58
3 251 97 110
3 251 142 99
3 251 99 110
3 251 97 127
3 252 184 138
3 252 59 183
3 252 183 142
3 252 138 59
3 252 142 99
3 252 99 184
3 253 72 86
3 253 89 152
3 253 89 72
3 253 152 146
3 253 146 86
3 254 197 188
3 254 115 117
3 254 37 197
3 254 37 117
3 254 157 188
3 254 157 115
3 255 93 21
3 255 181 80
3 255 21 80
3 255 167 181
3 255 125 167
3 255 125 93
3 256 91 179
3 256 40 4
3 256 91 4
3 256 124 179
3 256 40 17
3 256 124 17
3 257 78 144
3 257 190 47
3 257 47 33
3 257 33 144
3 257 190 71
3 257 78 71
3 258 95 22
3 258 173 141
3 258 141 95
3 258 55 173
3 258 22 55
3 259 138 59
3 259 189 59
3 259 138 182
3 259 157 182
3 259 157 115
3 259 115 189
3 260 180 106
3 260 97 150
3 260 106 150
3 260 127 180
3 260 97 127
3 261 59 183
3 261 183 111
3 261 189 59
3 261 189 111
3 262 1 158
3 262 122 166
3 262 1 165
3 262 165 166
3 262 158 122
3 263 21 80
3 263 193 161
3 263 80 193
3 263 21 139
3 263 161 139
3 264 9 17
3 264 56 25
3 264 177 25
3 264 124 177
3 264 56 9
3 264 124 17
3 265 175 27
3 265 27 143
3 265 133 143
3 265 175 133
3 266 34 149
3 266 68 155
3 266 68 149
3 266 197 188
3 266 34 151
3 266 151 188
3 266 197 155
3 267 103 16
3 267 16 28
3 267 143 178
3 267 66 28
3 267 103 133
3 267 133 143
3 267 66 178
3 268 151 182
3 268 151 188
3 268 157 188
3 268 157 182
3 269 151 182
3 269 184 138
3 269 34 151
3 269 187 34
3 269 138 182
3 269 187 184
3 270 87 195
3 270 152 146
3 270 198 152
3 270 198 87
3 270 195 146
3 271 132 61
3 271 112 114
3 271 75 114
3 271 132 54
3 271 112 61
3 271 54 75
3 272 175 25
3 272 177 25
3 272 137 177
3 272 103 137
3 272 103 133
3 272 175 133
3 273 12 15
3 273 19 176
3 273 105 12
3 273 105 19
3 273 15 176
3 274 1 158
3 274 158 37
3 274 37 197
3 274 29 196
3 274 197 155
3 274 1 29
3 274 155 196
3 275 102 62
3 275 101 102
3 275 62 65
3 275 101 19
3 275 105 65
3 275 105 19
3 276 2 69
3 276 2 199
3 276 47 33
3 276 33 123
3 276 69 47
3 276 199 123
CELL_TYPES 461
5
5
5
5
5
5
5
5
5
5
5
5
5
5
5
5
5
5
5
5
5
5
5
5
5
5
5
5
5
5
5
5
5
5
5
5
5
5
5
5
5
5
5
5
5
5
5
5
5
5
5
5
5
5
5
5
5
5
5
5
5
5
5
5
5
5
5
5
5
5
5
5
5
5
5
5
5
5
5
5
5
5
5
5
5
5
5
5
5
5
5
5
5
5
5
5
5
5
5
5
5
5
5
5
5
5
5
5
5
5
5
5
5
5
5
5
5
5
5
5
5
5
5
5
5
5
5
5
5
5
5
5
5
5
5
5
5
5
5
5
5
5
5
5
5
5
5
5
5
5
5
5
5
5
5
5
5
5
5
5
5
5
5
5
5
5
5
5
5
5
5
5
5
5
5
5
5
5
5
5
5
5
5
5
5
5
5
5
5
5
5
5
5
5
5
5
5
5
5
5
5
5
5
5
5
5
5
5
5
5
5
5
5
5
5
5
5
5
5
5
5
5
5
5
5
5
5
5
5
5
5
5
5
5
5
5
5
5
5
5
5
5
5
5
5
5
5
5
5
5
5
5
5
5
5
5
5
5
5
5
5
5
5
5
5
5
5
5
5
5
5
5
5
5
5
5
5
5
5
5
5
5
5
5
5
5
5
5
5
5
5
5
5
5
5
5
5
5
5
5
5
5
5
5
5
5
5
5
5
5
5
5
5
5
5
5
5
5
5
5
5
5
5
5
5
5
5
5
5
5
5
5
5
5
5
5
5
5
5
5
5
5
5
5
5
5
5
5
5
5
5
5
5
5
5
5
5
5
5
5
5
5
5
5
5
5
5
5
5
5
5
5
5
5
5
5
5
5
5
5
5
5
5
5
5
5
5
5
5
5
5
5
5
5
5
5
5
5
5
5
5
5
5
5
5
5
5
5
5
5
5
5
5
5
5
5
5
5
5
5
5
5
5
5
5
5
5
5
5
5
5
5
5
5
5
5
5
5
5
5
5
5
5
5
5
5
5
5
5
5
5
5
5
5
5
5
5
5
5
5
5
POINT_DATA 277
CELL_DATA 461
SCALARS ForceMap float
LOOKUP_TABLE default
1.66697
1.66697
1.66697
1.66697
1.66697
1.66697
0.94728
0.94728
0.94728
0.94728
0.94728
0.94728
1.27404
1.27404
1.27404
1.27404
1.27404
1.27404
1.27404
1.27404
2.19142
2.19142
2.19142
2.19142
2.19142
1.73387
1.73387
1.73387
1.73387
1.73387
1.29745
1.29745
1.29745
1.29745
1.29745
1.29745
1.56522
1.56522
1.56522
1.56522
1.56522
1.73439
1.73439
1.73439
1.73439
1.73439
1.73439
1.33147
1.33147
1.33147
1.33147
1.33147
1.33147
1.35093
1.35093
1.35093
1.35093
1.35093
1.35093
1.11646
1.11646
1.11646
1.11646
1.11646
1.11646
0.872921
0.872921
0.872921
0.872921
0.872921
0.872921
1.23515
1.23515
1.23515
1.23515
1.23515
1.23515
0.898298
0.898298
0.898298
0.898298
0.898298
0.898298
1.28801
1.28801
1.28801
1.28801
1.28801
1.28801
1.28801
1.23304
1.23304
1.23304
1.23304
1.23304
1.23304
1.23304
1.79653
1.79653
1.79653
1.79653
1.79653
1.51113
1.51113
1.51113
1.51113
1.51113
1.04066
1.04066
1.04066
1.04066
1.04066
1.04066
0.953613
0.953613
0.953613
0.953613
0.953613
0.953613
0.953613
1.43796
1.43796
1.43796
1.43796
1.43796
1.43796
1.43796
0.709497
0.709497
0.709497
0.709497
0.709497
0.709497
0.814431
0.814431
0.814431
0.814431
0.814431
0.814431
0.814431
0.814431
1.23087
1.23087
1.23087
1.23087
1.23087
1.23087
1.30675
1.30675
1.30675
1.30675
1.30675
1.30675
0.816418
0.816418
0.816418
0.816418
0.816418
0.816418
1.34639
1.34639
1.34639
1.34639
1.34639
1.34639
1.57677
1.57677
1.57677
1.57677
1.57677
1.57677
1.44172
1.44172
1.44172
1.44172
1.44172
1.44172
1.22139
1.22139
1.22139
1.22139
1.22139
1.22139
0.849039
0.849039
0.849039
0.849039
0.849039
0.849039
0.849039
1.39706
1.39706
1.39706
1.39706
1.39706
1.39706
1.59098
1.59098
1.59098
1.59098
1.59098
1.16137
1.16137
1.16137
1.16137
1.16137
1.16137
1.16137
1.19514
1.19514
1.19514
1.19514
1.19514
1.19514
1.4824
1.4824
1.4824
1.4824
1.4824
1.4824
1.75384
1.75384
1.75384
1.75384
1.75384
1.75384
1.0002
1.0002
1.0002
1.0002
1.0002
1.0002
1.0002
1.0002
0.98083
0.98083
0.98083
0.98083
0.98083
0.98083
0.98083
1.35887
1.35887
1.35887
1.35887
1.35887
1.35887
2.08724
2.08724
2.08724
2.08724
2.08724
1.28235
1.28235
1.28235
1.28235
1.28235
1.28235
1.31644
1.31644
1.31644
1.31644
1.31644
1.31644
1.1521
1.1521
1.1521
1.1521
1.1521
1.1521
1.1521
1.50714
1.50714
1.50714
1.50714
1.50714
1.50714
1.50714
1.50714
1.43433
1.43433
1.43433
1.43433
1.43433
1.43433
1.24656
1.24656
1.24656
1.24656
1.24656
1.24656
1.42146
1.42146
1.42146
1.42146
0.957493
0.957493
0.957493
0.957493
0.957493
0.957493
0.957493
1.33507
1.33507
1.33507
1.33507
1.33507
1.33507
1.16687
1.16687
1.16687
1.16687
1.16687
1.16687
1.12775
1.12775
1.12775
1.12775
1.12775
1.12775
1.12775
1.67235
1.67235
1.67235
1.67235
1.67235
1.67235
1.39634
1.39634
1.39634
1.39634
1.39634
1.76823
1.76823
1.76823
1.76823
1.76823
1.76823
1.61875
1.61875
1.61875
1.61875
1.61875
1.61875
2.09754
2.09754
2.09754
2.09754
2.09754
2.09754
1.01407
1.01407
1.01407
1.01407
1.01407
1.01407
1.98038
1.98038
1.98038
1.98038
1.98038
1.3648
1.3648
1.3648
1.3648
1.3648
1.3648
0.873501
0.873501
0.873501
0.873501
0.873501
2.09768
2.09768
2.09768
2.09768
1.01869
1.01869
1.01869
1.01869
1.01869
1.81189
1.81189
1.81189
1.81189
1.81189
0.960329
0.960329
0.960329
0.960329
0.960329
0.960329
2.41737
2.41737
2.41737
2.41737
0.916721
0.916721
0.916721
0.916721
0.916721
0.916721
0.916721
1.61042
1.61042
1.61042
1.61042
1.61042
1.61042
1.61042
1.49202
1.49202
1.49202
1.49202
1.68353
1.68353
1.68353
1.68353
1.68353
1.68353
1.63621
1.63621
1.63621
1.63621
1.63621
2.53058
2.53058
2.53058
2.53058
2.53058
2.53058
1.56854
1.56854
1.56854
1.56854
1.56854
1.56854
1.84994
1.84994
1.84994
1.84994
1.84994
1.28323
1.28323
1.28323
1.28323
1.28323
1.28323
1.28323
1.25152
1.25152
1.25152
1.25152
1.25152
1.25152
1.52999
1.52999
1.52999
1.52999
1.52999
1.52999
