# Supplementary material for: Numerical assessment of the applicability of geometry-based force inference on homogeneous and heterogeneous cells
Source: PLoS One. 2024 Apr 16;19(4):e0299016. doi: 10.1371/journal.pone.0299016 (PMC11020637; doi:10.1371/journal.pone.0299016)
Supplement: S1 Data — Simulation results of homogeneous cells, based on different parameters, are stored in approximately 400 folders, each individually named from “data_004” to “data_400”. Please refer to the Excel file “parameter_settings.xlsx” for detailed parameter settings. Each folder contains one.dat file representing the cell structure, two.txt files listing the correct stress values, and two.vtk files containing the estimated stress values. If a folder is empty, it means that the simulation was stopped for some reason under the parameters. Simulation results of heterogeneous cells. Simulation results of heterogeneous cells, based on different parameters, are stored in four folders, each individually named from “data_1001” to “data_1004”. The Excel file “parameter_settings.xlsx” also contains the detailed parameter settings of those four results. Each folder contains five files, arranged in the same configuration as above. (ZIP) [file pone.0299016.s001.zip › supporting_data/data_094/i2dvertex000000000000000.dat]

170629

20.0
20.0

200
276
77

10.6651	7.33882
9.17923	8.53943
8.6977	0.631631
0.60182	9.04293
1.03392	7.88954
2.30054	3.355
0.285459	3.59893
2.05591	0.805964
2.50412	0.7652
2.05074	8.69734
0.483398	2.56102
3.1946	1.36743
5.53088	0.905886
2.36456	4.53907
0.601864	9.0431
5.84125	0.232162
3.85722	6.95102
1.98686	8.56185
3.0695	1.37753
6.65911	1.26724
4.39744	1.95728
3.00399	6.58253
3.8061	3.14199
9.28	3.35629
4.70346	4.08466
3.30292	8.8575
8.08335	0.359161
4.48292	8.751
4.96341	7.35535
9.12986	8.58479
4.75623	1.67273
5.70553	2.03091
9.55688	0.51771
8.59568	2.13707
6.63045	8.53244
8.077	2.81162
7.1058	0.40157
9.19105	7.57148
9.94659	2.81408
10.3079	1.44756
1.69811	8.52409
10.2256	8.80035
0.0959803	6.55586
1.00246	4.96239
1.82103	2.28873
1.19552	5.07095
10.6465	1.05208
8.50359	1.90078
2.65143	1.99831
10.1718	9.19449
4.95625	2.89137
0.217841	2.89694
1.03142	0.149323
1.06115	0.234682
4.90902	1.17692
3.85135	3.29141
3.07006	9.19417
1.45079	3.74591
5.71475	5.34295
6.85185	6.65463
6.10365	3.14812
4.58913	0.00895263
6.7082	2.45993
7.57072	0.772404
5.16557	2.82409
5.89242	2.00211
5.00112	7.90939
7.48072	5.57313
6.98727	9.26466
8.69339	0.633257
3.00604	2.48358
7.55519	2.12552
7.99676	4.61525
0.858512	0.925938
9.47963	3.34413
4.91017	1.17763
10.4093	2.63623
1.89707	1.51343
8.0546	2.4825
9.77221	3.53356
1.68834	5.82277
0.538016	2.55944
6.70882	3.88041
0.0947052	6.55133
0.567812	4.69112
1.37126	3.6765
7.82522	5.46814
9.68815	6.28802
1.833	3.78141
9.08661	4.92099
1.28182	2.7057
1.15404	7.50532
3.38704	4.43774
3.15789	6.46772
2.34635	4.59024
3.02333	2.75618
4.34667	1.94338
5.01884	6.38414
4.47669	4.25491
5.66655	6.86893
7.09112	3.8898
7.44721	2.11082
6.70883	2.45995
3.59829	7.51304
5.99838	3.15251
6.1619	1.42666
4.21087	5.51098
6.11988	5.03804
7.2888	3.39666
5.26155	4.08034
5.19286	6.82703
7.48052	5.57334
3.75021	0.25681
9.985	4.77009
3.65336	0.925307
8.22069	6.84942
8.82926	3.70733
8.45695	6.74995
7.89537	4.18807
0.227077	3.64543
10.1977	5.24645
9.17063	4.78943
9.60213	7.2383
9.1384	2.11346
2.53919	7.67377
3.05808	5.61993
0.644604	6.10927
5.34661	5.49391
1.01312	4.95647
3.38289	4.43592
0.133705	1.37392
10.2205	8.79541
4.58802	0.00815153
3.63187	7.57234
1.9533	1.96884
5.70034	9.23989
6.76159	4.90782
2.60411	7.59516
6.68405	7.20912
2.68992	7.00202
6.07414	4.44672
2.36728	3.36628
6.0614	5.84363
4.88393	8.11895
8.45741	2.35445
5.58703	5.3512
8.38608	5.97535
4.69982	4.08786
8.25707	3.71834
6.57327	8.74701
3.92599	6.39282
7.04673	8.16202
9.07716	5.14306
5.8761	8.92073
0.243547	6.29912
8.05699	8.70048
0.264763	3.87103
8.18727	6.88969
9.20161	7.57447
3.71511	6.55429
0.102781	7.64415
1.45226	6.62523
10.6852	5.28881
10.0469	1.42835
3.7168	5.32861
10.2249	8.78948
9.65108	7.25551
2.8005	5.42069
9.75923	6.17203
1.29246	1.55425
2.06325	0.816609
3.09106	0.079503
4.464	2.50911
3.13854	4.00036
0.707685	8.08038
3.71943	8.66045
6.7954	0.614113
2.54263	7.67459
4.9492	8.10767
1.24547	7.41834
4.42571	5.45507
1.67759	5.68976
6.93376	7.58059
6.06801	5.84356
6.05275	7.21553
7.39171	4.26434
10.6129	1.212
6.03216	7.99717
7.88034	8.19564
7.41123	6.32568
7.56347	0.779297
4.70474	4.08362
9.78199	4.65497
1.42747	6.56396
9.07746	0.321093
8.54826	6.42324
8.21268	8.82462
7.88937	8.20491
9.75388	6.1773
9.66196	1.74794

186	46
7	53
41	49
131	41
91	179
130	73
9	17
40	4
10	130
7	170
52	53
6	51
170	8
73	53
134	77
134	48
132	61
11	96
70	96
153	135
175	25
172	20
56	25
112	114
171	8
12	15
177	25
175	27
34	149
75	114
19	176
151	182
50	64
68	155
78	144
35	78
62	60
63	26
190	47
36	63
35	148
1	158
108	102
2	69
68	149
6	119
2	199
26	69
47	33
2	194
39	163
33	144
38	76
90	44
3	14
6	85
45	181
81	10
169	73
90	81
18	11
85	90
88	57
169	81
169	77
5	88
18	48
88	13
141	5
170	77
95	22
173	141
5	44
70	95
92	98
114	11
141	95
30	20
18	8
55	173
60	104
70	48
171	112
105	12
132	54
75	30
102	62
31	65
190	71
101	102
22	55
78	71
62	65
140	109
185	118
12	54
140	107
31	30
191	109
82	100
23	144
101	19
33	123
108	100
123	38
39	76
10	51
74	79
43	126
162	120
119	156
84	43
79	192
128	43
45	128
42	83
57	128
126	154
87	122
134	44
154	83
94	45
13	94
92	129
93	21
13	129
85	57
22	172
24	191
50	172
147	24
98	147
109	104
58	142
20	96
58	107
180	106
50	191
31	64
184	138
64	104
59	183
106	164
35	108
24	145
111	67
71	101
82	140
183	111
185	100
82	60
183	142
107	136
136	67
72	86
118	72
185	136
148	116
89	152
121	89
168	198
23	116
118	148
74	23
38	74
120	113
168	120
121	116
158	37
84	156
181	80
21	80
193	126
193	161
167	181
159	93
137	177
80	193
137	139
16	159
125	167
98	180
179	161
94	167
21	139
124	177
173	129
103	16
125	93
103	137
92	164
159	150
127	145
147	55
97	150
138	59
28	110
125	164
145	58
97	110
189	59
142	99
66	187
16	28
99	110
143	178
89	72
197	188
66	28
121	192
113	192
99	184
87	195
152	146
115	117
198	152
37	197
86	67
122	166
1	165
37	117
198	87
165	166
163	32
174	14
131	165
161	139
91	42
0	166
91	4
4	174
56	9
124	179
40	17
103	133
106	150
160	174
63	190
27	143
112	61
133	143
175	133
105	65
34	151
105	19
124	17
127	180
176	36
54	75
15	176
66	178
151	188
97	127
153	178
157	188
187	34
29	196
197	155
138	182
187	184
149	153
195	146
157	182
1	29
146	86
157	115
115	189
69	47
189	111
158	122
39	186
117	195
155	196
32	194
199	123
163	199

6	11	18	8	171	112	114
6	179	161	139	137	177	124
8	115	189	111	67	86	146	195	117
5	194	32	163	199	2
5	47	190	63	26	69
6	18	48	134	77	170	8
5	169	81	10	130	73
6	77	169	73	53	7	170
6	96	11	114	75	30	20
6	60	104	64	31	65	62
6	148	118	185	100	108	35
6	148	35	78	144	23	116
6	6	51	10	81	90	85
6	81	169	77	134	44	90
7	134	48	70	95	141	5	44
7	13	129	92	164	125	167	94
5	48	18	11	96	70
5	50	64	104	109	191
6	185	118	72	86	67	136
7	145	24	191	109	140	107	58
7	30	75	54	12	105	65	31
6	123	199	163	39	76	38
8	57	128	43	84	156	119	6	85
6	5	88	57	85	90	44
6	129	13	88	5	141	173
6	24	145	127	180	98	147
6	35	108	102	101	71	78
6	31	64	50	172	20	30
6	102	108	100	82	60	62
6	79	192	121	116	23	74
7	128	45	181	80	193	126	43
6	94	45	128	57	88	13
5	92	98	180	106	164
7	101	19	176	36	63	190	71
6	187	34	149	153	178	66
6	136	107	140	82	100	185
6	95	70	96	20	172	22
8	154	126	193	161	179	91	42	83
7	50	191	24	147	55	22	172
6	16	159	150	97	110	28
5	60	82	140	109	104
6	28	110	99	184	187	66
6	116	121	89	72	118	148
7	111	183	142	58	107	136	67
8	198	152	89	121	192	113	120	168
6	122	158	37	117	195	87
6	23	144	33	123	38	74
4	45	94	167	181
7	93	159	16	103	137	139	21
6	150	159	93	125	164	106
6	98	92	129	173	55	147
7	142	99	110	97	127	145	58
6	183	59	138	184	99	142
5	152	146	86	72	89
6	115	117	37	197	188	157
6	21	80	181	167	125	93
6	124	17	40	4	91	179
6	144	78	71	190	47	33
5	22	55	173	141	95
6	189	115	157	182	138	59
5	97	150	106	180	127
4	59	183	111	189
5	1	158	122	166	165
5	80	21	139	161	193
6	17	124	177	25	56	9
4	133	143	27	175
7	197	155	68	149	34	151	188
7	143	133	103	16	28	66	178
4	151	182	157	188
6	182	151	34	187	184	138
5	195	146	152	198	87
6	132	54	75	114	112	61
6	25	177	137	103	133	175
5	12	15	176	19	105
7	197	37	158	1	29	196	155
6	65	105	19	101	102	62
6	199	123	33	47	69	2
