# Supplementary material for: Numerical assessment of the applicability of geometry-based force inference on homogeneous and heterogeneous cells
Source: PLoS One. 2024 Apr 16;19(4):e0299016. doi: 10.1371/journal.pone.0299016 (PMC11020637; doi:10.1371/journal.pone.0299016)
Supplement: S1 Data — Simulation results of homogeneous cells, based on different parameters, are stored in approximately 400 folders, each individually named from “data_004” to “data_400”. Please refer to the Excel file “parameter_settings.xlsx” for detailed parameter settings. Each folder contains one.dat file representing the cell structure, two.txt files listing the correct stress values, and two.vtk files containing the estimated stress values. If a folder is empty, it means that the simulation was stopped for some reason under the parameters. Simulation results of heterogeneous cells. Simulation results of heterogeneous cells, based on different parameters, are stored in four folders, each individually named from “data_1001” to “data_1004”. The Excel file “parameter_settings.xlsx” also contains the detailed parameter settings of those four results. Each folder contains five files, arranged in the same configuration as above. (ZIP) [file pone.0299016.s001.zip › supporting_data/data_095/000000_2dVertex(edge).vtk]

# vtk DataFile Version 2.0
S.O.
ASCII
DATASET UNSTRUCTURED_GRID
POINTS 200 float
8.3369 9.27334 0
2.70941 7.7435 0
0.13977 6.33239 0
3.93368 8.74172 0
1.50997 8.02732 0
2.76036 8.40438 0
0.712606 0.974383 0
10.0256 0.32653 0
4.79586 0.406087 0
3.72864 0.44523 0
1.96245 1.75816 0
2.48115 1.1237 0
4.86524 8.27679 0
3.97494 1.42694 0
3.1695 1.55801 0
5.48364 4.46033 0
4.11207 1.52531 0
2.84274 2.23752 0
0.552555 2.15329 0
3.95185 4.53223 0
3.79631 3.53706 0
1.94251 1.91821 0
3.2385 2.57944 0
4.13637 2.10381 0
4.97075 0.143236 0
6.85353 1.91147 0
5.92929 2.29885 0
9.1063 2.59458 0
10.058 8.62105 0
4.95647 1.27142 0
9.96896 1.4781 0
5.19118 0.0890879 0
10.628 7.58344 0
6.6499 0.249813 0
6.90465 8.41326 0
5.24277 2.28864 0
9.41585 8.30827 0
9.81775 0.149729 0
2.45103 5.95252 0
10.4123 7.37844 0
0.359675 8.78471 0
9.02792 2.0355 0
1.57083 2.08136 0
1.14598 0.790871 0
10.1652 4.63456 0
5.9354 1.25114 0
1.13695 3.31777 0
10.7443 0.338652 0
0.427803 0.841859 0
1.07738 3.31917 0
0.563211 8.10299 0
3.25871 3.24146 0
0.657426 8.98923 0
0.831312 1.88225 0
0.19175 2.58721 0
2.79623 4.25075 0
2.64659 3.67643 0
5.92523 3.36871 0
8.06003 2.92855 0
3.54798 0.313518 0
5.02313 3.13057 0
7.22108 2.9678 0
7.0211 4.09913 0
6.95431 6.90624 0
4.18872 3.14096 0
5.95143 1.11867 0
5.97255 4.11827 0
7.99736 2.0523 0
6.07203 5.38044 0
10.6505 3.53835 0
7.885 5.25598 0
10.2486 3.61253 0
7.93471 2.0149 0
4.17069 2.06049 0
7.92248 3.06086 0
7.2798 0.678344 0
9.26787 1.48229 0
9.91403 1.53463 0
8.291 0.187484 0
7.46246 5.16223 0
0.86953 6.97086 0
10.546 6.04503 0
9.98279 3.36923 0
1.53327 5.12961 0
10.0185 2.34147 0
9.9736 4.7288 0
0.438976 2.4688 0
1.2682 0.609367 0
3.98039 4.1993 0
8.95817 1.01727 0
0.491009 4.48021 0
1.52801 4.57731 0
10.2404 1.47087 0
4.8334 3.96655 0
2.43368 2.33027 0
2.31029 3.08102 0
5.4791 4.58587 0
5.06908 3.09487 0
4.56729 6.84093 0
6.72209 7.84214 0
4.83681 5.06274 0
4.08894 5.85575 0
6.87833 4.72354 0
4.4684 6.68806 0
7.27247 0.852414 0
3.91878 4.30354 0
6.29571 3.01182 0
7.2632 6.41057 0
8.02848 1.46382 0
8.73987 3.08481 0
8.74305 5.04111 0
7.92967 3.95238 0
8.14534 5.42963 0
7.93077 3.95107 0
0.252435 4.68786 0
8.5093 5.29932 0
9.03364 3.94354 0
0.529293 5.3847 0
5.88607 6.80719 0
1.66519 4.82625 0
0.488095 3.8675 0
0.324014 7.6505 0
9.03665 3.8056 0
9.59106 6.96681 0
2.49525 3.60354 0
1.64321 8.19174 0
8.83528 7.31733 0
3.43183 6.73638 0
4.48365 8.74671 0
1.26898 3.17691 0
3.19941 7.38305 0
2.95894 5.37619 0
4.59909 6.03386 0
1.05977 5.54848 0
1.56493 7.23176 0
2.47792 4.73002 0
6.09692 5.21217 0
1.62078 4.21729 0
2.96607 5.62151 0
5.75186 8.92253 0
8.71267 8.45125 0
6.92599 5.95505 0
2.80939 1.03287 0
3.60449 7.63987 0
6.73631 1.45051 0
3.32905 5.86823 0
5.05658 5.89968 0
2.10231 9.27415 0
6.7224 3.16194 0
6.42109 5.79636 0
6.3407 7.7501 0
8.67428 8.40512 0
9.89747 5.09393 0
8.11088 7.01307 0
6.88166 4.24442 0
7.22731 8.76915 0
9.32316 6.10872 0
10.0002 5.47651 0
9.25752 6.24751 0
8.01332 6.28743 0
10.4413 5.69081 0
0.393999 8.85741 0
5.43231 1.59382 0
1.65969 8.71189 0
8.58675 4.1248 0
9.58513 0.183934 0
1.15812 5.9833 0
9.93419 8.66488 0
3.1683 6.99243 0
2.6796 9.18105 0
1.93794 7.00807 0
1.87021 0.31136 0
2.00046 6.48734 0
2.66543 8.16039 0
2.29838 6.34898 0
3.14481 0.298153 0
5.13205 8.14385 0
4.10169 7.53541 0
3.95928 4.52313 0
5.47291 2.07355 0
4.90663 5.846 0
5.27344 7.16495 0
5.71293 9.0596 0
3.87462 8.6917 0
5.7868 6.84873 0
5.7069 7.01156 0
5.46888 8.31802 0
7.15185 7.43972 0
6.87984 0.219033 0
7.76259 7.46653 0
7.21549 8.65926 0
9.78721 2.71673 0
6.80561 1.88173 0
9.76045 7.27175 0
8.69053 0.928874 0
8.21094 6.53541 0
9.595 7.02694 0
8.65076 8.9022 0
7.99119 8.12879 0
0.72339 6.43702 0
CELLS 384 1152 
2 10 43
2 21 10
2 21 42
2 42 53
2 9 13
2 13 16
2 29 8
2 16 29
2 17 22
2 51 22
2 94 95
2 124 95
2 17 94
2 51 56
2 56 124
2 9 13
2 13 14
2 14 142
2 64 23
2 97 60
2 64 60
2 73 23
2 73 35
2 35 97
2 108 72
2 25 72
2 25 192
2 104 144
2 144 192
2 108 104
2 45 162
2 162 29
2 29 8
2 65 45
2 134 80
2 50 4
2 134 4
2 4 125
2 50 4
2 125 163
2 10 11
2 21 94
2 21 10
2 17 14
2 17 94
2 14 142
2 64 20
2 64 60
2 88 93
2 88 20
2 60 93
2 25 72
2 61 25
2 58 67
2 61 74
2 58 74
2 67 72
2 89 76
2 76 77
2 41 27
2 27 191
2 76 41
2 76 77
2 108 72
2 41 67
2 194 108
2 67 72
2 89 76
2 76 41
2 41 27
2 41 67
2 109 27
2 109 58
2 58 67
2 194 108
2 104 75
2 108 104
2 97 60
2 60 93
2 93 15
2 57 97
2 15 66
2 66 57
2 57 106
2 66 154
2 148 106
2 62 148
2 154 62
2 66 57
2 109 27
2 27 191
2 122 109
2 82 122
2 162 179
2 45 162
2 144 45
2 26 192
2 26 179
2 144 192
2 144 45
2 104 144
2 104 75
2 65 45
2 21 94
2 94 95
2 129 42
2 21 42
2 95 129
2 51 20
2 51 56
2 55 105
2 88 20
2 105 88
2 56 55
2 55 105
2 178 19
2 105 178
2 131 19
2 55 135
2 131 135
2 35 179
2 26 179
2 35 97
2 57 106
2 106 26
2 57 97
2 25 192
2 26 192
2 148 61
2 106 26
2 61 25
2 148 106
2 109 58
2 122 109
2 58 74
2 116 164
2 116 122
2 113 74
2 113 164
2 116 122
2 82 122
2 116 85
2 111 70
2 164 110
2 112 70
2 113 111
2 113 164
2 110 115
2 115 112
2 66 154
2 15 96
2 96 136
2 15 66
2 136 102
2 102 154
2 138 38
2 145 127
2 38 174
2 145 138
2 168 174
2 168 127
2 153 195
2 195 159
2 107 63
2 63 187
2 189 153
2 187 189
2 107 159
2 111 70
2 154 62
2 79 102
2 62 111
2 102 154
2 79 70
2 148 61
2 61 74
2 62 148
2 113 111
2 62 111
2 113 74
2 157 156
2 110 115
2 152 110
2 156 115
2 164 110
2 116 164
2 152 110
2 116 85
2 46 137
2 90 91
2 49 46
2 91 137
2 129 42
2 42 53
2 49 46
2 129 46
2 91 119
2 56 124
2 119 135
2 91 137
2 124 137
2 55 135
2 56 55
2 88 93
2 93 15
2 105 178
2 178 100
2 15 96
2 105 88
2 100 96
2 149 141
2 118 149
2 107 141
2 63 118
2 107 63
2 96 136
2 68 136
2 100 96
2 180 100
2 68 146
2 146 180
2 112 70
2 107 141
2 79 141
2 112 159
2 79 70
2 107 159
2 149 141
2 68 136
2 136 102
2 149 68
2 79 102
2 79 141
2 112 159
2 158 195
2 195 159
2 156 115
2 115 112
2 156 158
2 130 143
2 130 1
2 173 1
2 143 183
2 173 5
2 83 38
2 83 133
2 174 172
2 38 174
2 172 166
2 132 101
2 101 145
2 145 127
2 103 127
2 132 103
2 124 95
2 46 137
2 95 129
2 124 137
2 129 46
2 132 101
2 178 19
2 178 100
2 101 19
2 180 100
2 132 180
2 131 19
2 101 19
2 101 145
2 138 131
2 145 138
2 118 149
2 149 68
2 68 146
2 184 146
2 184 118
2 184 185
2 184 118
2 63 118
2 185 150
2 99 150
2 187 99
2 63 187
2 126 196
2 151 126
2 140 151
2 157 156
2 123 158
2 156 158
2 134 80
2 134 170
2 172 170
2 172 166
2 4 125
2 134 170
2 1 170
2 173 1
2 134 4
2 125 173
2 119 135
2 83 38
2 119 83
2 138 38
2 131 135
2 138 131
2 143 183
2 143 177
2 177 12
2 132 103
2 146 180
2 132 180
2 98 103
2 184 146
2 185 181
2 184 185
2 181 98
2 98 177
2 181 98
2 177 12
2 176 181
2 187 99
2 187 189
2 189 198
2 34 99
2 190 198
2 126 153
2 153 195
2 158 195
2 126 196
2 123 158
2 130 168
2 174 172
2 172 170
2 130 1
2 168 174
2 1 170
2 90 91
2 91 119
2 83 133
2 119 83
2 130 168
2 130 143
2 103 127
2 98 177
2 98 103
2 168 127
2 143 177
2 198 151
2 190 198
2 140 151
2 150 186
2 99 150
2 34 99
2 126 153
2 198 151
2 189 153
2 189 198
2 151 126
2 10 43
2 10 11
2 125 163
2 125 173
2 173 5
2 185 181
2 150 186
2 185 150
2 176 181
2 17 22
2 13 16
2 13 14
2 17 14
2 73 16
2 73 23
2 23 22
2 64 20
2 51 22
2 51 20
2 64 23
2 23 22
2 35 179
2 162 179
2 73 16
2 73 35
2 162 29
2 16 29
CELL_TYPES 384
3
3
3
3
3
3
3
3
3
3
3
3
3
3
3
3
3
3
3
3
3
3
3
3
3
3
3
3
3
3
3
3
3
3
3
3
3
3
3
3
3
3
3
3
3
3
3
3
3
3
3
3
3
3
3
3
3
3
3
3
3
3
3
3
3
3
3
3
3
3
3
3
3
3
3
3
3
3
3
3
3
3
3
3
3
3
3
3
3
3
3
3
3
3
3
3
3
3
3
3
3
3
3
3
3
3
3
3
3
3
3
3
3
3
3
3
3
3
3
3
3
3
3
3
3
3
3
3
3
3
3
3
3
3
3
3
3
3
3
3
3
3
3
3
3
3
3
3
3
3
3
3
3
3
3
3
3
3
3
3
3
3
3
3
3
3
3
3
3
3
3
3
3
3
3
3
3
3
3
3
3
3
3
3
3
3
3
3
3
3
3
3
3
3
3
3
3
3
3
3
3
3
3
3
3
3
3
3
3
3
3
3
3
3
3
3
3
3
3
3
3
3
3
3
3
3
3
3
3
3
3
3
3
3
3
3
3
3
3
3
3
3
3
3
3
3
3
3
3
3
3
3
3
3
3
3
3
3
3
3
3
3
3
3
3
3
3
3
3
3
3
3
3
3
3
3
3
3
3
3
3
3
3
3
3
3
3
3
3
3
3
3
3
3
3
3
3
3
3
3
3
3
3
3
3
3
3
3
3
3
3
3
3
3
3
3
3
3
3
3
3
3
3
3
3
3
3
3
3
3
3
3
3
3
3
3
3
3
3
3
3
3
3
3
3
3
3
3
3
3
3
3
3
3
3
3
3
3
3
3
3
3
3
3
3
3
3
3
3
3
3
3
3
3
3
3
3
3
3
3
3
3
3
3
POINT_DATA 200
CELL_DATA 384
SCALARS ForceMap float
LOOKUP_TABLE default
0.822026
1.00509
1.20521
0.778787
1.12459
1.23628
0.672533
1.26622
0.773683
0.879445
1.11494
1.02106
0.848277
0.485764
0.930059
1.12459
1.067
0.972754
0.46183
0.774136
0.772416
0.875475
1.08025
0.686256
0.399364
0.669264
0.492041
0.879171
0.826671
0.750099
0.982831
1.5462
0.672533
0.7235
0.93279
0.977885
1.01378
1.2476
0.977885
0.892372
1.09371
1.14747
1.00509
0.661894
0.848277
0.972754
0.988331
0.772416
1.2584
0.72807
0.591473
0.669264
-0.0354573
0.779763
0.617348
0.35012
0.505403
1.15398
0.840563
0.573136
0.488133
0.0921207
0.840563
0.399364
0.695304
0.433301
0.505403
1.15398
0.0921207
0.573136
0.695304
1.47547
0.687434
0.779763
0.433301
1.20484
0.750099
0.774136
0.591473
0.80209
0.433002
0.464685
0.65569
0.738486
0.534155
0.595837
0.719503
0.857486
0.65569
1.47547
0.488133
0.93107
1.14079
1.67154
0.982831
0.767894
0.503641
1.07764
0.826671
0.767894
0.879171
1.20484
0.7235
1.14747
1.11494
0.908344
1.20521
0.706167
0.432123
0.485764
0.894802
0.72807
1.17898
0.535616
0.894802
1.17303
1.76534
0.827604
1.49416
1.07154
1.51423
1.07764
0.686256
0.738486
0.474693
0.433002
0.492041
0.503641
0.406984
0.474693
-0.0354573
0.595837
0.687434
0.93107
0.35012
0.605111
1.36384
0.450831
0.325374
1.36384
1.14079
1.3893
0.129196
0.490858
0.8093
-0.208104
0.325374
0.939825
1.07424
0.534155
0.927089
0.622268
0.464685
0.841649
0.428672
0.831228
0.928316
0.907015
0.950326
0.86098
0.84387
0.52961
0.58219
0.181153
0.210915
0.625451
0.334261
0.251988
0.129196
0.857486
1.04635
0.792359
0.428672
0.88195
0.406984
0.617348
0.719503
-0.208104
0.792359
0.450831
0.885584
0.939825
1.10355
0.826642
0.490858
0.605111
1.10355
1.3893
0.99901
1.03174
1.29789
1.23169
0.908344
0.778787
1.29789
1.23041
1.36418
0.930059
1.07483
1.23169
0.777678
1.49416
0.535616
1.2584
0.80209
1.76534
1.30388
0.927089
1.17898
1.03392
1.18697
0.252835
0.914664
0.825197
0.181153
0.622268
1.52704
1.03392
1.21338
0.861134
1.02797
0.8093
0.914664
0.738524
1.0784
0.88195
0.251988
1.18697
1.52704
0.841649
0.947946
1.04635
0.738524
1.0784
0.986797
0.58219
0.826642
1.07424
0.900977
0.963057
0.895733
1.20282
0.709569
1.12463
0.354987
1.26553
1.02996
0.907015
0.941062
1.51847
0.982501
0.928316
1.03488
0.980736
1.02106
0.99901
0.706167
0.777678
1.23041
1.51847
1.17303
1.30388
0.125327
1.21338
1.23426
0.827604
0.125327
0.982501
0.835908
0.950326
0.252835
0.947946
0.861134
0.395427
0.781825
0.623952
0.781825
0.825197
0.941721
1.13063
0.898638
0.210915
1.37051
1.10468
1.46686
0.885584
0.580269
0.900977
0.93279
0.947891
1.09104
0.941062
1.2476
0.947891
0.980787
1.20282
1.01378
0.594258
1.07483
0.354987
1.27074
0.831228
1.07154
0.835908
0.709569
0.973195
0.893121
0.980736
1.02797
1.23426
0.597696
0.395427
0.982136
0.623952
0.740847
0.804522
0.740847
0.893121
1.30674
0.898638
0.334261
1.12783
0.961141
0.424223
0.97628
0.52961
0.986797
1.37051
0.580269
1.12869
1.02996
1.09104
0.895733
0.86098
0.980787
1.03174
1.36418
1.26553
1.27074
1.12869
0.963057
1.03488
0.804522
0.597696
0.84387
0.973195
0.867888
0.424223
1.46686
0.939306
1.13063
0.961141
0.97628
0.867888
0.625451
1.12783
1.10468
0.822026
1.09371
0.892372
0.594258
1.12463
0.982136
0.939306
0.941721
1.30674
0.773683
1.23628
1.067
0.661894
1.42183
0.875475
0.645399
0.988331
0.879445
0.432123
0.46183
0.645399
1.51423
1.67154
1.42183
1.08025
1.5462
1.26622
