# Supplementary material for: Numerical assessment of the applicability of geometry-based force inference on homogeneous and heterogeneous cells
Source: PLoS One. 2024 Apr 16;19(4):e0299016. doi: 10.1371/journal.pone.0299016 (PMC11020637; doi:10.1371/journal.pone.0299016)
Supplement: S1 Data — Simulation results of homogeneous cells, based on different parameters, are stored in approximately 400 folders, each individually named from “data_004” to “data_400”. Please refer to the Excel file “parameter_settings.xlsx” for detailed parameter settings. Each folder contains one.dat file representing the cell structure, two.txt files listing the correct stress values, and two.vtk files containing the estimated stress values. If a folder is empty, it means that the simulation was stopped for some reason under the parameters. Simulation results of heterogeneous cells. Simulation results of heterogeneous cells, based on different parameters, are stored in four folders, each individually named from “data_1001” to “data_1004”. The Excel file “parameter_settings.xlsx” also contains the detailed parameter settings of those four results. Each folder contains five files, arranged in the same configuration as above. (ZIP) [file pone.0299016.s001.zip › supporting_data/data_095/000000_2dVertex(surface).vtk]

# vtk DataFile Version 2.0
S.O.
ASCII
DATASET UNSTRUCTURED_GRID
POINTS 277 float
8.3369 9.27334 0
2.70941 7.7435 0
0.13977 6.33239 0
3.93368 8.74172 0
1.50997 8.02732 0
2.76036 8.40438 0
0.712606 0.974383 0
10.0256 0.32653 0
4.79586 0.406087 0
3.72864 0.44523 0
1.96245 1.75816 0
2.48115 1.1237 0
4.86524 8.27679 0
3.97494 1.42694 0
3.1695 1.55801 0
5.48364 4.46033 0
4.11207 1.52531 0
2.84274 2.23752 0
0.552555 2.15329 0
3.95185 4.53223 0
3.79631 3.53706 0
1.94251 1.91821 0
3.2385 2.57944 0
4.13637 2.10381 0
4.97075 0.143236 0
6.85353 1.91147 0
5.92929 2.29885 0
9.1063 2.59458 0
10.058 8.62105 0
4.95647 1.27142 0
9.96896 1.4781 0
5.19118 0.0890879 0
10.628 7.58344 0
6.6499 0.249813 0
6.90465 8.41326 0
5.24277 2.28864 0
9.41585 8.30827 0
9.81775 0.149729 0
2.45103 5.95252 0
10.4123 7.37844 0
0.359675 8.78471 0
9.02792 2.0355 0
1.57083 2.08136 0
1.14598 0.790871 0
10.1652 4.63456 0
5.9354 1.25114 0
1.13695 3.31777 0
10.7443 0.338652 0
0.427803 0.841859 0
1.07738 3.31917 0
0.563211 8.10299 0
3.25871 3.24146 0
0.657426 8.98923 0
0.831312 1.88225 0
0.19175 2.58721 0
2.79623 4.25075 0
2.64659 3.67643 0
5.92523 3.36871 0
8.06003 2.92855 0
3.54798 0.313518 0
5.02313 3.13057 0
7.22108 2.9678 0
7.0211 4.09913 0
6.95431 6.90624 0
4.18872 3.14096 0
5.95143 1.11867 0
5.97255 4.11827 0
7.99736 2.0523 0
6.07203 5.38044 0
10.6505 3.53835 0
7.885 5.25598 0
10.2486 3.61253 0
7.93471 2.0149 0
4.17069 2.06049 0
7.92248 3.06086 0
7.2798 0.678344 0
9.26787 1.48229 0
9.91403 1.53463 0
8.291 0.187484 0
7.46246 5.16223 0
0.86953 6.97086 0
10.546 6.04503 0
9.98279 3.36923 0
1.53327 5.12961 0
10.0185 2.34147 0
9.9736 4.7288 0
0.438976 2.4688 0
1.2682 0.609367 0
3.98039 4.1993 0
8.95817 1.01727 0
0.491009 4.48021 0
1.52801 4.57731 0
10.2404 1.47087 0
4.8334 3.96655 0
2.43368 2.33027 0
2.31029 3.08102 0
5.4791 4.58587 0
5.06908 3.09487 0
4.56729 6.84093 0
6.72209 7.84214 0
4.83681 5.06274 0
4.08894 5.85575 0
6.87833 4.72354 0
4.4684 6.68806 0
7.27247 0.852414 0
3.91878 4.30354 0
6.29571 3.01182 0
7.2632 6.41057 0
8.02848 1.46382 0
8.73987 3.08481 0
8.74305 5.04111 0
7.92967 3.95238 0
8.14534 5.42963 0
7.93077 3.95107 0
0.252435 4.68786 0
8.5093 5.29932 0
9.03364 3.94354 0
0.529293 5.3847 0
5.88607 6.80719 0
1.66519 4.82625 0
0.488095 3.8675 0
0.324014 7.6505 0
9.03665 3.8056 0
9.59106 6.96681 0
2.49525 3.60354 0
1.64321 8.19174 0
8.83528 7.31733 0
3.43183 6.73638 0
4.48365 8.74671 0
1.26898 3.17691 0
3.19941 7.38305 0
2.95894 5.37619 0
4.59909 6.03386 0
1.05977 5.54848 0
1.56493 7.23176 0
2.47792 4.73002 0
6.09692 5.21217 0
1.62078 4.21729 0
2.96607 5.62151 0
5.75186 8.92253 0
8.71267 8.45125 0
6.92599 5.95505 0
2.80939 1.03287 0
3.60449 7.63987 0
6.73631 1.45051 0
3.32905 5.86823 0
5.05658 5.89968 0
2.10231 9.27415 0
6.7224 3.16194 0
6.42109 5.79636 0
6.3407 7.7501 0
8.67428 8.40512 0
9.89747 5.09393 0
8.11088 7.01307 0
6.88166 4.24442 0
7.22731 8.76915 0
9.32316 6.10872 0
10.0002 5.47651 0
9.25752 6.24751 0
8.01332 6.28743 0
10.4413 5.69081 0
0.393999 8.85741 0
5.43231 1.59382 0
1.65969 8.71189 0
8.58675 4.1248 0
9.58513 0.183934 0
1.15812 5.9833 0
9.93419 8.66488 0
3.1683 6.99243 0
2.6796 9.18105 0
1.93794 7.00807 0
1.87021 0.31136 0
2.00046 6.48734 0
2.66543 8.16039 0
2.29838 6.34898 0
3.14481 0.298153 0
5.13205 8.14385 0
4.10169 7.53541 0
3.95928 4.52313 0
5.47291 2.07355 0
4.90663 5.846 0
5.27344 7.16495 0
5.71293 9.0596 0
3.87462 8.6917 0
5.7868 6.84873 0
5.7069 7.01156 0
5.46888 8.31802 0
7.15185 7.43972 0
6.87984 0.219033 0
7.76259 7.46653 0
7.21549 8.65926 0
9.78721 2.71673 0
6.80561 1.88173 0
9.76045 7.27175 0
8.69053 0.928874 0
8.21094 6.53541 0
9.595 7.02694 0
8.65076 8.9022 0
7.99119 8.12879 0
0.72339 6.43702 0
1.26956 1.49619 0
4.34398 0.903169 0
2.77016 2.93458 0
3.40679 0.958029 0
4.63261 2.62071 0
7.38405 1.53051 0
5.31287 0.863665 0
0.997033 7.59599 0
1.02303 8.48803 0
2.5754 1.70176 0
4.41358 3.60898 0
7.50259 2.44212 0
9.59404 0.893765 0
9.53252 2.09309 0
8.59837 1.58659 0
8.52863 2.4943 0
8.00306 0.815954 0
5.4184 3.75496 0
6.44228 3.68994 0
9.34384 3.1713 0
6.09459 1.75707 0
6.63437 0.879145 0
1.85605 2.62957 0
3.32135 3.85828 0
3.19305 4.68859 0
5.64915 2.76798 0
6.61102 2.54907 0
8.41834 3.55091 0
9.75443 4.01332 0
8.25796 4.68422 0
6.21659 4.59163 0
2.94078 6.29721 0
7.59293 6.87731 0
7.48415 4.56294 0
7.37818 3.51037 0
9.28497 5.45106 0
9.22396 4.6107 0
1.03302 4.05101 0
1.03316 2.52816 0
2.19029 4.28053 0
4.70197 4.47798 0
6.57765 6.43284 0
5.39225 5.26609 0
7.58257 5.81417 0
6.76649 5.33668 0
8.57541 5.9683 0
3.28144 8.09099 0
1.73889 5.83797 0
3.92973 6.28598 0
1.81378 3.5483 0
4.38904 5.30688 0
3.62421 5.31949 0
5.78281 6.06009 0
6.45551 7.25066 0
9.19021 7.75273 0
9.87751 6.18109 0
1.36611 6.63376 0
2.05678 7.70635 0
2.28802 5.27815 0
4.17288 8.16581 0
5.07858 6.56081 0
4.75585 7.53777 0
7.34815 7.99269 0
8.85968 6.79815 0
2.55383 7.03424 0
0.947732 4.94531 0
3.83794 7.10083 0
8.02814 8.68703 0
6.18957 8.32518 0
8.34007 7.6949 0
1.83297 0.998398 0
2.22355 8.65272 0
5.64492 7.67707 0
3.52838 1.96749 0
3.7581 2.82187 0
4.80655 1.79426 0
9.99075 7.9204 0
CELLS 462 1848 
3 200 10 43
3 200 21 10
3 200 21 42
3 200 6 43
3 200 42 53
3 200 6 53
3 201 9 13
3 201 9 8
3 201 13 16
3 201 29 8
3 201 16 29
3 202 17 22
3 202 51 22
3 202 94 95
3 202 124 95
3 202 17 94
3 202 51 56
3 202 56 124
3 203 175 142
3 203 175 59
3 203 9 13
3 203 59 9
3 203 13 14
3 203 14 142
3 204 64 23
3 204 97 60
3 204 64 60
3 204 73 23
3 204 73 35
3 204 35 97
3 205 108 72
3 205 25 72
3 205 25 192
3 205 104 144
3 205 144 192
3 205 108 104
3 206 45 162
3 206 162 29
3 206 29 8
3 206 65 45
3 206 31 24
3 206 8 24
3 206 31 65
3 207 134 80
3 207 121 80
3 207 121 50
3 207 50 4
3 207 134 4
3 208 50 40
3 208 4 125
3 208 40 161
3 208 52 161
3 208 163 52
3 208 50 4
3 208 125 163
3 209 11 142
3 209 10 11
3 209 21 94
3 209 21 10
3 209 17 14
3 209 17 94
3 209 14 142
3 210 64 20
3 210 64 60
3 210 88 93
3 210 88 20
3 210 60 93
3 211 25 72
3 211 61 25
3 211 58 67
3 211 61 74
3 211 58 74
3 211 67 72
3 212 7 37
3 212 89 165
3 212 7 30
3 212 89 76
3 212 165 37
3 212 76 77
3 212 30 77
3 213 41 27
3 213 27 191
3 213 191 84
3 213 77 84
3 213 76 41
3 213 76 77
3 214 108 72
3 214 41 67
3 214 194 108
3 214 89 194
3 214 67 72
3 214 89 76
3 214 76 41
3 215 41 27
3 215 41 67
3 215 109 27
3 215 109 58
3 215 58 67
3 216 75 78
3 216 194 108
3 216 194 78
3 216 104 75
3 216 108 104
3 217 97 60
3 217 60 93
3 217 93 15
3 217 57 97
3 217 15 66
3 217 66 57
3 218 57 106
3 218 66 154
3 218 148 106
3 218 62 148
3 218 154 62
3 218 66 57
3 219 191 82
3 219 109 27
3 219 27 191
3 219 122 109
3 219 82 122
3 220 162 179
3 220 45 162
3 220 144 45
3 220 26 192
3 220 26 179
3 220 144 192
3 221 144 45
3 221 188 33
3 221 75 188
3 221 104 144
3 221 104 75
3 221 65 33
3 221 65 45
3 222 21 94
3 222 94 95
3 222 129 42
3 222 21 42
3 222 95 129
3 223 51 20
3 223 51 56
3 223 55 105
3 223 88 20
3 223 105 88
3 223 56 55
3 224 55 105
3 224 178 19
3 224 105 178
3 224 131 19
3 224 55 135
3 224 131 135
3 225 35 179
3 225 26 179
3 225 35 97
3 225 57 106
3 225 106 26
3 225 57 97
3 226 25 192
3 226 26 192
3 226 148 61
3 226 106 26
3 226 61 25
3 226 148 106
3 227 109 58
3 227 122 109
3 227 58 74
3 227 116 164
3 227 116 122
3 227 113 74
3 227 113 164
3 228 44 71
3 228 71 82
3 228 116 122
3 228 82 122
3 228 116 85
3 228 44 85
3 229 111 70
3 229 164 110
3 229 112 70
3 229 113 111
3 229 113 164
3 229 110 115
3 229 115 112
3 230 66 154
3 230 15 96
3 230 96 136
3 230 15 66
3 230 136 102
3 230 102 154
3 231 138 38
3 231 145 127
3 231 38 174
3 231 145 138
3 231 168 174
3 231 168 127
3 232 153 195
3 232 195 159
3 232 107 63
3 232 63 187
3 232 189 153
3 232 187 189
3 232 107 159
3 233 111 70
3 233 154 62
3 233 79 102
3 233 62 111
3 233 102 154
3 233 79 70
3 234 148 61
3 234 61 74
3 234 62 148
3 234 113 111
3 234 62 111
3 234 113 74
3 235 157 156
3 235 110 115
3 235 152 110
3 235 152 157
3 235 156 115
3 236 164 110
3 236 116 164
3 236 85 152
3 236 152 110
3 236 116 85
3 237 46 137
3 237 120 49
3 237 90 91
3 237 49 46
3 237 90 120
3 237 91 137
3 238 129 42
3 238 18 53
3 238 42 53
3 238 49 46
3 238 18 86
3 238 86 49
3 238 129 46
3 239 91 119
3 239 56 124
3 239 119 135
3 239 91 137
3 239 124 137
3 239 55 135
3 239 56 55
3 240 88 93
3 240 93 15
3 240 105 178
3 240 178 100
3 240 15 96
3 240 105 88
3 240 100 96
3 241 149 141
3 241 118 149
3 241 107 141
3 241 63 118
3 241 107 63
3 242 96 136
3 242 68 136
3 242 100 96
3 242 180 100
3 242 68 146
3 242 146 180
3 243 112 70
3 243 107 141
3 243 79 141
3 243 112 159
3 243 79 70
3 243 107 159
3 244 149 141
3 244 68 136
3 244 136 102
3 244 149 68
3 244 79 102
3 244 79 141
3 245 112 159
3 245 158 195
3 245 195 159
3 245 156 115
3 245 115 112
3 245 156 158
3 246 130 143
3 246 130 1
3 246 5 183
3 246 173 1
3 246 143 183
3 246 173 5
3 247 83 38
3 247 83 133
3 247 174 172
3 247 38 174
3 247 166 133
3 247 172 166
3 248 132 101
3 248 101 145
3 248 145 127
3 248 103 127
3 248 132 103
3 249 124 95
3 249 46 137
3 249 95 129
3 249 124 137
3 249 129 46
3 250 132 101
3 250 178 19
3 250 178 100
3 250 101 19
3 250 180 100
3 250 132 180
3 251 131 19
3 251 101 19
3 251 101 145
3 251 138 131
3 251 145 138
3 252 118 149
3 252 149 68
3 252 68 146
3 252 184 146
3 252 184 118
3 253 184 185
3 253 184 118
3 253 63 118
3 253 185 150
3 253 99 150
3 253 187 99
3 253 63 187
3 254 193 196
3 254 126 196
3 254 151 126
3 254 193 36
3 254 140 151
3 254 140 36
3 255 81 123
3 255 157 156
3 255 157 160
3 255 160 81
3 255 123 158
3 255 156 158
3 256 134 80
3 256 134 170
3 256 172 170
3 256 172 166
3 256 199 166
3 256 80 199
3 257 4 125
3 257 134 170
3 257 1 170
3 257 173 1
3 257 134 4
3 257 125 173
3 258 119 135
3 258 83 38
3 258 119 83
3 258 138 38
3 258 131 135
3 258 138 131
3 259 143 183
3 259 143 177
3 259 177 12
3 259 3 128
3 259 12 128
3 259 183 3
3 260 132 103
3 260 146 180
3 260 132 180
3 260 98 103
3 260 184 146
3 260 185 181
3 260 184 185
3 260 181 98
3 261 98 177
3 261 181 98
3 261 177 12
3 261 176 12
3 261 176 181
3 262 187 99
3 262 187 189
3 262 189 198
3 262 34 99
3 262 190 198
3 262 190 34
3 263 126 153
3 263 153 195
3 263 158 195
3 263 196 123
3 263 126 196
3 263 123 158
3 264 130 168
3 264 174 172
3 264 172 170
3 264 130 1
3 264 168 174
3 264 1 170
3 265 90 91
3 265 114 117
3 265 91 119
3 265 117 133
3 265 83 133
3 265 119 83
3 265 90 114
3 266 130 168
3 266 130 143
3 266 103 127
3 266 98 177
3 266 98 103
3 266 168 127
3 266 143 177
3 267 198 151
3 267 190 198
3 267 155 0
3 267 197 0
3 267 155 190
3 267 140 197
3 267 140 151
3 268 150 186
3 268 99 150
3 268 34 139
3 268 34 99
3 268 139 186
3 269 126 153
3 269 198 151
3 269 189 153
3 269 189 198
3 269 151 126
3 270 10 43
3 270 87 171
3 270 87 43
3 270 10 11
3 270 11 171
3 271 125 163
3 271 147 169
3 271 125 173
3 271 173 5
3 271 147 163
3 271 169 5
3 272 185 181
3 272 150 186
3 272 185 150
3 272 176 186
3 272 176 181
3 273 17 22
3 273 13 16
3 273 13 14
3 273 17 14
3 273 73 16
3 273 73 23
3 273 23 22
3 274 64 20
3 274 51 22
3 274 51 20
3 274 64 23
3 274 23 22
3 275 35 179
3 275 162 179
3 275 73 16
3 275 73 35
3 275 162 29
3 275 16 29
3 276 28 167
3 276 32 39
3 276 193 36
3 276 193 39
3 276 28 32
3 276 36 167
CELL_TYPES 462
5
5
5
5
5
5
5
5
5
5
5
5
5
5
5
5
5
5
5
5
5
5
5
5
5
5
5
5
5
5
5
5
5
5
5
5
5
5
5
5
5
5
5
5
5
5
5
5
5
5
5
5
5
5
5
5
5
5
5
5
5
5
5
5
5
5
5
5
5
5
5
5
5
5
5
5
5
5
5
5
5
5
5
5
5
5
5
5
5
5
5
5
5
5
5
5
5
5
5
5
5
5
5
5
5
5
5
5
5
5
5
5
5
5
5
5
5
5
5
5
5
5
5
5
5
5
5
5
5
5
5
5
5
5
5
5
5
5
5
5
5
5
5
5
5
5
5
5
5
5
5
5
5
5
5
5
5
5
5
5
5
5
5
5
5
5
5
5
5
5
5
5
5
5
5
5
5
5
5
5
5
5
5
5
5
5
5
5
5
5
5
5
5
5
5
5
5
5
5
5
5
5
5
5
5
5
5
5
5
5
5
5
5
5
5
5
5
5
5
5
5
5
5
5
5
5
5
5
5
5
5
5
5
5
5
5
5
5
5
5
5
5
5
5
5
5
5
5
5
5
5
5
5
5
5
5
5
5
5
5
5
5
5
5
5
5
5
5
5
5
5
5
5
5
5
5
5
5
5
5
5
5
5
5
5
5
5
5
5
5
5
5
5
5
5
5
5
5
5
5
5
5
5
5
5
5
5
5
5
5
5
5
5
5
5
5
5
5
5
5
5
5
5
5
5
5
5
5
5
5
5
5
5
5
5
5
5
5
5
5
5
5
5
5
5
5
5
5
5
5
5
5
5
5
5
5
5
5
5
5
5
5
5
5
5
5
5
5
5
5
5
5
5
5
5
5
5
5
5
5
5
5
5
5
5
5
5
5
5
5
5
5
5
5
5
5
5
5
5
5
5
5
5
5
5
5
5
5
5
5
5
5
5
5
5
5
5
5
5
5
5
5
5
5
5
5
5
5
5
5
5
5
5
5
5
5
5
5
5
5
5
5
5
5
5
5
5
5
5
5
5
5
5
5
5
5
5
5
5
5
5
5
POINT_DATA 277
CELL_DATA 462
SCALARS ForceMap float
LOOKUP_TABLE default
162.739
162.739
162.739
162.739
162.739
162.739
162.792
162.792
162.792
162.792
162.792
162.822
162.822
162.822
162.822
162.822
162.822
162.822
163.358
163.358
163.358
163.358
163.358
163.358
162.791
162.791
162.791
162.791
162.791
162.791
162.773
162.773
162.773
162.773
162.773
162.773
162.749
162.749
162.749
162.749
162.749
162.749
162.749
163.179
163.179
163.179
163.179
163.179
163.236
163.236
163.236
163.236
163.236
163.236
163.236
162.567
162.567
162.567
162.567
162.567
162.567
162.567
163.18
163.18
163.18
163.18
163.18
162.47
162.47
162.47
162.47
162.47
162.47
163.351
163.351
163.351
163.351
163.351
163.351
163.351
161.619
161.619
161.619
161.619
161.619
161.619
162.182
162.182
162.182
162.182
162.182
162.182
162.182
163.157
163.157
163.157
163.157
163.157
162.951
162.951
162.951
162.951
162.951
162.536
162.536
162.536
162.536
162.536
162.536
162.835
162.835
162.835
162.835
162.835
162.835
163.38
163.38
163.38
163.38
163.38
162.819
162.819
162.819
162.819
162.819
162.819
162.837
162.837
162.837
162.837
162.837
162.837
162.837
163.15
163.15
163.15
163.15
163.15
162.147
162.147
162.147
162.147
162.147
162.147
163.284
163.284
163.284
163.284
163.284
163.284
162.598
162.598
162.598
162.598
162.598
162.598
162.11
162.11
162.11
162.11
162.11
162.11
162.169
162.169
162.169
162.169
162.169
162.169
162.169
163.826
163.826
163.826
163.826
163.826
163.826
162.324
162.324
162.324
162.324
162.324
162.324
162.324
162.293
162.293
162.293
162.293
162.293
162.293
162.814
162.814
162.814
162.814
162.814
162.814
161.663
161.663
161.663
161.663
161.663
161.663
161.663
162.513
162.513
162.513
162.513
162.513
162.513
162.869
162.869
162.869
162.869
162.869
162.869
163.271
163.271
163.271
163.271
163.271
162.922
162.922
162.922
162.922
162.922
163.029
163.029
163.029
163.029
163.029
163.029
162.966
162.966
162.966
162.966
162.966
162.966
162.966
162.737
162.737
162.737
162.737
162.737
162.737
162.737
163.3
163.3
163.3
163.3
163.3
163.3
163.3
162.897
162.897
162.897
162.897
162.897
163.008
163.008
163.008
163.008
163.008
163.008
162.836
162.836
162.836
162.836
162.836
162.836
163.328
163.328
163.328
163.328
163.328
163.328
163.21
163.21
163.21
163.21
163.21
163.21
162.69
162.69
162.69
162.69
162.69
162.69
162.47
162.47
162.47
162.47
162.47
162.47
163.564
163.564
163.564
163.564
163.564
163.015
163.015
163.015
163.015
163.015
163.284
163.284
163.284
163.284
163.284
163.284
162.592
162.592
162.592
162.592
162.592
162.5
162.5
162.5
162.5
162.5
162.956
162.956
162.956
162.956
162.956
162.956
162.956
163.416
163.416
163.416
163.416
163.416
163.416
162.353
162.353
162.353
162.353
162.353
162.353
162.719
162.719
162.719
162.719
162.719
162.719
162.942
162.942
162.942
162.942
162.942
162.942
162.405
162.405
162.405
162.405
162.405
162.405
163.209
163.209
163.209
163.209
163.209
163.209
162.202
162.202
162.202
162.202
162.202
162.202
162.202
162.202
163.217
163.217
163.217
163.217
163.217
162.781
162.781
162.781
162.781
162.781
162.781
162.993
162.993
162.993
162.993
162.993
162.993
162.851
162.851
162.851
162.851
162.851
162.851
162.858
162.858
162.858
162.858
162.858
162.858
162.858
162.886
162.886
162.886
162.886
162.886
162.886
162.886
162.292
162.292
162.292
162.292
162.292
162.292
162.292
163.158
163.158
163.158
163.158
163.158
163.098
163.098
163.098
163.098
163.098
163.374
163.374
163.374
163.374
163.374
162.702
162.702
162.702
162.702
162.702
162.702
163.488
163.488
163.488
163.488
163.488
162.715
162.715
162.715
162.715
162.715
162.715
162.715
162.828
162.828
162.828
162.828
162.828
163.636
163.636
163.636
163.636
163.636
163.636
2.84753e-09
2.84753e-09
2.84753e-09
2.84753e-09
2.84753e-09
2.84753e-09
