# Supplementary material for: Numerical assessment of the applicability of geometry-based force inference on homogeneous and heterogeneous cells
Source: PLoS One. 2024 Apr 16;19(4):e0299016. doi: 10.1371/journal.pone.0299016 (PMC11020637; doi:10.1371/journal.pone.0299016)
Supplement: S1 Data — Simulation results of homogeneous cells, based on different parameters, are stored in approximately 400 folders, each individually named from “data_004” to “data_400”. Please refer to the Excel file “parameter_settings.xlsx” for detailed parameter settings. Each folder contains one.dat file representing the cell structure, two.txt files listing the correct stress values, and two.vtk files containing the estimated stress values. If a folder is empty, it means that the simulation was stopped for some reason under the parameters. Simulation results of heterogeneous cells. Simulation results of heterogeneous cells, based on different parameters, are stored in four folders, each individually named from “data_1001” to “data_1004”. The Excel file “parameter_settings.xlsx” also contains the detailed parameter settings of those four results. Each folder contains five files, arranged in the same configuration as above. (ZIP) [file pone.0299016.s001.zip › supporting_data/data_095/i2dvertex000000000000000.dat]

170629

20.0
20.0

200
276
77

8.3369	9.27334
2.70941	7.7435
0.13977	6.33239
3.93368	8.74172
1.50997	8.02732
2.76036	8.40438
0.712606	0.974383
10.0256	0.32653
4.79586	0.406087
3.72864	0.44523
1.96245	1.75816
2.48115	1.1237
4.86524	8.27679
3.97494	1.42694
3.1695	1.55801
5.48364	4.46033
4.11207	1.52531
2.84274	2.23752
0.552555	2.15329
3.95185	4.53223
3.79631	3.53706
1.94251	1.91821
3.2385	2.57944
4.13637	2.10381
4.97075	0.143236
6.85353	1.91147
5.92929	2.29885
9.1063	2.59458
10.058	8.62105
4.95647	1.27142
9.96896	1.4781
5.19118	0.0890879
10.628	7.58344
6.6499	0.249813
6.90465	8.41326
5.24277	2.28864
9.41585	8.30827
9.81775	0.149729
2.45103	5.95252
10.4123	7.37844
0.359675	8.78471
9.02792	2.0355
1.57083	2.08136
1.14598	0.790871
10.1652	4.63456
5.9354	1.25114
1.13695	3.31777
10.7443	0.338652
0.427803	0.841859
1.07738	3.31917
0.563211	8.10299
3.25871	3.24146
0.657426	8.98923
0.831312	1.88225
0.19175	2.58721
2.79623	4.25075
2.64659	3.67643
5.92523	3.36871
8.06003	2.92855
3.54798	0.313518
5.02313	3.13057
7.22108	2.9678
7.0211	4.09913
6.95431	6.90624
4.18872	3.14096
5.95143	1.11867
5.97255	4.11827
7.99736	2.0523
6.07203	5.38044
10.6505	3.53835
7.885	5.25598
10.2486	3.61253
7.93471	2.0149
4.17069	2.06049
7.92248	3.06086
7.2798	0.678344
9.26787	1.48229
9.91403	1.53463
8.291	0.187484
7.46246	5.16223
0.86953	6.97086
10.546	6.04503
9.98279	3.36923
1.53327	5.12961
10.0185	2.34147
9.9736	4.7288
0.438976	2.4688
1.2682	0.609367
3.98039	4.1993
8.95817	1.01727
0.491009	4.48021
1.52801	4.57731
10.2404	1.47087
4.8334	3.96655
2.43368	2.33027
2.31029	3.08102
5.4791	4.58587
5.06908	3.09487
4.56729	6.84093
6.72209	7.84214
4.83681	5.06274
4.08894	5.85575
6.87833	4.72354
4.4684	6.68806
7.27247	0.852414
3.91878	4.30354
6.29571	3.01182
7.2632	6.41057
8.02848	1.46382
8.73987	3.08481
8.74305	5.04111
7.92967	3.95238
8.14534	5.42963
7.93077	3.95107
0.252435	4.68786
8.5093	5.29932
9.03364	3.94354
0.529293	5.3847
5.88607	6.80719
1.66519	4.82625
0.488095	3.8675
0.324014	7.6505
9.03665	3.8056
9.59106	6.96681
2.49525	3.60354
1.64321	8.19174
8.83528	7.31733
3.43183	6.73638
4.48365	8.74671
1.26898	3.17691
3.19941	7.38305
2.95894	5.37619
4.59909	6.03386
1.05977	5.54848
1.56493	7.23176
2.47792	4.73002
6.09692	5.21217
1.62078	4.21729
2.96607	5.62151
5.75186	8.92253
8.71267	8.45125
6.92599	5.95505
2.80939	1.03287
3.60449	7.63987
6.73631	1.45051
3.32905	5.86823
5.05658	5.89968
2.10231	9.27415
6.7224	3.16194
6.42109	5.79636
6.3407	7.7501
8.67428	8.40512
9.89747	5.09393
8.11088	7.01307
6.88166	4.24442
7.22731	8.76915
9.32316	6.10872
10.0002	5.47651
9.25752	6.24751
8.01332	6.28743
10.4413	5.69081
0.393999	8.85741
5.43231	1.59382
1.65969	8.71189
8.58675	4.1248
9.58513	0.183934
1.15812	5.9833
9.93419	8.66488
3.1683	6.99243
2.6796	9.18105
1.93794	7.00807
1.87021	0.31136
2.00046	6.48734
2.66543	8.16039
2.29838	6.34898
3.14481	0.298153
5.13205	8.14385
4.10169	7.53541
3.95928	4.52313
5.47291	2.07355
4.90663	5.846
5.27344	7.16495
5.71293	9.0596
3.87462	8.6917
5.7868	6.84873
5.7069	7.01156
5.46888	8.31802
7.15185	7.43972
6.87984	0.219033
7.76259	7.46653
7.21549	8.65926
9.78721	2.71673
6.80561	1.88173
9.76045	7.27175
8.69053	0.928874
8.21094	6.53541
9.595	7.02694
8.65076	8.9022
7.99119	8.12879
0.72339	6.43702

134	80
7	37
108	72
121	80
50	40
10	43
4	125
87	171
175	142
40	161
121	50
175	59
87	43
11	142
10	11
21	94
9	13
17	22
64	20
51	22
21	10
48	6
9	8
59	9
94	95
13	16
51	20
13	14
17	14
35	179
64	23
97	60
64	60
162	179
73	16
25	72
73	23
45	162
73	35
162	29
29	8
25	192
144	45
188	33
26	192
41	27
75	188
75	78
52	161
28	167
104	144
32	39
134	170
81	123
41	67
194	108
191	82
44	71
194	78
71	69
104	75
89	194
89	165
92	30
163	52
129	42
21	42
18	53
124	95
6	43
42	53
17	94
6	53
51	56
88	93
55	105
88	20
26	179
60	93
148	61
93	15
35	97
57	106
66	154
106	26
61	25
149	141
148	106
109	27
109	58
58	67
144	192
61	74
27	191
122	109
191	84
58	74
77	84
111	70
65	33
7	30
67	72
89	76
76	41
164	110
165	37
65	45
76	77
30	77
116	164
85	152
193	196
46	137
120	49
130	168
71	82
54	86
47	7
90	91
114	117
95	129
49	46
18	86
132	101
86	49
91	119
178	19
56	124
105	178
57	97
178	100
15	96
105	88
96	136
118	149
68	136
131	19
101	19
15	66
100	96
62	148
180	100
136	102
149	68
154	62
112	70
126	153
113	111
79	102
153	195
66	57
62	111
107	141
116	122
102	154
79	141
82	122
113	74
157	156
113	164
112	159
110	115
79	70
152	110
116	85
44	85
152	157
158	195
90	120
117	133
119	135
196	123
83	38
83	133
174	172
119	83
91	137
130	143
172	170
124	137
138	38
90	114
101	145
145	127
130	1
55	135
56	55
38	174
129	46
103	127
132	103
131	135
138	131
98	177
68	146
145	138
146	180
132	180
98	103
184	146
185	181
184	185
181	98
184	118
63	118
150	186
185	150
99	150
195	159
107	63
187	99
63	187
198	151
189	153
156	115
126	196
187	189
157	160
115	112
189	198
166	133
160	81
151	126
168	174
193	36
193	39
172	166
28	32
199	166
80	199
2	199
123	158
168	127
50	4
5	183
125	163
1	170
173	1
147	169
134	4
11	171
143	183
125	173
173	5
143	177
147	163
14	142
177	12
176	12
3	128
169	5
176	186
139	182
12	128
176	181
183	3
16	29
31	24
8	24
34	139
34	99
139	186
23	22
190	198
190	34
31	65
155	0
197	0
155	190
140	197
36	167
107	159
140	151
140	36
156	158
108	104

6	43	10	21	42	53	6
5	13	9	8	29	16
7	51	56	124	95	94	17	22
6	9	13	14	142	175	59
6	64	23	73	35	97	60
6	72	25	192	144	104	108
7	31	65	45	162	29	8	24
5	134	4	50	121	80
7	163	52	161	40	50	4	125
7	10	11	142	14	17	94	21
5	64	60	93	88	20
6	25	72	67	58	74	61
7	89	165	37	7	30	77	76
6	27	41	76	77	84	191
7	41	67	72	108	194	89	76
5	67	41	27	109	58
5	194	108	104	75	78
6	57	66	15	93	60	97
6	148	62	154	66	57	106
5	122	109	27	191	82
6	144	192	26	179	162	45
7	104	144	45	65	33	188	75
5	42	21	94	95	129
6	56	51	20	88	105	55
6	19	131	135	55	105	178
6	97	35	179	26	106	57
6	106	26	192	25	61	148
7	116	164	113	74	58	109	122
6	122	82	71	44	85	116
7	70	111	113	164	110	115	112
6	66	154	102	136	96	15
6	145	127	168	174	38	138
7	187	63	107	159	195	153	189
6	62	111	70	79	102	154
6	111	62	148	61	74	113
5	110	152	157	156	115
5	152	110	164	116	85
6	46	137	91	90	120	49
7	49	86	18	53	42	129	46
7	135	119	91	137	124	56	55
7	100	178	105	88	93	15	96
5	149	141	107	63	118
6	68	146	180	100	96	136
6	159	107	141	79	70	112
6	141	149	68	136	102	79
6	115	156	158	195	159	112
6	143	183	5	173	1	130
6	83	38	174	172	166	133
5	103	127	145	101	132
5	124	137	46	129	95
6	178	100	180	132	101	19
5	101	145	138	131	19
5	184	146	68	149	118
7	99	150	185	184	118	63	187
6	151	126	196	193	36	140
6	156	157	160	81	123	158
6	134	80	199	166	172	170
6	1	173	125	4	134	170
6	119	135	131	138	38	83
6	183	143	177	12	128	3
8	146	184	185	181	98	103	132	180
5	177	98	181	176	12
6	187	189	198	190	34	99
6	195	158	123	196	126	153
6	172	174	168	130	1	170
7	117	114	90	91	119	83	133
7	103	98	177	143	130	168	127
7	0	155	190	198	151	140	197
5	34	139	186	150	99
5	153	126	151	198	189
5	171	11	10	43	87
6	125	173	5	169	147	163
5	176	181	185	150	186
7	23	22	17	14	13	16	73
5	23	64	20	51	22
6	29	162	179	35	73	16
6	36	193	39	32	28	167
