# Supplementary material for: Numerical assessment of the applicability of geometry-based force inference on homogeneous and heterogeneous cells
Source: PLoS One. 2024 Apr 16;19(4):e0299016. doi: 10.1371/journal.pone.0299016 (PMC11020637; doi:10.1371/journal.pone.0299016)
Supplement: S1 Data — Simulation results of homogeneous cells, based on different parameters, are stored in approximately 400 folders, each individually named from “data_004” to “data_400”. Please refer to the Excel file “parameter_settings.xlsx” for detailed parameter settings. Each folder contains one.dat file representing the cell structure, two.txt files listing the correct stress values, and two.vtk files containing the estimated stress values. If a folder is empty, it means that the simulation was stopped for some reason under the parameters. Simulation results of heterogeneous cells. Simulation results of heterogeneous cells, based on different parameters, are stored in four folders, each individually named from “data_1001” to “data_1004”. The Excel file “parameter_settings.xlsx” also contains the detailed parameter settings of those four results. Each folder contains five files, arranged in the same configuration as above. (ZIP) [file pone.0299016.s001.zip › supporting_data/data_096/000000_2dVertex(edge).vtk]

# vtk DataFile Version 2.0
S.O.
ASCII
DATASET UNSTRUCTURED_GRID
POINTS 200 float
10.5663 0.263505 0
8.34651 1.49468 0
10.1363 1.91812 0
0.497514 8.56347 0
0.68507 8.38373 0
2.98284 8.9354 0
9.61906 7.50094 0
9.29342 4.50041 0
4.91251 0.263885 0
0.518045 9.14891 0
0.940962 3.54852 0
1.68067 1.07393 0
1.62644 8.99351 0
2.3236 7.75361 0
1.28351 0.875221 0
5.2872 8.58356 0
5.75666 1.4114 0
3.05596 8.93545 0
4.62044 3.25877 0
4.45545 1.18974 0
5.23427 7.57318 0
3.93694 7.08484 0
4.89829 0.569056 0
7.04766 2.0853 0
6.85075 6.69314 0
6.15275 9.11441 0
7.51399 0.241762 0
7.64209 7.57743 0
5.72733 2.44441 0
6.50636 7.41939 0
6.22038 8.11409 0
6.52965 8.8289 0
6.28682 0.418593 0
6.66028 0.600602 0
10.1491 9.08813 0
6.86818 1.58527 0
8.76535 8.51378 0
10.7251 0.251289 0
1.18321 7.05873 0
10.0888 0.779723 0
10.3972 1.3125 0
9.64284 0.773911 0
9.13783 1.53443 0
9.6158 1.98248 0
1.32607 2.21498 0
9.66388 3.19771 0
2.28889 1.79133 0
2.14787 5.0178 0
1.71025 1.64747 0
0.716164 3.01337 0
4.29045 3.4447 0
3.40743 4.51152 0
3.55604 1.57753 0
3.48394 2.27875 0
0.717918 2.11871 0
4.22309 9.15058 0
0.647875 1.35225 0
4.08054 4.30278 0
2.28779 0.108715 0
3.75562 6.96692 0
7.43297 9.02554 0
3.44365 2.31882 0
6.00349 1.64476 0
5.99769 3.66488 0
7.83927 1.17725 0
5.242 4.32 0
4.02529 5.13641 0
5.67526 2.45669 0
10.2621 3.23321 0
8.51296 2.59598 0
8.18661 2.17384 0
9.13882 4.40468 0
7.52757 2.31308 0
7.5692 0.10297 0
8.39521 3.3617 0
9.4059 3.2983 0
7.04896 3.53104 0
9.61508 1.98443 0
10.2596 3.2361 0
10.608 2.2707 0
8.84629 5.73202 0
10.0475 4.07227 0
3.56741 0.241284 0
1.79463 6.00442 0
10.3755 3.71428 0
0.998836 5.04737 0
0.0746817 5.5198 0
1.4185 3.65515 0
4.99342 3.37309 0
1.75445 2.82222 0
0.440055 4.82316 0
2.84902 6.35793 0
2.6551 3.19393 0
3.69211 3.1541 0
6.23226 5.17734 0
3.29492 4.35852 0
3.02263 1.15643 0
2.298 2.72701 0
3.81602 4.55068 0
6.95393 1.64922 0
5.17912 5.69365 0
4.9024 6.79046 0
3.34882 3.42791 0
6.24401 4.82655 0
8.20187 1.30476 0
2.68742 2.36192 0
8.62585 3.10333 0
6.14331 2.74859 0
8.46916 4.30651 0
5.43688 3.79242 0
6.61798 7.35884 0
7.72798 6.69004 0
7.62111 4.47056 0
7.37211 3.49729 0
6.56241 4.46398 0
7.84371 6.51556 0
0.430853 4.09969 0
1.24481 4.81523 0
9.48539 5.21258 0
9.5375 5.23846 0
0.478163 7.46255 0
9.97366 6.5262 0
1.08182 5.72566 0
4.20455 7.89534 0
2.32898 5.20783 0
10.4055 8.21125 0
9.47234 9.03397 0
1.57396 8.36124 0
0.106168 5.04462 0
10.5847 4.977 0
10.6969 7.29174 0
1.91278 6.34629 0
2.74253 6.42833 0
4.88056 6.04065 0
4.94415 5.20913 0
4.23677 8.5123 0
5.27351 4.41957 0
3.8207 5.57993 0
2.25215 4.07809 0
3.9976 5.9911 0
5.63804 6.94938 0
2.25194 4.07735 0
3.38929 8.34697 0
4.71624 1.56668 0
5.91471 6.36143 0
7.27119 5.56982 0
6.51051 6.1561 0
5.18764 5.63338 0
7.32578 4.79007 0
7.43726 5.23425 0
5.29035 7.14155 0
8.49193 6.95514 0
7.63431 3.26934 0
9.56046 6.73171 0
9.29126 6.61245 0
9.86366 7.75804 0
8.64185 4.46312 0
8.39559 5.38392 0
9.98114 6.14529 0
6.46427 3.95899 0
0.697604 6.2267 0
10.6133 6.78756 0
0.495257 6.27593 0
0.776947 1.13144 0
1.62792 8.27562 0
1.47214 3.62438 0
0.916609 2.27522 0
8.7685 0.4856 0
2.96948 0.86528 0
3.09348 7.76486 0
1.14633 7.16325 0
1.22112 0.128127 0
2.73827 5.27439 0
3.71903 6.8518 0
2.99671 5.67491 0
1.70454 6.76011 0
6.68439 2.47066 0
2.00558 8.11713 0
2.25204 0.666712 0
2.6537 7.6288 0
6.95191 8.76352 0
3.5445 0.412157 0
4.46668 1.04357 0
4.64044 2.05512 0
4.08133 8.31027 0
5.38901 7.90013 0
5.65009 9.03393 0
8.26283 0.0785473 0
7.97224 6.49238 0
5.82527 0.783313 0
7.27199 7.8504 0
4.45943 2.25913 0
8.45467 8.08478 0
9.2322 8.64738 0
6.64997 5.71672 0
8.58688 7.80666 0
8.52935 5.66615 0
8.26207 8.13471 0
10.2066 7.82728 0
9.17583 0.43626 0
CELLS 394 1182 
2 89 97
2 97 92
2 141 92
2 165 141
2 89 165
2 191 18
2 53 191
2 53 61
2 93 61
2 93 50
2 18 50
2 180 190
2 190 110
2 31 30
2 110 29
2 30 29
2 28 107
2 99 35
2 28 62
2 35 62
2 23 99
2 107 176
2 176 23
2 180 190
2 190 27
2 27 197
2 43 42
2 42 1
2 1 70
2 70 69
2 77 43
2 69 77
2 97 92
2 102 92
2 102 93
2 61 105
2 93 61
2 105 97
2 143 19
2 143 183
2 191 183
2 19 52
2 53 191
2 52 53
2 28 107
2 28 67
2 88 67
2 109 63
2 109 88
2 107 63
2 62 16
2 35 62
2 33 35
2 189 16
2 104 64
2 167 104
2 64 26
2 43 42
2 2 43
2 42 41
2 167 104
2 42 1
2 42 41
2 104 1
2 46 105
2 96 46
2 53 61
2 61 105
2 52 53
2 52 96
2 48 44
2 166 44
2 11 48
2 19 182
2 19 52
2 96 168
2 52 96
2 191 18
2 183 67
2 191 183
2 88 67
2 18 88
2 104 64
2 23 99
2 23 72
2 64 99
2 1 70
2 70 72
2 104 1
2 99 35
2 33 35
2 64 99
2 64 26
2 176 23
2 23 72
2 176 76
2 152 72
2 76 113
2 113 152
2 2 43
2 45 77
2 77 43
2 45 78
2 74 108
2 71 75
2 156 108
2 75 106
2 156 71
2 74 106
2 7 118
2 7 81
2 119 118
2 141 92
2 102 92
2 95 102
2 138 95
2 138 141
2 96 46
2 48 46
2 11 48
2 96 168
2 66 98
2 65 57
2 98 57
2 134 136
2 66 134
2 65 136
2 50 57
2 18 88
2 65 57
2 109 88
2 18 50
2 65 109
2 107 176
2 107 63
2 176 76
2 63 159
2 76 159
2 45 75
2 71 75
2 45 78
2 71 7
2 7 81
2 152 72
2 70 69
2 70 72
2 106 69
2 152 74
2 74 106
2 45 77
2 45 75
2 69 77
2 106 69
2 75 106
2 83 124
2 131 132
2 83 131
2 132 91
2 174 172
2 172 124
2 174 91
2 83 122
2 83 124
2 85 122
2 85 117
2 47 117
2 47 124
2 95 51
2 138 47
2 172 51
2 138 95
2 47 124
2 172 124
2 48 44
2 46 105
2 89 97
2 48 46
2 89 44
2 105 97
2 114 159
2 76 113
2 76 159
2 113 112
2 114 148
2 112 148
2 136 103
2 134 136
2 94 147
2 134 147
2 94 103
2 156 71
2 7 118
2 71 7
2 157 156
2 118 80
2 80 196
2 157 196
2 114 103
2 114 148
2 94 194
2 148 149
2 94 103
2 145 194
2 149 145
2 85 90
2 85 122
2 122 160
2 87 10
2 85 90
2 117 87
2 85 117
2 139 133
2 66 134
2 147 100
2 134 147
2 139 137
2 66 137
2 133 100
2 66 98
2 137 174
2 51 98
2 172 51
2 174 172
2 66 137
2 133 101
2 133 100
2 150 101
2 140 144
2 150 140
2 100 144
2 109 63
2 136 103
2 114 103
2 65 136
2 63 159
2 114 159
2 65 109
2 94 147
2 147 100
2 144 146
2 94 194
2 194 146
2 100 144
2 74 108
2 152 74
2 113 112
2 113 152
2 112 108
2 156 108
2 112 108
2 148 149
2 157 156
2 112 148
2 157 149
2 118 80
2 119 118
2 121 153
2 154 80
2 154 153
2 131 132
2 175 131
2 179 132
2 13 175
2 179 13
2 87 165
2 165 141
2 117 87
2 47 117
2 138 47
2 138 141
2 102 93
2 50 57
2 95 102
2 95 51
2 98 57
2 93 50
2 51 98
2 139 133
2 133 101
2 173 139
2 21 59
2 101 21
2 173 59
2 21 123
2 150 101
2 101 21
2 20 123
2 150 20
2 115 145
2 24 146
2 194 146
2 115 111
2 145 194
2 24 111
2 6 195
2 195 151
2 151 154
2 6 153
2 154 153
2 80 196
2 151 188
2 151 154
2 196 188
2 154 80
2 83 122
2 175 131
2 122 160
2 83 131
2 38 175
2 21 59
2 21 123
2 184 123
2 169 142
2 59 169
2 184 123
2 20 123
2 185 15
2 185 20
2 110 24
2 144 146
2 24 146
2 140 144
2 29 140
2 110 29
2 6 195
2 155 6
2 192 195
2 155 193
2 115 145
2 188 115
2 196 188
2 157 196
2 157 149
2 149 145
2 132 91
2 179 132
2 173 59
2 91 173
2 169 179
2 59 169
2 137 174
2 173 139
2 139 137
2 91 173
2 174 91
2 177 13
2 169 179
2 169 142
2 179 13
2 110 24
2 27 111
2 190 110
2 24 111
2 190 27
2 150 140
2 150 20
2 29 140
2 185 30
2 30 29
2 185 20
2 27 111
2 188 115
2 151 188
2 115 111
2 195 151
2 27 197
2 192 195
2 185 15
2 31 30
2 185 30
2 6 153
2 121 153
2 155 6
2 155 198
2 87 10
2 89 44
2 166 44
2 87 165
2 89 165
2 177 13
2 38 175
2 13 175
2 183 67
2 143 183
2 62 16
2 28 67
2 28 62
2 16 143
2 19 182
2 143 19
2 16 143
2 189 16
2 155 193
2 155 198
CELL_TYPES 394
3
3
3
3
3
3
3
3
3
3
3
3
3
3
3
3
3
3
3
3
3
3
3
3
3
3
3
3
3
3
3
3
3
3
3
3
3
3
3
3
3
3
3
3
3
3
3
3
3
3
3
3
3
3
3
3
3
3
3
3
3
3
3
3
3
3
3
3
3
3
3
3
3
3
3
3
3
3
3
3
3
3
3
3
3
3
3
3
3
3
3
3
3
3
3
3
3
3
3
3
3
3
3
3
3
3
3
3
3
3
3
3
3
3
3
3
3
3
3
3
3
3
3
3
3
3
3
3
3
3
3
3
3
3
3
3
3
3
3
3
3
3
3
3
3
3
3
3
3
3
3
3
3
3
3
3
3
3
3
3
3
3
3
3
3
3
3
3
3
3
3
3
3
3
3
3
3
3
3
3
3
3
3
3
3
3
3
3
3
3
3
3
3
3
3
3
3
3
3
3
3
3
3
3
3
3
3
3
3
3
3
3
3
3
3
3
3
3
3
3
3
3
3
3
3
3
3
3
3
3
3
3
3
3
3
3
3
3
3
3
3
3
3
3
3
3
3
3
3
3
3
3
3
3
3
3
3
3
3
3
3
3
3
3
3
3
3
3
3
3
3
3
3
3
3
3
3
3
3
3
3
3
3
3
3
3
3
3
3
3
3
3
3
3
3
3
3
3
3
3
3
3
3
3
3
3
3
3
3
3
3
3
3
3
3
3
3
3
3
3
3
3
3
3
3
3
3
3
3
3
3
3
3
3
3
3
3
3
3
3
3
3
3
3
3
3
3
3
3
3
3
3
3
3
3
3
3
3
3
3
3
3
3
3
3
3
3
3
3
3
3
3
3
3
3
3
3
3
3
3
3
3
3
3
3
3
3
3
3
3
3
3
3
3
POINT_DATA 200
CELL_DATA 394
SCALARS ForceMap float
LOOKUP_TABLE default
0.964884
0.538136
1.0999
0.919302
1.30122
0.949901
0.776418
1.26114
0.658658
0.909119
0.979599
1.04081
0.719611
0.846287
1.03258
0.903793
0.807208
1.285
0.726094
0.859128
1.08723
0.813203
1.10717
1.04081
1.03968
0.533764
1.05505
1.14282
1.02675
1.14494
0.322929
0.609463
0.538136
0.951195
0.459669
0.903829
0.658658
0.627005
1.16416
1.00349
1.10712
0.776803
0.776418
0.797886
0.807208
1.0422
0.684809
1.22202
1.04306
0.974748
1.01519
0.859128
0.910464
0.903434
1.34778
0.860392
1.1744
1.05505
1.19827
0.602762
0.860392
1.14282
0.602762
1.16915
0.7663
0.597982
1.26114
0.903829
0.797886
0.914641
0.83479
1.05844
0.79447
1.38393
0.776803
0.895663
0.914641
0.949901
0.709807
1.10712
0.684809
1.12644
1.34778
1.08723
1.08428
0.830871
1.02675
0.692313
1.16915
1.285
0.910464
0.830871
1.1744
1.10717
1.08428
0.556661
0.821386
1.06933
1.29411
1.19827
0.555602
0.322929
1.24487
1.02662
0.719999
1.10311
1.01698
1.00064
1.0322
0.941963
0.82242
0.993924
1.0999
0.951195
1.22199
1.22423
-0.171925
0.597982
0.786541
0.79447
0.895663
0.987965
0.599331
1.29745
0.855575
0.846502
1.05409
0.849855
1.12644
0.599331
1.04306
0.979599
0.928432
0.813203
0.974748
0.556661
1.15463
0.962638
1.30156
0.719999
1.24487
1.03362
0.82242
0.821386
1.14494
0.692313
1.07662
0.894985
1.0322
0.555602
1.30156
0.609463
1.07662
1.01698
0.688273
0.876326
1.07983
1.12313
0.936926
1.30798
1.0533
0.770751
0.688273
0.97149
0.833694
0.6976
1.12567
1.24715
0.778997
0.971266
1.22423
1.12567
1.30798
0.83479
0.7663
0.964884
0.786541
1.07536
0.627005
1.19073
1.06933
0.962638
0.704016
0.988786
0.949238
0.710686
0.855575
0.779907
1.05335
1.05469
1.00064
0.941963
1.03362
0.8441
0.737826
1.02355
1.05517
0.991615
0.988786
1.03578
1.07522
1.05469
0.89332
1.06852
0.842972
0.97149
1.05093
0.908265
0.842972
0.781767
0.833694
0.688493
0.846502
1.26195
1.05335
1.06411
1.00924
1.09051
0.987965
0.797773
1.25314
0.971266
0.936926
1.00924
0.883882
1.09051
1.19915
0.957697
1.17473
0.716374
1.22202
0.710686
0.991615
1.05409
1.15463
1.19073
0.928432
0.779907
1.26195
0.996111
1.03578
1.08562
0.716374
1.02662
0.894985
0.704016
1.29411
0.891237
1.10311
0.891237
1.07522
0.8441
0.949238
0.748204
0.737826
0.993924
0.991438
0.859649
1.28815
0.876326
1.16387
0.813411
0.74008
1.01741
1.34191
0.919302
0.781767
0.6976
0.778997
-0.171925
0.459669
0.849855
1.22199
1.24715
1.29745
0.909119
1.25314
0.688493
0.883882
0.989751
1.19506
0.860667
1.45788
1.05931
1.19915
0.860667
0.755027
1.43613
0.846273
0.925371
1.08562
1.01228
0.89332
0.727998
0.925285
0.810078
0.920461
0.974455
1.28815
1.02355
0.785997
0.920461
0.980533
0.859649
0.770751
1.16387
1.05093
1.07983
1.06755
1.19506
1.05931
1.11054
0.922879
0.937586
1.11054
0.755027
0.729048
1.165
1.00501
0.996111
0.925371
0.957697
0.719497
1.03258
0.925285
1.0409
1.16627
0.80118
0.846273
1.02074
0.980533
1.05517
0.748204
1.06852
1.12313
0.813411
1.45788
0.907789
0.952268
0.937586
0.797773
0.989751
1.06411
0.907789
1.0533
1.15618
0.952268
0.922879
1.01741
1.00501
0.927516
0.719611
0.727998
1.03968
1.17473
1.43613
0.719497
0.617733
0.903793
1.165
0.927516
1.02074
0.785997
1.01228
0.810078
0.533764
1.16627
0.729048
0.846287
0.617733
0.974455
0.991438
1.0409
1.12786
0.908265
1.07536
1.05844
1.34191
1.30122
1.15618
1.06755
0.74008
0.709807
1.00349
1.01519
1.0422
0.726094
0.951959
1.38393
1.16416
0.951959
0.903434
0.80118
1.12786
