# Supplementary material for: Numerical assessment of the applicability of geometry-based force inference on homogeneous and heterogeneous cells
Source: PLoS One. 2024 Apr 16;19(4):e0299016. doi: 10.1371/journal.pone.0299016 (PMC11020637; doi:10.1371/journal.pone.0299016)
Supplement: S1 Data — Simulation results of homogeneous cells, based on different parameters, are stored in approximately 400 folders, each individually named from “data_004” to “data_400”. Please refer to the Excel file “parameter_settings.xlsx” for detailed parameter settings. Each folder contains one.dat file representing the cell structure, two.txt files listing the correct stress values, and two.vtk files containing the estimated stress values. If a folder is empty, it means that the simulation was stopped for some reason under the parameters. Simulation results of heterogeneous cells. Simulation results of heterogeneous cells, based on different parameters, are stored in four folders, each individually named from “data_1001” to “data_1004”. The Excel file “parameter_settings.xlsx” also contains the detailed parameter settings of those four results. Each folder contains five files, arranged in the same configuration as above. (ZIP) [file pone.0299016.s001.zip › supporting_data/data_096/000000_2dVertex(surface).vtk]

# vtk DataFile Version 2.0
S.O.
ASCII
DATASET UNSTRUCTURED_GRID
POINTS 277 float
10.5663 0.263505 0
8.34651 1.49468 0
10.1363 1.91812 0
0.497514 8.56347 0
0.68507 8.38373 0
2.98284 8.9354 0
9.61906 7.50094 0
9.29342 4.50041 0
4.91251 0.263885 0
0.518045 9.14891 0
0.940962 3.54852 0
1.68067 1.07393 0
1.62644 8.99351 0
2.3236 7.75361 0
1.28351 0.875221 0
5.2872 8.58356 0
5.75666 1.4114 0
3.05596 8.93545 0
4.62044 3.25877 0
4.45545 1.18974 0
5.23427 7.57318 0
3.93694 7.08484 0
4.89829 0.569056 0
7.04766 2.0853 0
6.85075 6.69314 0
6.15275 9.11441 0
7.51399 0.241762 0
7.64209 7.57743 0
5.72733 2.44441 0
6.50636 7.41939 0
6.22038 8.11409 0
6.52965 8.8289 0
6.28682 0.418593 0
6.66028 0.600602 0
10.1491 9.08813 0
6.86818 1.58527 0
8.76535 8.51378 0
10.7251 0.251289 0
1.18321 7.05873 0
10.0888 0.779723 0
10.3972 1.3125 0
9.64284 0.773911 0
9.13783 1.53443 0
9.6158 1.98248 0
1.32607 2.21498 0
9.66388 3.19771 0
2.28889 1.79133 0
2.14787 5.0178 0
1.71025 1.64747 0
0.716164 3.01337 0
4.29045 3.4447 0
3.40743 4.51152 0
3.55604 1.57753 0
3.48394 2.27875 0
0.717918 2.11871 0
4.22309 9.15058 0
0.647875 1.35225 0
4.08054 4.30278 0
2.28779 0.108715 0
3.75562 6.96692 0
7.43297 9.02554 0
3.44365 2.31882 0
6.00349 1.64476 0
5.99769 3.66488 0
7.83927 1.17725 0
5.242 4.32 0
4.02529 5.13641 0
5.67526 2.45669 0
10.2621 3.23321 0
8.51296 2.59598 0
8.18661 2.17384 0
9.13882 4.40468 0
7.52757 2.31308 0
7.5692 0.10297 0
8.39521 3.3617 0
9.4059 3.2983 0
7.04896 3.53104 0
9.61508 1.98443 0
10.2596 3.2361 0
10.608 2.2707 0
8.84629 5.73202 0
10.0475 4.07227 0
3.56741 0.241284 0
1.79463 6.00442 0
10.3755 3.71428 0
0.998836 5.04737 0
0.0746817 5.5198 0
1.4185 3.65515 0
4.99342 3.37309 0
1.75445 2.82222 0
0.440055 4.82316 0
2.84902 6.35793 0
2.6551 3.19393 0
3.69211 3.1541 0
6.23226 5.17734 0
3.29492 4.35852 0
3.02263 1.15643 0
2.298 2.72701 0
3.81602 4.55068 0
6.95393 1.64922 0
5.17912 5.69365 0
4.9024 6.79046 0
3.34882 3.42791 0
6.24401 4.82655 0
8.20187 1.30476 0
2.68742 2.36192 0
8.62585 3.10333 0
6.14331 2.74859 0
8.46916 4.30651 0
5.43688 3.79242 0
6.61798 7.35884 0
7.72798 6.69004 0
7.62111 4.47056 0
7.37211 3.49729 0
6.56241 4.46398 0
7.84371 6.51556 0
0.430853 4.09969 0
1.24481 4.81523 0
9.48539 5.21258 0
9.5375 5.23846 0
0.478163 7.46255 0
9.97366 6.5262 0
1.08182 5.72566 0
4.20455 7.89534 0
2.32898 5.20783 0
10.4055 8.21125 0
9.47234 9.03397 0
1.57396 8.36124 0
0.106168 5.04462 0
10.5847 4.977 0
10.6969 7.29174 0
1.91278 6.34629 0
2.74253 6.42833 0
4.88056 6.04065 0
4.94415 5.20913 0
4.23677 8.5123 0
5.27351 4.41957 0
3.8207 5.57993 0
2.25215 4.07809 0
3.9976 5.9911 0
5.63804 6.94938 0
2.25194 4.07735 0
3.38929 8.34697 0
4.71624 1.56668 0
5.91471 6.36143 0
7.27119 5.56982 0
6.51051 6.1561 0
5.18764 5.63338 0
7.32578 4.79007 0
7.43726 5.23425 0
5.29035 7.14155 0
8.49193 6.95514 0
7.63431 3.26934 0
9.56046 6.73171 0
9.29126 6.61245 0
9.86366 7.75804 0
8.64185 4.46312 0
8.39559 5.38392 0
9.98114 6.14529 0
6.46427 3.95899 0
0.697604 6.2267 0
10.6133 6.78756 0
0.495257 6.27593 0
0.776947 1.13144 0
1.62792 8.27562 0
1.47214 3.62438 0
0.916609 2.27522 0
8.7685 0.4856 0
2.96948 0.86528 0
3.09348 7.76486 0
1.14633 7.16325 0
1.22112 0.128127 0
2.73827 5.27439 0
3.71903 6.8518 0
2.99671 5.67491 0
1.70454 6.76011 0
6.68439 2.47066 0
2.00558 8.11713 0
2.25204 0.666712 0
2.6537 7.6288 0
6.95191 8.76352 0
3.5445 0.412157 0
4.46668 1.04357 0
4.64044 2.05512 0
4.08133 8.31027 0
5.38901 7.90013 0
5.65009 9.03393 0
8.26283 0.0785473 0
7.97224 6.49238 0
5.82527 0.783313 0
7.27199 7.8504 0
4.45943 2.25913 0
8.45467 8.08478 0
9.2322 8.64738 0
6.64997 5.71672 0
8.58688 7.80666 0
8.52935 5.66615 0
8.26207 8.13471 0
10.2066 7.82728 0
9.17583 0.43626 0
2.07293 3.36937 0
4.07038 2.77414 0
6.72402 8.11063 0
6.37887 2.10955 0
7.55864 8.30837 0
8.81373 1.97783 0
3.04998 2.83673 0
4.10126 1.81274 0
5.63762 3.16526 0
6.3128 1.11147 0
8.09807 0.606509 0
9.79961 1.38563 0
8.92118 1.0231 0
2.98678 1.82841 0
1.16958 1.57572 0
3.68502 1.01944 0
4.97281 2.67566 0
7.6814 1.76634 0
7.22364 0.938116 0
7.19246 2.81463 0
10.0351 2.5685 0
8.86312 3.76628 0
9.90354 4.7113 0
2.87236 3.80569 0
2.3057 1.21477 0
4.55285 4.70941 0
4.73101 3.87827 0
6.49945 3.23972 0
9.71545 3.79592 0
8.04504 2.79104 0
9.19489 2.69593 0
2.42888 5.87221 0
1.60806 5.36519 0
2.67915 4.65248 0
1.98558 2.24758 0
7.0783 4.1421 0
5.55754 5.02914 0
8.91665 5.0568 0
6.81636 5.10261 0
0.576412 5.51377 0
0.927624 4.28474 0
4.48578 5.59403 0
3.4228 5.13619 0
5.32212 6.43082 0
5.92728 4.23063 0
5.96773 5.76953 0
7.94442 3.85327 0
8.01776 4.84668 0
9.46143 5.99881 0
2.30163 6.9655 0
1.74194 4.37059 0
3.74606 3.8627 0
4.33134 6.51091 0
4.61104 7.32955 0
7.15608 6.20193 0
9.05229 7.21591 0
8.63627 6.34522 0
1.30599 6.36105 0
3.69465 7.744 0
4.79538 8.13206 0
6.28966 6.78394 0
9.16041 8.03658 0
7.8895 5.78136 0
1.02907 7.85762 0
3.0926 7.06351 0
3.45161 6.15275 0
2.75405 8.23396 0
7.22452 7.1839 0
5.84008 7.54406 0
8.11582 7.32271 0
5.86393 8.51804 0
10.0937 7.15744 0
1.21742 2.93462 0
1.71189 7.5198 0
5.34234 1.88566 0
5.15977 1.08607 0
9.86778 8.47273 0
CELLS 464 1856 
3 200 89 97
3 200 97 92
3 200 141 92
3 200 165 141
3 200 89 165
3 201 191 18
3 201 53 191
3 201 53 61
3 201 93 61
3 201 93 50
3 201 18 50
3 202 31 180
3 202 180 190
3 202 190 110
3 202 31 30
3 202 110 29
3 202 30 29
3 203 28 107
3 203 99 35
3 203 28 62
3 203 35 62
3 203 23 99
3 203 107 176
3 203 176 23
3 204 180 190
3 204 180 60
3 204 197 60
3 204 190 27
3 204 27 197
3 205 43 42
3 205 42 1
3 205 1 70
3 205 70 69
3 205 77 43
3 205 69 77
3 206 97 92
3 206 102 92
3 206 102 93
3 206 61 105
3 206 93 61
3 206 105 97
3 207 143 19
3 207 143 183
3 207 191 183
3 207 19 52
3 207 53 191
3 207 52 53
3 208 28 107
3 208 28 67
3 208 88 67
3 208 109 63
3 208 109 88
3 208 107 63
3 209 62 16
3 209 35 62
3 209 32 33
3 209 33 35
3 209 189 16
3 209 189 32
3 210 73 187
3 210 104 64
3 210 187 167
3 210 167 104
3 210 64 26
3 210 73 26
3 211 40 39
3 211 43 42
3 211 2 43
3 211 42 41
3 211 2 40
3 211 41 39
3 212 41 199
3 212 167 104
3 212 199 167
3 212 42 1
3 212 42 41
3 212 104 1
3 213 46 105
3 213 96 46
3 213 53 61
3 213 61 105
3 213 52 53
3 213 52 96
3 214 48 44
3 214 54 56
3 214 166 54
3 214 11 14
3 214 166 44
3 214 11 48
3 214 14 163
3 214 163 56
3 215 19 182
3 215 181 182
3 215 181 168
3 215 19 52
3 215 96 168
3 215 52 96
3 216 191 18
3 216 183 67
3 216 191 183
3 216 88 67
3 216 18 88
3 217 104 64
3 217 23 99
3 217 23 72
3 217 64 99
3 217 1 70
3 217 70 72
3 217 104 1
3 218 99 35
3 218 26 33
3 218 33 35
3 218 64 99
3 218 64 26
3 219 176 23
3 219 23 72
3 219 176 76
3 219 152 72
3 219 76 113
3 219 113 152
3 220 68 78
3 220 2 43
3 220 45 77
3 220 79 2
3 220 68 79
3 220 77 43
3 220 45 78
3 221 74 108
3 221 71 75
3 221 156 108
3 221 75 106
3 221 156 71
3 221 74 106
3 222 7 118
3 222 7 81
3 222 81 129
3 222 119 118
3 222 119 129
3 223 141 92
3 223 102 92
3 223 95 102
3 223 138 95
3 223 138 141
3 224 96 46
3 224 48 46
3 224 11 48
3 224 178 11
3 224 168 178
3 224 96 168
3 225 66 98
3 225 65 57
3 225 98 57
3 225 134 136
3 225 66 134
3 225 65 136
3 226 50 57
3 226 18 88
3 226 65 57
3 226 109 88
3 226 18 50
3 226 65 109
3 227 107 176
3 227 107 63
3 227 176 76
3 227 63 159
3 227 76 159
3 228 81 84
3 228 45 75
3 228 71 75
3 228 45 78
3 228 78 84
3 228 71 7
3 228 7 81
3 229 152 72
3 229 70 69
3 229 70 72
3 229 106 69
3 229 152 74
3 229 74 106
3 230 45 77
3 230 45 75
3 230 69 77
3 230 106 69
3 230 75 106
3 231 83 124
3 231 131 132
3 231 83 131
3 231 132 91
3 231 174 172
3 231 172 124
3 231 174 91
3 232 83 122
3 232 83 124
3 232 85 122
3 232 85 117
3 232 47 117
3 232 47 124
3 233 95 51
3 233 138 47
3 233 172 51
3 233 138 95
3 233 47 124
3 233 172 124
3 234 48 44
3 234 46 105
3 234 89 97
3 234 48 46
3 234 89 44
3 234 105 97
3 235 114 159
3 235 76 113
3 235 76 159
3 235 113 112
3 235 114 148
3 235 112 148
3 236 136 103
3 236 134 136
3 236 94 147
3 236 134 147
3 236 94 103
3 237 156 71
3 237 7 118
3 237 71 7
3 237 157 156
3 237 118 80
3 237 80 196
3 237 157 196
3 238 114 103
3 238 114 148
3 238 94 194
3 238 148 149
3 238 94 103
3 238 145 194
3 238 149 145
3 239 128 90
3 239 86 128
3 239 85 90
3 239 85 122
3 239 86 162
3 239 162 160
3 239 122 160
3 240 87 10
3 240 85 90
3 240 90 116
3 240 116 10
3 240 117 87
3 240 85 117
3 241 139 133
3 241 66 134
3 241 147 100
3 241 134 147
3 241 139 137
3 241 66 137
3 241 133 100
3 242 66 98
3 242 137 174
3 242 51 98
3 242 172 51
3 242 174 172
3 242 66 137
3 243 133 101
3 243 133 100
3 243 150 101
3 243 140 144
3 243 150 140
3 243 100 144
3 244 109 63
3 244 136 103
3 244 114 103
3 244 65 136
3 244 63 159
3 244 114 159
3 244 65 109
3 245 94 147
3 245 147 100
3 245 144 146
3 245 94 194
3 245 194 146
3 245 100 144
3 246 74 108
3 246 152 74
3 246 113 112
3 246 113 152
3 246 112 108
3 247 156 108
3 247 112 108
3 247 148 149
3 247 157 156
3 247 112 148
3 247 157 149
3 248 118 80
3 248 119 118
3 248 121 153
3 248 154 80
3 248 119 158
3 248 121 158
3 248 154 153
3 249 131 132
3 249 175 131
3 249 179 132
3 249 13 175
3 249 179 13
3 250 87 165
3 250 165 141
3 250 117 87
3 250 47 117
3 250 138 47
3 250 138 141
3 251 102 93
3 251 50 57
3 251 95 102
3 251 95 51
3 251 98 57
3 251 93 50
3 251 51 98
3 252 139 133
3 252 133 101
3 252 173 139
3 252 21 59
3 252 101 21
3 252 173 59
3 253 21 123
3 253 150 101
3 253 101 21
3 253 20 123
3 253 150 20
3 254 115 145
3 254 24 146
3 254 194 146
3 254 115 111
3 254 145 194
3 254 24 111
3 255 6 195
3 255 195 151
3 255 151 154
3 255 6 153
3 255 154 153
3 256 80 196
3 256 151 188
3 256 151 154
3 256 196 188
3 256 154 80
3 257 83 122
3 257 175 131
3 257 122 160
3 257 83 131
3 257 38 175
3 257 160 38
3 258 21 59
3 258 21 123
3 258 184 123
3 258 169 142
3 258 59 169
3 258 184 142
3 259 135 184
3 259 184 123
3 259 20 123
3 259 15 135
3 259 185 15
3 259 185 20
3 260 110 24
3 260 144 146
3 260 24 146
3 260 140 144
3 260 29 140
3 260 110 29
3 261 6 195
3 261 36 192
3 261 155 6
3 261 192 195
3 261 155 193
3 261 36 193
3 262 115 145
3 262 188 115
3 262 196 188
3 262 157 196
3 262 157 149
3 262 149 145
3 263 120 4
3 263 170 120
3 263 4 127
3 263 164 170
3 263 164 127
3 264 132 91
3 264 179 132
3 264 173 59
3 264 91 173
3 264 169 179
3 264 59 169
3 265 137 174
3 265 173 139
3 265 139 137
3 265 91 173
3 265 174 91
3 266 177 13
3 266 5 17
3 266 169 179
3 266 169 142
3 266 179 13
3 266 5 177
3 266 142 17
3 267 110 24
3 267 27 111
3 267 190 110
3 267 24 111
3 267 190 27
3 268 150 140
3 268 150 20
3 268 29 140
3 268 185 30
3 268 30 29
3 268 185 20
3 269 27 111
3 269 188 115
3 269 151 188
3 269 115 111
3 269 195 151
3 269 197 192
3 269 27 197
3 269 192 195
3 270 31 25
3 270 185 15
3 270 186 15
3 270 186 25
3 270 31 30
3 270 185 30
3 271 130 161
3 271 6 153
3 271 121 153
3 271 155 6
3 271 155 198
3 271 121 161
3 271 198 130
3 272 49 10
3 272 87 10
3 272 89 44
3 272 166 44
3 272 87 165
3 272 166 49
3 272 89 165
3 273 177 13
3 273 177 164
3 273 38 175
3 273 164 170
3 273 38 170
3 273 13 175
3 274 183 67
3 274 143 183
3 274 62 16
3 274 28 67
3 274 28 62
3 274 16 143
3 275 19 182
3 275 143 19
3 275 182 22
3 275 16 143
3 275 189 16
3 275 189 22
3 276 126 193
3 276 198 125
3 276 34 126
3 276 125 34
3 276 155 193
3 276 155 198
CELL_TYPES 464
5
5
5
5
5
5
5
5
5
5
5
5
5
5
5
5
5
5
5
5
5
5
5
5
5
5
5
5
5
5
5
5
5
5
5
5
5
5
5
5
5
5
5
5
5
5
5
5
5
5
5
5
5
5
5
5
5
5
5
5
5
5
5
5
5
5
5
5
5
5
5
5
5
5
5
5
5
5
5
5
5
5
5
5
5
5
5
5
5
5
5
5
5
5
5
5
5
5
5
5
5
5
5
5
5
5
5
5
5
5
5
5
5
5
5
5
5
5
5
5
5
5
5
5
5
5
5
5
5
5
5
5
5
5
5
5
5
5
5
5
5
5
5
5
5
5
5
5
5
5
5
5
5
5
5
5
5
5
5
5
5
5
5
5
5
5
5
5
5
5
5
5
5
5
5
5
5
5
5
5
5
5
5
5
5
5
5
5
5
5
5
5
5
5
5
5
5
5
5
5
5
5
5
5
5
5
5
5
5
5
5
5
5
5
5
5
5
5
5
5
5
5
5
5
5
5
5
5
5
5
5
5
5
5
5
5
5
5
5
5
5
5
5
5
5
5
5
5
5
5
5
5
5
5
5
5
5
5
5
5
5
5
5
5
5
5
5
5
5
5
5
5
5
5
5
5
5
5
5
5
5
5
5
5
5
5
5
5
5
5
5
5
5
5
5
5
5
5
5
5
5
5
5
5
5
5
5
5
5
5
5
5
5
5
5
5
5
5
5
5
5
5
5
5
5
5
5
5
5
5
5
5
5
5
5
5
5
5
5
5
5
5
5
5
5
5
5
5
5
5
5
5
5
5
5
5
5
5
5
5
5
5
5
5
5
5
5
5
5
5
5
5
5
5
5
5
5
5
5
5
5
5
5
5
5
5
5
5
5
5
5
5
5
5
5
5
5
5
5
5
5
5
5
5
5
5
5
5
5
5
5
5
5
5
5
5
5
5
5
5
5
5
5
5
5
5
5
5
5
5
5
5
5
5
5
5
5
5
5
5
5
5
5
5
5
5
5
5
5
5
5
5
5
5
5
5
5
5
5
5
5
5
5
5
POINT_DATA 277
CELL_DATA 464
SCALARS ForceMap float
LOOKUP_TABLE default
150.879
150.879
150.879
150.879
150.879
150.76
150.76
150.76
150.76
150.76
150.76
150.878
150.878
150.878
150.878
150.878
150.878
150.553
150.553
150.553
150.553
150.553
150.553
150.553
150.733
150.733
150.733
150.733
150.733
150.95
150.95
150.95
150.95
150.95
150.95
150.272
150.272
150.272
150.272
150.272
150.272
150.55
150.55
150.55
150.55
150.55
150.55
150.883
150.883
150.883
150.883
150.883
150.883
150.676
150.676
150.676
150.676
150.676
150.676
151.029
151.029
151.029
151.029
151.029
151.029
150.734
150.734
150.734
150.734
150.734
150.734
150.695
150.695
150.695
150.695
150.695
150.695
150.708
150.708
150.708
150.708
150.708
150.708
150.046
150.046
150.046
150.046
150.046
150.046
150.046
150.046
150.712
150.712
150.712
150.712
150.712
150.712
150.907
150.907
150.907
150.907
150.907
150.431
150.431
150.431
150.431
150.431
150.431
150.431
150.663
150.663
150.663
150.663
150.663
150.962
150.962
150.962
150.962
150.962
150.962
150.8
150.8
150.8
150.8
150.8
150.8
150.8
150.706
150.706
150.706
150.706
150.706
150.706
150.779
150.779
150.779
150.779
150.779
151.895
151.895
151.895
151.895
151.895
150.484
150.484
150.484
150.484
150.484
150.484
150.719
150.719
150.719
150.719
150.719
150.719
150.516
150.516
150.516
150.516
150.516
150.516
150.754
150.754
150.754
150.754
150.754
150.798
150.798
150.798
150.798
150.798
150.798
150.798
150.62
150.62
150.62
150.62
150.62
150.62
150.793
150.793
150.793
150.793
150.793
150.683
150.683
150.683
150.683
150.683
150.683
150.683
150.481
150.481
150.481
150.481
150.481
150.481
150.926
150.926
150.926
150.926
150.926
150.926
150.505
150.505
150.505
150.505
150.505
150.505
150.761
150.761
150.761
150.761
150.761
150.761
150.775
150.775
150.775
150.775
150.775
150.58
150.58
150.58
150.58
150.58
150.58
150.58
150.681
150.681
150.681
150.681
150.681
150.681
150.681
150.607
150.607
150.607
150.607
150.607
150.607
150.607
150.39
150.39
150.39
150.39
150.39
150.39
150.815
150.815
150.815
150.815
150.815
150.815
150.815
150.582
150.582
150.582
150.582
150.582
150.582
150.913
150.913
150.913
150.913
150.913
150.913
150.695
150.695
150.695
150.695
150.695
150.695
150.695
150.851
150.851
150.851
150.851
150.851
150.851
150.949
150.949
150.949
150.949
150.949
150.673
150.673
150.673
150.673
150.673
150.673
150.667
150.667
150.667
150.667
150.667
150.667
150.667
150.894
150.894
150.894
150.894
150.894
150.664
150.664
150.664
150.664
150.664
150.664
150.825
150.825
150.825
150.825
150.825
150.825
150.825
150.824
150.824
150.824
150.824
150.824
150.824
151.106
151.106
151.106
151.106
151.106
150.647
150.647
150.647
150.647
150.647
150.647
150.933
150.933
150.933
150.933
150.933
150.802
150.802
150.802
150.802
150.802
150.79
150.79
150.79
150.79
150.79
150.79
150.836
150.836
150.836
150.836
150.836
150.836
150.852
150.852
150.852
150.852
150.852
150.852
150.96
150.96
150.96
150.96
150.96
150.96
150.894
150.894
150.894
150.894
150.894
150.894
150.728
150.728
150.728
150.728
150.728
150.728
2.1626e-09
2.1626e-09
2.1626e-09
2.1626e-09
2.1626e-09
150.916
150.916
150.916
150.916
150.916
150.916
150.881
150.881
150.881
150.881
150.881
150.466
150.466
150.466
150.466
150.466
150.466
150.466
150.913
150.913
150.913
150.913
150.913
151.009
151.009
151.009
151.009
151.009
151.009
150.39
150.39
150.39
150.39
150.39
150.39
150.39
150.39
150.634
150.634
150.634
150.634
150.634
150.634
150.462
150.462
150.462
150.462
150.462
150.462
150.462
150.886
150.886
150.886
150.886
150.886
150.886
150.886
151.034
151.034
151.034
151.034
151.034
151.034
150.804
150.804
150.804
150.804
150.804
150.804
150.931
150.931
150.931
150.931
150.931
150.931
150.882
150.882
150.882
150.882
150.882
150.882
