# Supplementary material for: Numerical assessment of the applicability of geometry-based force inference on homogeneous and heterogeneous cells
Source: PLoS One. 2024 Apr 16;19(4):e0299016. doi: 10.1371/journal.pone.0299016 (PMC11020637; doi:10.1371/journal.pone.0299016)
Supplement: S1 Data — Simulation results of homogeneous cells, based on different parameters, are stored in approximately 400 folders, each individually named from “data_004” to “data_400”. Please refer to the Excel file “parameter_settings.xlsx” for detailed parameter settings. Each folder contains one.dat file representing the cell structure, two.txt files listing the correct stress values, and two.vtk files containing the estimated stress values. If a folder is empty, it means that the simulation was stopped for some reason under the parameters. Simulation results of heterogeneous cells. Simulation results of heterogeneous cells, based on different parameters, are stored in four folders, each individually named from “data_1001” to “data_1004”. The Excel file “parameter_settings.xlsx” also contains the detailed parameter settings of those four results. Each folder contains five files, arranged in the same configuration as above. (ZIP) [file pone.0299016.s001.zip › supporting_data/data_096/i2dvertex000000000000000.dat]

170629

20.0
20.0

200
276
77

10.5663	0.263505
8.34651	1.49468
10.1363	1.91812
0.497514	8.56347
0.68507	8.38373
2.98284	8.9354
9.61906	7.50094
9.29342	4.50041
4.91251	0.263885
0.518045	9.14891
0.940962	3.54852
1.68067	1.07393
1.62644	8.99351
2.3236	7.75361
1.28351	0.875221
5.2872	8.58356
5.75666	1.4114
3.05596	8.93545
4.62044	3.25877
4.45545	1.18974
5.23427	7.57318
3.93694	7.08484
4.89829	0.569056
7.04766	2.0853
6.85075	6.69314
6.15275	9.11441
7.51399	0.241762
7.64209	7.57743
5.72733	2.44441
6.50636	7.41939
6.22038	8.11409
6.52965	8.8289
6.28682	0.418593
6.66028	0.600602
10.1491	9.08813
6.86818	1.58527
8.76535	8.51378
10.7251	0.251289
1.18321	7.05873
10.0888	0.779723
10.3972	1.3125
9.64284	0.773911
9.13783	1.53443
9.6158	1.98248
1.32607	2.21498
9.66388	3.19771
2.28889	1.79133
2.14787	5.0178
1.71025	1.64747
0.716164	3.01337
4.29045	3.4447
3.40743	4.51152
3.55604	1.57753
3.48394	2.27875
0.717918	2.11871
4.22309	9.15058
0.647875	1.35225
4.08054	4.30278
2.28779	0.108715
3.75562	6.96692
7.43297	9.02554
3.44365	2.31882
6.00349	1.64476
5.99769	3.66488
7.83927	1.17725
5.242	4.32
4.02529	5.13641
5.67526	2.45669
10.2621	3.23321
8.51296	2.59598
8.18661	2.17384
9.13882	4.40468
7.52757	2.31308
7.5692	0.10297
8.39521	3.3617
9.4059	3.2983
7.04896	3.53104
9.61508	1.98443
10.2596	3.2361
10.608	2.2707
8.84629	5.73202
10.0475	4.07227
3.56741	0.241284
1.79463	6.00442
10.3755	3.71428
0.998836	5.04737
0.0746817	5.5198
1.4185	3.65515
4.99342	3.37309
1.75445	2.82222
0.440055	4.82316
2.84902	6.35793
2.6551	3.19393
3.69211	3.1541
6.23226	5.17734
3.29492	4.35852
3.02263	1.15643
2.298	2.72701
3.81602	4.55068
6.95393	1.64922
5.17912	5.69365
4.9024	6.79046
3.34882	3.42791
6.24401	4.82655
8.20187	1.30476
2.68742	2.36192
8.62585	3.10333
6.14331	2.74859
8.46916	4.30651
5.43688	3.79242
6.61798	7.35884
7.72798	6.69004
7.62111	4.47056
7.37211	3.49729
6.56241	4.46398
7.84371	6.51556
0.430853	4.09969
1.24481	4.81523
9.48539	5.21258
9.5375	5.23846
0.478163	7.46255
9.97366	6.5262
1.08182	5.72566
4.20455	7.89534
2.32898	5.20783
10.4055	8.21125
9.47234	9.03397
1.57396	8.36124
0.106168	5.04462
10.5847	4.977
10.6969	7.29174
1.91278	6.34629
2.74253	6.42833
4.88056	6.04065
4.94415	5.20913
4.23677	8.5123
5.27351	4.41957
3.8207	5.57993
2.25215	4.07809
3.9976	5.9911
5.63804	6.94938
2.25194	4.07735
3.38929	8.34697
4.71624	1.56668
5.91471	6.36143
7.27119	5.56982
6.51051	6.1561
5.18764	5.63338
7.32578	4.79007
7.43726	5.23425
5.29035	7.14155
8.49193	6.95514
7.63431	3.26934
9.56046	6.73171
9.29126	6.61245
9.86366	7.75804
8.64185	4.46312
8.39559	5.38392
9.98114	6.14529
6.46427	3.95899
0.697604	6.2267
10.6133	6.78756
0.495257	6.27593
0.776947	1.13144
1.62792	8.27562
1.47214	3.62438
0.916609	2.27522
8.7685	0.4856
2.96948	0.86528
3.09348	7.76486
1.14633	7.16325
1.22112	0.128127
2.73827	5.27439
3.71903	6.8518
2.99671	5.67491
1.70454	6.76011
6.68439	2.47066
2.00558	8.11713
2.25204	0.666712
2.6537	7.6288
6.95191	8.76352
3.5445	0.412157
4.46668	1.04357
4.64044	2.05512
4.08133	8.31027
5.38901	7.90013
5.65009	9.03393
8.26283	0.0785473
7.97224	6.49238
5.82527	0.783313
7.27199	7.8504
4.45943	2.25913
8.45467	8.08478
9.2322	8.64738
6.64997	5.71672
8.58688	7.80666
8.52935	5.66615
8.26207	8.13471
10.2066	7.82728
9.17583	0.43626

41	199
40	39
68	78
37	0
48	44
46	105
49	10
54	56
89	97
97	92
178	58
166	54
11	14
19	182
177	13
181	182
181	168
177	164
143	19
182	22
191	18
183	67
143	183
28	107
62	16
28	67
99	35
28	62
191	183
35	62
31	180
31	25
32	33
110	24
180	190
73	187
27	111
180	60
26	33
104	64
187	167
197	60
43	42
2	43
126	193
167	104
199	167
198	125
42	1
42	41
34	126
45	77
79	2
68	79
81	84
87	10
45	75
128	90
96	46
48	46
89	44
141	92
102	92
166	44
11	48
102	93
19	52
178	11
5	17
53	191
181	82
168	178
96	168
53	61
61	105
88	67
66	98
50	57
23	99
107	176
18	88
176	23
23	72
65	57
33	35
64	99
109	63
109	88
1	70
107	63
64	26
73	26
176	76
152	72
70	69
70	72
77	43
69	77
74	108
104	1
71	75
156	108
106	69
2	40
45	78
41	39
75	106
78	84
156	71
7	118
86	128
85	90
83	122
3	4
90	116
83	124
87	165
116	10
85	122
165	141
117	87
85	117
95	102
47	117
95	51
93	61
138	47
137	174
52	53
98	57
139	133
52	96
93	50
51	98
18	50
172	51
133	101
136	103
134	136
94	147
66	134
114	103
147	100
65	136
63	159
114	159
65	109
76	113
144	146
76	159
152	74
113	112
113	152
115	145
114	148
71	7
112	108
74	106
7	81
94	194
148	149
81	129
157	156
118	80
166	49
119	118
80	196
119	129
130	161
86	162
162	160
120	4
131	132
175	131
122	160
83	131
38	175
173	139
132	91
21	59
105	97
138	95
179	132
138	141
134	147
174	172
47	124
172	124
135	184
139	137
66	137
21	123
133	100
184	123
150	101
101	21
20	123
24	146
173	59
15	135
94	103
140	144
150	140
194	146
100	144
185	15
188	115
151	188
115	111
145	194
6	195
195	151
112	148
151	154
6	153
196	188
157	196
121	153
157	149
149	145
154	80
119	158
121	158
9	3
170	120
125	34
12	127
4	127
0	39
164	170
14	163
89	165
160	38
171	14
38	170
91	173
13	175
163	56
135	55
174	91
169	179
169	142
164	127
179	13
8	22
59	169
5	177
142	17
186	15
186	25
16	143
184	142
189	16
190	110
31	30
150	20
189	22
29	140
185	30
110	29
30	29
185	20
24	111
197	192
189	32
190	27
36	192
27	197
155	6
192	195
155	193
154	153
36	193
155	198
121	161
198	130

5	92	141	165	89	97
6	191	18	50	93	61	53
6	110	190	180	31	30	29
7	62	35	99	23	176	107	28
5	27	197	60	180	190
6	77	69	70	1	42	43
6	97	105	61	93	102	92
6	52	19	143	183	191	53
6	28	107	63	109	88	67
6	32	33	35	62	16	189
6	187	167	104	64	26	73
6	41	39	40	2	43	42
6	42	1	104	167	199	41
6	46	96	52	53	61	105
8	54	56	163	14	11	48	44	166
6	181	182	19	52	96	168
5	88	18	191	183	67
7	99	64	104	1	70	72	23
5	64	99	35	33	26
6	76	176	23	72	152	113
7	45	77	43	2	79	68	78
6	71	156	108	74	106	75
5	129	119	118	7	81
5	102	95	138	141	92
6	96	46	48	11	178	168
6	66	98	57	65	136	134
6	65	57	50	18	88	109
5	63	107	176	76	159
7	75	45	78	84	81	7	71
6	106	74	152	72	70	69
5	69	77	45	75	106
7	83	124	172	174	91	132	131
6	117	47	124	83	122	85
6	51	172	124	47	138	95
6	105	97	89	44	48	46
6	113	112	148	114	159	76
5	94	147	134	136	103
7	118	80	196	157	156	71	7
7	149	145	194	94	103	114	148
7	85	122	160	162	86	128	90
6	116	10	87	117	85	90
7	139	137	66	134	147	100	133
6	172	51	98	66	137	174
6	100	144	140	150	101	133
7	65	109	63	159	114	103	136
6	144	100	147	94	194	146
5	112	113	152	74	108
6	112	108	156	157	149	148
7	80	118	119	158	121	153	154
5	132	179	13	175	131
6	47	117	87	165	141	138
7	102	93	50	57	98	51	95
6	139	133	101	21	59	173
5	20	123	21	101	150
6	24	146	194	145	115	111
5	195	151	154	153	6
5	80	154	151	188	196
6	131	175	38	160	122	83
6	169	59	21	123	184	142
6	123	20	185	15	135	184
6	29	140	144	146	24	110
6	155	193	36	192	195	6
6	145	149	157	196	188	115
5	127	4	120	170	164
6	179	132	91	173	59	169
5	137	139	173	91	174
7	142	17	5	177	13	179	169
5	190	110	24	111	27
6	140	29	30	185	20	150
8	197	27	111	115	188	151	195	192
6	31	25	186	15	185	30
7	153	121	161	130	198	155	6
7	44	89	165	87	10	49	166
6	177	164	170	38	175	13
6	67	183	143	16	62	28
6	16	143	19	182	22	189
6	34	126	193	155	198	125
