# Supplementary material for: Numerical assessment of the applicability of geometry-based force inference on homogeneous and heterogeneous cells
Source: PLoS One. 2024 Apr 16;19(4):e0299016. doi: 10.1371/journal.pone.0299016 (PMC11020637; doi:10.1371/journal.pone.0299016)
Supplement: S1 Data — Simulation results of homogeneous cells, based on different parameters, are stored in approximately 400 folders, each individually named from “data_004” to “data_400”. Please refer to the Excel file “parameter_settings.xlsx” for detailed parameter settings. Each folder contains one.dat file representing the cell structure, two.txt files listing the correct stress values, and two.vtk files containing the estimated stress values. If a folder is empty, it means that the simulation was stopped for some reason under the parameters. Simulation results of heterogeneous cells. Simulation results of heterogeneous cells, based on different parameters, are stored in four folders, each individually named from “data_1001” to “data_1004”. The Excel file “parameter_settings.xlsx” also contains the detailed parameter settings of those four results. Each folder contains five files, arranged in the same configuration as above. (ZIP) [file pone.0299016.s001.zip › supporting_data/data_097/000000_2dVertex(edge).vtk]

# vtk DataFile Version 2.0
S.O.
ASCII
DATASET UNSTRUCTURED_GRID
POINTS 200 float
8.57116 8.60646 0
9.82586 8.81617 0
1.31991 4.18674 0
10.4769 0.360946 0
2.67775 2.99345 0
10.3783 8.20214 0
10.4257 1.5055 0
10.7134 7.45753 0
2.70176 8.27845 0
10.2141 3.3073 0
0.898916 2.06657 0
1.36001 2.6539 0
1.86998 9.02987 0
2.31706 0.183161 0
2.21895 2.26094 0
4.24079 2.0861 0
1.36363 9.11583 0
5.04389 8.48104 0
2.50145 2.38258 0
5.37609 2.0249 0
4.30247 9.08534 0
5.04783 4.73869 0
6.25127 1.50935 0
4.52486 2.96981 0
5.98538 0.819518 0
6.90422 7.31104 0
7.77311 7.67074 0
6.60849 8.55834 0
7.33619 1.25999 0
0.111117 6.3335 0
8.82143 8.1383 0
5.46166 9.14388 0
9.72532 0.0313835 0
5.62659 7.90147 0
7.59886 1.18473 0
0.975248 1.63364 0
7.76034 0.134077 0
9.21497 1.96353 0
9.95013 0.347376 0
0.239461 2.25487 0
9.66929 1.35133 0
10.5107 2.01532 0
0.469074 4.42429 0
1.56629 4.33375 0
0.23187 1.04515 0
0.481435 3.24464 0
0.279963 3.11097 0
2.57007 5.01968 0
0.356495 1.06211 0
9.59289 1.06053 0
10.4397 4.28628 0
3.0851 2.13636 0
5.06248 1.78656 0
1.78335 1.44795 0
3.59469 3.62707 0
3.43815 3.28475 0
5.85284 3.04379 0
4.58037 0.756367 0
5.38339 2.63784 0
4.6397 3.44765 0
4.75311 0.756279 0
5.51777 4.38726 0
5.12599 4.74042 0
4.11682 2.46204 0
8.80262 0.896615 0
6.49348 2.70142 0
6.11945 0.534467 0
7.23253 1.97899 0
8.30575 1.45446 0
8.29653 3.12388 0
7.47362 7.80385 0
7.12685 1.5824 0
10.0086 2.43662 0
6.07888 1.76279 0
7.85625 0.244731 0
8.11585 2.79639 0
9.0951 2.95699 0
6.59095 0.412478 0
10.5301 5.39294 0
9.5119 3.61636 0
3.68216 6.61578 0
10.1023 4.81927 0
9.70822 5.97694 0
10.4665 5.82366 0
2.28761 6.21858 0
0.539453 5.18734 0
1.44491 5.22592 0
0.711698 5.32356 0
1.33182 3.00781 0
1.00628 6.92358 0
2.30069 3.80208 0
2.82278 5.11595 0
3.84692 2.50346 0
1.14917 3.16296 0
1.97129 7.21406 0
3.21121 4.13823 0
5.49643 3.79101 0
3.27343 4.67006 0
3.24028 7.32652 0
4.41953 4.30915 0
4.31583 3.78158 0
5.68788 5.68722 0
6.68373 3.8276 0
4.38643 5.61438 0
6.78197 0.103961 0
5.13847 1.08836 0
3.80093 4.87436 0
8.1941 3.45588 0
6.88253 2.7016 0
7.06491 2.96872 0
3.99714 1.494 0
8.21059 2.31339 0
6.36995 5.2493 0
8.47723 1.99901 0
7.78019 4.68793 0
0.270268 4.25551 0
10.0511 3.53491 0
9.30509 4.0119 0
9.36807 2.39415 0
9.3445 5.19287 0
0.838238 6.34571 0
8.21508 5.73772 0
9.89775 6.92455 0
9.09446 7.72773 0
10.3138 8.2128 0
1.03077 6.47232 0
10.4806 7.04203 0
0.0925877 9.06152 0
3.51595 5.916 0
2.04007 4.21159 0
1.82608 6.11875 0
4.42818 7.49316 0
2.14837 8.53055 0
1.09097 0.496747 0
2.78172 7.65895 0
3.10398 9.04569 0
1.70436 5.4567 0
2.89813 5.7508 0
4.32103 7.78061 0
3.64336 0.355518 0
3.33816 6.86804 0
6.18898 6.15406 0
5.86812 6.68781 0
7.44969 5.89348 0
4.80252 6.10857 0
3.98002 5.52161 0
7.59248 4.80541 0
4.78083 6.29499 0
9.50776 5.85489 0
7.80671 3.76118 0
7.04062 6.44188 0
7.70671 8.70717 0
6.4237 7.53379 0
6.29325 4.82513 0
6.66937 4.32858 0
8.67809 6.45007 0
8.81824 4.1209 0
9.47163 7.526 0
8.55324 5.13366 0
7.35779 8.31847 0
0.620339 7.37469 0
0.843634 8.1425 0
1.62583 7.81908 0
1.06431 0.187578 0
2.22939 3.4932 0
0.942987 8.18389 0
1.87772 1.26488 0
1.84369 7.26708 0
2.37375 6.53597 0
0.0584293 8.69963 0
2.30358 0.500357 0
3.2726 0.90301 0
1.83737 1.02692 0
5.02954 8.76971 0
5.40125 6.80175 0
6.21146 8.00576 0
3.90815 8.01153 0
7.29164 6.3174 0
3.313 1.27769 0
3.07131 1.49453 0
5.24488 7.26312 0
8.14503 6.8598 0
3.7682 8.35724 0
3.16532 8.64787 0
6.02897 5.79588 0
5.66222 9.14632 0
6.33078 8.42354 0
4.06701 6.6911 0
7.29348 5.57068 0
5.77258 3.61162 0
4.12011 0.256988 0
7.98923 6.89306 0
8.70757 6.23949 0
9.66031 4.83025 0
9.56602 7.15328 0
8.37479 4.81499 0
6.8782 3.65957 0
8.71883 8.18035 0
8.59981 0.411382 0
8.95811 0.00421186 0
CELLS 398 1194 
2 122 194
2 124 157
2 157 194
2 10 11
2 93 45
2 93 88
2 88 11
2 178 171
2 178 179
2 166 179
2 172 166
2 178 179
2 92 51
2 51 179
2 63 92
2 63 15
2 110 15
2 110 178
2 65 73
2 22 71
2 22 73
2 108 65
2 71 67
2 67 108
2 182 176
2 138 176
2 17 138
2 173 17
2 70 26
2 70 159
2 26 197
2 68 64
2 64 49
2 68 113
2 37 113
2 40 37
2 53 166
2 18 14
2 51 179
2 18 51
2 166 179
2 14 53
2 53 35
2 11 14
2 10 11
2 14 53
2 57 110
2 52 15
2 110 15
2 105 52
2 68 64
2 74 34
2 198 64
2 68 34
2 198 64
2 64 49
2 37 118
2 40 37
2 72 118
2 42 2
2 87 86
2 86 43
2 2 43
2 93 45
2 42 2
2 2 93
2 59 23
2 23 63
2 55 54
2 55 92
2 63 92
2 59 100
2 100 54
2 92 51
2 18 51
2 4 18
2 55 92
2 55 4
2 59 100
2 100 99
2 21 99
2 96 61
2 96 59
2 21 62
2 62 61
2 65 73
2 19 73
2 19 58
2 58 56
2 65 56
2 28 34
2 74 34
2 28 77
2 28 34
2 68 113
2 71 28
2 111 113
2 68 34
2 67 111
2 71 67
2 76 118
2 72 118
2 116 79
2 79 76
2 2 93
2 164 88
2 93 88
2 2 43
2 129 90
2 43 129
2 164 90
2 11 14
2 18 14
2 164 88
2 88 11
2 4 18
2 164 4
2 100 99
2 97 95
2 54 95
2 106 99
2 100 54
2 97 106
2 59 23
2 23 58
2 58 56
2 189 56
2 189 96
2 96 59
2 23 63
2 52 15
2 19 58
2 63 15
2 23 58
2 52 19
2 22 71
2 22 24
2 71 28
2 28 77
2 19 73
2 52 19
2 105 52
2 22 73
2 22 24
2 67 111
2 109 108
2 109 75
2 75 111
2 67 108
2 111 113
2 37 118
2 37 113
2 75 69
2 76 118
2 75 111
2 69 76
2 193 81
2 148 82
2 119 193
2 119 148
2 87 86
2 130 136
2 125 130
2 86 136
2 55 54
2 55 4
2 164 90
2 95 90
2 164 4
2 54 95
2 47 129
2 129 90
2 95 90
2 97 95
2 47 91
2 91 97
2 84 130
2 136 47
2 91 137
2 47 91
2 130 136
2 84 137
2 21 99
2 106 99
2 103 145
2 103 21
2 145 106
2 62 101
2 62 61
2 101 184
2 112 184
2 153 61
2 112 153
2 103 21
2 21 62
2 144 101
2 62 101
2 103 144
2 75 69
2 109 196
2 109 75
2 149 107
2 196 149
2 107 69
2 107 69
2 107 156
2 69 76
2 117 79
2 117 156
2 79 76
2 86 43
2 47 129
2 136 47
2 43 129
2 86 136
2 98 134
2 94 168
2 168 140
2 94 134
2 140 98
2 84 130
2 94 168
2 168 84
2 125 130
2 94 167
2 167 89
2 98 134
2 182 176
2 176 98
2 8 134
2 103 145
2 128 80
2 128 145
2 147 187
2 187 80
2 144 147
2 103 144
2 91 137
2 97 106
2 128 137
2 91 97
2 128 145
2 145 106
2 189 56
2 108 65
2 109 108
2 102 189
2 65 56
2 109 196
2 102 196
2 149 107
2 107 156
2 149 114
2 195 114
2 195 156
2 193 81
2 117 79
2 116 79
2 117 193
2 148 82
2 122 194
2 155 192
2 155 194
2 148 192
2 168 84
2 128 137
2 128 80
2 168 140
2 80 140
2 84 137
2 131 138
2 33 180
2 17 33
2 17 138
2 180 131
2 146 188
2 188 143
2 195 158
2 143 121
2 121 158
2 114 146
2 195 114
2 96 61
2 189 96
2 154 153
2 102 189
2 153 61
2 154 102
2 121 158
2 119 148
2 192 121
2 158 119
2 148 192
2 141 184
2 141 150
2 143 177
2 112 184
2 177 150
2 188 143
2 188 112
2 124 157
2 30 123
2 157 123
2 53 35
2 53 166
2 172 166
2 147 187
2 174 147
2 131 187
2 180 131
2 180 174
2 144 101
2 174 147
2 101 184
2 144 147
2 141 184
2 142 141
2 174 142
2 143 177
2 143 121
2 155 192
2 177 191
2 181 191
2 181 155
2 192 121
2 141 150
2 152 142
2 142 141
2 150 25
2 25 152
2 196 149
2 102 196
2 114 146
2 154 102
2 146 154
2 149 114
2 154 153
2 146 188
2 112 153
2 188 112
2 146 154
2 165 162
2 167 89
2 162 167
2 132 162
2 165 162
2 80 140
2 140 98
2 131 138
2 138 176
2 187 80
2 176 98
2 131 187
2 178 171
2 57 110
2 110 178
2 17 33
2 175 33
2 173 17
2 175 186
2 152 142
2 33 180
2 175 33
2 180 174
2 174 142
2 175 152
2 26 191
2 70 26
2 177 150
2 177 191
2 150 25
2 70 25
2 70 159
2 25 152
2 175 152
2 70 25
2 175 186
2 117 156
2 119 193
2 195 158
2 117 193
2 158 119
2 195 156
2 26 191
2 123 181
2 30 123
2 181 191
2 26 197
2 94 167
2 94 134
2 132 162
2 162 167
2 8 134
2 123 181
2 155 194
2 181 155
2 157 194
2 157 123
CELL_TYPES 398
3
3
3
3
3
3
3
3
3
3
3
3
3
3
3
3
3
3
3
3
3
3
3
3
3
3
3
3
3
3
3
3
3
3
3
3
3
3
3
3
3
3
3
3
3
3
3
3
3
3
3
3
3
3
3
3
3
3
3
3
3
3
3
3
3
3
3
3
3
3
3
3
3
3
3
3
3
3
3
3
3
3
3
3
3
3
3
3
3
3
3
3
3
3
3
3
3
3
3
3
3
3
3
3
3
3
3
3
3
3
3
3
3
3
3
3
3
3
3
3
3
3
3
3
3
3
3
3
3
3
3
3
3
3
3
3
3
3
3
3
3
3
3
3
3
3
3
3
3
3
3
3
3
3
3
3
3
3
3
3
3
3
3
3
3
3
3
3
3
3
3
3
3
3
3
3
3
3
3
3
3
3
3
3
3
3
3
3
3
3
3
3
3
3
3
3
3
3
3
3
3
3
3
3
3
3
3
3
3
3
3
3
3
3
3
3
3
3
3
3
3
3
3
3
3
3
3
3
3
3
3
3
3
3
3
3
3
3
3
3
3
3
3
3
3
3
3
3
3
3
3
3
3
3
3
3
3
3
3
3
3
3
3
3
3
3
3
3
3
3
3
3
3
3
3
3
3
3
3
3
3
3
3
3
3
3
3
3
3
3
3
3
3
3
3
3
3
3
3
3
3
3
3
3
3
3
3
3
3
3
3
3
3
3
3
3
3
3
3
3
3
3
3
3
3
3
3
3
3
3
3
3
3
3
3
3
3
3
3
3
3
3
3
3
3
3
3
3
3
3
3
3
3
3
3
3
3
3
3
3
3
3
3
3
3
3
3
3
3
3
3
3
3
3
3
3
3
3
3
3
3
3
3
3
3
3
3
3
3
3
3
3
3
3
3
3
3
3
POINT_DATA 200
CELL_DATA 398
SCALARS ForceMap float
LOOKUP_TABLE default
1.03269
0.804641
1.16484
1.01374
1.19169
1.10613
1.06041
0.95376
1.04006
0.73463
1.25279
1.04006
1.08805
0.667007
1.20208
1.25338
1.03962
0.870559
0.644836
0.856403
0.970487
0.918364
0.989169
1.06757
1.06364
0.923853
0.86348
0.913089
1.09803
1.03589
1.06644
0.950933
0.865251
0.895819
0.920445
1.14014
1.05134
1.18493
0.667007
0.989243
0.73463
0.906968
1.04479
0.876121
1.01374
0.906968
0.827105
0.847045
1.03962
0.91619
0.950933
0.857953
1.11982
1.10051
1.11982
0.865251
0.899116
1.14014
0.82042
1.01819
0.77792
0.918395
0.968844
1.19169
1.01819
0.902855
1.23879
1.27495
1.07091
0.76299
1.20208
1.0151
0.907275
1.08805
0.989243
1.00366
0.76299
0.998291
1.0151
0.903204
1.00691
1.02474
1.09989
1.18724
0.922478
0.644836
0.931076
0.915362
0.975525
0.937113
1.14181
0.857953
0.797276
1.14181
0.895819
1.02893
1.11509
1.10051
0.770799
0.989169
0.938655
0.82042
1.02822
1.01398
0.902855
0.887407
1.10613
0.968844
0.955531
1.15704
1.14181
0.876121
1.18493
0.887407
1.06041
1.00366
0.810013
0.903204
0.958363
0.906166
0.852505
0.907275
0.771665
1.23879
0.574727
0.975525
0.861361
1.23375
1.09989
1.27495
0.847045
0.915362
1.25338
0.574727
0.904667
0.856403
0.904895
1.02893
0.797276
0.931076
0.904667
0.91619
0.970487
0.904895
0.770799
1.10822
0.979668
1.26383
1.06757
1.11509
0.899116
0.920445
1.03071
0.938655
1.26383
0.89856
0.983443
1.11791
1.00809
0.964372
0.77792
0.881302
1.11196
1.11907
1.07091
0.998291
1.14181
0.834659
0.810013
0.906166
0.859767
0.955531
0.834659
0.958363
0.955161
0.994838
1.19176
0.742147
1.03671
0.955161
0.881302
1.17408
1.00691
0.852505
1.16678
0.813421
1.03424
0.851249
0.922478
1.17302
0.912507
0.884829
1.26679
0.813421
1.18724
0.888244
0.851249
1.02054
1.03071
0.89933
0.979668
1.21682
0.796475
1.31537
1.31537
0.820722
0.89856
1.14254
0.912721
1.01398
0.918395
0.859767
0.742147
1.15704
1.11907
1.0117
0.916536
0.857622
0.91758
1.06743
1.19176
0.916536
0.875804
1.11196
1.2142
0.812407
1.0117
1.06364
0.605426
0.990969
1.16678
0.924174
1.00759
1.0267
1.12315
1.07662
1.02054
1.03671
0.771665
1.01214
0.994838
1.00759
1.03424
0.861361
0.918364
1.10822
0.901818
0.937113
0.89933
1.24829
1.21682
0.820722
0.884702
1.01565
0.896389
0.983443
1.14254
1.02822
0.840029
1.11791
1.03269
0.925138
0.876132
0.938564
0.875804
1.01214
0.924174
0.857622
1.10392
1.17408
1.17158
1.03106
0.83991
0.86348
0.965887
0.922098
0.997562
0.915681
0.910137
0.97891
1.06047
1.01565
1.02474
1.23375
0.985839
0.901818
0.884829
1.07764
0.97891
0.964372
0.83946
1.01986
0.938564
1.22765
1.00477
1.1121
0.912507
1.171
0.997562
0.76099
0.804641
1.02993
1.13043
1.04479
1.05134
1.25279
1.0267
1.0104
0.770817
0.965887
0.9894
0.888244
1.0104
1.17302
1.07662
1.22765
1.09068
1.11027
1.1121
0.910137
0.925138
0.903501
1.11206
0.90682
0.83946
1.00477
0.843533
1.09068
0.992539
0.86538
0.796475
1.24829
1.06047
1.07764
0.69922
0.884702
0.985839
0.922098
1.26679
0.76099
0.69922
1.05934
0.812407
1.01412
0.934514
1.05934
1.10392
1.06743
1.17158
0.923853
1.12315
0.605426
0.770817
0.95376
0.827105
0.870559
0.83991
0.872216
0.913089
1.14013
0.843533
1.03106
0.872216
0.9894
1.11027
1.11714
0.928869
1.09803
1.171
0.903501
0.992539
0.807702
1.03589
0.86538
1.11714
0.807702
1.14013
0.912721
1.00809
0.915681
0.840029
1.01986
0.896389
0.928869
0.671928
1.02993
1.11206
1.06644
1.2142
0.91758
0.934514
1.01412
0.990969
0.671928
0.876132
0.90682
1.16484
1.13043
