# Supplementary material for: Numerical assessment of the applicability of geometry-based force inference on homogeneous and heterogeneous cells
Source: PLoS One. 2024 Apr 16;19(4):e0299016. doi: 10.1371/journal.pone.0299016 (PMC11020637; doi:10.1371/journal.pone.0299016)
Supplement: S1 Data — Simulation results of homogeneous cells, based on different parameters, are stored in approximately 400 folders, each individually named from “data_004” to “data_400”. Please refer to the Excel file “parameter_settings.xlsx” for detailed parameter settings. Each folder contains one.dat file representing the cell structure, two.txt files listing the correct stress values, and two.vtk files containing the estimated stress values. If a folder is empty, it means that the simulation was stopped for some reason under the parameters. Simulation results of heterogeneous cells. Simulation results of heterogeneous cells, based on different parameters, are stored in four folders, each individually named from “data_1001” to “data_1004”. The Excel file “parameter_settings.xlsx” also contains the detailed parameter settings of those four results. Each folder contains five files, arranged in the same configuration as above. (ZIP) [file pone.0299016.s001.zip › supporting_data/data_097/000000_2dVertex(surface).vtk]

# vtk DataFile Version 2.0
S.O.
ASCII
DATASET UNSTRUCTURED_GRID
POINTS 278 float
8.57116 8.60646 0
9.82586 8.81617 0
1.31991 4.18674 0
10.4769 0.360946 0
2.67775 2.99345 0
10.3783 8.20214 0
10.4257 1.5055 0
10.7134 7.45753 0
2.70176 8.27845 0
10.2141 3.3073 0
0.898916 2.06657 0
1.36001 2.6539 0
1.86998 9.02987 0
2.31706 0.183161 0
2.21895 2.26094 0
4.24079 2.0861 0
1.36363 9.11583 0
5.04389 8.48104 0
2.50145 2.38258 0
5.37609 2.0249 0
4.30247 9.08534 0
5.04783 4.73869 0
6.25127 1.50935 0
4.52486 2.96981 0
5.98538 0.819518 0
6.90422 7.31104 0
7.77311 7.67074 0
6.60849 8.55834 0
7.33619 1.25999 0
0.111117 6.3335 0
8.82143 8.1383 0
5.46166 9.14388 0
9.72532 0.0313835 0
5.62659 7.90147 0
7.59886 1.18473 0
0.975248 1.63364 0
7.76034 0.134077 0
9.21497 1.96353 0
9.95013 0.347376 0
0.239461 2.25487 0
9.66929 1.35133 0
10.5107 2.01532 0
0.469074 4.42429 0
1.56629 4.33375 0
0.23187 1.04515 0
0.481435 3.24464 0
0.279963 3.11097 0
2.57007 5.01968 0
0.356495 1.06211 0
9.59289 1.06053 0
10.4397 4.28628 0
3.0851 2.13636 0
5.06248 1.78656 0
1.78335 1.44795 0
3.59469 3.62707 0
3.43815 3.28475 0
5.85284 3.04379 0
4.58037 0.756367 0
5.38339 2.63784 0
4.6397 3.44765 0
4.75311 0.756279 0
5.51777 4.38726 0
5.12599 4.74042 0
4.11682 2.46204 0
8.80262 0.896615 0
6.49348 2.70142 0
6.11945 0.534467 0
7.23253 1.97899 0
8.30575 1.45446 0
8.29653 3.12388 0
7.47362 7.80385 0
7.12685 1.5824 0
10.0086 2.43662 0
6.07888 1.76279 0
7.85625 0.244731 0
8.11585 2.79639 0
9.0951 2.95699 0
6.59095 0.412478 0
10.5301 5.39294 0
9.5119 3.61636 0
3.68216 6.61578 0
10.1023 4.81927 0
9.70822 5.97694 0
10.4665 5.82366 0
2.28761 6.21858 0
0.539453 5.18734 0
1.44491 5.22592 0
0.711698 5.32356 0
1.33182 3.00781 0
1.00628 6.92358 0
2.30069 3.80208 0
2.82278 5.11595 0
3.84692 2.50346 0
1.14917 3.16296 0
1.97129 7.21406 0
3.21121 4.13823 0
5.49643 3.79101 0
3.27343 4.67006 0
3.24028 7.32652 0
4.41953 4.30915 0
4.31583 3.78158 0
5.68788 5.68722 0
6.68373 3.8276 0
4.38643 5.61438 0
6.78197 0.103961 0
5.13847 1.08836 0
3.80093 4.87436 0
8.1941 3.45588 0
6.88253 2.7016 0
7.06491 2.96872 0
3.99714 1.494 0
8.21059 2.31339 0
6.36995 5.2493 0
8.47723 1.99901 0
7.78019 4.68793 0
0.270268 4.25551 0
10.0511 3.53491 0
9.30509 4.0119 0
9.36807 2.39415 0
9.3445 5.19287 0
0.838238 6.34571 0
8.21508 5.73772 0
9.89775 6.92455 0
9.09446 7.72773 0
10.3138 8.2128 0
1.03077 6.47232 0
10.4806 7.04203 0
0.0925877 9.06152 0
3.51595 5.916 0
2.04007 4.21159 0
1.82608 6.11875 0
4.42818 7.49316 0
2.14837 8.53055 0
1.09097 0.496747 0
2.78172 7.65895 0
3.10398 9.04569 0
1.70436 5.4567 0
2.89813 5.7508 0
4.32103 7.78061 0
3.64336 0.355518 0
3.33816 6.86804 0
6.18898 6.15406 0
5.86812 6.68781 0
7.44969 5.89348 0
4.80252 6.10857 0
3.98002 5.52161 0
7.59248 4.80541 0
4.78083 6.29499 0
9.50776 5.85489 0
7.80671 3.76118 0
7.04062 6.44188 0
7.70671 8.70717 0
6.4237 7.53379 0
6.29325 4.82513 0
6.66937 4.32858 0
8.67809 6.45007 0
8.81824 4.1209 0
9.47163 7.526 0
8.55324 5.13366 0
7.35779 8.31847 0
0.620339 7.37469 0
0.843634 8.1425 0
1.62583 7.81908 0
1.06431 0.187578 0
2.22939 3.4932 0
0.942987 8.18389 0
1.87772 1.26488 0
1.84369 7.26708 0
2.37375 6.53597 0
0.0584293 8.69963 0
2.30358 0.500357 0
3.2726 0.90301 0
1.83737 1.02692 0
5.02954 8.76971 0
5.40125 6.80175 0
6.21146 8.00576 0
3.90815 8.01153 0
7.29164 6.3174 0
3.313 1.27769 0
3.07131 1.49453 0
5.24488 7.26312 0
8.14503 6.8598 0
3.7682 8.35724 0
3.16532 8.64787 0
6.02897 5.79588 0
5.66222 9.14632 0
6.33078 8.42354 0
4.06701 6.6911 0
7.29348 5.57068 0
5.77258 3.61162 0
4.12011 0.256988 0
7.98923 6.89306 0
8.70757 6.23949 0
9.66031 4.83025 0
9.56602 7.15328 0
8.37479 4.81499 0
6.8782 3.65957 0
8.71883 8.18035 0
8.59981 0.411382 0
8.95811 0.00421186 0
10.119 7.51128 0
0.756027 2.68817 0
2.58635 1.04523 0
3.63242 1.90048 0
6.66882 2.04818 0
4.40138 8.44787 0
8.00002 8.23405 0
8.97257 1.46264 0
2.47072 1.77694 0
1.5287 2.03095 0
4.59568 1.43451 0
8.1739 0.840932 0
9.28344 0.494984 0
9.86853 1.91335 0
1.02239 4.75938 0
0.798597 3.80124 0
4.04701 3.17021 0
3.16163 2.67917 0
4.93735 4.07737 0
5.89235 2.40612 0
7.27577 0.572449 0
7.80835 1.74481 0
9.67976 2.99008 0
1.6673 3.68483 0
2.03437 2.85754 0
3.79446 4.22849 0
5.22651 3.2109 0
4.7934 2.37022 0
6.62123 1.05596 0
5.63105 1.42587 0
7.53396 2.51315 0
8.72852 2.51998 0
9.9298 5.40846 0
1.23095 5.81317 0
2.91088 3.5699 0
2.68076 4.42478 0
2.31531 5.62358 0
4.38061 4.96276 0
5.77885 5.06903 0
5.03147 5.47288 0
7.58674 3.29247 0
8.86557 3.51881 0
1.92887 4.84317 0
2.67252 7.08644 0
1.69593 6.66474 0
3.25904 8.01484 0
4.12252 6.11803 0
3.38071 5.31499 0
6.43623 3.25902 0
8.21487 4.17652 0
9.86362 4.18382 0
9.36019 6.48414 0
3.0258 6.31499 0
4.98643 7.82271 0
7.89583 5.296 0
6.0913 4.16265 0
8.87775 5.64205 0
6.74314 5.85805 0
9.57388 8.16093 0
1.14642 1.10794 0
4.72852 6.9066 0
5.51327 6.23406 0
8.00469 6.28217 0
6.48826 6.80611 0
7.28999 4.17149 0
6.92915 4.96351 0
1.18662 7.53111 0
1.54553 8.48264 0
3.84328 7.29203 0
3.89109 0.873305 0
5.6721 8.50127 0
5.82762 7.3659 0
7.41983 7.0631 0
6.82807 7.96466 0
9.03485 4.66407 0
8.39022 7.55166 0
2.21212 7.86311 0
8.89087 7.08197 0
CELLS 468 1872 
3 200 5 124
3 200 126 122
3 200 7 126
3 200 122 194
3 200 124 157
3 200 7 5
3 200 157 194
3 201 39 10
3 201 46 45
3 201 10 11
3 201 93 45
3 201 39 46
3 201 93 88
3 201 88 11
3 202 171 170
3 202 172 170
3 202 178 171
3 202 178 179
3 202 166 179
3 202 172 166
3 203 178 179
3 203 92 51
3 203 51 179
3 203 63 92
3 203 63 15
3 203 110 15
3 203 110 178
3 204 65 73
3 204 22 71
3 204 22 73
3 204 108 65
3 204 71 67
3 204 67 108
3 205 182 176
3 205 138 176
3 205 17 138
3 205 173 17
3 205 20 182
3 205 20 173
3 206 70 26
3 206 70 159
3 206 159 151
3 206 26 197
3 206 151 0
3 206 0 197
3 207 68 64
3 207 49 40
3 207 64 49
3 207 68 113
3 207 37 113
3 207 40 37
3 208 53 166
3 208 18 14
3 208 51 179
3 208 18 51
3 208 166 179
3 208 14 53
3 209 53 35
3 209 11 14
3 209 10 11
3 209 10 35
3 209 14 53
3 210 57 110
3 210 60 105
3 210 57 60
3 210 52 15
3 210 110 15
3 210 105 52
3 211 68 64
3 211 74 34
3 211 198 64
3 211 68 34
3 211 198 74
3 212 199 198
3 212 198 64
3 212 199 32
3 212 49 38
3 212 32 38
3 212 64 49
3 213 6 40
3 213 41 6
3 213 41 72
3 213 37 118
3 213 40 37
3 213 72 118
3 214 42 2
3 214 87 86
3 214 86 43
3 214 42 85
3 214 87 85
3 214 2 43
3 215 115 45
3 215 93 45
3 215 42 2
3 215 115 42
3 215 2 93
3 216 59 23
3 216 23 63
3 216 55 54
3 216 55 92
3 216 63 92
3 216 59 100
3 216 100 54
3 217 92 51
3 217 18 51
3 217 4 18
3 217 55 92
3 217 55 4
3 218 59 100
3 218 100 99
3 218 21 99
3 218 96 61
3 218 96 59
3 218 21 62
3 218 62 61
3 219 65 73
3 219 19 73
3 219 19 58
3 219 58 56
3 219 65 56
3 220 36 104
3 220 28 34
3 220 74 36
3 220 74 34
3 220 104 77
3 220 28 77
3 221 28 34
3 221 68 113
3 221 71 28
3 221 111 113
3 221 68 34
3 221 67 111
3 221 71 67
3 222 72 9
3 222 116 9
3 222 76 118
3 222 72 118
3 222 116 79
3 222 79 76
3 223 2 93
3 223 164 88
3 223 93 88
3 223 2 43
3 223 129 90
3 223 43 129
3 223 164 90
3 224 11 14
3 224 18 14
3 224 164 88
3 224 88 11
3 224 4 18
3 224 164 4
3 225 100 99
3 225 97 95
3 225 54 95
3 225 106 99
3 225 100 54
3 225 97 106
3 226 59 23
3 226 23 58
3 226 58 56
3 226 189 56
3 226 189 96
3 226 96 59
3 227 23 63
3 227 52 15
3 227 19 58
3 227 63 15
3 227 23 58
3 227 52 19
3 228 66 77
3 228 22 71
3 228 22 24
3 228 66 24
3 228 71 28
3 228 28 77
3 229 19 73
3 229 52 19
3 229 105 52
3 229 22 73
3 229 24 105
3 229 22 24
3 230 67 111
3 230 109 108
3 230 109 75
3 230 75 111
3 230 67 108
3 231 111 113
3 231 37 118
3 231 37 113
3 231 75 69
3 231 76 118
3 231 75 111
3 231 69 76
3 232 78 83
3 232 82 83
3 232 193 81
3 232 78 81
3 232 148 82
3 232 119 193
3 232 119 148
3 233 87 86
3 233 120 87
3 233 120 125
3 233 130 136
3 233 125 130
3 233 86 136
3 234 55 54
3 234 55 4
3 234 164 90
3 234 95 90
3 234 164 4
3 234 54 95
3 235 47 129
3 235 129 90
3 235 95 90
3 235 97 95
3 235 47 91
3 235 91 97
3 236 84 130
3 236 136 47
3 236 91 137
3 236 47 91
3 236 130 136
3 236 84 137
3 237 21 99
3 237 106 99
3 237 103 145
3 237 103 21
3 237 145 106
3 238 62 101
3 238 62 61
3 238 101 184
3 238 112 184
3 238 153 61
3 238 112 153
3 239 103 21
3 239 21 62
3 239 144 101
3 239 62 101
3 239 103 144
3 240 75 69
3 240 109 196
3 240 109 75
3 240 149 107
3 240 196 149
3 240 107 69
3 241 107 69
3 241 107 156
3 241 69 76
3 241 117 79
3 241 117 156
3 241 79 76
3 242 86 43
3 242 47 129
3 242 136 47
3 242 43 129
3 242 86 136
3 243 98 134
3 243 94 168
3 243 168 140
3 243 94 134
3 243 140 98
3 244 84 130
3 244 94 168
3 244 168 84
3 244 89 125
3 244 125 130
3 244 94 167
3 244 167 89
3 245 98 134
3 245 8 183
3 245 182 176
3 245 176 98
3 245 8 134
3 245 182 183
3 246 103 145
3 246 128 80
3 246 128 145
3 246 147 187
3 246 187 80
3 246 144 147
3 246 103 144
3 247 91 137
3 247 97 106
3 247 128 137
3 247 91 97
3 247 128 145
3 247 145 106
3 248 189 56
3 248 108 65
3 248 109 108
3 248 102 189
3 248 65 56
3 248 109 196
3 248 102 196
3 249 149 107
3 249 107 156
3 249 149 114
3 249 195 114
3 249 195 156
3 250 50 81
3 250 193 81
3 250 117 79
3 250 116 79
3 250 116 50
3 250 117 193
3 251 148 82
3 251 82 122
3 251 122 194
3 251 155 192
3 251 155 194
3 251 148 192
3 252 168 84
3 252 128 137
3 252 128 80
3 252 168 140
3 252 80 140
3 252 84 137
3 253 131 138
3 253 33 180
3 253 17 33
3 253 17 138
3 253 180 131
3 254 146 188
3 254 188 143
3 254 195 158
3 254 143 121
3 254 121 158
3 254 114 146
3 254 195 114
3 255 96 61
3 255 189 96
3 255 154 153
3 255 102 189
3 255 153 61
3 255 154 102
3 256 121 158
3 256 119 148
3 256 192 121
3 256 158 119
3 256 148 192
3 257 141 184
3 257 141 150
3 257 143 177
3 257 112 184
3 257 177 150
3 257 188 143
3 257 188 112
3 258 30 1
3 258 124 157
3 258 30 123
3 258 124 1
3 258 157 123
3 259 35 48
3 259 53 35
3 259 133 48
3 259 53 166
3 259 172 133
3 259 172 166
3 260 147 187
3 260 174 147
3 260 131 187
3 260 180 131
3 260 180 174
3 261 144 101
3 261 174 147
3 261 101 184
3 261 144 147
3 261 141 184
3 261 142 141
3 261 174 142
3 262 143 177
3 262 143 121
3 262 155 192
3 262 177 191
3 262 181 191
3 262 181 155
3 262 192 121
3 263 141 150
3 263 152 142
3 263 142 141
3 263 150 25
3 263 25 152
3 264 196 149
3 264 102 196
3 264 114 146
3 264 154 102
3 264 146 154
3 264 149 114
3 265 154 153
3 265 146 188
3 265 112 153
3 265 188 112
3 265 146 154
3 266 165 161
3 266 161 160
3 266 89 160
3 266 165 162
3 266 167 89
3 266 162 167
3 267 12 16
3 267 132 162
3 267 12 132
3 267 165 162
3 267 16 165
3 268 80 140
3 268 140 98
3 268 131 138
3 268 138 176
3 268 187 80
3 268 176 98
3 268 131 187
3 269 178 171
3 269 57 110
3 269 190 139
3 269 190 57
3 269 171 139
3 269 110 178
3 270 31 185
3 270 185 186
3 270 31 173
3 270 17 33
3 270 175 33
3 270 173 17
3 270 175 186
3 271 152 142
3 271 33 180
3 271 175 33
3 271 180 174
3 271 174 142
3 271 175 152
3 272 26 191
3 272 70 26
3 272 177 150
3 272 177 191
3 272 150 25
3 272 70 25
3 273 27 159
3 273 70 159
3 273 25 152
3 273 175 152
3 273 70 25
3 273 175 186
3 273 186 27
3 274 117 156
3 274 119 193
3 274 195 158
3 274 117 193
3 274 158 119
3 274 195 156
3 275 26 191
3 275 123 181
3 275 30 123
3 275 181 191
3 275 26 197
3 275 30 197
3 276 94 167
3 276 94 134
3 276 132 162
3 276 162 167
3 276 8 134
3 276 132 8
3 277 123 181
3 277 155 194
3 277 181 155
3 277 157 194
3 277 157 123
CELL_TYPES 468
5
5
5
5
5
5
5
5
5
5
5
5
5
5
5
5
5
5
5
5
5
5
5
5
5
5
5
5
5
5
5
5
5
5
5
5
5
5
5
5
5
5
5
5
5
5
5
5
5
5
5
5
5
5
5
5
5
5
5
5
5
5
5
5
5
5
5
5
5
5
5
5
5
5
5
5
5
5
5
5
5
5
5
5
5
5
5
5
5
5
5
5
5
5
5
5
5
5
5
5
5
5
5
5
5
5
5
5
5
5
5
5
5
5
5
5
5
5
5
5
5
5
5
5
5
5
5
5
5
5
5
5
5
5
5
5
5
5
5
5
5
5
5
5
5
5
5
5
5
5
5
5
5
5
5
5
5
5
5
5
5
5
5
5
5
5
5
5
5
5
5
5
5
5
5
5
5
5
5
5
5
5
5
5
5
5
5
5
5
5
5
5
5
5
5
5
5
5
5
5
5
5
5
5
5
5
5
5
5
5
5
5
5
5
5
5
5
5
5
5
5
5
5
5
5
5
5
5
5
5
5
5
5
5
5
5
5
5
5
5
5
5
5
5
5
5
5
5
5
5
5
5
5
5
5
5
5
5
5
5
5
5
5
5
5
5
5
5
5
5
5
5
5
5
5
5
5
5
5
5
5
5
5
5
5
5
5
5
5
5
5
5
5
5
5
5
5
5
5
5
5
5
5
5
5
5
5
5
5
5
5
5
5
5
5
5
5
5
5
5
5
5
5
5
5
5
5
5
5
5
5
5
5
5
5
5
5
5
5
5
5
5
5
5
5
5
5
5
5
5
5
5
5
5
5
5
5
5
5
5
5
5
5
5
5
5
5
5
5
5
5
5
5
5
5
5
5
5
5
5
5
5
5
5
5
5
5
5
5
5
5
5
5
5
5
5
5
5
5
5
5
5
5
5
5
5
5
5
5
5
5
5
5
5
5
5
5
5
5
5
5
5
5
5
5
5
5
5
5
5
5
5
5
5
5
5
5
5
5
5
5
5
5
5
5
5
5
5
5
5
5
5
5
5
5
5
5
5
5
5
5
5
5
5
5
5
5
5
POINT_DATA 278
CELL_DATA 468
SCALARS ForceMap float
LOOKUP_TABLE default
-0.048329
-0.048329
-0.048329
-0.048329
-0.048329
-0.048329
-0.048329
-0.264571
-0.264571
-0.264571
-0.264571
-0.264571
-0.264571
-0.264571
-0.00248842
-0.00248842
-0.00248842
-0.00248842
-0.00248842
-0.00248842
-0.106459
-0.106459
-0.106459
-0.106459
-0.106459
-0.106459
-0.106459
0.052792
0.052792
0.052792
0.052792
0.052792
0.052792
0.0451228
0.0451228
0.0451228
0.0451228
0.0451228
0.0451228
0.152969
0.152969
0.152969
0.152969
0.152969
0.152969
-0.202673
-0.202673
-0.202673
-0.202673
-0.202673
-0.202673
-0.258684
-0.258684
-0.258684
-0.258684
-0.258684
-0.258684
0.00312355
0.00312355
0.00312355
0.00312355
0.00312355
-0.00919058
-0.00919058
-0.00919058
-0.00919058
-0.00919058
-0.00919058
0.304845
0.304845
0.304845
0.304845
0.304845
-0.0561196
-0.0561196
-0.0561196
-0.0561196
-0.0561196
-0.0561196
-0.116679
-0.116679
-0.116679
-0.116679
-0.116679
-0.116679
0.092367
0.092367
0.092367
0.092367
0.092367
0.092367
0.492824
0.492824
0.492824
0.492824
0.492824
-0.156528
-0.156528
-0.156528
-0.156528
-0.156528
-0.156528
-0.156528
0.111517
0.111517
0.111517
0.111517
0.111517
-0.220302
-0.220302
-0.220302
-0.220302
-0.220302
-0.220302
-0.220302
0.251091
0.251091
0.251091
0.251091
0.251091
0.067036
0.067036
0.067036
0.067036
0.067036
0.067036
-0.0714993
-0.0714993
-0.0714993
-0.0714993
-0.0714993
-0.0714993
-0.0714993
-0.0256482
-0.0256482
-0.0256482
-0.0256482
-0.0256482
-0.0256482
0.0160882
0.0160882
0.0160882
0.0160882
0.0160882
0.0160882
0.0160882
-0.102535
-0.102535
-0.102535
-0.102535
-0.102535
-0.102535
-0.219231
-0.219231
-0.219231
-0.219231
-0.219231
-0.219231
-0.0963553
-0.0963553
-0.0963553
-0.0963553
-0.0963553
-0.0963553
-0.126265
-0.126265
-0.126265
-0.126265
-0.126265
-0.126265
0.00118005
0.00118005
0.00118005
0.00118005
0.00118005
0.00118005
0.0485488
0.0485488
0.0485488
0.0485488
0.0485488
0.0485488
0.334379
0.334379
0.334379
0.334379
0.334379
-0.286026
-0.286026
-0.286026
-0.286026
-0.286026
-0.286026
-0.286026
-0.137898
-0.137898
-0.137898
-0.137898
-0.137898
-0.137898
-0.137898
0.00960578
0.00960578
0.00960578
0.00960578
0.00960578
0.00960578
0.0563406
0.0563406
0.0563406
0.0563406
0.0563406
0.0563406
0.0200115
0.0200115
0.0200115
0.0200115
0.0200115
0.0200115
0.0603196
0.0603196
0.0603196
0.0603196
0.0603196
0.0603196
0.192026
0.192026
0.192026
0.192026
0.192026
-0.100103
-0.100103
-0.100103
-0.100103
-0.100103
-0.100103
0.0869903
0.0869903
0.0869903
0.0869903
0.0869903
0.00020425
0.00020425
0.00020425
0.00020425
0.00020425
0.00020425
0.0680716
0.0680716
0.0680716
0.0680716
0.0680716
0.0680716
0.418935
0.418935
0.418935
0.418935
0.418935
0.195191
0.195191
0.195191
0.195191
0.195191
-0.226385
-0.226385
-0.226385
-0.226385
-0.226385
-0.226385
-0.226385
-0.0219982
-0.0219982
-0.0219982
-0.0219982
-0.0219982
-0.0219982
-0.0878796
-0.0878796
-0.0878796
-0.0878796
-0.0878796
-0.0878796
-0.0878796
-0.0697433
-0.0697433
-0.0697433
-0.0697433
-0.0697433
-0.0697433
-0.190779
-0.190779
-0.190779
-0.190779
-0.190779
-0.190779
-0.190779
0.222612
0.222612
0.222612
0.222612
0.222612
-0.0467657
-0.0467657
-0.0467657
-0.0467657
-0.0467657
-0.0467657
0.16172
0.16172
0.16172
0.16172
0.16172
0.16172
-0.100889
-0.100889
-0.100889
-0.100889
-0.100889
-0.100889
0.380824
0.380824
0.380824
0.380824
0.380824
-0.119112
-0.119112
-0.119112
-0.119112
-0.119112
-0.119112
-0.119112
-0.116553
-0.116553
-0.116553
-0.116553
-0.116553
-0.116553
0.170444
0.170444
0.170444
0.170444
0.170444
-0.366251
-0.366251
-0.366251
-0.366251
-0.366251
-0.366251
-0.366251
-0.0679186
-0.0679186
-0.0679186
-0.0679186
-0.0679186
-0.11727
-0.11727
-0.11727
-0.11727
-0.11727
-0.11727
0.0348816
0.0348816
0.0348816
0.0348816
0.0348816
-0.0416819
-0.0416819
-0.0416819
-0.0416819
-0.0416819
-0.0416819
-0.0416819
-0.200559
-0.200559
-0.200559
-0.200559
-0.200559
-0.200559
-0.200559
-0.0906204
-0.0906204
-0.0906204
-0.0906204
-0.0906204
-0.00313893
-0.00313893
-0.00313893
-0.00313893
-0.00313893
-0.00313893
0.0079412
0.0079412
0.0079412
0.0079412
0.0079412
0.075386
0.075386
0.075386
0.075386
0.075386
0.075386
0.6226
0.6226
0.6226
0.6226
0.6226
-0.17542
-0.17542
-0.17542
-0.17542
-0.17542
-0.17542
-0.17542
-0.15951
-0.15951
-0.15951
-0.15951
-0.15951
-0.15951
-0.162892
-0.162892
-0.162892
-0.162892
-0.162892
-0.162892
-0.162892
0.012569
0.012569
0.012569
0.012569
0.012569
0.012569
-0.159596
-0.159596
-0.159596
-0.159596
-0.159596
-0.159596
-0.286691
-0.286691
-0.286691
-0.286691
-0.286691
-0.286691
-0.286691
-0.0528838
-0.0528838
-0.0528838
-0.0528838
-0.0528838
-0.0528838
0.217946
0.217946
0.217946
0.217946
0.217946
0.217946
0.211473
0.211473
0.211473
0.211473
0.211473
0.211473
0.272176
0.272176
0.272176
0.272176
0.272176
