# Supplementary material for: Numerical assessment of the applicability of geometry-based force inference on homogeneous and heterogeneous cells
Source: PLoS One. 2024 Apr 16;19(4):e0299016. doi: 10.1371/journal.pone.0299016 (PMC11020637; doi:10.1371/journal.pone.0299016)
Supplement: S1 Data — Simulation results of homogeneous cells, based on different parameters, are stored in approximately 400 folders, each individually named from “data_004” to “data_400”. Please refer to the Excel file “parameter_settings.xlsx” for detailed parameter settings. Each folder contains one.dat file representing the cell structure, two.txt files listing the correct stress values, and two.vtk files containing the estimated stress values. If a folder is empty, it means that the simulation was stopped for some reason under the parameters. Simulation results of heterogeneous cells. Simulation results of heterogeneous cells, based on different parameters, are stored in four folders, each individually named from “data_1001” to “data_1004”. The Excel file “parameter_settings.xlsx” also contains the detailed parameter settings of those four results. Each folder contains five files, arranged in the same configuration as above. (ZIP) [file pone.0299016.s001.zip › supporting_data/data_097/i2dvertex000000000000000.dat]

170629

20.0
20.0

200
277
78

8.57116	8.60646
9.82586	8.81617
1.31991	4.18674
10.4769	0.360946
2.67775	2.99345
10.3783	8.20214
10.4257	1.5055
10.7134	7.45753
2.70176	8.27845
10.2141	3.3073
0.898916	2.06657
1.36001	2.6539
1.86998	9.02987
2.31706	0.183161
2.21895	2.26094
4.24079	2.0861
1.36363	9.11583
5.04389	8.48104
2.50145	2.38258
5.37609	2.0249
4.30247	9.08534
5.04783	4.73869
6.25127	1.50935
4.52486	2.96981
5.98538	0.819518
6.90422	7.31104
7.77311	7.67074
6.60849	8.55834
7.33619	1.25999
0.111117	6.3335
8.82143	8.1383
5.46166	9.14388
9.72532	0.0313835
5.62659	7.90147
7.59886	1.18473
0.975248	1.63364
7.76034	0.134077
9.21497	1.96353
9.95013	0.347376
0.239461	2.25487
9.66929	1.35133
10.5107	2.01532
0.469074	4.42429
1.56629	4.33375
0.23187	1.04515
0.481435	3.24464
0.279963	3.11097
2.57007	5.01968
0.356495	1.06211
9.59289	1.06053
10.4397	4.28628
3.0851	2.13636
5.06248	1.78656
1.78335	1.44795
3.59469	3.62707
3.43815	3.28475
5.85284	3.04379
4.58037	0.756367
5.38339	2.63784
4.6397	3.44765
4.75311	0.756279
5.51777	4.38726
5.12599	4.74042
4.11682	2.46204
8.80262	0.896615
6.49348	2.70142
6.11945	0.534467
7.23253	1.97899
8.30575	1.45446
8.29653	3.12388
7.47362	7.80385
7.12685	1.5824
10.0086	2.43662
6.07888	1.76279
7.85625	0.244731
8.11585	2.79639
9.0951	2.95699
6.59095	0.412478
10.5301	5.39294
9.5119	3.61636
3.68216	6.61578
10.1023	4.81927
9.70822	5.97694
10.4665	5.82366
2.28761	6.21858
0.539453	5.18734
1.44491	5.22592
0.711698	5.32356
1.33182	3.00781
1.00628	6.92358
2.30069	3.80208
2.82278	5.11595
3.84692	2.50346
1.14917	3.16296
1.97129	7.21406
3.21121	4.13823
5.49643	3.79101
3.27343	4.67006
3.24028	7.32652
4.41953	4.30915
4.31583	3.78158
5.68788	5.68722
6.68373	3.8276
4.38643	5.61438
6.78197	0.103961
5.13847	1.08836
3.80093	4.87436
8.1941	3.45588
6.88253	2.7016
7.06491	2.96872
3.99714	1.494
8.21059	2.31339
6.36995	5.2493
8.47723	1.99901
7.78019	4.68793
0.270268	4.25551
10.0511	3.53491
9.30509	4.0119
9.36807	2.39415
9.3445	5.19287
0.838238	6.34571
8.21508	5.73772
9.89775	6.92455
9.09446	7.72773
10.3138	8.2128
1.03077	6.47232
10.4806	7.04203
0.0925877	9.06152
3.51595	5.916
2.04007	4.21159
1.82608	6.11875
4.42818	7.49316
2.14837	8.53055
1.09097	0.496747
2.78172	7.65895
3.10398	9.04569
1.70436	5.4567
2.89813	5.7508
4.32103	7.78061
3.64336	0.355518
3.33816	6.86804
6.18898	6.15406
5.86812	6.68781
7.44969	5.89348
4.80252	6.10857
3.98002	5.52161
7.59248	4.80541
4.78083	6.29499
9.50776	5.85489
7.80671	3.76118
7.04062	6.44188
7.70671	8.70717
6.4237	7.53379
6.29325	4.82513
6.66937	4.32858
8.67809	6.45007
8.81824	4.1209
9.47163	7.526
8.55324	5.13366
7.35779	8.31847
0.620339	7.37469
0.843634	8.1425
1.62583	7.81908
1.06431	0.187578
2.22939	3.4932
0.942987	8.18389
1.87772	1.26488
1.84369	7.26708
2.37375	6.53597
0.0584293	8.69963
2.30358	0.500357
3.2726	0.90301
1.83737	1.02692
5.02954	8.76971
5.40125	6.80175
6.21146	8.00576
3.90815	8.01153
7.29164	6.3174
3.313	1.27769
3.07131	1.49453
5.24488	7.26312
8.14503	6.8598
3.7682	8.35724
3.16532	8.64787
6.02897	5.79588
5.66222	9.14632
6.33078	8.42354
4.06701	6.6911
7.29348	5.57068
5.77258	3.61162
4.12011	0.256988
7.98923	6.89306
8.70757	6.23949
9.66031	4.83025
9.56602	7.15328
8.37479	4.81499
6.8782	3.65957
8.71883	8.18035
8.59981	0.411382
8.95811	0.00421186

30	1
35	48
48	44
38	3
115	45
39	10
53	35
133	48
53	166
46	45
11	14
171	170
10	11
10	35
135	183
172	170
93	45
178	171
178	179
59	23
57	110
92	51
23	63
60	105
57	60
65	73
31	185
19	73
66	77
185	186
31	173
26	191
36	104
123	181
27	159
68	64
28	34
74	36
199	198
74	34
198	64
199	32
49	38
49	40
32	38
5	124
6	40
64	49
41	6
41	72
42	2
87	86
115	42
2	93
78	83
72	9
18	14
164	88
39	46
93	88
88	11
51	179
116	9
18	51
166	179
4	18
55	54
14	53
55	92
55	4
63	92
59	100
100	99
52	15
19	58
63	15
110	15
21	99
23	58
52	19
58	56
96	61
189	56
22	71
189	96
105	52
22	73
70	26
24	105
22	24
70	159
66	24
104	77
68	113
71	28
28	77
111	113
68	34
67	111
37	118
37	113
75	69
76	118
40	37
72	118
86	43
42	85
50	81
87	85
82	83
193	81
2	43
120	87
84	130
47	129
136	47
129	90
120	125
43	129
164	90
95	90
97	95
164	4
98	134
94	168
91	137
54	95
47	91
106	99
168	84
130	136
100	54
97	106
128	137
103	145
91	97
128	80
103	21
96	59
128	145
21	62
144	101
145	106
108	65
62	101
154	153
109	108
62	61
102	189
71	67
65	56
109	196
109	75
149	107
196	149
75	111
107	69
107	156
69	76
117	79
117	156
116	79
79	76
116	50
78	81
148	82
119	193
126	122
7	126
165	161
82	122
89	125
125	130
122	194
86	136
29	120
168	140
94	167
94	134
8	183
12	16
132	162
80	140
140	98
131	138
84	137
182	176
12	132
138	176
147	187
187	80
176	98
174	147
101	184
144	147
141	184
141	150
143	177
152	142
103	144
112	184
142	141
67	108
146	188
177	150
153	61
188	143
195	158
112	153
143	121
155	192
102	196
121	158
114	146
154	102
188	112
146	154
119	148
117	193
149	114
155	194
124	157
30	123
161	160
7	5
89	160
165	162
124	1
167	89
162	167
8	134
132	8
16	165
169	127
172	133
161	169
172	166
133	163
131	187
33	180
17	33
17	138
13	170
180	131
190	139
190	57
177	191
171	139
110	178
150	25
175	33
182	183
180	174
173	17
174	142
25	152
175	152
181	191
20	182
20	173
181	155
70	25
175	186
159	151
192	121
186	27
195	114
158	119
157	194
195	156
26	197
151	0
157	123
148	192
198	74
30	197
0	197

7	124	157	194	122	126	7	5
7	39	10	11	88	93	45	46
6	170	171	178	179	166	172
7	110	15	63	92	51	179	178
6	22	71	67	108	65	73
6	182	176	138	17	173	20
6	70	26	197	0	151	159
6	113	68	64	49	40	37
6	14	53	166	179	51	18
5	53	14	11	10	35
6	52	15	110	57	60	105
5	198	64	68	34	74
6	38	49	64	198	199	32
6	41	72	118	37	40	6
6	43	86	87	85	42	2
5	93	2	42	115	45
7	55	92	63	23	59	100	54
5	55	4	18	51	92
7	21	99	100	59	96	61	62
5	19	73	65	56	58
6	74	34	28	77	104	36
7	111	67	71	28	34	68	113
6	79	76	118	72	9	116
7	2	93	88	164	90	129	43
6	164	88	11	14	18	4
6	97	95	54	100	99	106
6	23	58	56	189	96	59
6	58	23	63	15	52	19
6	71	22	24	66	77	28
6	24	22	73	19	52	105
5	67	111	75	109	108
7	76	69	75	111	113	37	118
7	119	193	81	78	83	82	148
6	87	86	136	130	125	120
6	54	95	90	164	4	55
6	129	90	95	97	91	47
6	136	47	91	137	84	130
5	99	21	103	145	106
6	184	101	62	61	153	112
5	101	144	103	21	62
6	109	75	69	107	149	196
6	69	76	79	117	156	107
5	86	43	129	47	136
5	168	140	98	134	94
7	125	130	84	168	94	167	89
6	98	176	182	183	8	134
7	187	80	128	145	103	144	147
6	106	145	128	137	91	97
7	56	65	108	109	196	102	189
5	107	156	195	114	149
6	117	79	116	50	81	193
6	82	122	194	155	192	148
6	140	168	84	137	128	80
5	131	180	33	17	138
7	143	188	146	114	195	158	121
6	154	153	61	96	189	102
5	121	158	119	148	192
7	188	143	177	150	141	184	112
5	30	123	157	124	1
6	35	48	133	172	166	53
5	187	147	174	180	131
7	174	147	144	101	184	141	142
7	191	177	143	121	192	155	181
5	150	25	152	142	141
6	114	146	154	102	196	149
5	154	146	188	112	153
6	161	160	89	167	162	165
5	16	165	162	132	12
7	176	98	140	80	187	131	138
6	178	171	139	190	57	110
7	17	33	175	186	185	31	173
6	33	180	174	142	152	175
6	70	25	150	177	191	26
7	159	27	186	175	152	25	70
6	195	156	117	193	119	158
6	181	123	30	197	26	191
6	94	134	8	132	162	167
5	123	181	155	194	157
