# Supplementary material for: Numerical assessment of the applicability of geometry-based force inference on homogeneous and heterogeneous cells
Source: PLoS One. 2024 Apr 16;19(4):e0299016. doi: 10.1371/journal.pone.0299016 (PMC11020637; doi:10.1371/journal.pone.0299016)
Supplement: S1 Data — Simulation results of homogeneous cells, based on different parameters, are stored in approximately 400 folders, each individually named from “data_004” to “data_400”. Please refer to the Excel file “parameter_settings.xlsx” for detailed parameter settings. Each folder contains one.dat file representing the cell structure, two.txt files listing the correct stress values, and two.vtk files containing the estimated stress values. If a folder is empty, it means that the simulation was stopped for some reason under the parameters. Simulation results of heterogeneous cells. Simulation results of heterogeneous cells, based on different parameters, are stored in four folders, each individually named from “data_1001” to “data_1004”. The Excel file “parameter_settings.xlsx” also contains the detailed parameter settings of those four results. Each folder contains five files, arranged in the same configuration as above. (ZIP) [file pone.0299016.s001.zip › supporting_data/data_098/000000_2dVertex(edge).vtk]

# vtk DataFile Version 2.0
S.O.
ASCII
DATASET UNSTRUCTURED_GRID
POINTS 200 float
9.56822 0.224862 0
8.32223 0.562618 0
9.83777 8.74671 0
1.5022 9.11696 0
1.10587 0.151036 0
1.68857 1.38028 0
1.55955 7.48955 0
1.02087 8.38082 0
2.87664 9.03627 0
1.72356 0.955503 0
0.0436023 1.95914 0
2.06008 8.99069 0
5.43249 8.43471 0
2.03324 1.61985 0
0.40879 1.4132 0
4.16662 2.95664 0
2.97655 7.78413 0
2.89438 7.76487 0
4.14505 8.11113 0
4.64352 0.306621 0
5.50578 0.270827 0
3.78906 7.02671 0
4.84433 1.12685 0
4.53383 1.91472 0
7.44878 2.46724 0
5.91363 0.890252 0
2.33767 9.22273 0
5.73311 1.97995 0
9.153 1.10778 0
7.21536 2.44519 0
5.48562 8.21576 0
7.77488 2.94958 0
8.44079 1.80627 0
6.21667 0.879794 0
5.88311 2.09227 0
6.82265 1.36301 0
10.3611 1.00407 0
9.85089 1.67724 0
8.27056 2.97603 0
9.55614 0.133422 0
10.4094 3.11719 0
9.84554 1.81728 0
9.4607 3.07245 0
0.842576 3.85541 0
0.0180133 0.855115 0
1.47624 3.85409 0
0.506007 2.94736 0
10.4101 3.68453 0
9.89463 9.02298 0
1.22895 1.63633 0
0.315109 1.01915 0
3.0698 2.32196 0
3.79349 8.32902 0
1.11986 0.603593 0
1.60543 3.43286 0
3.4188 0.199373 0
2.25569 0.573507 0
4.51902 0.0836304 0
3.87448 1.76369 0
2.55464 2.73455 0
5.6335 1.26498 0
3.63507 1.10765 0
4.55238 4.09791 0
5.68751 3.13484 0
4.52236 0.710361 0
4.85851 2.31054 0
6.04091 2.83734 0
6.41941 4.10576 0
8.32242 4.20297 0
8.76578 2.30228 0
6.54289 2.97863 0
7.40977 3.73804 0
7.91006 1.82093 0
8.89658 2.31174 0
9.0351 4.96751 0
8.62605 3.69897 0
10.1635 2.13339 0
10.0817 2.81553 0
6.77632 3.72085 0
0.146753 4.04822 0
9.65521 4.07155 0
9.66988 6.26535 0
0.033725 4.79019 0
1.46315 5.58202 0
0.630693 2.70852 0
0.358697 5.03324 0
1.03075 2.5872 0
2.51562 5.73625 0
2.82689 1.5935 0
2.84532 3.85234 0
1.50129 5.02222 0
4.73953 4.04318 0
4.05518 3.62038 0
2.00299 2.35899 0
3.35465 5.12385 0
2.3847 4.73972 0
5.13667 3.08095 0
3.15972 1.02323 0
3.54462 2.4995 0
3.27224 3.94616 0
5.85602 4.01831 0
3.45187 2.53126 0
4.80623 2.69632 0
4.19777 4.76288 0
7.12208 4.84128 0
9.65143 4.21908 0
7.17616 6.32804 0
3.57208 4.79863 0
5.34038 5.02743 0
7.62987 4.0932 0
8.74501 5.69444 0
6.52028 4.67939 0
9.01438 4.83977 0
10.349 4.85446 0
10.0642 5.78194 0
7.33433 5.35731 0
10.0028 5.49868 0
9.20856 3.59002 0
8.36267 5.8038 0
1.13378 4.00569 0
0.389953 6.34465 0
0.433974 5.79551 0
9.38602 7.47531 0
0.571536 7.4368 0
1.3838 2.81296 0
2.39579 4.3748 0
0.867019 6.63261 0
2.74923 5.17986 0
4.72877 5.28904 0
0.353372 5.89658 0
10.2308 8.20733 0
1.163 4.71596 0
3.12327 3.83106 0
3.73424 5.87185 0
5.17778 7.14749 0
5.89673 5.23268 0
5.72014 5.99986 0
2.4843 3.30944 0
3.3018 6.44219 0
4.52005 5.79268 0
6.62033 6.5926 0
5.82736 6.19926 0
6.47955 7.65381 0
2.27639 6.99296 0
7.5576 6.96705 0
7.65809 8.12384 0
6.9539 7.66284 0
5.44357 7.05193 0
7.50335 6.51572 0
7.0681 5.70606 0
8.32548 7.41986 0
6.63049 7.73914 0
8.21578 6.27478 0
7.3423 0.340071 0
6.31149 8.92004 0
8.91396 7.01363 0
8.37087 4.35896 0
9.61082 6.27469 0
7.83334 5.35837 0
0.848868 7.24816 0
0.385289 8.23988 0
9.19226 8.30914 0
10.2816 7.2022 0
10.0637 7.43215 0
1.61081 6.4291 0
3.35319 0.952101 0
8.28242 7.8358 0
1.61659 7.86282 0
1.76667 5.84287 0
10.3414 6.82377 0
4.70722 6.03296 0
2.18957 8.25355 0
0.47669 8.3773 0
6.00232 5.57173 0
2.28039 6.92252 0
4.24478 7.64127 0
4.56693 6.47704 0
3.58657 7.00092 0
5.38215 4.38801 0
2.90353 6.39672 0
3.13332 8.10155 0
4.85746 8.63795 0
5.04423 7.47819 0
3.88078 9.21237 0
8.59891 0.0485748 0
7.60633 8.91401 0
8.67937 1.20888 0
7.49122 1.10824 0
8.7657 8.4709 0
6.38749 7.40324 0
6.62262 8.57811 0
6.72515 1.82343 0
7.67209 8.87451 0
5.79448 8.91443 0
6.66558 0.295767 0
7.61782 0.774923 0
10.6855 9.28438 0
8.47355 8.97541 0
8.98521 7.01382 0
0.233866 9.12766 0
CELLS 396 1188 
2 7 167
2 159 6
2 167 6
2 5 9
2 5 49
2 49 14
2 5 9
2 88 97
2 13 5
2 88 13
2 182 175
2 176 21
2 176 134
2 21 175
2 134 182
2 60 22
2 22 23
2 27 60
2 65 27
2 23 65
2 25 60
2 34 191
2 33 35
2 27 60
2 27 34
2 191 35
2 35 187
2 191 35
2 29 191
2 24 72
2 29 24
2 72 187
2 18 175
2 180 16
2 177 16
2 21 177
2 21 175
2 25 60
2 64 22
2 60 22
2 64 22
2 22 23
2 58 61
2 23 58
2 70 66
2 63 100
2 67 100
2 70 78
2 63 66
2 78 67
2 34 191
2 29 70
2 29 191
2 70 66
2 34 66
2 186 32
2 73 69
2 73 41
2 32 69
2 28 37
2 186 28
2 54 124
2 84 86
2 86 124
2 119 45
2 119 43
2 45 54
2 84 86
2 49 14
2 49 86
2 88 97
2 101 51
2 88 51
2 58 61
2 98 101
2 98 58
2 88 13
2 13 93
2 88 51
2 51 59
2 59 93
2 15 98
2 23 65
2 23 58
2 98 58
2 65 102
2 15 102
2 96 63
2 178 91
2 178 100
2 63 100
2 91 96
2 29 70
2 31 71
2 31 24
2 70 78
2 78 71
2 29 24
2 42 77
2 73 41
2 73 42
2 105 112
2 74 112
2 74 116
2 42 77
2 42 117
2 117 80
2 54 124
2 124 93
2 137 59
2 54 137
2 59 93
2 5 49
2 86 124
2 49 86
2 13 5
2 124 93
2 13 93
2 178 91
2 62 91
2 108 128
2 178 108
2 103 62
2 128 103
2 75 68
2 117 75
2 112 156
2 105 112
2 117 80
2 68 156
2 31 71
2 31 38
2 75 68
2 71 109
2 75 38
2 68 109
2 68 109
2 104 115
2 104 109
2 115 158
2 68 156
2 156 158
2 73 69
2 75 38
2 38 69
2 117 75
2 73 42
2 42 117
2 119 45
2 90 131
2 131 119
2 95 90
2 95 125
2 125 45
2 101 51
2 137 59
2 51 59
2 137 89
2 101 132
2 132 89
2 15 98
2 101 132
2 98 101
2 132 99
2 92 15
2 92 99
2 102 96
2 92 15
2 62 91
2 15 102
2 62 92
2 91 96
2 65 27
2 27 34
2 102 96
2 96 63
2 34 66
2 63 66
2 65 102
2 148 144
2 148 152
2 144 150
2 155 152
2 155 150
2 106 149
2 148 106
2 149 115
2 115 158
2 118 152
2 148 152
2 118 158
2 119 43
2 131 119
2 131 85
2 83 90
2 90 131
2 83 121
2 131 85
2 83 90
2 95 90
2 83 168
2 127 87
2 87 168
2 127 95
2 45 54
2 54 137
2 137 89
2 125 45
2 125 89
2 107 94
2 133 94
2 128 139
2 133 139
2 103 107
2 128 103
2 95 125
2 125 89
2 132 99
2 94 127
2 132 89
2 107 94
2 127 95
2 107 99
2 106 149
2 149 173
2 173 136
2 140 141
2 140 106
2 136 141
2 178 100
2 67 100
2 108 135
2 178 108
2 67 111
2 135 111
2 112 156
2 156 158
2 74 112
2 74 110
2 118 158
2 118 110
2 118 152
2 110 157
2 155 152
2 118 110
2 157 198
2 155 198
2 74 110
2 74 116
2 110 157
2 81 157
2 83 168
2 126 164
2 83 121
2 164 168
2 92 99
2 62 92
2 103 62
2 103 107
2 107 99
2 136 170
2 147 141
2 176 134
2 170 176
2 147 134
2 136 141
2 147 141
2 140 141
2 140 189
2 147 189
2 148 106
2 140 189
2 140 106
2 146 151
2 148 144
2 144 146
2 189 142
2 142 151
2 144 146
2 150 166
2 166 145
2 144 150
2 146 145
2 166 145
2 145 192
2 188 166
2 78 71
2 71 109
2 104 111
2 78 67
2 67 111
2 104 109
2 94 127
2 127 87
2 133 94
2 87 179
2 138 179
2 133 138
2 108 128
2 108 135
2 128 139
2 136 170
2 135 173
2 173 136
2 139 170
2 104 111
2 104 115
2 149 115
2 135 173
2 149 173
2 135 111
2 176 21
2 133 139
2 170 176
2 139 170
2 133 138
2 138 177
2 21 177
2 182 30
2 147 134
2 147 189
2 189 142
2 142 30
2 134 182
2 142 151
2 142 30
2 151 190
2 12 30
2 146 151
2 151 190
2 145 192
2 146 145
2 157 198
2 81 157
2 163 122
2 198 122
2 150 166
2 155 150
2 188 166
2 161 122
2 155 198
2 198 122
2 7 167
2 167 171
2 11 171
2 17 171
2 11 171
2 180 16
2 16 17
2 87 168
2 179 174
2 87 179
2 164 168
2 164 174
2 179 174
2 138 179
2 143 174
2 17 143
2 16 17
2 138 177
2 177 16
2 186 32
2 195 187
2 72 32
2 186 1
2 72 187
2 0 28
2 186 1
2 186 28
2 161 122
2 163 122
2 126 164
2 159 6
2 164 174
2 143 174
2 6 143
2 167 171
2 17 171
2 167 6
2 6 143
2 17 143
2 18 175
2 182 175
2 182 30
2 12 30
2 33 35
2 35 187
2 195 187
2 31 24
2 24 72
2 31 38
2 38 69
2 72 32
2 32 69
2 0 28
2 28 37
CELL_TYPES 396
3
3
3
3
3
3
3
3
3
3
3
3
3
3
3
3
3
3
3
3
3
3
3
3
3
3
3
3
3
3
3
3
3
3
3
3
3
3
3
3
3
3
3
3
3
3
3
3
3
3
3
3
3
3
3
3
3
3
3
3
3
3
3
3
3
3
3
3
3
3
3
3
3
3
3
3
3
3
3
3
3
3
3
3
3
3
3
3
3
3
3
3
3
3
3
3
3
3
3
3
3
3
3
3
3
3
3
3
3
3
3
3
3
3
3
3
3
3
3
3
3
3
3
3
3
3
3
3
3
3
3
3
3
3
3
3
3
3
3
3
3
3
3
3
3
3
3
3
3
3
3
3
3
3
3
3
3
3
3
3
3
3
3
3
3
3
3
3
3
3
3
3
3
3
3
3
3
3
3
3
3
3
3
3
3
3
3
3
3
3
3
3
3
3
3
3
3
3
3
3
3
3
3
3
3
3
3
3
3
3
3
3
3
3
3
3
3
3
3
3
3
3
3
3
3
3
3
3
3
3
3
3
3
3
3
3
3
3
3
3
3
3
3
3
3
3
3
3
3
3
3
3
3
3
3
3
3
3
3
3
3
3
3
3
3
3
3
3
3
3
3
3
3
3
3
3
3
3
3
3
3
3
3
3
3
3
3
3
3
3
3
3
3
3
3
3
3
3
3
3
3
3
3
3
3
3
3
3
3
3
3
3
3
3
3
3
3
3
3
3
3
3
3
3
3
3
3
3
3
3
3
3
3
3
3
3
3
3
3
3
3
3
3
3
3
3
3
3
3
3
3
3
3
3
3
3
3
3
3
3
3
3
3
3
3
3
3
3
3
3
3
3
3
3
3
3
3
3
3
3
3
3
3
3
3
3
3
3
3
3
3
3
3
3
3
3
POINT_DATA 200
CELL_DATA 396
SCALARS ForceMap float
LOOKUP_TABLE default
0.800082
0.94244
0.993545
1.04854
1.12116
0.950338
1.04854
0.809767
1.00461
0.937833
0.97358
0.88558
0.87819
0.865872
1.12187
0.82865
0.747137
1.04722
0.832032
1.05072
1.06391
0.793816
0.91026
1.04722
1.08213
0.844173
0.906199
0.844173
0.818866
1.00448
1.12764
0.722605
0.777844
1.11232
0.917086
0.938597
0.865872
1.06391
0.993283
0.82865
0.993283
0.747137
1.132
0.95008
1.04148
0.78806
0.891075
0.840816
0.95039
1.05735
0.793816
0.89073
0.818866
1.04148
0.909525
0.803681
1.01804
0.973345
1.03819
0.845003
0.850502
1.07142
1.08606
0.871281
1.02905
1.11805
0.995382
1.08606
0.950338
0.952234
0.809767
0.881091
1.03093
1.132
1.12929
0.845679
0.937833
0.900248
1.03093
0.963962
1.01404
0.904612
1.05072
0.95008
0.845679
1.00302
0.875433
0.876416
0.883439
0.967843
0.78806
0.791975
0.89073
0.890267
1.15685
0.840816
0.932041
1.12764
1.07258
0.973345
0.932406
1.03146
1.39263
0.746383
1.07258
0.833843
0.863945
1.07142
0.866988
1.13079
0.917187
1.01404
1.12116
0.871281
0.952234
1.00461
0.866988
0.900248
0.883439
1.15728
1.09617
1.00606
1.08598
0.988685
1.2014
1.0852
0.935718
1.03146
0.863945
1.26619
0.890267
1.03487
1.2014
0.976489
0.862887
0.954111
0.954111
0.917116
0.826093
0.997702
1.26619
0.685502
1.01804
0.862887
1.02901
1.0852
0.932406
0.833843
1.02905
1.11579
0.961195
0.912511
0.955102
0.915121
0.881091
1.13079
0.963962
1.0462
0.915101
1.03225
0.904612
0.915101
1.12929
1.17531
1.00066
0.957943
0.978993
1.00066
1.15728
0.875433
0.900404
0.791975
0.832032
1.08213
0.978993
0.876416
0.909525
0.95039
1.00302
0.860945
0.96069
1.66607
0.962864
0.546431
0.92968
1.01082
1.04327
0.997702
0.926483
0.96069
0.90262
1.11805
0.961195
0.862381
1.11951
1.11579
0.843659
0.862381
1.11951
0.912511
0.963486
1.1839
1.11777
1.06801
0.995382
0.917187
1.0462
0.915121
1.01367
1.00312
0.998746
0.946924
0.957173
1.17791
0.988685
0.955102
1.01367
1.17531
1.00088
1.03225
1.00312
1.06801
0.995386
0.92968
0.788117
0.818859
0.960077
0.789326
0.982164
0.967843
0.891075
0.917569
1.00606
0.892374
0.897528
0.935718
0.685502
1.39263
0.67621
0.90262
1.05921
0.926483
0.781412
0.962864
1.05921
1.10993
0.821553
0.67621
0.746383
0.781412
1.40517
0.963486
0.831127
0.843659
0.780101
0.957943
0.900404
1.08598
1.17791
0.995386
0.87305
0.800418
0.87819
0.929854
0.992618
0.982164
0.800418
0.960077
0.889966
0.902376
1.01082
0.889966
0.789326
0.531928
0.860945
1.41296
1.00536
0.998612
1.41296
1.2639
1.73779
1.66607
0.908856
1.73779
-0.0692882
0.475724
0.932041
0.976489
0.838459
1.05735
0.892374
0.826093
1.00088
1.1839
0.998746
1.09538
1.20749
1.05928
1.09617
0.917569
0.946924
0.87305
0.808764
0.818859
0.842311
0.838459
0.917116
1.04327
0.808764
0.788117
0.897528
0.88558
0.957173
0.929854
0.842311
1.05928
0.983162
0.938597
0.955652
0.992618
0.902376
1.00536
0.726962
1.12187
0.998612
0.726962
0.505046
1.09453
0.531928
0.505046
-0.0692882
0.908856
1.10993
1.40517
1.46342
0.79295
1.2639
0.546431
0.475724
0.473457
0.821553
0.79295
0.800082
0.903419
1.02554
0.945512
1.02554
1.11232
1.20594
1.11777
1.03641
1.09538
0.780101
0.984823
1.03641
1.20749
1.06776
0.939528
1.20594
0.983162
0.917086
0.803681
1.0566
0.983161
0.890579
0.722605
1.16273
0.890579
0.850502
0.473457
1.46342
0.831127
0.94244
0.984823
1.06776
0.921882
0.903419
0.945512
0.993545
0.921882
0.939528
0.777844
0.97358
0.955652
1.09453
0.91026
0.906199
1.0566
1.15685
1.00448
1.03487
1.02901
0.983161
1.03819
1.16273
0.845003
