# Supplementary material for: Numerical assessment of the applicability of geometry-based force inference on homogeneous and heterogeneous cells
Source: PLoS One. 2024 Apr 16;19(4):e0299016. doi: 10.1371/journal.pone.0299016 (PMC11020637; doi:10.1371/journal.pone.0299016)
Supplement: S1 Data — Simulation results of homogeneous cells, based on different parameters, are stored in approximately 400 folders, each individually named from “data_004” to “data_400”. Please refer to the Excel file “parameter_settings.xlsx” for detailed parameter settings. Each folder contains one.dat file representing the cell structure, two.txt files listing the correct stress values, and two.vtk files containing the estimated stress values. If a folder is empty, it means that the simulation was stopped for some reason under the parameters. Simulation results of heterogeneous cells. Simulation results of heterogeneous cells, based on different parameters, are stored in four folders, each individually named from “data_1001” to “data_1004”. The Excel file “parameter_settings.xlsx” also contains the detailed parameter settings of those four results. Each folder contains five files, arranged in the same configuration as above. (ZIP) [file pone.0299016.s001.zip › supporting_data/data_098/000000_2dVertex(surface).vtk]

# vtk DataFile Version 2.0
S.O.
ASCII
DATASET UNSTRUCTURED_GRID
POINTS 278 float
9.56822 0.224862 0
8.32223 0.562618 0
9.83777 8.74671 0
1.5022 9.11696 0
1.10587 0.151036 0
1.68857 1.38028 0
1.55955 7.48955 0
1.02087 8.38082 0
2.87664 9.03627 0
1.72356 0.955503 0
0.0436023 1.95914 0
2.06008 8.99069 0
5.43249 8.43471 0
2.03324 1.61985 0
0.40879 1.4132 0
4.16662 2.95664 0
2.97655 7.78413 0
2.89438 7.76487 0
4.14505 8.11113 0
4.64352 0.306621 0
5.50578 0.270827 0
3.78906 7.02671 0
4.84433 1.12685 0
4.53383 1.91472 0
7.44878 2.46724 0
5.91363 0.890252 0
2.33767 9.22273 0
5.73311 1.97995 0
9.153 1.10778 0
7.21536 2.44519 0
5.48562 8.21576 0
7.77488 2.94958 0
8.44079 1.80627 0
6.21667 0.879794 0
5.88311 2.09227 0
6.82265 1.36301 0
10.3611 1.00407 0
9.85089 1.67724 0
8.27056 2.97603 0
9.55614 0.133422 0
10.4094 3.11719 0
9.84554 1.81728 0
9.4607 3.07245 0
0.842576 3.85541 0
0.0180133 0.855115 0
1.47624 3.85409 0
0.506007 2.94736 0
10.4101 3.68453 0
9.89463 9.02298 0
1.22895 1.63633 0
0.315109 1.01915 0
3.0698 2.32196 0
3.79349 8.32902 0
1.11986 0.603593 0
1.60543 3.43286 0
3.4188 0.199373 0
2.25569 0.573507 0
4.51902 0.0836304 0
3.87448 1.76369 0
2.55464 2.73455 0
5.6335 1.26498 0
3.63507 1.10765 0
4.55238 4.09791 0
5.68751 3.13484 0
4.52236 0.710361 0
4.85851 2.31054 0
6.04091 2.83734 0
6.41941 4.10576 0
8.32242 4.20297 0
8.76578 2.30228 0
6.54289 2.97863 0
7.40977 3.73804 0
7.91006 1.82093 0
8.89658 2.31174 0
9.0351 4.96751 0
8.62605 3.69897 0
10.1635 2.13339 0
10.0817 2.81553 0
6.77632 3.72085 0
0.146753 4.04822 0
9.65521 4.07155 0
9.66988 6.26535 0
0.033725 4.79019 0
1.46315 5.58202 0
0.630693 2.70852 0
0.358697 5.03324 0
1.03075 2.5872 0
2.51562 5.73625 0
2.82689 1.5935 0
2.84532 3.85234 0
1.50129 5.02222 0
4.73953 4.04318 0
4.05518 3.62038 0
2.00299 2.35899 0
3.35465 5.12385 0
2.3847 4.73972 0
5.13667 3.08095 0
3.15972 1.02323 0
3.54462 2.4995 0
3.27224 3.94616 0
5.85602 4.01831 0
3.45187 2.53126 0
4.80623 2.69632 0
4.19777 4.76288 0
7.12208 4.84128 0
9.65143 4.21908 0
7.17616 6.32804 0
3.57208 4.79863 0
5.34038 5.02743 0
7.62987 4.0932 0
8.74501 5.69444 0
6.52028 4.67939 0
9.01438 4.83977 0
10.349 4.85446 0
10.0642 5.78194 0
7.33433 5.35731 0
10.0028 5.49868 0
9.20856 3.59002 0
8.36267 5.8038 0
1.13378 4.00569 0
0.389953 6.34465 0
0.433974 5.79551 0
9.38602 7.47531 0
0.571536 7.4368 0
1.3838 2.81296 0
2.39579 4.3748 0
0.867019 6.63261 0
2.74923 5.17986 0
4.72877 5.28904 0
0.353372 5.89658 0
10.2308 8.20733 0
1.163 4.71596 0
3.12327 3.83106 0
3.73424 5.87185 0
5.17778 7.14749 0
5.89673 5.23268 0
5.72014 5.99986 0
2.4843 3.30944 0
3.3018 6.44219 0
4.52005 5.79268 0
6.62033 6.5926 0
5.82736 6.19926 0
6.47955 7.65381 0
2.27639 6.99296 0
7.5576 6.96705 0
7.65809 8.12384 0
6.9539 7.66284 0
5.44357 7.05193 0
7.50335 6.51572 0
7.0681 5.70606 0
8.32548 7.41986 0
6.63049 7.73914 0
8.21578 6.27478 0
7.3423 0.340071 0
6.31149 8.92004 0
8.91396 7.01363 0
8.37087 4.35896 0
9.61082 6.27469 0
7.83334 5.35837 0
0.848868 7.24816 0
0.385289 8.23988 0
9.19226 8.30914 0
10.2816 7.2022 0
10.0637 7.43215 0
1.61081 6.4291 0
3.35319 0.952101 0
8.28242 7.8358 0
1.61659 7.86282 0
1.76667 5.84287 0
10.3414 6.82377 0
4.70722 6.03296 0
2.18957 8.25355 0
0.47669 8.3773 0
6.00232 5.57173 0
2.28039 6.92252 0
4.24478 7.64127 0
4.56693 6.47704 0
3.58657 7.00092 0
5.38215 4.38801 0
2.90353 6.39672 0
3.13332 8.10155 0
4.85746 8.63795 0
5.04423 7.47819 0
3.88078 9.21237 0
8.59891 0.0485748 0
7.60633 8.91401 0
8.67937 1.20888 0
7.49122 1.10824 0
8.7657 8.4709 0
6.38749 7.40324 0
6.62262 8.57811 0
6.72515 1.82343 0
7.67209 8.87451 0
5.79448 8.91443 0
6.66558 0.295767 0
7.61782 0.774923 0
10.6855 9.28438 0
8.47355 8.97541 0
8.98521 7.01382 0
0.233866 9.12766 0
0.965439 7.84249 0
1.04426 1.14368 0
2.38372 1.15358 0
4.49927 7.10987 0
5.14211 1.70418 0
6.17981 1.48948 0
7.30755 1.7774 0
3.64373 7.70516 0
5.20975 0.743125 0
4.26521 1.31762 0
6.21027 3.48488 0
6.50167 2.39497 0
9.09768 1.70587 0
1.06673 3.28046 0
0.67832 2.02264 0
3.35788 1.73421 0
2.49745 2.09945 0
4.21027 2.35974 0
5.3332 3.72514 0
7.16157 3.1235 0
9.60299 2.43765 0
9.70463 4.87317 0
9.85649 3.43977 0
1.98838 2.94458 0
1.54666 2.09768 0
4.82785 4.6663 0
8.99067 4.17416 0
8.0206 3.59287 0
7.7357 4.71647 0
8.85684 3.04123 0
1.70485 4.45446 0
2.96807 3.07801 0
3.62312 3.25795 0
4.58352 3.36986 0
5.45004 2.58272 0
8.16873 6.8416 0
7.67645 5.91523 0
0.608886 4.43362 0
0.918603 5.28188 0
2.08243 5.3128 0
2.16936 3.78819 0
4.03122 5.31392 0
2.97387 4.54509 0
6.48462 6.04293 0
5.91143 4.60369 0
8.45424 5.11784 0
8.87467 6.31445 0
9.39745 5.62595 0
1.05704 6.08984 0
3.89863 4.22748 0
5.20597 6.46741 0
6.05372 6.82093 0
6.95644 7.02894 0
7.67682 7.57199 0
8.15615 8.45546 0
6.99587 4.23675 0
3.11593 5.7629 0
5.26639 5.58434 0
6.63224 5.23998 0
3.99909 6.35662 0
5.71061 7.58893 0
6.12404 8.32962 0
7.13983 8.29971 0
9.68987 6.94274 0
8.84844 7.73518 0
1.65074 8.50601 0
2.60899 8.51452 0
2.23804 6.28445 0
2.9498 7.03565 0
8.10305 1.20714 0
8.93589 0.559919 0
9.72614 8.03282 0
1.49266 6.95299 0
2.19774 7.64381 0
4.81968 8.04695 0
6.94064 0.800838 0
8.10825 2.38418 0
9.7333 0.970554 0
CELLS 467 1868 
3 200 172 7
3 200 7 167
3 200 160 172
3 200 123 160
3 200 159 6
3 200 159 123
3 200 167 6
3 201 50 53
3 201 9 53
3 201 5 9
3 201 5 49
3 201 50 14
3 201 49 14
3 202 5 9
3 202 56 9
3 202 88 97
3 202 56 97
3 202 13 5
3 202 88 13
3 203 182 175
3 203 176 21
3 203 176 134
3 203 21 175
3 203 134 182
3 204 60 22
3 204 22 23
3 204 27 60
3 204 65 27
3 204 23 65
3 205 25 60
3 205 33 25
3 205 34 191
3 205 33 35
3 205 27 60
3 205 27 34
3 205 191 35
3 206 35 187
3 206 191 35
3 206 29 191
3 206 24 72
3 206 29 24
3 206 72 187
3 207 180 52
3 207 18 175
3 207 18 52
3 207 180 16
3 207 177 16
3 207 21 177
3 207 21 175
3 208 25 60
3 208 20 25
3 208 64 22
3 208 60 22
3 208 20 19
3 208 64 19
3 209 64 22
3 209 22 23
3 209 58 61
3 209 23 58
3 209 61 64
3 210 70 66
3 210 63 100
3 210 67 100
3 210 70 78
3 210 63 66
3 210 78 67
3 211 34 191
3 211 29 70
3 211 29 191
3 211 70 66
3 211 34 66
3 212 186 32
3 212 41 37
3 212 73 69
3 212 73 41
3 212 32 69
3 212 28 37
3 212 186 28
3 213 54 124
3 213 46 84
3 213 84 86
3 213 86 124
3 213 119 45
3 213 119 43
3 213 46 43
3 213 45 54
3 214 84 86
3 214 84 10
3 214 10 14
3 214 49 14
3 214 49 86
3 215 88 97
3 215 165 97
3 215 101 51
3 215 88 51
3 215 58 61
3 215 61 165
3 215 98 101
3 215 98 58
3 216 88 13
3 216 13 93
3 216 88 51
3 216 51 59
3 216 59 93
3 217 15 98
3 217 23 65
3 217 23 58
3 217 98 58
3 217 65 102
3 217 15 102
3 218 96 63
3 218 178 91
3 218 178 100
3 218 63 100
3 218 91 96
3 219 29 70
3 219 31 71
3 219 31 24
3 219 70 78
3 219 78 71
3 219 29 24
3 220 42 77
3 220 76 41
3 220 73 41
3 220 73 42
3 220 76 77
3 221 105 112
3 221 113 105
3 221 113 116
3 221 74 112
3 221 74 116
3 222 42 77
3 222 77 40
3 222 47 80
3 222 42 117
3 222 40 47
3 222 117 80
3 223 54 124
3 223 124 93
3 223 137 59
3 223 54 137
3 223 59 93
3 224 5 49
3 224 86 124
3 224 49 86
3 224 13 5
3 224 124 93
3 224 13 93
3 225 178 91
3 225 62 91
3 225 108 128
3 225 178 108
3 225 103 62
3 225 128 103
3 226 75 68
3 226 117 75
3 226 112 156
3 226 105 112
3 226 80 105
3 226 117 80
3 226 68 156
3 227 31 71
3 227 31 38
3 227 75 68
3 227 71 109
3 227 75 38
3 227 68 109
3 228 68 109
3 228 104 115
3 228 104 109
3 228 115 158
3 228 68 156
3 228 156 158
3 229 73 69
3 229 75 38
3 229 38 69
3 229 117 75
3 229 73 42
3 229 42 117
3 230 119 45
3 230 90 131
3 230 131 119
3 230 95 90
3 230 95 125
3 230 125 45
3 231 101 51
3 231 137 59
3 231 51 59
3 231 137 89
3 231 101 132
3 231 132 89
3 232 15 98
3 232 101 132
3 232 98 101
3 232 132 99
3 232 92 15
3 232 92 99
3 233 102 96
3 233 92 15
3 233 62 91
3 233 15 102
3 233 62 92
3 233 91 96
3 234 65 27
3 234 27 34
3 234 102 96
3 234 96 63
3 234 34 66
3 234 63 66
3 234 65 102
3 235 148 144
3 235 148 152
3 235 144 150
3 235 155 152
3 235 155 150
3 236 106 149
3 236 148 106
3 236 149 115
3 236 115 158
3 236 118 152
3 236 148 152
3 236 118 158
3 237 43 79
3 237 119 43
3 237 131 119
3 237 82 85
3 237 79 82
3 237 131 85
3 238 83 90
3 238 90 131
3 238 121 85
3 238 83 121
3 238 131 85
3 239 83 90
3 239 95 90
3 239 83 168
3 239 127 87
3 239 87 168
3 239 127 95
3 240 45 54
3 240 54 137
3 240 137 89
3 240 125 45
3 240 125 89
3 241 107 94
3 241 133 94
3 241 128 139
3 241 133 139
3 241 103 107
3 241 128 103
3 242 95 125
3 242 125 89
3 242 132 99
3 242 94 127
3 242 132 89
3 242 107 94
3 242 127 95
3 242 107 99
3 243 106 149
3 243 149 173
3 243 173 136
3 243 140 141
3 243 140 106
3 243 136 141
3 244 178 100
3 244 67 100
3 244 108 135
3 244 178 108
3 244 67 111
3 244 135 111
3 245 112 156
3 245 156 158
3 245 74 112
3 245 74 110
3 245 118 158
3 245 118 110
3 246 118 152
3 246 110 157
3 246 155 152
3 246 118 110
3 246 157 198
3 246 155 198
3 247 74 110
3 247 74 116
3 247 114 116
3 247 110 157
3 247 81 114
3 247 81 157
3 248 83 168
3 248 121 129
3 248 129 120
3 248 120 126
3 248 126 164
3 248 83 121
3 248 164 168
3 249 92 99
3 249 62 92
3 249 103 62
3 249 103 107
3 249 107 99
3 250 136 170
3 250 147 141
3 250 176 134
3 250 170 176
3 250 147 134
3 250 136 141
3 251 147 141
3 251 140 141
3 251 140 189
3 251 147 189
3 252 148 106
3 252 140 189
3 252 140 106
3 252 146 151
3 252 148 144
3 252 144 146
3 252 189 142
3 252 142 151
3 253 144 146
3 253 150 166
3 253 166 145
3 253 144 150
3 253 146 145
3 254 166 145
3 254 145 192
3 254 197 192
3 254 188 166
3 254 197 188
3 255 78 71
3 255 71 109
3 255 104 111
3 255 78 67
3 255 67 111
3 255 104 109
3 256 94 127
3 256 127 87
3 256 133 94
3 256 87 179
3 256 138 179
3 256 133 138
3 257 108 128
3 257 108 135
3 257 128 139
3 257 136 170
3 257 135 173
3 257 173 136
3 257 139 170
3 258 104 111
3 258 104 115
3 258 149 115
3 258 135 173
3 258 149 173
3 258 135 111
3 259 176 21
3 259 133 139
3 259 170 176
3 259 139 170
3 259 133 138
3 259 138 177
3 259 21 177
3 260 182 30
3 260 147 134
3 260 147 189
3 260 189 142
3 260 142 30
3 260 134 182
3 261 142 151
3 261 142 30
3 261 151 190
3 261 12 30
3 261 12 193
3 261 154 190
3 261 154 193
3 262 146 151
3 262 151 190
3 262 145 192
3 262 146 145
3 262 185 192
3 262 185 190
3 263 162 163
3 263 157 198
3 263 81 169
3 263 81 157
3 263 169 162
3 263 163 122
3 263 198 122
3 264 150 166
3 264 155 150
3 264 188 166
3 264 161 122
3 264 155 198
3 264 198 122
3 264 188 161
3 265 7 167
3 265 3 7
3 265 167 171
3 265 11 171
3 265 11 3
3 266 11 26
3 266 8 26
3 266 17 171
3 266 11 171
3 266 8 180
3 266 180 16
3 266 16 17
3 267 87 168
3 267 179 174
3 267 87 179
3 267 164 168
3 267 164 174
3 268 179 174
3 268 138 179
3 268 143 174
3 268 17 143
3 268 16 17
3 268 138 177
3 268 177 16
3 269 186 32
3 269 195 187
3 269 72 32
3 269 186 1
3 269 72 187
3 269 1 195
3 270 0 28
3 270 39 184
3 270 186 1
3 270 184 1
3 270 186 28
3 270 0 39
3 271 163 130
3 271 130 2
3 271 161 122
3 271 161 2
3 271 163 122
3 272 126 164
3 272 159 126
3 272 159 6
3 272 164 174
3 272 143 174
3 272 6 143
3 273 167 171
3 273 17 171
3 273 167 6
3 273 6 143
3 273 17 143
3 274 18 175
3 274 181 18
3 274 182 175
3 274 182 30
3 274 12 30
3 274 181 12
3 275 33 35
3 275 35 187
3 275 153 194
3 275 195 187
3 275 194 33
3 275 195 153
3 276 31 24
3 276 24 72
3 276 31 38
3 276 38 69
3 276 72 32
3 276 32 69
3 277 36 37
3 277 0 28
3 277 36 0
3 277 28 37
CELL_TYPES 467
5
5
5
5
5
5
5
5
5
5
5
5
5
5
5
5
5
5
5
5
5
5
5
5
5
5
5
5
5
5
5
5
5
5
5
5
5
5
5
5
5
5
5
5
5
5
5
5
5
5
5
5
5
5
5
5
5
5
5
5
5
5
5
5
5
5
5
5
5
5
5
5
5
5
5
5
5
5
5
5
5
5
5
5
5
5
5
5
5
5
5
5
5
5
5
5
5
5
5
5
5
5
5
5
5
5
5
5
5
5
5
5
5
5
5
5
5
5
5
5
5
5
5
5
5
5
5
5
5
5
5
5
5
5
5
5
5
5
5
5
5
5
5
5
5
5
5
5
5
5
5
5
5
5
5
5
5
5
5
5
5
5
5
5
5
5
5
5
5
5
5
5
5
5
5
5
5
5
5
5
5
5
5
5
5
5
5
5
5
5
5
5
5
5
5
5
5
5
5
5
5
5
5
5
5
5
5
5
5
5
5
5
5
5
5
5
5
5
5
5
5
5
5
5
5
5
5
5
5
5
5
5
5
5
5
5
5
5
5
5
5
5
5
5
5
5
5
5
5
5
5
5
5
5
5
5
5
5
5
5
5
5
5
5
5
5
5
5
5
5
5
5
5
5
5
5
5
5
5
5
5
5
5
5
5
5
5
5
5
5
5
5
5
5
5
5
5
5
5
5
5
5
5
5
5
5
5
5
5
5
5
5
5
5
5
5
5
5
5
5
5
5
5
5
5
5
5
5
5
5
5
5
5
5
5
5
5
5
5
5
5
5
5
5
5
5
5
5
5
5
5
5
5
5
5
5
5
5
5
5
5
5
5
5
5
5
5
5
5
5
5
5
5
5
5
5
5
5
5
5
5
5
5
5
5
5
5
5
5
5
5
5
5
5
5
5
5
5
5
5
5
5
5
5
5
5
5
5
5
5
5
5
5
5
5
5
5
5
5
5
5
5
5
5
5
5
5
5
5
5
5
5
5
5
5
5
5
5
5
5
5
5
5
5
5
5
5
5
5
5
5
5
5
5
5
5
5
5
5
5
5
5
5
5
5
5
5
POINT_DATA 278
CELL_DATA 467
SCALARS ForceMap float
LOOKUP_TABLE default
0.136908
0.136908
0.136908
0.136908
0.136908
0.136908
0.136908
-0.00180581
-0.00180581
-0.00180581
-0.00180581
-0.00180581
-0.00180581
-0.210482
-0.210482
-0.210482
-0.210482
-0.210482
-0.210482
0.123762
0.123762
0.123762
0.123762
0.123762
0.0916273
0.0916273
0.0916273
0.0916273
0.0916273
0.00772474
0.00772474
0.00772474
0.00772474
0.00772474
0.00772474
0.00772474
-0.112549
-0.112549
-0.112549
-0.112549
-0.112549
-0.112549
-0.426886
-0.426886
-0.426886
-0.426886
-0.426886
-0.426886
-0.426886
-0.00150855
-0.00150855
-0.00150855
-0.00150855
-0.00150855
-0.00150855
0.156993
0.156993
0.156993
0.156993
0.156993
0.0296895
0.0296895
0.0296895
0.0296895
0.0296895
0.0296895
0.060199
0.060199
0.060199
0.060199
0.060199
-0.290885
-0.290885
-0.290885
-0.290885
-0.290885
-0.290885
-0.290885
-0.109364
-0.109364
-0.109364
-0.109364
-0.109364
-0.109364
-0.109364
-0.109364
0.329452
0.329452
0.329452
0.329452
0.329452
-0.200476
-0.200476
-0.200476
-0.200476
-0.200476
-0.200476
-0.200476
-0.200476
0.38635
0.38635
0.38635
0.38635
0.38635
-0.0366789
-0.0366789
-0.0366789
-0.0366789
-0.0366789
-0.0366789
0.0606217
0.0606217
0.0606217
0.0606217
0.0606217
-0.0420346
-0.0420346
-0.0420346
-0.0420346
-0.0420346
-0.0420346
0.486267
0.486267
0.486267
0.486267
0.486267
0.512045
0.512045
0.512045
0.512045
0.512045
-0.252079
-0.252079
-0.252079
-0.252079
-0.252079
-0.252079
0.542457
0.542457
0.542457
0.542457
0.542457
0.101859
0.101859
0.101859
0.101859
0.101859
0.101859
0.116733
0.116733
0.116733
0.116733
0.116733
0.116733
0.0563185
0.0563185
0.0563185
0.0563185
0.0563185
0.0563185
0.0563185
-0.115196
-0.115196
-0.115196
-0.115196
-0.115196
-0.115196
-0.0904316
-0.0904316
-0.0904316
-0.0904316
-0.0904316
-0.0904316
-0.0714728
-0.0714728
-0.0714728
-0.0714728
-0.0714728
-0.0714728
-0.0267001
-0.0267001
-0.0267001
-0.0267001
-0.0267001
-0.0267001
0.0844889
0.0844889
0.0844889
0.0844889
0.0844889
0.0844889
0.229511
0.229511
0.229511
0.229511
0.229511
0.229511
0.104467
0.104467
0.104467
0.104467
0.104467
0.104467
-0.112957
-0.112957
-0.112957
-0.112957
-0.112957
-0.112957
-0.112957
0.0954587
0.0954587
0.0954587
0.0954587
0.0954587
-0.137809
-0.137809
-0.137809
-0.137809
-0.137809
-0.137809
-0.137809
0.00381739
0.00381739
0.00381739
0.00381739
0.00381739
0.00381739
0.17764
0.17764
0.17764
0.17764
0.17764
0.102354
0.102354
0.102354
0.102354
0.102354
0.102354
0.235596
0.235596
0.235596
0.235596
0.235596
-0.150592
-0.150592
-0.150592
-0.150592
-0.150592
-0.150592
-0.396232
-0.396232
-0.396232
-0.396232
-0.396232
-0.396232
-0.396232
-0.396232
-0.165307
-0.165307
-0.165307
-0.165307
-0.165307
-0.165307
-0.0444144
-0.0444144
-0.0444144
-0.0444144
-0.0444144
-0.0444144
-0.0808025
-0.0808025
-0.0808025
-0.0808025
-0.0808025
-0.0808025
0.0074575
0.0074575
0.0074575
0.0074575
0.0074575
0.0074575
-0.230939
-0.230939
-0.230939
-0.230939
-0.230939
-0.230939
-0.313968
-0.313968
-0.313968
-0.313968
-0.313968
-0.313968
-0.313968
0.199328
0.199328
0.199328
0.199328
0.199328
-0.0577424
-0.0577424
-0.0577424
-0.0577424
-0.0577424
-0.0577424
0.355621
0.355621
0.355621
0.355621
-0.316318
-0.316318
-0.316318
-0.316318
-0.316318
-0.316318
-0.316318
-0.316318
1.47322
1.47322
1.47322
1.47322
1.47322
0.150143
0.150143
0.150143
0.150143
0.150143
-0.0357436
-0.0357436
-0.0357436
-0.0357436
-0.0357436
-0.0357436
-0.0521744
-0.0521744
-0.0521744
-0.0521744
-0.0521744
-0.0521744
-0.393371
-0.393371
-0.393371
-0.393371
-0.393371
-0.393371
-0.393371
-0.14576
-0.14576
-0.14576
-0.14576
-0.14576
-0.14576
-0.379638
-0.379638
-0.379638
-0.379638
-0.379638
-0.379638
-0.379638
0.00572823
0.00572823
0.00572823
0.00572823
0.00572823
0.00572823
-0.229931
-0.229931
-0.229931
-0.229931
-0.229931
-0.229931
-0.229931
-1.00934
-1.00934
-1.00934
-1.00934
-1.00934
-1.00934
0.247326
0.247326
0.247326
0.247326
0.247326
0.247326
0.247326
-1.16978
-1.16978
-1.16978
-1.16978
-1.16978
-1.16978
-1.16978
0.208229
0.208229
0.208229
0.208229
0.208229
-0.0398739
-0.0398739
-0.0398739
-0.0398739
-0.0398739
-0.0398739
-0.0398739
0.100176
0.100176
0.100176
0.100176
0.100176
-0.288985
-0.288985
-0.288985
-0.288985
-0.288985
-0.288985
-0.288985
-0.230321
-0.230321
-0.230321
-0.230321
-0.230321
-0.230321
0.22487
0.22487
0.22487
0.22487
0.22487
0.22487
0.0548562
0.0548562
0.0548562
0.0548562
0.0548562
-0.093326
-0.093326
-0.093326
-0.093326
-0.093326
-0.093326
0.105219
0.105219
0.105219
0.105219
0.105219
0.0542471
0.0542471
0.0542471
0.0542471
0.0542471
0.0542471
0.0364844
0.0364844
0.0364844
0.0364844
0.0364844
0.0364844
0.112456
0.112456
0.112456
0.112456
0.112456
0.112456
0.496134
0.496134
0.496134
0.496134
