# Supplementary material for: Numerical assessment of the applicability of geometry-based force inference on homogeneous and heterogeneous cells
Source: PLoS One. 2024 Apr 16;19(4):e0299016. doi: 10.1371/journal.pone.0299016 (PMC11020637; doi:10.1371/journal.pone.0299016)
Supplement: S1 Data — Simulation results of homogeneous cells, based on different parameters, are stored in approximately 400 folders, each individually named from “data_004” to “data_400”. Please refer to the Excel file “parameter_settings.xlsx” for detailed parameter settings. Each folder contains one.dat file representing the cell structure, two.txt files listing the correct stress values, and two.vtk files containing the estimated stress values. If a folder is empty, it means that the simulation was stopped for some reason under the parameters. Simulation results of heterogeneous cells. Simulation results of heterogeneous cells, based on different parameters, are stored in four folders, each individually named from “data_1001” to “data_1004”. The Excel file “parameter_settings.xlsx” also contains the detailed parameter settings of those four results. Each folder contains five files, arranged in the same configuration as above. (ZIP) [file pone.0299016.s001.zip › supporting_data/data_098/i2dvertex000000000000000.dat]

170629

20.0
20.0

200
277
78

9.56822	0.224862
8.32223	0.562618
9.83777	8.74671
1.5022	9.11696
1.10587	0.151036
1.68857	1.38028
1.55955	7.48955
1.02087	8.38082
2.87664	9.03627
1.72356	0.955503
0.0436023	1.95914
2.06008	8.99069
5.43249	8.43471
2.03324	1.61985
0.40879	1.4132
4.16662	2.95664
2.97655	7.78413
2.89438	7.76487
4.14505	8.11113
4.64352	0.306621
5.50578	0.270827
3.78906	7.02671
4.84433	1.12685
4.53383	1.91472
7.44878	2.46724
5.91363	0.890252
2.33767	9.22273
5.73311	1.97995
9.153	1.10778
7.21536	2.44519
5.48562	8.21576
7.77488	2.94958
8.44079	1.80627
6.21667	0.879794
5.88311	2.09227
6.82265	1.36301
10.3611	1.00407
9.85089	1.67724
8.27056	2.97603
9.55614	0.133422
10.4094	3.11719
9.84554	1.81728
9.4607	3.07245
0.842576	3.85541
0.0180133	0.855115
1.47624	3.85409
0.506007	2.94736
10.4101	3.68453
9.89463	9.02298
1.22895	1.63633
0.315109	1.01915
3.0698	2.32196
3.79349	8.32902
1.11986	0.603593
1.60543	3.43286
3.4188	0.199373
2.25569	0.573507
4.51902	0.0836304
3.87448	1.76369
2.55464	2.73455
5.6335	1.26498
3.63507	1.10765
4.55238	4.09791
5.68751	3.13484
4.52236	0.710361
4.85851	2.31054
6.04091	2.83734
6.41941	4.10576
8.32242	4.20297
8.76578	2.30228
6.54289	2.97863
7.40977	3.73804
7.91006	1.82093
8.89658	2.31174
9.0351	4.96751
8.62605	3.69897
10.1635	2.13339
10.0817	2.81553
6.77632	3.72085
0.146753	4.04822
9.65521	4.07155
9.66988	6.26535
0.033725	4.79019
1.46315	5.58202
0.630693	2.70852
0.358697	5.03324
1.03075	2.5872
2.51562	5.73625
2.82689	1.5935
2.84532	3.85234
1.50129	5.02222
4.73953	4.04318
4.05518	3.62038
2.00299	2.35899
3.35465	5.12385
2.3847	4.73972
5.13667	3.08095
3.15972	1.02323
3.54462	2.4995
3.27224	3.94616
5.85602	4.01831
3.45187	2.53126
4.80623	2.69632
4.19777	4.76288
7.12208	4.84128
9.65143	4.21908
7.17616	6.32804
3.57208	4.79863
5.34038	5.02743
7.62987	4.0932
8.74501	5.69444
6.52028	4.67939
9.01438	4.83977
10.349	4.85446
10.0642	5.78194
7.33433	5.35731
10.0028	5.49868
9.20856	3.59002
8.36267	5.8038
1.13378	4.00569
0.389953	6.34465
0.433974	5.79551
9.38602	7.47531
0.571536	7.4368
1.3838	2.81296
2.39579	4.3748
0.867019	6.63261
2.74923	5.17986
4.72877	5.28904
0.353372	5.89658
10.2308	8.20733
1.163	4.71596
3.12327	3.83106
3.73424	5.87185
5.17778	7.14749
5.89673	5.23268
5.72014	5.99986
2.4843	3.30944
3.3018	6.44219
4.52005	5.79268
6.62033	6.5926
5.82736	6.19926
6.47955	7.65381
2.27639	6.99296
7.5576	6.96705
7.65809	8.12384
6.9539	7.66284
5.44357	7.05193
7.50335	6.51572
7.0681	5.70606
8.32548	7.41986
6.63049	7.73914
8.21578	6.27478
7.3423	0.340071
6.31149	8.92004
8.91396	7.01363
8.37087	4.35896
9.61082	6.27469
7.83334	5.35837
0.848868	7.24816
0.385289	8.23988
9.19226	8.30914
10.2816	7.2022
10.0637	7.43215
1.61081	6.4291
3.35319	0.952101
8.28242	7.8358
1.61659	7.86282
1.76667	5.84287
10.3414	6.82377
4.70722	6.03296
2.18957	8.25355
0.47669	8.3773
6.00232	5.57173
2.28039	6.92252
4.24478	7.64127
4.56693	6.47704
3.58657	7.00092
5.38215	4.38801
2.90353	6.39672
3.13332	8.10155
4.85746	8.63795
5.04423	7.47819
3.88078	9.21237
8.59891	0.0485748
7.60633	8.91401
8.67937	1.20888
7.49122	1.10824
8.7657	8.4709
6.38749	7.40324
6.62262	8.57811
6.72515	1.82343
7.67209	8.87451
5.79448	8.91443
6.66558	0.295767
7.61782	0.774923
10.6855	9.28438
8.47355	8.97541
8.98521	7.01382
0.233866	9.12766

172	7
199	172
4	53
7	167
3	7
50	53
167	171
50	44
36	37
9	53
5	9
5	49
11	26
50	14
8	26
56	9
88	97
17	171
56	97
180	52
18	175
181	18
182	175
18	52
176	21
182	30
25	60
20	25
64	22
60	22
20	19
57	19
22	23
33	25
34	191
29	70
33	35
27	60
65	27
35	187
27	34
31	71
31	24
191	35
29	191
0	28
24	72
31	38
186	32
36	0
39	184
48	196
42	77
77	40
76	41
41	37
47	80
54	124
46	84
84	86
84	10
86	124
119	45
10	14
49	14
49	86
13	5
88	13
124	93
165	97
101	51
13	93
15	98
88	51
55	165
102	96
52	183
96	63
58	61
64	19
61	165
23	65
23	58
178	91
178	100
70	66
61	64
63	100
34	66
75	68
67	100
70	78
63	66
78	71
71	109
73	69
75	38
38	69
29	24
117	75
73	41
73	42
112	156
76	77
42	117
105	112
80	105
113	105
43	79
119	43
40	47
83	90
46	43
90	131
131	119
45	54
95	90
83	168
137	59
54	137
95	125
51	59
137	89
125	45
59	93
101	132
125	89
98	101
132	99
94	127
98	58
92	15
132	89
62	91
92	99
107	94
65	102
15	102
62	92
104	111
108	128
108	135
78	67
178	108
103	62
117	80
106	149
148	106
68	109
104	115
149	115
67	111
104	109
115	158
68	156
156	158
113	116
74	112
74	110
118	152
74	116
121	85
82	85
79	82
114	116
110	157
121	129
163	130
129	120
130	2
162	163
127	87
120	126
126	164
83	121
87	168
159	126
131	85
133	94
127	95
128	139
136	170
133	139
103	107
135	173
128	103
107	99
149	173
147	141
91	96
135	111
179	174
173	136
176	134
170	176
140	141
140	189
147	134
140	106
146	151
147	189
148	144
144	146
189	142
148	152
142	151
142	30
150	166
166	145
151	190
144	150
145	192
146	145
155	152
118	158
155	150
118	110
197	192
185	192
81	114
157	198
81	169
81	157
169	162
188	166
160	172
161	122
161	2
123	160
163	122
48	2
159	6
11	171
159	123
11	3
87	179
164	168
164	174
167	6
8	180
138	179
143	174
6	143
139	170
17	143
180	16
136	141
133	138
16	17
138	177
177	16
21	177
21	175
134	182
12	30
181	12
12	193
154	190
153	194
154	193
195	187
194	33
195	153
72	32
186	1
32	69
72	187
185	190
1	195
28	37
155	198
184	1
186	28
197	188
198	122
188	161
0	39

7	160	123	159	6	167	7	172
6	50	53	9	5	49	14
6	88	13	5	9	56	97
5	182	175	21	176	134
5	23	22	60	27	65
7	191	34	27	60	25	33	35
6	35	187	72	24	29	191
7	52	180	16	177	21	175	18
6	64	19	20	25	60	22
5	22	23	58	61	64
6	78	67	100	63	66	70
5	29	70	66	34	191
7	37	41	73	69	32	186	28
8	54	45	119	43	46	84	86	124
5	84	10	14	49	86
8	97	165	61	58	98	101	51	88
5	51	59	93	13	88
6	102	15	98	58	23	65
5	178	91	96	63	100
6	70	29	24	31	71	78
5	77	42	73	41	76
5	105	113	116	74	112
6	80	117	42	77	40	47
5	93	59	137	54	124
6	86	49	5	13	93	124
6	108	128	103	62	91	178
7	68	75	117	80	105	112	156
6	71	31	38	75	68	109
6	156	158	115	104	109	68
6	75	38	69	73	42	117
6	90	131	119	45	125	95
6	101	132	89	137	59	51
6	132	101	98	15	92	99
6	92	15	102	96	91	62
7	96	102	65	27	34	66	63
5	152	155	150	144	148
7	148	106	149	115	158	118	152
6	85	82	79	43	119	131
5	121	85	131	90	83
6	95	127	87	168	83	90
5	125	45	54	137	89
6	94	107	103	128	139	133
8	107	94	127	95	125	89	132	99
6	106	140	141	136	173	149
6	100	67	111	135	108	178
6	158	156	112	74	110	118
6	157	198	155	152	118	110
6	74	116	114	81	157	110
7	164	126	120	129	121	83	168
5	103	107	99	92	62
6	136	141	147	134	176	170
4	189	147	141	140
8	144	146	151	142	189	140	106	148
5	146	144	150	166	145
5	197	192	145	166	188
6	104	111	67	78	71	109
6	87	127	94	133	138	179
7	139	128	108	135	173	136	170
6	135	111	104	115	149	173
7	176	21	177	138	133	139	170
6	142	30	182	134	147	189
7	193	12	30	142	151	190	154
6	185	190	151	146	145	192
7	81	169	162	163	122	198	157
7	161	188	166	150	155	198	122
5	167	171	11	3	7
7	171	17	16	180	8	26	11
5	179	174	164	168	87
7	17	143	174	179	138	177	16
6	1	186	32	72	187	195
6	0	28	186	1	184	39
5	2	161	122	163	130
6	143	6	159	126	164	174
5	6	143	17	171	167
6	175	182	30	12	181	18
6	35	33	194	153	195	187
6	38	31	24	72	32	69
4	0	36	37	28
