# Supplementary material for: Numerical assessment of the applicability of geometry-based force inference on homogeneous and heterogeneous cells
Source: PLoS One. 2024 Apr 16;19(4):e0299016. doi: 10.1371/journal.pone.0299016 (PMC11020637; doi:10.1371/journal.pone.0299016)
Supplement: S1 Data — Simulation results of homogeneous cells, based on different parameters, are stored in approximately 400 folders, each individually named from “data_004” to “data_400”. Please refer to the Excel file “parameter_settings.xlsx” for detailed parameter settings. Each folder contains one.dat file representing the cell structure, two.txt files listing the correct stress values, and two.vtk files containing the estimated stress values. If a folder is empty, it means that the simulation was stopped for some reason under the parameters. Simulation results of heterogeneous cells. Simulation results of heterogeneous cells, based on different parameters, are stored in four folders, each individually named from “data_1001” to “data_1004”. The Excel file “parameter_settings.xlsx” also contains the detailed parameter settings of those four results. Each folder contains five files, arranged in the same configuration as above. (ZIP) [file pone.0299016.s001.zip › supporting_data/data_099/000000_2dVertex(edge).vtk]

# vtk DataFile Version 2.0
S.O.
ASCII
DATASET UNSTRUCTURED_GRID
POINTS 200 float
10.7067 0.875996 0
10.5956 0.665826 0
9.44918 1.35476 0
10.1409 1.53404 0
1.78384 8.34996 0
0.0822029 2.97181 0
1.98781 9.23684 0
2.47817 9.25757 0
1.09475 0.442567 0
1.71108 8.56372 0
4.79822 1.00002 0
2.00227 1.13559 0
2.46846 6.43059 0
2.9981 8.40924 0
3.11464 1.47085 0
3.6238 2.90194 0
2.38097 8.16941 0
3.71699 1.51543 0
4.74179 2.25648 0
4.67573 2.07804 0
5.85864 0.770681 0
3.77403 0.393787 0
6.58486 8.86909 0
5.00919 1.50872 0
5.36374 8.40433 0
4.07615 8.1665 0
6.31524 1.1482 0
7.07356 0.69322 0
6.95173 7.57476 0
7.17831 8.5496 0
8.03352 1.4995 0
8.29114 1.28522 0
8.93828 7.90803 0
6.51263 9.18579 0
8.74556 0.285943 0
7.74599 1.4576 0
10.5833 8.26526 0
1.62215 0.412934 0
7.09222 2.33015 0
0.807289 1.42019 0
1.85695 1.42467 0
1.21601 1.60228 0
0.195159 1.96545 0
0.372014 2.65943 0
0.702817 1.00344 0
2.73326 0.968164 0
2.45775 2.25373 0
0.909374 4.29612 0
2.56522 2.40963 0
2.85731 0.711278 0
2.26037 2.21208 0
1.18845 5.33695 0
4.94966 3.51904 0
3.89607 1.91748 0
2.96954 3.49518 0
1.37252 2.82751 0
4.10675 0.938439 0
3.8179 9.30413 0
3.50766 2.5378 0
5.40705 4.88665 0
4.91694 0.837809 0
5.98445 2.31009 0
4.24694 4.35974 0
7.05671 4.2973 0
5.90816 1.71591 0
6.03695 3.54519 0
6.53089 4.50918 0
6.02124 4.13765 0
8.36953 2.38014 0
6.31539 1.41495 0
5.60989 3.24501 0
7.9318 3.72626 0
7.07144 1.86463 0
8.31767 2.49623 0
6.6215 2.63143 0
7.63861 2.65682 0
10.3271 1.81622 0
9.19172 1.52376 0
9.88195 2.65774 0
7.1991 3.67767 0
10.0257 3.84698 0
9.95684 5.04578 0
0.952499 3.69685 0
9.48135 4.70548 0
0.0704732 4.74364 0
1.20181 2.69186 0
9.73831 2.69183 0
0.45257 5.40799 0
1.42011 3.35443 0
3.1523 4.07309 0
1.89118 3.60422 0
0.325766 5.72472 0
4.06594 3.13767 0
2.04827 4.29069 0
0.157578 3.39886 0
2.96158 4.37028 0
4.43735 3.0651 0
4.93669 4.03806 0
2.39567 3.27604 0
2.37441 5.39062 0
6.9016 5.6583 0
3.88988 4.02518 0
5.91461 5.45699 0
4.19141 4.96745 0
5.57236 2.61613 0
6.64686 3.2961 0
6.92616 5.75288 0
5.96909 7.2972 0
8.23861 4.44804 0
7.47271 3.56243 0
7.53295 4.8399 0
8.92085 3.3243 0
0.130822 4.56254 0
9.45838 4.53614 0
9.19886 2.25473 0
8.67148 3.21314 0
9.59744 3.23509 0
8.99867 4.31219 0
0.367138 7.03307 0
8.65042 5.44295 0
0.709819 6.53719 0
9.95833 5.49313 0
9.89953 9.03127 0
10.4404 5.84831 0
1.53267 6.01975 0
9.02938 6.02651 0
9.43117 8.20764 0
1.35224 7.60354 0
2.24237 7.1192 0
1.4403 4.76259 0
3.15819 7.36851 0
3.34835 6.36211 0
1.82635 4.70927 0
2.80677 5.36292 0
3.471 5.96741 0
3.12583 4.79483 0
4.72517 5.225 0
4.60811 6.30464 0
4.0294 5.05503 0
3.83657 5.87909 0
5.41665 4.44441 0
6.57652 6.42238 0
4.95491 6.00784 0
7.70016 8.7416 0
8.36306 5.39016 0
6.3936 7.55853 0
5.26092 8.128 0
5.64531 6.01271 0
5.80486 6.88743 0
7.14039 6.92368 0
5.98987 6.58236 0
7.84277 7.69052 0
10.3976 3.8814 0
8.00229 4.84845 0
6.37386 5.3231 0
9.19507 6.06659 0
9.40822 7.08435 0
10.3518 6.52657 0
9.78401 0.463356 0
9.4944 6.53325 0
1.28641 6.48287 0
10.1904 7.88637 0
10.5218 8.76342 0
1.63743 7.08353 0
10.7408 7.00597 0
9.3994 8.80663 0
0.945249 8.66883 0
0.754357 9.20388 0
3.24177 8.18812 0
10.182 7.55702 0
8.88913 7.35934 0
0.525 8.03651 0
4.83076 7.95101 0
2.14708 5.96943 0
0.174607 9.18321 0
4.03543 7.04949 0
4.25566 8.30028 0
0.676922 7.60256 0
3.03957 8.80931 0
4.274 8.97574 0
6.24823 8.47868 0
3.67173 6.93873 0
2.3654 7.03045 0
4.80565 9.24239 0
7.11158 0.484307 0
5.94793 0.121152 0
4.89925 6.99268 0
5.21053 9.04323 0
7.89718 6.51284 0
4.62357 6.81679 0
8.04306 8.46595 0
7.15018 7.39079 0
7.77861 5.93594 0
8.28854 6.68311 0
8.21416 8.50096 0
7.71653 0.164981 0
8.41381 7.10743 0
8.77642 9.18983 0
8.30481 0.536423 0
9.37433 0.688994 0
CELLS 402 1206 
2 4 9
2 4 127
2 177 127
2 53 19
2 56 17
2 10 23
2 19 23
2 17 53
2 145 180
2 29 28
2 28 145
2 26 69
2 69 72
2 72 35
2 27 35
2 27 35
2 30 35
2 198 31
2 30 31
2 199 2
2 3 2
2 41 39
2 11 40
2 40 41
2 58 48
2 14 46
2 17 14
2 48 46
2 53 58
2 17 53
2 53 19
2 19 18
2 96 92
2 53 58
2 58 15
2 15 92
2 18 96
2 96 92
2 101 92
2 97 52
2 52 96
2 97 62
2 62 101
2 10 23
2 26 69
2 23 64
2 64 69
2 38 75
2 74 38
2 109 79
2 75 109
2 105 79
2 105 74
2 38 72
2 72 35
2 38 75
2 30 35
2 73 75
2 73 68
2 68 30
2 198 31
2 199 2
2 31 77
2 2 77
2 41 85
2 40 41
2 40 50
2 50 55
2 85 55
2 14 45
2 11 40
2 40 50
2 14 46
2 46 50
2 58 48
2 98 48
2 58 15
2 54 15
2 54 98
2 14 45
2 56 17
2 17 14
2 65 67
2 67 66
2 105 65
2 79 63
2 63 66
2 105 79
2 19 18
2 19 23
2 23 64
2 64 61
2 18 104
2 104 61
2 52 96
2 18 96
2 70 52
2 18 104
2 104 70
2 38 72
2 69 72
2 64 61
2 64 69
2 74 38
2 61 74
2 30 31
2 31 77
2 68 30
2 68 114
2 77 114
2 3 2
2 2 77
2 77 114
2 86 114
2 41 39
2 41 85
2 43 85
2 55 88
2 88 82
2 43 85
2 85 55
2 88 82
2 47 129
2 93 90
2 90 88
2 93 132
2 129 132
2 54 15
2 15 92
2 101 92
2 89 54
2 101 89
2 97 52
2 65 67
2 70 52
2 70 65
2 67 140
2 97 140
2 67 66
2 67 140
2 140 59
2 102 59
2 154 102
2 66 154
2 70 65
2 105 65
2 104 70
2 104 61
2 61 74
2 105 74
2 111 116
2 117 111
2 117 113
2 73 68
2 115 73
2 68 114
2 111 116
2 86 114
2 111 115
2 135 95
2 93 132
2 95 93
2 99 132
2 99 133
2 135 133
2 55 88
2 46 50
2 50 55
2 48 46
2 98 48
2 90 88
2 90 98
2 97 62
2 97 140
2 136 59
2 140 59
2 62 103
2 136 103
2 102 147
2 154 102
2 100 154
2 106 100
2 141 150
2 147 150
2 106 141
2 79 63
2 109 79
2 63 110
2 153 110
2 109 71
2 108 153
2 108 71
2 108 153
2 153 144
2 108 117
2 117 113
2 119 144
2 83 119
2 155 121
2 83 119
2 125 155
2 119 125
2 87 51
2 124 51
2 124 160
2 120 160
2 87 51
2 129 51
2 47 129
2 135 95
2 95 89
2 62 101
2 101 89
2 135 138
2 62 103
2 103 138
2 93 90
2 95 93
2 54 98
2 90 98
2 95 89
2 89 54
2 136 59
2 102 147
2 102 59
2 147 142
2 136 142
2 100 154
2 63 66
2 66 154
2 63 110
2 110 100
2 150 148
2 141 150
2 28 191
2 148 107
2 28 145
2 141 149
2 149 191
2 145 107
2 73 75
2 75 109
2 115 73
2 109 71
2 115 71
2 144 192
2 119 144
2 192 188
2 119 125
2 188 193
2 193 125
2 155 121
2 159 157
2 155 159
2 159 157
2 159 156
2 156 169
2 124 160
2 160 163
2 124 173
2 182 12
2 173 12
2 182 128
2 128 163
2 129 51
2 124 51
2 129 132
2 99 132
2 124 173
2 99 173
2 99 133
2 12 131
2 173 12
2 99 173
2 131 134
2 134 133
2 135 138
2 135 133
2 134 133
2 139 134
2 139 138
2 172 186
2 148 186
2 148 107
2 172 146
2 146 107
2 147 142
2 150 148
2 137 142
2 189 186
2 148 186
2 147 150
2 189 137
2 141 149
2 149 188
2 106 141
2 192 106
2 192 188
2 111 115
2 108 71
2 108 117
2 117 111
2 115 71
2 170 32
2 170 196
2 32 194
2 151 190
2 196 151
2 120 160
2 160 163
2 177 127
2 163 127
2 131 134
2 175 181
2 139 134
2 137 139
2 131 181
2 175 189
2 189 137
2 25 168
2 175 181
2 181 130
2 168 130
2 175 25
2 103 138
2 136 103
2 139 138
2 137 139
2 137 142
2 136 142
2 149 191
2 149 188
2 196 193
2 151 191
2 188 193
2 196 151
2 153 110
2 106 100
2 110 100
2 153 144
2 192 106
2 144 192
2 32 194
2 126 32
2 126 165
2 126 165
2 161 126
2 170 156
2 170 32
2 126 32
2 156 169
2 161 126
2 4 127
2 163 127
2 128 163
2 128 16
2 16 4
2 182 12
2 12 131
2 181 130
2 130 182
2 131 181
2 176 179
2 24 146
2 172 176
2 172 146
2 29 28
2 28 191
2 151 191
2 151 190
2 170 156
2 196 193
2 125 155
2 155 159
2 170 196
2 159 156
2 193 125
2 4 9
2 13 178
2 16 13
2 16 4
2 130 182
2 182 128
2 128 16
2 16 13
2 168 130
2 168 13
2 13 178
2 25 168
2 176 25
2 168 13
2 176 179
2 172 186
2 189 186
2 175 189
2 176 25
2 175 25
2 172 176
2 145 180
2 24 146
2 146 107
2 145 107
CELL_TYPES 402
3
3
3
3
3
3
3
3
3
3
3
3
3
3
3
3
3
3
3
3
3
3
3
3
3
3
3
3
3
3
3
3
3
3
3
3
3
3
3
3
3
3
3
3
3
3
3
3
3
3
3
3
3
3
3
3
3
3
3
3
3
3
3
3
3
3
3
3
3
3
3
3
3
3
3
3
3
3
3
3
3
3
3
3
3
3
3
3
3
3
3
3
3
3
3
3
3
3
3
3
3
3
3
3
3
3
3
3
3
3
3
3
3
3
3
3
3
3
3
3
3
3
3
3
3
3
3
3
3
3
3
3
3
3
3
3
3
3
3
3
3
3
3
3
3
3
3
3
3
3
3
3
3
3
3
3
3
3
3
3
3
3
3
3
3
3
3
3
3
3
3
3
3
3
3
3
3
3
3
3
3
3
3
3
3
3
3
3
3
3
3
3
3
3
3
3
3
3
3
3
3
3
3
3
3
3
3
3
3
3
3
3
3
3
3
3
3
3
3
3
3
3
3
3
3
3
3
3
3
3
3
3
3
3
3
3
3
3
3
3
3
3
3
3
3
3
3
3
3
3
3
3
3
3
3
3
3
3
3
3
3
3
3
3
3
3
3
3
3
3
3
3
3
3
3
3
3
3
3
3
3
3
3
3
3
3
3
3
3
3
3
3
3
3
3
3
3
3
3
3
3
3
3
3
3
3
3
3
3
3
3
3
3
3
3
3
3
3
3
3
3
3
3
3
3
3
3
3
3
3
3
3
3
3
3
3
3
3
3
3
3
3
3
3
3
3
3
3
3
3
3
3
3
3
3
3
3
3
3
3
3
3
3
3
3
3
3
3
3
3
3
3
3
3
3
3
3
3
3
3
3
3
3
3
3
3
3
3
3
3
3
3
3
3
3
3
3
3
3
3
3
3
POINT_DATA 200
CELL_DATA 402
SCALARS ForceMap float
LOOKUP_TABLE default
1.06946
1.01175
0.864065
0.911371
1.05112
1.09429
1.04436
1.06972
0.898013
1.00224
1.0297
1.12103
1.07461
0.900827
0.8493
0.8493
1.19407
0.956
1.20472
0.955311
1.04607
1.08335
1.07065
0.859251
0.923408
0.857225
1.02026
1.03615
0.903392
1.06972
0.911371
1.1477
1.0196
0.903392
1.08792
1.0873
0.8584
1.0196
0.843712
1.04351
1.04231
0.823829
0.980162
1.09429
1.12103
0.945615
1.05189
0.889434
0.976136
1.15109
0.880011
1.07563
1.01997
0.930602
0.900827
0.889434
1.19407
0.991527
1.01763
1.00123
0.956
0.955311
0.984889
0.991482
0.897978
0.859251
0.959964
0.919068
1.05726
0.891804
1.07065
0.959964
0.857225
1.18747
0.923408
0.911434
1.08792
0.980515
0.971724
0.891804
1.05112
1.02026
0.953679
0.87357
0.982163
1.05407
1.03729
1.07563
1.1477
1.04436
0.945615
0.976201
0.846273
0.951677
1.04231
0.8584
0.867868
0.846273
0.979065
0.930602
1.07461
0.976201
1.05189
0.976136
1.03982
1.20472
0.984889
1.00123
0.844706
0.819406
1.04607
0.991482
0.819406
0.946616
1.08335
0.897978
0.956214
1.08954
0.908371
0.956214
1.05726
0.908371
0.960063
1.02379
1.01751
1.0153
1.04862
0.980515
1.0873
0.843712
0.988034
0.965178
1.04351
0.953679
0.867868
1.10889
0.847536
0.949473
0.87357
0.847536
0.926385
1.02243
0.946944
0.934116
1.10889
0.982163
0.979065
0.951677
1.03982
1.01997
0.93339
0.805325
0.949004
1.01763
0.981691
0.844706
0.93339
0.946616
1.23703
1.02899
1.0153
0.922461
1.06272
1.07026
0.909504
1.08954
1.18747
0.919068
1.03615
0.911434
1.01751
1.03573
0.823829
0.949473
0.819528
0.926385
0.966973
1.01183
1.10899
0.946944
0.98834
1.12973
1.05195
0.874816
1.1017
1.05407
1.15109
0.93897
1.0316
1.02692
0.882608
0.920957
0.882608
0.975077
0.935777
0.949004
1.23476
0.897527
0.957762
0.897527
1.19896
1.08747
0.883651
0.962238
1.08625
1.04502
0.883651
0.99654
0.960063
1.02899
1.08257
0.980162
0.965178
0.933915
0.966973
1.20114
1.02379
0.922461
0.971724
1.03573
1.08257
0.988034
0.819528
1.10899
1.02243
1.07874
0.989131
0.98834
1.03729
0.934116
0.93897
0.893934
1.13721
1.05195
0.965515
1.03526
1.0297
0.896564
0.936315
1.07556
0.991527
0.880011
0.981691
1.02692
1.00264
0.952866
1.23476
0.904895
1.08747
1.09567
0.841504
0.957762
0.971448
1.04188
0.971448
0.95835
1.0624
1.08625
0.998622
0.900892
1.0352
1.024
1.10299
1.03989
0.99654
0.962238
1.04862
1.06272
0.900892
0.961549
1.07026
0.867372
1.024
0.961549
0.842751
1.03367
0.933915
0.909504
1.03367
1.07685
0.911233
0.903635
1.05914
1.03526
0.836044
0.865927
1.07874
1.13721
1.03638
1.2098
1.05914
0.874816
0.978853
0.896564
0.945369
1.1017
0.896542
0.904895
1.23703
0.920957
0.935777
0.805325
1.00264
1.04946
0.979208
0.970876
1.11352
0.884949
1.04502
0.998622
0.864065
1.04172
0.842751
1.18684
1.07685
0.965354
1.02352
1.10167
0.978853
0.910197
1.18684
0.996937
0.935856
0.84873
1.20114
1.01183
0.911233
0.965354
1.03638
0.989131
0.936315
0.945369
0.987602
0.917926
1.09567
0.884949
1.0316
1.12973
0.893934
0.975077
0.896542
0.952866
0.970876
1.01722
1.0073
1.0073
0.99174
0.878482
1.04946
1.01722
1.0624
0.99174
1.01175
1.04172
1.03989
0.804673
0.952855
1.0352
0.867372
0.996937
0.904101
1.02352
1.12327
1.11334
1.02117
0.836044
1.00224
0.965515
0.917926
1.11352
0.878482
0.987602
1.19896
1.04188
0.979208
0.95835
0.841504
1.06946
1.03979
1.04591
0.952855
0.904101
1.10299
0.804673
1.04591
0.935856
1.12488
1.03979
0.910197
1.08699
1.12488
1.12327
0.903635
1.2098
1.10167
1.08699
0.84873
1.02117
0.898013
1.11334
0.865927
1.07556
