# Supplementary material for: Numerical assessment of the applicability of geometry-based force inference on homogeneous and heterogeneous cells
Source: PLoS One. 2024 Apr 16;19(4):e0299016. doi: 10.1371/journal.pone.0299016 (PMC11020637; doi:10.1371/journal.pone.0299016)
Supplement: S1 Data — Simulation results of homogeneous cells, based on different parameters, are stored in approximately 400 folders, each individually named from “data_004” to “data_400”. Please refer to the Excel file “parameter_settings.xlsx” for detailed parameter settings. Each folder contains one.dat file representing the cell structure, two.txt files listing the correct stress values, and two.vtk files containing the estimated stress values. If a folder is empty, it means that the simulation was stopped for some reason under the parameters. Simulation results of heterogeneous cells. Simulation results of heterogeneous cells, based on different parameters, are stored in four folders, each individually named from “data_1001” to “data_1004”. The Excel file “parameter_settings.xlsx” also contains the detailed parameter settings of those four results. Each folder contains five files, arranged in the same configuration as above. (ZIP) [file pone.0299016.s001.zip › supporting_data/data_099/000000_2dVertex(surface).vtk]

# vtk DataFile Version 2.0
S.O.
ASCII
DATASET UNSTRUCTURED_GRID
POINTS 279 float
10.7067 0.875996 0
10.5956 0.665826 0
9.44918 1.35476 0
10.1409 1.53404 0
1.78384 8.34996 0
0.0822029 2.97181 0
1.98781 9.23684 0
2.47817 9.25757 0
1.09475 0.442567 0
1.71108 8.56372 0
4.79822 1.00002 0
2.00227 1.13559 0
2.46846 6.43059 0
2.9981 8.40924 0
3.11464 1.47085 0
3.6238 2.90194 0
2.38097 8.16941 0
3.71699 1.51543 0
4.74179 2.25648 0
4.67573 2.07804 0
5.85864 0.770681 0
3.77403 0.393787 0
6.58486 8.86909 0
5.00919 1.50872 0
5.36374 8.40433 0
4.07615 8.1665 0
6.31524 1.1482 0
7.07356 0.69322 0
6.95173 7.57476 0
7.17831 8.5496 0
8.03352 1.4995 0
8.29114 1.28522 0
8.93828 7.90803 0
6.51263 9.18579 0
8.74556 0.285943 0
7.74599 1.4576 0
10.5833 8.26526 0
1.62215 0.412934 0
7.09222 2.33015 0
0.807289 1.42019 0
1.85695 1.42467 0
1.21601 1.60228 0
0.195159 1.96545 0
0.372014 2.65943 0
0.702817 1.00344 0
2.73326 0.968164 0
2.45775 2.25373 0
0.909374 4.29612 0
2.56522 2.40963 0
2.85731 0.711278 0
2.26037 2.21208 0
1.18845 5.33695 0
4.94966 3.51904 0
3.89607 1.91748 0
2.96954 3.49518 0
1.37252 2.82751 0
4.10675 0.938439 0
3.8179 9.30413 0
3.50766 2.5378 0
5.40705 4.88665 0
4.91694 0.837809 0
5.98445 2.31009 0
4.24694 4.35974 0
7.05671 4.2973 0
5.90816 1.71591 0
6.03695 3.54519 0
6.53089 4.50918 0
6.02124 4.13765 0
8.36953 2.38014 0
6.31539 1.41495 0
5.60989 3.24501 0
7.9318 3.72626 0
7.07144 1.86463 0
8.31767 2.49623 0
6.6215 2.63143 0
7.63861 2.65682 0
10.3271 1.81622 0
9.19172 1.52376 0
9.88195 2.65774 0
7.1991 3.67767 0
10.0257 3.84698 0
9.95684 5.04578 0
0.952499 3.69685 0
9.48135 4.70548 0
0.0704732 4.74364 0
1.20181 2.69186 0
9.73831 2.69183 0
0.45257 5.40799 0
1.42011 3.35443 0
3.1523 4.07309 0
1.89118 3.60422 0
0.325766 5.72472 0
4.06594 3.13767 0
2.04827 4.29069 0
0.157578 3.39886 0
2.96158 4.37028 0
4.43735 3.0651 0
4.93669 4.03806 0
2.39567 3.27604 0
2.37441 5.39062 0
6.9016 5.6583 0
3.88988 4.02518 0
5.91461 5.45699 0
4.19141 4.96745 0
5.57236 2.61613 0
6.64686 3.2961 0
6.92616 5.75288 0
5.96909 7.2972 0
8.23861 4.44804 0
7.47271 3.56243 0
7.53295 4.8399 0
8.92085 3.3243 0
0.130822 4.56254 0
9.45838 4.53614 0
9.19886 2.25473 0
8.67148 3.21314 0
9.59744 3.23509 0
8.99867 4.31219 0
0.367138 7.03307 0
8.65042 5.44295 0
0.709819 6.53719 0
9.95833 5.49313 0
9.89953 9.03127 0
10.4404 5.84831 0
1.53267 6.01975 0
9.02938 6.02651 0
9.43117 8.20764 0
1.35224 7.60354 0
2.24237 7.1192 0
1.4403 4.76259 0
3.15819 7.36851 0
3.34835 6.36211 0
1.82635 4.70927 0
2.80677 5.36292 0
3.471 5.96741 0
3.12583 4.79483 0
4.72517 5.225 0
4.60811 6.30464 0
4.0294 5.05503 0
3.83657 5.87909 0
5.41665 4.44441 0
6.57652 6.42238 0
4.95491 6.00784 0
7.70016 8.7416 0
8.36306 5.39016 0
6.3936 7.55853 0
5.26092 8.128 0
5.64531 6.01271 0
5.80486 6.88743 0
7.14039 6.92368 0
5.98987 6.58236 0
7.84277 7.69052 0
10.3976 3.8814 0
8.00229 4.84845 0
6.37386 5.3231 0
9.19507 6.06659 0
9.40822 7.08435 0
10.3518 6.52657 0
9.78401 0.463356 0
9.4944 6.53325 0
1.28641 6.48287 0
10.1904 7.88637 0
10.5218 8.76342 0
1.63743 7.08353 0
10.7408 7.00597 0
9.3994 8.80663 0
0.945249 8.66883 0
0.754357 9.20388 0
3.24177 8.18812 0
10.182 7.55702 0
8.88913 7.35934 0
0.525 8.03651 0
4.83076 7.95101 0
2.14708 5.96943 0
0.174607 9.18321 0
4.03543 7.04949 0
4.25566 8.30028 0
0.676922 7.60256 0
3.03957 8.80931 0
4.274 8.97574 0
6.24823 8.47868 0
3.67173 6.93873 0
2.3654 7.03045 0
4.80565 9.24239 0
7.11158 0.484307 0
5.94793 0.121152 0
4.89925 6.99268 0
5.21053 9.04323 0
7.89718 6.51284 0
4.62357 6.81679 0
8.04306 8.46595 0
7.15018 7.39079 0
7.77861 5.93594 0
8.28854 6.68311 0
8.21416 8.50096 0
7.71653 0.164981 0
8.41381 7.10743 0
8.77642 9.18983 0
8.30481 0.536423 0
9.37433 0.688994 0
1.14313 8.12681 0
4.37755 1.4977 0
6.69271 8.18017 0
7.00432 1.30376 0
7.76374 0.819178 0
9.98523 0.971865 0
1.34427 1.01945 0
3.21416 2.0275 0
4.13142 2.51263 0
4.40765 3.71295 0
5.56863 1.21116 0
7.12506 2.99336 0
7.71855 2.08669 0
8.84969 0.943433 0
1.62616 2.10238 0
2.46259 1.55654 0
2.9621 2.91002 0
3.44083 0.974234 0
6.58658 3.89471 0
5.36211 2.04703 0
5.03953 2.90153 0
6.49244 2.03245 0
8.6527 1.83333 0
9.70085 1.97255 0
0.778135 2.12158 0
0.770959 3.1288 0
1.47979 4.07676 0
3.54818 3.53988 0
5.4948 3.83109 0
5.97604 4.78882 0
6.10796 2.93581 0
9.39808 3.83616 0
9.03844 2.77817 0
2.4945 4.79437 0
1.99464 2.90787 0
4.7986 4.64688 0
6.27011 5.93946 0
7.63942 4.22856 0
8.72086 4.81889 0
9.34822 5.39466 0
0.925922 5.91866 0
0.754884 4.86927 0
3.64684 4.51302 0
2.5172 3.86805 0
5.30511 5.501 0
6.90471 4.95895 0
6.5104 7.03303 0
8.02561 3.11199 0
8.36527 6.03008 0
9.8786 6.09358 0
10.038 6.96178 0
1.90802 6.54736 0
1.76616 5.39204 0
2.78669 5.93719 0
3.45291 5.35576 0
5.32953 7.43942 0
5.25967 6.50476 0
7.24867 6.3103 0
8.53337 3.86687 0
8.38637 7.79922 0
1.00937 7.06666 0
3.9912 6.46818 0
3.65269 7.62834 0
4.39009 5.64798 0
7.76276 7.09197 0
7.63974 5.40716 0
8.88603 8.53863 0
9.9817 8.47441 0
9.51024 7.65717 0
1.9127 7.68787 0
2.99296 6.82272 0
4.79743 8.59381 0
7.48036 8.06877 0
8.93156 6.71709 0
2.36632 8.70413 0
2.73214 7.7171 0
3.68256 8.65572 0
4.44564 7.53193 0
5.89042 7.96996 0
CELLS 474 1896 
3 200 166 9
3 200 4 9
3 200 4 127
3 200 171 166
3 200 177 127
3 200 171 177
3 201 53 19
3 201 56 17
3 201 56 10
3 201 10 23
3 201 19 23
3 201 17 53
3 202 145 180
3 202 29 22
3 202 29 28
3 202 28 145
3 202 22 180
3 203 26 27
3 203 26 69
3 203 69 72
3 203 72 35
3 203 27 35
3 204 27 184
3 204 198 195
3 204 27 35
3 204 30 35
3 204 198 31
3 204 30 31
3 204 184 195
3 205 0 3
3 205 158 1
3 205 199 158
3 205 199 2
3 205 0 1
3 205 3 2
3 206 8 44
3 206 41 39
3 206 37 8
3 206 37 11
3 206 44 39
3 206 11 40
3 206 40 41
3 207 58 48
3 207 14 46
3 207 17 14
3 207 48 46
3 207 53 58
3 207 17 53
3 208 53 19
3 208 19 18
3 208 96 92
3 208 53 58
3 208 58 15
3 208 15 92
3 208 18 96
3 209 96 92
3 209 101 92
3 209 97 52
3 209 52 96
3 209 97 62
3 209 62 101
3 210 60 20
3 210 10 60
3 210 10 23
3 210 26 20
3 210 26 69
3 210 23 64
3 210 64 69
3 211 38 75
3 211 74 38
3 211 109 79
3 211 75 109
3 211 105 79
3 211 105 74
3 212 38 72
3 212 72 35
3 212 38 75
3 212 30 35
3 212 73 75
3 212 73 68
3 212 68 30
3 213 199 34
3 213 198 31
3 213 199 2
3 213 31 77
3 213 2 77
3 213 198 34
3 214 41 85
3 214 40 41
3 214 40 50
3 214 50 55
3 214 85 55
3 215 14 45
3 215 11 45
3 215 11 40
3 215 40 50
3 215 14 46
3 215 46 50
3 216 58 48
3 216 98 48
3 216 58 15
3 216 54 15
3 216 54 98
3 217 14 45
3 217 45 49
3 217 56 21
3 217 56 17
3 217 17 14
3 217 21 49
3 218 65 67
3 218 67 66
3 218 105 65
3 218 79 63
3 218 63 66
3 218 105 79
3 219 19 18
3 219 19 23
3 219 23 64
3 219 64 61
3 219 18 104
3 219 104 61
3 220 52 96
3 220 18 96
3 220 70 52
3 220 18 104
3 220 104 70
3 221 38 72
3 221 69 72
3 221 64 61
3 221 64 69
3 221 74 38
3 221 61 74
3 222 30 31
3 222 31 77
3 222 68 30
3 222 68 114
3 222 77 114
3 223 3 76
3 223 3 2
3 223 2 77
3 223 77 114
3 223 86 78
3 223 76 78
3 223 86 114
3 224 41 39
3 224 39 42
3 224 43 42
3 224 41 85
3 224 43 85
3 225 5 43
3 225 55 88
3 225 88 82
3 225 43 85
3 225 85 55
3 225 5 94
3 225 94 82
3 226 88 82
3 226 82 47
3 226 47 129
3 226 93 90
3 226 90 88
3 226 93 132
3 226 129 132
3 227 54 15
3 227 15 92
3 227 101 92
3 227 89 54
3 227 101 89
3 228 97 52
3 228 65 67
3 228 70 52
3 228 70 65
3 228 67 140
3 228 97 140
3 229 67 66
3 229 67 140
3 229 140 59
3 229 102 59
3 229 154 102
3 229 66 154
3 230 70 65
3 230 105 65
3 230 104 70
3 230 104 61
3 230 61 74
3 230 105 74
3 231 111 116
3 231 80 113
3 231 117 111
3 231 116 80
3 231 117 113
3 232 73 68
3 232 115 73
3 232 68 114
3 232 111 116
3 232 86 114
3 232 86 116
3 232 111 115
3 233 135 95
3 233 93 132
3 233 95 93
3 233 99 132
3 233 99 133
3 233 135 133
3 234 55 88
3 234 46 50
3 234 50 55
3 234 48 46
3 234 98 48
3 234 90 88
3 234 90 98
3 235 97 62
3 235 97 140
3 235 136 59
3 235 140 59
3 235 62 103
3 235 136 103
3 236 102 147
3 236 154 102
3 236 100 154
3 236 106 100
3 236 141 150
3 236 147 150
3 236 106 141
3 237 79 63
3 237 109 79
3 237 63 110
3 237 153 110
3 237 109 71
3 237 108 153
3 237 108 71
3 238 108 153
3 238 153 144
3 238 83 113
3 238 108 117
3 238 117 113
3 238 119 144
3 238 83 119
3 239 81 83
3 239 81 121
3 239 155 121
3 239 83 119
3 239 125 155
3 239 119 125
3 240 91 87
3 240 87 51
3 240 124 51
3 240 124 160
3 240 120 91
3 240 120 160
3 241 84 112
3 241 87 84
3 241 47 112
3 241 87 51
3 241 129 51
3 241 47 129
3 242 135 95
3 242 95 89
3 242 62 101
3 242 101 89
3 242 135 138
3 242 62 103
3 242 103 138
3 243 93 90
3 243 95 93
3 243 54 98
3 243 90 98
3 243 95 89
3 243 89 54
3 244 136 59
3 244 102 147
3 244 102 59
3 244 147 142
3 244 136 142
3 245 100 154
3 245 63 66
3 245 66 154
3 245 63 110
3 245 110 100
3 246 150 148
3 246 141 150
3 246 28 191
3 246 148 107
3 246 28 145
3 246 141 149
3 246 149 191
3 246 145 107
3 247 73 75
3 247 75 109
3 247 115 73
3 247 109 71
3 247 115 71
3 248 144 192
3 248 119 144
3 248 192 188
3 248 119 125
3 248 188 193
3 248 193 125
3 249 157 123
3 249 155 121
3 249 123 121
3 249 159 157
3 249 155 159
3 250 159 157
3 250 164 157
3 250 169 164
3 250 159 156
3 250 156 169
3 251 124 160
3 251 160 163
3 251 124 173
3 251 182 12
3 251 173 12
3 251 182 128
3 251 128 163
3 252 129 51
3 252 124 51
3 252 129 132
3 252 99 132
3 252 124 173
3 252 99 173
3 253 99 133
3 253 12 131
3 253 173 12
3 253 99 173
3 253 131 134
3 253 134 133
3 254 135 138
3 254 135 133
3 254 134 133
3 254 139 134
3 254 139 138
3 255 172 186
3 255 148 186
3 255 148 107
3 255 172 146
3 255 146 107
3 256 147 142
3 256 150 148
3 256 137 142
3 256 189 186
3 256 148 186
3 256 147 150
3 256 189 137
3 257 141 149
3 257 149 188
3 257 106 141
3 257 192 106
3 257 192 188
3 258 111 115
3 258 108 71
3 258 108 117
3 258 117 111
3 258 115 71
3 259 170 32
3 259 170 196
3 259 32 194
3 259 194 190
3 259 151 190
3 259 196 151
3 260 120 160
3 260 160 163
3 260 118 120
3 260 118 177
3 260 177 127
3 260 163 127
3 261 131 134
3 261 175 181
3 261 139 134
3 261 137 139
3 261 131 181
3 261 175 189
3 261 189 137
3 262 25 168
3 262 175 181
3 262 181 130
3 262 168 130
3 262 175 25
3 263 103 138
3 263 136 103
3 263 139 138
3 263 137 139
3 263 137 142
3 263 136 142
3 264 149 191
3 264 149 188
3 264 196 193
3 264 151 191
3 264 188 193
3 264 196 151
3 265 153 110
3 265 106 100
3 265 110 100
3 265 153 144
3 265 192 106
3 265 144 192
3 266 32 194
3 266 126 32
3 266 126 165
3 266 194 197
3 266 165 197
3 267 126 165
3 267 162 36
3 267 161 126
3 267 36 161
3 267 122 165
3 267 122 162
3 268 170 156
3 268 170 32
3 268 126 32
3 268 156 169
3 268 161 126
3 268 161 169
3 269 4 127
3 269 163 127
3 269 128 163
3 269 128 16
3 269 16 4
3 270 182 12
3 270 12 131
3 270 181 130
3 270 130 182
3 270 131 181
3 271 176 179
3 271 24 146
3 271 172 176
3 271 172 146
3 271 179 183
3 271 183 187
3 271 187 24
3 272 29 28
3 272 28 191
3 272 151 191
3 272 29 143
3 272 151 190
3 272 143 190
3 273 170 156
3 273 196 193
3 273 125 155
3 273 155 159
3 273 170 196
3 273 159 156
3 273 193 125
3 274 7 6
3 274 4 9
3 274 9 6
3 274 13 178
3 274 7 178
3 274 16 13
3 274 16 4
3 275 130 182
3 275 182 128
3 275 128 16
3 275 16 13
3 275 168 130
3 275 168 13
3 276 13 178
3 276 178 57
3 276 57 179
3 276 25 168
3 276 176 25
3 276 168 13
3 276 176 179
3 277 172 186
3 277 189 186
3 277 175 189
3 277 176 25
3 277 175 25
3 277 172 176
3 278 145 180
3 278 24 146
3 278 146 107
3 278 145 107
3 278 24 180
CELL_TYPES 474
5
5
5
5
5
5
5
5
5
5
5
5
5
5
5
5
5
5
5
5
5
5
5
5
5
5
5
5
5
5
5
5
5
5
5
5
5
5
5
5
5
5
5
5
5
5
5
5
5
5
5
5
5
5
5
5
5
5
5
5
5
5
5
5
5
5
5
5
5
5
5
5
5
5
5
5
5
5
5
5
5
5
5
5
5
5
5
5
5
5
5
5
5
5
5
5
5
5
5
5
5
5
5
5
5
5
5
5
5
5
5
5
5
5
5
5
5
5
5
5
5
5
5
5
5
5
5
5
5
5
5
5
5
5
5
5
5
5
5
5
5
5
5
5
5
5
5
5
5
5
5
5
5
5
5
5
5
5
5
5
5
5
5
5
5
5
5
5
5
5
5
5
5
5
5
5
5
5
5
5
5
5
5
5
5
5
5
5
5
5
5
5
5
5
5
5
5
5
5
5
5
5
5
5
5
5
5
5
5
5
5
5
5
5
5
5
5
5
5
5
5
5
5
5
5
5
5
5
5
5
5
5
5
5
5
5
5
5
5
5
5
5
5
5
5
5
5
5
5
5
5
5
5
5
5
5
5
5
5
5
5
5
5
5
5
5
5
5
5
5
5
5
5
5
5
5
5
5
5
5
5
5
5
5
5
5
5
5
5
5
5
5
5
5
5
5
5
5
5
5
5
5
5
5
5
5
5
5
5
5
5
5
5
5
5
5
5
5
5
5
5
5
5
5
5
5
5
5
5
5
5
5
5
5
5
5
5
5
5
5
5
5
5
5
5
5
5
5
5
5
5
5
5
5
5
5
5
5
5
5
5
5
5
5
5
5
5
5
5
5
5
5
5
5
5
5
5
5
5
5
5
5
5
5
5
5
5
5
5
5
5
5
5
5
5
5
5
5
5
5
5
5
5
5
5
5
5
5
5
5
5
5
5
5
5
5
5
5
5
5
5
5
5
5
5
5
5
5
5
5
5
5
5
5
5
5
5
5
5
5
5
5
5
5
5
5
5
5
5
5
5
5
5
5
5
5
5
5
5
5
5
5
5
5
5
5
5
5
5
5
5
5
5
5
POINT_DATA 279
CELL_DATA 474
SCALARS ForceMap float
LOOKUP_TABLE default
-0.064344
-0.064344
-0.064344
-0.064344
-0.064344
-0.064344
-0.105236
-0.105236
-0.105236
-0.105236
-0.105236
-0.105236
0.385458
0.385458
0.385458
0.385458
0.385458
0.0583506
0.0583506
0.0583506
0.0583506
0.0583506
-0.199089
-0.199089
-0.199089
-0.199089
-0.199089
-0.199089
-0.199089
0.0735139
0.0735139
0.0735139
0.0735139
0.0735139
0.0735139
-0.353184
-0.353184
-0.353184
-0.353184
-0.353184
-0.353184
-0.353184
-0.0812592
-0.0812592
-0.0812592
-0.0812592
-0.0812592
-0.0812592
-0.1482
-0.1482
-0.1482
-0.1482
-0.1482
-0.1482
-0.1482
0.0877124
0.0877124
0.0877124
0.0877124
0.0877124
0.0877124
-0.212167
-0.212167
-0.212167
-0.212167
-0.212167
-0.212167
-0.212167
0.0179946
0.0179946
0.0179946
0.0179946
0.0179946
0.0179946
-0.198614
-0.198614
-0.198614
-0.198614
-0.198614
-0.198614
-0.198614
-0.106898
-0.106898
-0.106898
-0.106898
-0.106898
-0.106898
-0.0215277
-0.0215277
-0.0215277
-0.0215277
-0.0215277
0.00291502
0.00291502
0.00291502
0.00291502
0.00291502
0.00291502
0.212433
0.212433
0.212433
0.212433
0.212433
-0.148559
-0.148559
-0.148559
-0.148559
-0.148559
-0.148559
0.0243065
0.0243065
0.0243065
0.0243065
0.0243065
0.0243065
-0.0348827
-0.0348827
-0.0348827
-0.0348827
-0.0348827
-0.0348827
0.0527279
0.0527279
0.0527279
0.0527279
0.0527279
0.0556284
0.0556284
0.0556284
0.0556284
0.0556284
0.0556284
-0.0132669
-0.0132669
-0.0132669
-0.0132669
-0.0132669
-0.262098
-0.262098
-0.262098
-0.262098
-0.262098
-0.262098
-0.262098
0.249798
0.249798
0.249798
0.249798
0.249798
-0.347341
-0.347341
-0.347341
-0.347341
-0.347341
-0.347341
-0.347341
-0.399845
-0.399845
-0.399845
-0.399845
-0.399845
-0.399845
-0.399845
0.272419
0.272419
0.272419
0.272419
0.272419
0.0838121
0.0838121
0.0838121
0.0838121
0.0838121
0.0838121
-0.0418395
-0.0418395
-0.0418395
-0.0418395
-0.0418395
-0.0418395
0.155393
0.155393
0.155393
0.155393
0.155393
0.155393
0.0391573
0.0391573
0.0391573
0.0391573
0.0391573
-0.254597
-0.254597
-0.254597
-0.254597
-0.254597
-0.254597
-0.254597
-0.0521237
-0.0521237
-0.0521237
-0.0521237
-0.0521237
-0.0521237
-0.165729
-0.165729
-0.165729
-0.165729
-0.165729
-0.165729
-0.165729
-0.0532373
-0.0532373
-0.0532373
-0.0532373
-0.0532373
-0.0532373
-0.235258
-0.235258
-0.235258
-0.235258
-0.235258
-0.235258
-0.235258
-0.137212
-0.137212
-0.137212
-0.137212
-0.137212
-0.137212
-0.137212
-0.185408
-0.185408
-0.185408
-0.185408
-0.185408
-0.185408
-0.185408
-0.0279768
-0.0279768
-0.0279768
-0.0279768
-0.0279768
-0.0279768
-0.0174386
-0.0174386
-0.0174386
-0.0174386
-0.0174386
-0.0174386
-0.0715719
-0.0715719
-0.0715719
-0.0715719
-0.0715719
-0.0715719
0.0686678
0.0686678
0.0686678
0.0686678
0.0686678
0.0686678
0.0686678
0.00783801
0.00783801
0.00783801
0.00783801
0.00783801
0.00783801
0.291045
0.291045
0.291045
0.291045
0.291045
0.102297
0.102297
0.102297
0.102297
0.102297
-0.370779
-0.370779
-0.370779
-0.370779
-0.370779
-0.370779
-0.370779
-0.370779
0.132347
0.132347
0.132347
0.132347
0.132347
-0.012725
-0.012725
-0.012725
-0.012725
-0.012725
-0.012725
0.210685
0.210685
0.210685
0.210685
0.210685
0.431214
0.431214
0.431214
0.431214
0.431214
-0.069182
-0.069182
-0.069182
-0.069182
-0.069182
-0.069182
-0.069182
-0.118741
-0.118741
-0.118741
-0.118741
-0.118741
-0.118741
-0.0240307
-0.0240307
-0.0240307
-0.0240307
-0.0240307
-0.0240307
0.203563
0.203563
0.203563
0.203563
0.203563
-0.0344267
-0.0344267
-0.0344267
-0.0344267
-0.0344267
-0.244111
-0.244111
-0.244111
-0.244111
-0.244111
-0.244111
-0.244111
0.00733366
0.00733366
0.00733366
0.00733366
0.00733366
0.290347
0.290347
0.290347
0.290347
0.290347
0.171229
0.171229
0.171229
0.171229
0.171229
0.171229
-0.0209137
-0.0209137
-0.0209137
-0.0209137
-0.0209137
-0.0209137
-0.133366
-0.133366
-0.133366
-0.133366
-0.133366
-0.133366
-0.133366
0.153878
0.153878
0.153878
0.153878
0.153878
0.122789
0.122789
0.122789
0.122789
0.122789
0.122789
0.00151203
0.00151203
0.00151203
0.00151203
0.00151203
0.00151203
-0.0656977
-0.0656977
-0.0656977
-0.0656977
-0.0656977
-0.0656977
0.333262
0.333262
0.333262
0.333262
0.333262
0.309397
0.309397
0.309397
0.309397
0.309397
0.309397
0.172771
0.172771
0.172771
0.172771
0.172771
0.172771
0.17981
0.17981
0.17981
0.17981
0.17981
0.215616
0.215616
0.215616
0.215616
0.215616
-0.112109
-0.112109
-0.112109
-0.112109
-0.112109
-0.112109
-0.112109
0.113201
0.113201
0.113201
0.113201
0.113201
0.113201
-0.181028
-0.181028
-0.181028
-0.181028
-0.181028
-0.181028
-0.181028
-0.10505
-0.10505
-0.10505
-0.10505
-0.10505
-0.10505
-0.10505
0.100911
0.100911
0.100911
0.100911
0.100911
0.100911
-0.222736
-0.222736
-0.222736
-0.222736
-0.222736
-0.222736
-0.222736
0.009301
0.009301
0.009301
0.009301
0.009301
0.009301
0.253189
0.253189
0.253189
0.253189
0.253189
