# Supplementary material for: Numerical assessment of the applicability of geometry-based force inference on homogeneous and heterogeneous cells
Source: PLoS One. 2024 Apr 16;19(4):e0299016. doi: 10.1371/journal.pone.0299016 (PMC11020637; doi:10.1371/journal.pone.0299016)
Supplement: S1 Data — Simulation results of homogeneous cells, based on different parameters, are stored in approximately 400 folders, each individually named from “data_004” to “data_400”. Please refer to the Excel file “parameter_settings.xlsx” for detailed parameter settings. Each folder contains one.dat file representing the cell structure, two.txt files listing the correct stress values, and two.vtk files containing the estimated stress values. If a folder is empty, it means that the simulation was stopped for some reason under the parameters. Simulation results of heterogeneous cells. Simulation results of heterogeneous cells, based on different parameters, are stored in four folders, each individually named from “data_1001” to “data_1004”. The Excel file “parameter_settings.xlsx” also contains the detailed parameter settings of those four results. Each folder contains five files, arranged in the same configuration as above. (ZIP) [file pone.0299016.s001.zip › supporting_data/data_099/i2dvertex000000000000000.dat]

170629

20.0
20.0

200
278
79

10.7067	0.875996
10.5956	0.665826
9.44918	1.35476
10.1409	1.53404
1.78384	8.34996
0.0822029	2.97181
1.98781	9.23684
2.47817	9.25757
1.09475	0.442567
1.71108	8.56372
4.79822	1.00002
2.00227	1.13559
2.46846	6.43059
2.9981	8.40924
3.11464	1.47085
3.6238	2.90194
2.38097	8.16941
3.71699	1.51543
4.74179	2.25648
4.67573	2.07804
5.85864	0.770681
3.77403	0.393787
6.58486	8.86909
5.00919	1.50872
5.36374	8.40433
4.07615	8.1665
6.31524	1.1482
7.07356	0.69322
6.95173	7.57476
7.17831	8.5496
8.03352	1.4995
8.29114	1.28522
8.93828	7.90803
6.51263	9.18579
8.74556	0.285943
7.74599	1.4576
10.5833	8.26526
1.62215	0.412934
7.09222	2.33015
0.807289	1.42019
1.85695	1.42467
1.21601	1.60228
0.195159	1.96545
0.372014	2.65943
0.702817	1.00344
2.73326	0.968164
2.45775	2.25373
0.909374	4.29612
2.56522	2.40963
2.85731	0.711278
2.26037	2.21208
1.18845	5.33695
4.94966	3.51904
3.89607	1.91748
2.96954	3.49518
1.37252	2.82751
4.10675	0.938439
3.8179	9.30413
3.50766	2.5378
5.40705	4.88665
4.91694	0.837809
5.98445	2.31009
4.24694	4.35974
7.05671	4.2973
5.90816	1.71591
6.03695	3.54519
6.53089	4.50918
6.02124	4.13765
8.36953	2.38014
6.31539	1.41495
5.60989	3.24501
7.9318	3.72626
7.07144	1.86463
8.31767	2.49623
6.6215	2.63143
7.63861	2.65682
10.3271	1.81622
9.19172	1.52376
9.88195	2.65774
7.1991	3.67767
10.0257	3.84698
9.95684	5.04578
0.952499	3.69685
9.48135	4.70548
0.0704732	4.74364
1.20181	2.69186
9.73831	2.69183
0.45257	5.40799
1.42011	3.35443
3.1523	4.07309
1.89118	3.60422
0.325766	5.72472
4.06594	3.13767
2.04827	4.29069
0.157578	3.39886
2.96158	4.37028
4.43735	3.0651
4.93669	4.03806
2.39567	3.27604
2.37441	5.39062
6.9016	5.6583
3.88988	4.02518
5.91461	5.45699
4.19141	4.96745
5.57236	2.61613
6.64686	3.2961
6.92616	5.75288
5.96909	7.2972
8.23861	4.44804
7.47271	3.56243
7.53295	4.8399
8.92085	3.3243
0.130822	4.56254
9.45838	4.53614
9.19886	2.25473
8.67148	3.21314
9.59744	3.23509
8.99867	4.31219
0.367138	7.03307
8.65042	5.44295
0.709819	6.53719
9.95833	5.49313
9.89953	9.03127
10.4404	5.84831
1.53267	6.01975
9.02938	6.02651
9.43117	8.20764
1.35224	7.60354
2.24237	7.1192
1.4403	4.76259
3.15819	7.36851
3.34835	6.36211
1.82635	4.70927
2.80677	5.36292
3.471	5.96741
3.12583	4.79483
4.72517	5.225
4.60811	6.30464
4.0294	5.05503
3.83657	5.87909
5.41665	4.44441
6.57652	6.42238
4.95491	6.00784
7.70016	8.7416
8.36306	5.39016
6.3936	7.55853
5.26092	8.128
5.64531	6.01271
5.80486	6.88743
7.14039	6.92368
5.98987	6.58236
7.84277	7.69052
10.3976	3.8814
8.00229	4.84845
6.37386	5.3231
9.19507	6.06659
9.40822	7.08435
10.3518	6.52657
9.78401	0.463356
9.4944	6.53325
1.28641	6.48287
10.1904	7.88637
10.5218	8.76342
1.63743	7.08353
10.7408	7.00597
9.3994	8.80663
0.945249	8.66883
0.754357	9.20388
3.24177	8.18812
10.182	7.55702
8.88913	7.35934
0.525	8.03651
4.83076	7.95101
2.14708	5.96943
0.174607	9.18321
4.03543	7.04949
4.25566	8.30028
0.676922	7.60256
3.03957	8.80931
4.274	8.97574
6.24823	8.47868
3.67173	6.93873
2.3654	7.03045
4.80565	9.24239
7.11158	0.484307
5.94793	0.121152
4.89925	6.99268
5.21053	9.04323
7.89718	6.51284
4.62357	6.81679
8.04306	8.46595
7.15018	7.39079
7.77861	5.93594
8.28854	6.68311
8.21416	8.50096
7.71653	0.164981
8.41381	7.10743
8.77642	9.18983
8.30481	0.536423
9.37433	0.688994

0	3
3	76
8	44
41	39
39	42
166	9
37	8
7	6
37	11
14	45
4	9
9	6
13	178
45	49
11	45
7	178
178	57
56	21
57	179
53	19
56	17
56	10
60	20
25	168
19	18
96	92
10	60
10	23
20	185
26	20
19	23
33	22
26	27
145	180
26	69
38	72
29	22
69	72
27	184
72	35
38	75
198	195
27	35
30	35
199	34
198	31
30	31
158	1
199	158
199	2
0	1
3	2
44	39
43	42
11	40
41	85
5	43
40	41
40	50
55	88
58	48
88	82
43	85
14	46
46	50
50	55
17	14
48	46
85	55
21	49
53	58
98	48
58	15
54	15
15	92
17	53
101	92
97	52
52	96
65	67
97	62
18	96
70	52
67	66
23	64
70	65
67	140
64	61
18	104
105	65
64	69
104	70
79	63
74	38
104	61
61	74
73	75
109	79
73	68
31	77
75	109
115	73
68	30
68	114
111	116
2	77
77	114
86	78
76	78
86	114
86	116
80	152
84	112
91	87
157	123
5	94
87	84
94	82
47	112
87	51
129	51
82	47
47	129
93	90
135	95
124	51
90	88
93	132
95	93
54	98
90	98
95	89
62	101
89	54
101	89
97	140
136	59
135	138
140	59
102	147
102	59
154	102
100	154
147	142
63	66
66	154
63	110
105	79
153	110
106	100
109	71
108	153
110	100
105	74
111	115
153	144
83	113
108	71
108	117
80	113
117	111
115	71
81	83
81	121
155	121
116	80
123	121
117	113
159	157
170	156
170	32
164	157
169	164
124	160
120	91
120	160
129	132
160	163
118	120
99	132
124	173
182	12
99	133
12	131
173	12
135	133
99	173
131	134
62	103
175	181
181	130
103	138
134	133
139	134
136	103
139	138
137	139
150	148
137	142
172	186
136	142
29	28
189	186
141	150
148	186
28	191
147	150
148	107
28	145
141	149
149	191
149	188
106	141
192	106
196	193
144	192
119	144
192	188
83	119
125	155
155	159
119	125
170	196
32	194
159	156
126	32
126	165
162	36
174	167
156	169
4	127
161	126
166	167
118	177
161	169
171	166
36	161
177	127
130	182
171	177
163	127
182	128
128	163
128	16
131	181
16	13
16	4
175	189
168	130
176	25
189	137
168	13
176	179
24	146
175	25
172	176
172	146
179	183
183	187
146	107
187	24
145	107
24	180
22	180
151	191
29	143
188	193
194	190
184	195
193	125
151	190
143	190
196	151
194	197
198	34
165	197
122	165
122	162

6	9	166	171	177	127	4
6	23	19	53	17	56	10
5	22	180	145	28	29
5	27	35	72	69	26
7	198	31	30	35	27	184	195
6	0	3	2	199	158	1
7	41	39	44	8	37	11	40
6	58	48	46	14	17	53
7	96	92	15	58	53	19	18
6	96	52	97	62	101	92
7	64	23	10	60	20	26	69
6	38	75	109	79	105	74
7	75	38	72	35	30	68	73
6	199	2	77	31	198	34
5	50	55	85	41	40
6	40	11	45	14	46	50
5	15	54	98	48	58
6	49	21	56	17	14	45
6	65	105	79	63	66	67
6	23	64	61	104	18	19
5	104	70	52	96	18
6	61	64	69	72	38	74
5	68	30	31	77	114
7	76	78	86	114	77	2	3
5	43	42	39	41	85
7	82	94	5	43	85	55	88
7	132	129	47	82	88	90	93
5	101	89	54	15	92
6	97	52	70	65	67	140
6	66	154	102	59	140	67
6	105	65	70	104	61	74
5	111	116	80	113	117
7	116	111	115	73	68	114	86
6	95	135	133	99	132	93
7	98	90	88	55	50	46	48
6	59	136	103	62	97	140
7	150	147	102	154	100	106	141
7	108	153	110	63	79	109	71
7	108	117	113	83	119	144	153
6	121	155	125	119	83	81
6	87	51	124	160	120	91
6	51	87	84	112	47	129
7	135	95	89	101	62	103	138
6	95	93	90	98	54	89
5	147	142	136	59	102
5	154	66	63	110	100
8	141	149	191	28	145	107	148	150
5	109	75	73	115	71
6	125	193	188	192	144	119
5	159	155	121	123	157
5	159	157	164	169	156
7	173	12	182	128	163	160	124
6	124	51	129	132	99	173
6	133	134	131	12	173	99
5	138	139	134	133	135
5	148	107	146	172	186
7	137	142	147	150	148	186	189
5	106	192	188	149	141
5	117	108	71	115	111
6	170	32	194	190	151	196
6	163	127	177	118	120	160
7	134	139	137	189	175	181	131
5	175	25	168	130	181
6	137	139	138	103	136	142
6	149	188	193	196	151	191
6	192	106	100	110	153	144
5	197	194	32	126	165
6	126	161	36	162	122	165
6	161	126	32	170	156	169
5	4	127	163	128	16
5	130	182	12	131	181
7	176	172	146	24	187	183	179
6	190	143	29	28	191	151
7	196	193	125	155	159	156	170
7	16	13	178	7	6	9	4
6	182	130	168	13	16	128
7	57	178	13	168	25	176	179
6	172	176	25	175	189	186
5	180	24	146	107	145
